# Supplementary material for: Stearoyl-CoA Desaturase (SCD) Induces Cardiac Dysfunction with Cardiac Lipid Overload and Angiotensin II AT1 Receptor Protein Up-Regulation
Source: Int J Mol Sci. 2021 Sep 13;22(18):9883. doi: 10.3390/ijms22189883 (PMC8472087; doi:10.3390/ijms22189883)
Supplement: Supplementary file 1 [file ijms-22-09883-s001.zip]

Archive with 5 entries (5 files):
- Supplementary_Figure S1.pdf
- Table_S1.xlsx
- Table_S2.xlsx
- Table_S3.xlsx
- Table_S4.xlsx
