# Supplementary material for: Stearoyl-CoA Desaturase (SCD) Induces Cardiac Dysfunction with Cardiac Lipid Overload and Angiotensin II AT1 Receptor Protein Up-Regulation
Source: Int J Mol Sci. 2021 Sep 13;22(18):9883. doi: 10.3390/ijms22189883 (PMC8472087; doi:10.3390/ijms22189883)
Supplement: Supplementary file 1 [file ijms-22-09883-s001.zip › Table_S1.xlsx]

## Sheet: AAC-APO-vs-APOE
Affymetrix-ID	Descriptions	Mean AAC-APOE	Mean Sham-APOE	AAC-APOE1	AAC-APOE2	Sham-APOE1	Sham-APOE2	Fold change
1452543_a_at	gb:X67702.1 /DB_XREF=gi:49690 /FEA=mRNA /CNT=1 /TID=Mm.2258.2 /TIER=ConsEnd /STK=0 /UG=Mm.2258 /LL=22287 /UG_GENE=Scgb1a1 /DEF=M.musculus mRNA for clara cell 10kD (CC10) protein. /PROD=10 kDa protein	10683	4.95	10552	10813.9	4.3	5.6	2158.17
1420347_at	gb:NM_011126.1 /DB_XREF=gi:10242374 /GEN=Plunc /FEA=FLmRNA /CNT=9 /TID=Mm.28438.1 /TIER=FL /STK=6 /UG=Mm.28438 /LL=18843 /DEF=Mus musculus palate, lung, and nasal epithelium expressed transcript (Plunc), mRNA. /PROD=palate, lung, and nasal epithelium expressedtranscript /FL=gb:U69172.1 gb:NM_011126.1	12850.5	10.15	12725.7	12975.2	1.1	19.2	1266.05
1448792_a_at	gb:NM_007817.1 /DB_XREF=gi:6681110 /GEN=Cyp2f2 /FEA=FLmRNA /CNT=168 /TID=Mm.4515.1 /TIER=FL+Stack /STK=39 /UG=Mm.4515 /LL=13107 /DEF=Mus musculus cytochrome P450, 2f2 (Cyp2f2), mRNA. /PROD=cytochrome P450, 2f2 /FL=gb:NM_007817.1 gb:BC011089.1 gb:M77497.1	4610.75	13.45	4745.2	4476.3	25.5	1.4	342.807
1422230_s_at	gb:NM_007812.1 /DB_XREF=gi:6681102 /GEN=Cyp2a5 /FEA=FLmRNA /CNT=3 /TID=Mm.154643.1 /TIER=FL /STK=1 /UG=Mm.154643 /LL=13087 /DEF=Mus musculus cytochrome P450, 2a5 (Cyp2a5), mRNA. /PROD=cytochrome P450, 2a5 /FL=gb:NM_007812.1	1470.45	4.75	1469.3	1471.6	7.1	2.4	309.568
1425218_a_at	gb:AF274959.1 /DB_XREF=gi:16551116 /FEA=FLmRNA /CNT=9 /TID=Mm.210437.2 /TIER=FL /STK=4 /UG=Mm.210437 /LL=117158 /UG_GENE=Scgb3a2 /DEF=Mus musculus UGRP1A mRNA, complete cds. /PROD=UGRP1A /FL=gb:AF274959.1	4784.6	17.9	4664.4	4904.8	20.7	15.1	267.296
1448872_at	gb:NM_011260.1 /DB_XREF=gi:6755309 /GEN=Reg3g /FEA=FLmRNA /CNT=74 /TID=Mm.263.1 /TIER=FL+Stack /STK=34 /UG=Mm.263 /LL=19695 /DEF=Mus musculus regenerating islet-derived 3 gamma (Reg3g), mRNA. /PROD=regenerating islet-derived 3 gamma /FL=gb:NM_011260.1 gb:D63361.1	906.55	4.35	903	910.1	5.3	3.4	208.402
1419764_at	gb:NM_009892.1 /DB_XREF=gi:6753415 /GEN=Chi3l3 /FEA=FLmRNA /CNT=19 /TID=Mm.4571.1 /TIER=FL /STK=6 /UG=Mm.4571 /LL=12655 /DEF=Mus musculus chitinase 3-like 3 (Chi3l3), mRNA. /PROD=chitinase 3-like 3 /FL=gb:M94584.2 gb:D87757.2 gb:NM_009892.1	142.05	1.2	140.8	143.3	0.7	1.7	118.375
1436503_at	gb:BF302511 /DB_XREF=gi:11249051 /DB_XREF=602031541F1 /CLONE=IMAGE:4166314 /FEA=EST /CNT=175 /TID=Mm.26869.1 /TIER=Stack /STK=8 /UG=Mm.26869 /UG_TITLE=ESTs, Weakly similar to A2MG MOUSE ALPHA-2-MACROGLOBULIN PRECURSOR (M.musculus)	158.65	2.05	152.2	165.1	2	2.1	77.3902
1419699_at	gb:NM_054037.1 /DB_XREF=gi:16905068 /GEN=Scgb3a1 /FEA=FLmRNA /CNT=13 /TID=Mm.22802.1 /TIER=FL /STK=7 /UG=Mm.22802 /LL=68662 /DEF=Mus musculus secretoglobin, family 3A, member 1 (Scgb3a1), mRNA. /PROD=UGRP2 type A /FL=gb:NM_054037.1 gb:AF313456.1	4595.45	62.2	4591.6	4599.3	71.5	52.9	73.8818
1450009_at	gb:NM_008522.1 /DB_XREF=gi:6678735 /GEN=Ltf /FEA=FLmRNA /CNT=361 /TID=Mm.7612.1 /TIER=FL /STK=2 /UG=Mm.7612 /LL=17002 /DEF=Mus musculus lactotransferrin (Ltf), mRNA. /PROD=lactotransferrin /FL=gb:BC006904.1 gb:D88510.1 gb:NM_008522.1	1276.85	26.8	1262.1	1291.6	30.3	23.3	47.6437
1423719_at	gb:U46068.2 /DB_XREF=gi:9789706 /FEA=FLmRNA /CNT=160 /TID=Mm.3783.1 /TIER=FL+Stack /STK=139 /UG=Mm.3783 /DEF=Mus musculus von Ebner minor salivary gland protein mRNA, complete cds. /PROD=von Ebner minor salivary gland protein /FL=gb:U46068.2	651.85	16.2	631.2	672.5	23.8	8.6	40.2377
1450680_at	gb:NM_009019.1 /DB_XREF=gi:6679622 /GEN=Rag1 /FEA=FLmRNA /CNT=39 /TID=Mm.828.1 /TIER=FL+Stack /STK=29 /UG=Mm.828 /LL=19373 /DEF=Mus musculus recombination activating gene 1 (Rag1), mRNA. /PROD=recombination activating gene 1 /FL=gb:NM_009019.1 gb:M29475.1	40.8	1.05	42	39.6	0.9	1.2	38.8571
1428720_s_at	gb:AK008551.1 /DB_XREF=gi:12842802 /FEA=mRNA /CNT=34 /TID=Mm.38214.1 /TIER=Stack /STK=24 /UG=Mm.38214 /LL=70018 /UG_GENE=2010309G21Rik /UG_TITLE=RIKEN cDNA 2010309G21 gene /DEF=Mus musculus adult male small intestine cDNA, RIKEN full-length enriched library, clone:2010309G21:IG LAMBDA-2 CHAIN C REGION, full insert sequence.	155.2	4.6	169.8	140.6	6.6	2.6	33.7391
1424266_s_at	gb:BC013479.1 /DB_XREF=gi:15488663 /FEA=FLmRNA /CNT=96 /TID=Mm.29110.1 /TIER=FL+Stack /STK=42 /UG=Mm.29110 /DEF=Mus musculus, clone MGC:18894 IMAGE:4239756, mRNA, complete cds. /PROD=Unknown (protein for MGC:18894) /FL=gb:BC013479.1	172.15	5.3	156.2	188.1	1.9	8.7	32.4811
1418639_at	gb:NM_011359.1 /DB_XREF=gi:6755479 /GEN=Sftpc /FEA=FLmRNA /CNT=87 /TID=Mm.24040.1 /TIER=FL+Stack /STK=20 /UG=Mm.24040 /LL=20389 /DEF=Mus musculus surfactant associated protein C (Sftpc), mRNA. /PROD=surfactant associated protein C /FL=gb:NM_011359.1	1655.95	51.05	1628.7	1683.2	36.7	65.4	32.4378
1448756_at	gb:NM_009114.1 /DB_XREF=gi:6677836 /GEN=S100a9 /FEA=FLmRNA /CNT=56 /TID=Mm.2128.1 /TIER=FL+Stack /STK=42 /UG=Mm.2128 /LL=20202 /DEF=Mus musculus S100 calcium binding protein A9 (calgranulin B) (S100a9), mRNA. /PROD=S100 calcium-binding protein A9 (calgranulin B) /FL=gb:M83219.1 gb:NM_009114.1	566.4	19.35	555.8	577	33.9	4.8	29.2713
1441569_at	gb:BB553926 /DB_XREF=gi:16448358 /DB_XREF=BB553926 /CLONE=E330009P21 /FEA=EST /CNT=4 /TID=Mm.188028.1 /TIER=ConsEnd /STK=4 /UG=Mm.188028 /UG_TITLE=ESTs	23.15	0.8	23.2	23.1	0.9	0.7	28.9375
1448973_at	gb:NM_016771.1 /DB_XREF=gi:7949145 /GEN=Sultn /FEA=FLmRNA /CNT=100 /TID=Mm.6824.1 /TIER=FL+Stack /STK=29 /UG=Mm.6824 /LL=53315 /DEF=Mus musculus N-sulfotransferase (Sultn), mRNA. /PROD=N-sulfotransferase /FL=gb:U32371.1 gb:NM_016771.1 gb:AF026073.1 gb:BC010752.1	243.05	9.2	229.9	256.2	6.6	11.8	26.4185
1423439_at	gb:AW106963 /DB_XREF=gi:6077763 /DB_XREF=um34h07.x1 /CLONE=IMAGE:2236477 /FEA=FLmRNA /CNT=259 /TID=Mm.42246.1 /TIER=Stack /STK=25 /UG=Mm.42246 /LL=18534 /UG_GENE=Pck1 /UG_TITLE=phosphoenolpyruvate carboxykinase 1, cytosolic /FL=gb:NM_011044.1	653.65	26.2	637.6	669.7	32.9	19.5	24.9485
1418197_at	gb:BC012701.1 /DB_XREF=gi:15215203 /FEA=FLmRNA /CNT=57 /TID=Mm.4177.1 /TIER=FL+Stack /STK=28 /UG=Mm.4177 /LL=22227 /UG_GENE=Ucp1 /DEF=Mus musculus, Similar to uncoupling protein, mitochondrial, clone MGC:13965 IMAGE:4191276, mRNA, complete cds. /PROD=Similar to uncoupling protein, mitochondrial /FL=gb:U63419.1 gb:BC012701.1 gb:NM_009463.1	275.8	11.75	282.2	269.4	14.5	9	23.4723
1427351_s_at	gb:BB226392 /DB_XREF=gi:8897037 /DB_XREF=BB226392 /CLONE=A530097A12 /FEA=mRNA /CNT=11 /TID=Mm.218842.1 /TIER=ConsEnd /STK=6 /UG=Mm.218842 /LL=16019 /UG_GENE=Igh-6 /UG_TITLE=immunoglobulin heavy chain 6 (heavy chain of IgM)	1852.6	80.35	1900.9	1804.3	64.7	96	23.0566
1424931_s_at	gb:M94350.1 /DB_XREF=gi:200937 /GEN=IgL /FEA=FLmRNA /CNT=22 /TID=Mm.780.1 /TIER=FL+Stack /STK=11 /UG=Mm.780 /LL=16142 /DEF=Mus musculus immunoglobulin lambda chain (IgL) mRNA, complete cds. /PROD=immunoglobulin lambda-chain /FL=gb:M94350.1	68.3	3	69.7	66.9	2.6	3.4	22.7667
1431780_at	gb:AK006216.1 /DB_XREF=gi:12839193 /FEA=mRNA /CNT=2 /TID=Mm.158276.1 /TIER=ConsEnd /STK=0 /UG=Mm.158276 /LL=69398 /UG_GENE=1700021K14Rik /UG_TITLE=RIKEN cDNA 1700021K14 gene /DEF=Mus musculus adult male testis cDNA, RIKEN full-length enriched library, clone:1700021K14:hypothetical protein, full insert sequence.	62.75	2.8	57.9	67.6	3.9	1.7	22.4107
1441958_s_at	gb:BB532535 /DB_XREF=gi:9584464 /DB_XREF=BB532535 /CLONE=E030025H21 /FEA=EST /CNT=4 /TID=Mm.100464.1 /TIER=ConsEnd /STK=4 /UG=Mm.100464 /UG_TITLE=ESTs	130.05	5.9	127.5	132.6	8.5	3.3	22.0424
1446249_at	gb:BB035685 /DB_XREF=gi:16258323 /DB_XREF=BB035685 /CLONE=5930405D23 /FEA=EST /CNT=2 /TID=Mm.215298.1 /TIER=ConsEnd /STK=2 /UG=Mm.215298 /UG_TITLE=ESTs	27.3	1.3	27.7	26.9	1.5	1.1	21
1452417_x_at	gb:AV057155 /DB_XREF=gi:5156902 /DB_XREF=AV057155 /CLONE=1810044K02 /FEA=mRNA /CNT=13 /TID=Mm.104747.14 /TIER=ConsEnd /STK=2 /UG=Mm.104747 /LL=16114 /UG_GENE=Igk-V28 /UG_TITLE=immunoglobulin kappa chain variable 28 (V28)	2504.7	124.3	2476.3	2533.1	126.8	121.8	20.1504
1450551_x_at	gb:AY003920.1 /DB_XREF=gi:9230809 /FEA=FLmRNA /CNT=3 /TID=Mm.103657.1 /TIER=FL /STK=1 /UG=Mm.103657 /LL=27423 /UG_GENE=Klra15 /DEF=Mus musculus lectin-related NK cell receptor Ly49 mRNA, complete cds. /PROD=lectin-related NK cell receptor Ly49 /FL=gb:NM_013793.2 gb:AY003920.1 gb:AF146571.2	8	0.4	7.6	8.4	0.2	0.6	20
1424351_at	gb:AF334269.1 /DB_XREF=gi:18478507 /GEN=He4 /FEA=FLmRNA /CNT=59 /TID=Mm.27289.1 /TIER=FL+Stack /STK=36 /UG=Mm.27289 /LL=67701 /DEF=Mus musculus WAP domain protein HE4 (He4) mRNA, complete cds. /PROD=WAP domain protein HE4 /FL=gb:AF334269.1	840.35	43.75	875.8	804.9	49.3	38.2	19.208
1453373_at	gb:BB311937 /DB_XREF=gi:9012642 /DB_XREF=BB311937 /CLONE=B230330B18 /FEA=mRNA /CNT=9 /TID=Mm.121680.1 /TIER=ConsEnd /STK=4 /UG=Mm.121680 /LL=76162 /UG_GENE=6330532G10Rik /UG_TITLE=RIKEN cDNA 6330532G10 gene	22.5	1.2	21.7	23.3	1.4	1	18.75
1422651_at	gb:NM_009605.1 /DB_XREF=gi:18373300 /GEN=Acrp30 /FEA=FLmRNA /CNT=91 /TID=Mm.3969.1 /TIER=FL+Stack /STK=21 /UG=Mm.3969 /LL=11450 /DEF=Mus musculus adipocyte complement related protein of 30 kDa (Acrp30), mRNA. /PROD=adipocyte complement related protein of 30 kDa /FL=gb:NM_009605.1 gb:U49915.1 gb:U37222.1	4431.8	236.45	4490.1	4373.5	232.7	240.2	18.7431
1436787_x_at	gb:AV024133 /DB_XREF=gi:4801125 /DB_XREF=AV024133 /CLONE=1200001A08 /FEA=EST /CNT=57 /TID=Mm.46347.1 /TIER=Stack /STK=54 /UG=Mm.46347 /UG_TITLE=ESTs	443.05	25	444.7	441.4	33.1	16.9	17.722
1440997_at	gb:AV236734 /DB_XREF=gi:16386296 /DB_XREF=AV236734 /CLONE=4732415F14 /FEA=EST /CNT=7 /TID=Mm.89762.1 /TIER=ConsEnd /STK=4 /UG=Mm.89762 /UG_TITLE=ESTs	28.9	1.7	30.8	27	1.9	1.5	17
1430523_s_at	gb:AK008145.1 /DB_XREF=gi:12842151 /GEN=Igl-V1 /FEA=mRNA /CNT=3 /TID=Mm.780.2 /TIER=ConsEnd /STK=2 /UG=Mm.780 /LL=16142 /UG_TITLE=immunoglobulin lambda chain, variable 1 /DEF=Mus musculus adult male small intestine cDNA, RIKEN full-length enriched library, clone:2010007E08:immunoglobulin lambda chain, variable 1, full insert sequence.	84.8	5	91.3	78.3	6.8	3.2	16.96
1457847_at	gb:BM238972 /DB_XREF=gi:17874242 /DB_XREF=K0526F02-3 /CLONE=K0526F02 /FEA=EST /CNT=4 /TID=Mm.217221.1 /TIER=ConsEnd /STK=3 /UG=Mm.217221 /UG_TITLE=ESTs, Moderately similar to S12207 hypothetical protein (M.musculus)	35.15	2.35	33.3	37	2.3	2.4	14.9574
1415965_at	gb:NM_009127.1 /DB_XREF=gi:6677860 /GEN=Scd1 /FEA=FLmRNA /CNT=521 /TID=Mm.140785.1 /TIER=FL+Stack /STK=14 /UG=Mm.140785 /LL=20249 /DEF=Mus musculus stearoyl-Coenzyme A desaturase 1 (Scd1), mRNA. /PROD=stearoyl-Coenzyme A desaturase 1 /FL=gb:BC007474.1 gb:NM_009127.1	779.5	52.45	782.6	776.4	49	55.9	14.8618
1447390_at	gb:AU042686 /DB_XREF=gi:3956921 /DB_XREF=AU042686 /CLONE=J1026D04 /FEA=EST /CNT=2 /TID=Mm.173954.1 /TIER=ConsEnd /STK=2 /UG=Mm.173954 /UG_TITLE=ESTs	21.55	1.5	23.2	19.9	2	1	14.3667
1460256_at	gb:NM_007606.1 /DB_XREF=gi:6671675 /GEN=Car3 /FEA=FLmRNA /CNT=422 /TID=Mm.300.1 /TIER=FL+Stack /STK=10 /UG=Mm.300 /LL=12350 /DEF=Mus musculus carbonic anhydrase 3 (Car3), mRNA. /PROD=carbonic anhydrase 3 /FL=gb:BC011129.1 gb:NM_007606.1 gb:M27796.1	3498.4	244.35	3690.3	3306.5	233.6	255.1	14.3172
1427455_x_at	gb:BI107286 /DB_XREF=gi:14558179 /DB_XREF=602894285F1 /CLONE=IMAGE:5039325 /FEA=mRNA /CNT=15 /TID=Mm.104747.15 /TIER=ConsEnd /STK=0 /UG=Mm.104747 /LL=16114 /UG_GENE=Igk-V28 /UG_TITLE=immunoglobulin kappa chain variable 28 (V28)	2098.9	148.75	2272.2	1925.6	148.9	148.6	14.1103
1427626_at	gb:AF369933.1 /DB_XREF=gi:15077764 /FEA=mRNA /CNT=8 /TID=Mm.200752.1 /TIER=ConsEnd /STK=0 /UG=Mm.200752 /LL=74180 /UG_GENE=Muc5b /DEF=Mus musculus MUC5B mRNA, partial cds. /PROD=MUC5B	216.95	15.4	227.4	206.5	14.7	16.1	14.0877
1436831_at	gb:AV042259 /DB_XREF=gi:16380400 /DB_XREF=AV042259 /CLONE=1700021K09 /FEA=EST /CNT=49 /TID=Mm.61131.1 /TIER=Stack /STK=46 /UG=Mm.61131 /UG_TITLE=ESTs	14.45	1.05	15.1	13.8	0.8	1.3	13.7619
1448842_at	gb:NM_033037.1 /DB_XREF=gi:14719433 /GEN=Cdo1 /FEA=FLmRNA /CNT=310 /TID=Mm.29996.1 /TIER=FL+Stack /STK=36 /UG=Mm.29996 /LL=12583 /DEF=Mus musculus cysteine dioxygenase 1, cytosolic (Cdo1), mRNA. /PROD=cysteine dioxygenase 1, cytosolic /FL=gb:NM_033037.1 gb:BC013638.1	1223.6	89.05	1243.1	1204.1	94.7	83.4	13.7406
1442326_at	gb:BE984978 /DB_XREF=gi:10657752 /DB_XREF=UI-M-CG0p-bgo-h-09-0-UI.s1 /CLONE=UI-M-CG0p-bgo-h-09-0-UI /FEA=EST /CNT=5 /TID=Mm.151537.1 /TIER=ConsEnd /STK=3 /UG=Mm.151537 /UG_TITLE=ESTs, Highly similar to protocadherin 15; Ames waltzer (Mus musculus) (M.musculus)	12.25	0.9	11.2	13.3	1.2	0.6	13.6111
1415993_at	gb:NM_009270.1 /DB_XREF=gi:6678126 /GEN=Sqle /FEA=FLmRNA /CNT=253 /TID=Mm.22663.1 /TIER=FL+Stack /STK=152 /UG=Mm.22663 /LL=20775 /DEF=Mus musculus squalene epoxidase (Sqle), mRNA. /PROD=squalene epoxidase /FL=gb:D42048.1 gb:NM_009270.1	69.75	5.15	66.5	73	4.9	5.4	13.5437
1420378_at	gb:BC003705.1 /DB_XREF=gi:13277589 /FEA=FLmRNA /CNT=34 /TID=Mm.1321.1 /TIER=FL /STK=5 /UG=Mm.1321 /LL=20390 /UG_GENE=Sftpd /DEF=Mus musculus, surfactant associated protein D, clone MGC:5668 IMAGE:3601620, mRNA, complete cds. /PROD=surfactant associated protein D /FL=gb:BC003705.1 gb:NM_009160.1 gb:L40156.1	219.55	16.7	202.3	236.8	11.3	22.1	13.1467
1457494_at	gb:BB355134 /DB_XREF=gi:16405683 /DB_XREF=BB355134 /CLONE=C030004I10 /FEA=EST /CNT=4 /TID=Mm.186602.1 /TIER=ConsEnd /STK=4 /UG=Mm.186602 /UG_TITLE=ESTs	12.95	1	12.1	13.8	1.6	0.4	12.95
1449269_at	gb:NM_007976.1 /DB_XREF=gi:6679730 /GEN=F5 /FEA=FLmRNA /CNT=57 /TID=Mm.12900.1 /TIER=FL+Stack /STK=16 /UG=Mm.12900 /LL=14067 /DEF=Mus musculus coagulation factor V (F5), mRNA. /PROD=coagulation factor V /FL=gb:NM_007976.1 gb:U52925.1	55.95	4.35	56.3	55.6	5	3.7	12.8621
1427660_x_at	gb:BC013496.1 /DB_XREF=gi:15488700 /FEA=mRNA /CNT=2 /TID=Mm.104747.19 /TIER=ConsEnd /STK=0 /UG=Mm.104747 /LL=16114 /UG_GENE=Igk-V28 /DEF=Mus musculus, clone IMAGE:4219618, mRNA, partial cds. /PROD=Unknown (protein for IMAGE:4219618)	3347.35	260.5	3313.4	3381.3	279.1	241.9	12.8497
1436111_at	gb:BB530769 /DB_XREF=gi:16445815 /DB_XREF=BB530769 /CLONE=E030011K20 /FEA=EST /CNT=12 /TID=Mm.59189.1 /TIER=Stack /STK=11 /UG=Mm.59189 /UG_TITLE=ESTs	155.65	12.2	144.9	166.4	15.3	9.1	12.7582
1452260_at	gb:BB221402 /DB_XREF=gi:16353605 /DB_XREF=BB221402 /CLONE=A530066M24 /FEA=mRNA /CNT=71 /TID=Mm.10026.1 /TIER=Stack /STK=32 /UG=Mm.10026 /LL=14311 /UG_GENE=Fsp27 /UG_TITLE=fat specific gene 27	689.65	54.25	694.9	684.4	51.6	56.9	12.7124
1443351_at	gb:BG069154 /DB_XREF=gi:12551723 /DB_XREF=H3073C11-3 /CLONE=H3073C11 /FEA=EST /CNT=3 /TID=Mm.173786.1 /TIER=ConsEnd /STK=3 /UG=Mm.173786 /UG_TITLE=ESTs	27.2	2.15	27.4	27	2.3	2	12.6512
1444065_at	gb:BB218445 /DB_XREF=gi:16353296 /DB_XREF=BB218445 /CLONE=A530049M05 /FEA=EST /CNT=8 /TID=Mm.194755.1 /TIER=ConsEnd /STK=2 /UG=Mm.194755 /UG_TITLE=ESTs	39.85	3.15	39	40.7	4.8	1.5	12.6508
1417867_at	gb:NM_013459.1 /DB_XREF=gi:7304866 /GEN=Adn /FEA=FLmRNA /CNT=166 /TID=Mm.4407.1 /TIER=FL+Stack /STK=34 /UG=Mm.4407 /LL=11537 /DEF=Mus musculus adipsin (Adn), mRNA. /PROD=adipsin /FL=gb:M11768.1 gb:NM_013459.1	8609.1	685.35	8692.5	8525.7	684	686.7	12.5616
1452463_x_at	gb:BG966217 /DB_XREF=gi:14353854 /DB_XREF=602830177F1 /CLONE=IMAGE:4984819 /FEA=mRNA /CNT=7 /TID=Mm.104747.17 /TIER=ConsEnd /STK=0 /UG=Mm.104747 /LL=16114 /UG_GENE=Igk-V28 /UG_TITLE=immunoglobulin kappa chain variable 28 (V28)	585.25	47.6	603.5	567	51	44.2	12.2952
1415964_at	gb:BC007474.1 /DB_XREF=gi:13938634 /FEA=FLmRNA /CNT=521 /TID=Mm.140785.1 /TIER=FL+Stack /STK=156 /UG=Mm.140785 /LL=20249 /UG_GENE=Scd1 /DEF=Mus musculus, stearoyl-Coenzyme A desaturase 1, clone MGC:6427 IMAGE:3599932, mRNA, complete cds. /PROD=stearoyl-Coenzyme A desaturase 1 /FL=gb:BC007474.1 gb:NM_009127.1	10019.5	824.85	10213.2	9825.8	807.8	841.9	12.1471
1454866_s_at	gb:BQ176424 /DB_XREF=gi:20351916 /DB_XREF=UI-M-DJ2-bwf-f-03-0-UI.s1 /CLONE=UI-M-DJ2-bwf-f-03-0-UI /FEA=EST /CNT=47 /TID=Mm.44747.1 /TIER=Stack /STK=40 /UG=Mm.44747 /LL=106380 /UG_GENE=AW045520 /UG_TITLE=expressed sequence AW045520	131.1	11.1	128.6	133.6	12.7	9.5	11.8108
1439423_x_at	gb:AV089660 /DB_XREF=gi:5237208 /DB_XREF=AV089660 /CLONE=2310045F16 /FEA=EST /CNT=8 /TID=Mm.3783.2 /TIER=Stack /STK=8 /UG=Mm.3783 /UG_TITLE=Mus musculus von Ebner minor salivary gland protein mRNA, complete cds	365.5	30.95	366.3	364.7	45.2	16.7	11.8094
1443194_at	gb:BB037839 /DB_XREF=gi:16258454 /DB_XREF=BB037839 /CLONE=5930430O07 /FEA=EST /CNT=3 /TID=Mm.208833.1 /TIER=ConsEnd /STK=3 /UG=Mm.208833 /UG_TITLE=ESTs	30.35	2.65	27.8	32.9	1.6	3.7	11.4528
1459299_at	gb:AV381193 /DB_XREF=gi:16398281 /DB_XREF=AV381193 /CLONE=9230110G05 /FEA=EST /CNT=2 /TID=Mm.99648.1 /TIER=ConsEnd /STK=2 /UG=Mm.99648 /UG_TITLE=ESTs	20.2	1.8	19	21.4	2.1	1.5	11.2222
1442294_at	gb:BB636451 /DB_XREF=gi:16472321 /DB_XREF=BB636451 /CLONE=A530001F19 /FEA=EST /CNT=5 /TID=Mm.131226.1 /TIER=ConsEnd /STK=3 /UG=Mm.131226 /UG_TITLE=ESTs	29.35	2.65	30.3	28.4	3.7	1.6	11.0755
1424357_at	gb:BC026654.1 /DB_XREF=gi:20071860 /FEA=FLmRNA /CNT=59 /TID=Mm.31552.1 /TIER=FL+Stack /STK=36 /UG=Mm.31552 /DEF=Mus musculus, clone MGC:37581 IMAGE:4988382, mRNA, complete cds. /PROD=Unknown (protein for MGC:37581) /FL=gb:BC018222.1 gb:BC026654.1	285.1	25.75	275.7	294.5	21.3	30.2	11.0718
1421398_at	gb:NM_053166.1 /DB_XREF=gi:16716452 /GEN=Trim7 /FEA=FLmRNA /CNT=9 /TID=Mm.37339.1 /TIER=FL /STK=2 /UG=Mm.37339 /LL=94089 /DEF=Mus musculus tripartite motif protein 7 (Trim7), mRNA. /PROD=tripartite motif protein 7 /FL=gb:NM_053166.1 gb:AF220033.1	23.8	2.15	22.3	25.3	1.8	2.5	11.0698
1441021_at	gb:BE952045 /DB_XREF=gi:10592015 /DB_XREF=UI-M-CD0-ayi-b-03-0-UI.s1 /CLONE=UI-M-CD0-ayi-b-03-0-UI /FEA=EST /CNT=6 /TID=Mm.128467.1 /TIER=ConsEnd /STK=4 /UG=Mm.128467 /LL=106094 /UG_GENE=BB130465 /UG_TITLE=expressed sequence BB130465	33.55	3.05	30.6	36.5	3.3	2.8	11
1436453_at	gb:BB144871 /DB_XREF=gi:8799808 /DB_XREF=BB144871 /CLONE=9930027H11 /FEA=EST /CNT=10 /TID=Mm.25766.1 /TIER=Stack /STK=9 /UG=Mm.25766 /LL=101918 /UG_GENE=BB144871 /UG_TITLE=expressed sequence BB144871	350.55	32.1	376.2	324.9	24.3	39.9	10.9206
1433148_at	gb:AK015786.1 /DB_XREF=gi:12854257 /FEA=mRNA /CNT=1 /TID=Mm.159429.1 /TIER=ConsEnd /STK=0 /UG=Mm.159429 /LL=75108 /UG_GENE=4930513N20Rik /UG_TITLE=RIKEN cDNA 4930513N20 gene /DEF=Mus musculus adult male testis cDNA, RIKEN full-length enriched library, clone:4930513N20:unclassifiable, full insert sequence.	65.3	6	63.5	67.1	8.1	3.9	10.8833
1450118_a_at	gb:NM_011620.1 /DB_XREF=gi:6755844 /GEN=Tnnt3 /FEA=FLmRNA /CNT=14 /TID=Mm.14546.1 /TIER=FL /STK=2 /UG=Mm.14546 /LL=21957 /DEF=Mus musculus troponin T3, skeletal, fast (Tnnt3), mRNA. /PROD=troponin T3, skeletal, fast /FL=gb:L49018.1 gb:L48991.1 gb:L48990.1 gb:L48989.1 gb:L48988.1 gb:U77779.1 gb:NM_011620.1	58.2	5.35	54.4	62	5.4	5.3	10.8785
1430584_s_at	gb:BB213876 /DB_XREF=gi:16352913 /DB_XREF=BB213876 /CLONE=A530014M23 /FEA=mRNA /CNT=13 /TID=Mm.160284.1 /TIER=ConsEnd /STK=1 /UG=Mm.160284 /UG_TITLE=Mus musculus adult male xiphoid cartilage cDNA, RIKEN full-length enriched library, clone:5230400J22:carbonic anhydrase 3, full insert sequence	140.35	13.15	150.4	130.3	13	13.3	10.673
1449434_at	gb:AK003671.1 /DB_XREF=gi:12834480 /GEN=Car3 /FEA=FLmRNA /CNT=422 /TID=Mm.300.1 /TIER=Stack /STK=91 /UG=Mm.300 /LL=12350 /UG_TITLE=carbonic anhydrase 3 /DEF=Mus musculus 18 days embryo whole body cDNA, RIKEN full-length enriched library, clone:1110013P06:carbonic anhydrase 3, full insert sequence. /FL=gb:BC011129.1 gb:NM_007606.1 gb:M27796.1	10271	979.25	9994.7	10547.3	940.4	1018.1	10.4886
1442489_at	gb:BG068396 /DB_XREF=gi:12550965 /DB_XREF=H3065A06-3 /CLONE=H3065A06 /FEA=EST /CNT=4 /TID=Mm.155160.1 /TIER=ConsEnd /STK=3 /UG=Mm.155160 /LL=52347 /UG_GENE=D1Ertd564e /UG_TITLE=DNA segment, Chr 1, ERATO Doi 564, expressed	20.2	1.95	19	21.4	2.6	1.3	10.359
1457861_at	gb:BB169454 /DB_XREF=gi:16269248 /DB_XREF=BB169454 /CLONE=A230009B12 /FEA=EST /CNT=4 /TID=Mm.39685.1 /TIER=ConsEnd /STK=3 /UG=Mm.39685 /UG_TITLE=ESTs	44.7	4.35	43.4	46	5.6	3.1	10.2759
1432621_at	gb:BM197175 /DB_XREF=gi:17749263 /DB_XREF=C0344H06-3 /CLONE=C0344H06 /FEA=mRNA /CNT=3 /TID=Mm.158395.1 /TIER=ConsEnd /STK=1 /UG=Mm.158395 /LL=70517 /UG_GENE=5730410E19Rik /UG_TITLE=RIKEN cDNA 5730410E19 gene	20.9	2.05	19.3	22.5	2.9	1.2	10.1951
1457937_at	gb:BB163558 /DB_XREF=gi:16268768 /DB_XREF=BB163558 /CLONE=A130073C13 /FEA=EST /CNT=4 /TID=Mm.132439.1 /TIER=ConsEnd /STK=3 /UG=Mm.132439 /UG_TITLE=ESTs, Weakly similar to TYROSINE-PROTEIN KINASE JAK3 (M.musculus)	23.4	2.4	22.5	24.3	2.1	2.7	9.75
1432258_at	gb:AK020418.1 /DB_XREF=gi:12860997 /FEA=mRNA /CNT=1 /TID=Mm.159875.1 /TIER=ConsEnd /STK=0 /UG=Mm.159875 /LL=77248 /UG_GENE=9430014N10Rik /UG_TITLE=RIKEN cDNA 9430014N10 gene /DEF=Mus musculus 12 days embryo embryonic body between diaphragm region and neck cDNA, RIKEN full-length enriched library, clone:9430014N10:unclassifiable, full insert sequence.	24.45	2.55	25.6	23.3	3.3	1.8	9.58824
1432113_at	gb:AK006197.1 /DB_XREF=gi:12839163 /FEA=mRNA /CNT=1 /TID=Mm.195660.1 /TIER=ConsEnd /STK=0 /UG=Mm.195660 /LL=73254 /UG_GENE=1700021E15Rik /UG_TITLE=RIKEN cDNA 1700021E15 gene /DEF=Mus musculus adult male testis cDNA, RIKEN full-length enriched library, clone:1700021E15:hypothetical protein, full insert sequence.	11	1.15	10.3	11.7	1.3	1	9.56522
1437147_at	gb:AV348821 /DB_XREF=gi:16397121 /DB_XREF=AV348821 /CLONE=6432401A02 /FEA=EST /CNT=139 /TID=Mm.102416.1 /TIER=Stack /STK=12 /UG=Mm.102416 /LL=104699 /UG_GENE=BB128510 /UG_TITLE=expressed sequence BB128510	18.3	1.95	19.6	17	1.7	2.2	9.38462
1438921_at	gb:BM197239 /DB_XREF=gi:17749356 /DB_XREF=C0346A08-3 /CLONE=C0346A08 /FEA=EST /CNT=9 /TID=Mm.37760.1 /TIER=Stack /STK=9 /UG=Mm.37760 /UG_TITLE=ESTs	19.05	2.05	17.9	20.2	2.3	1.8	9.29268
1455449_at	gb:AI553237 /DB_XREF=gi:4485600 /DB_XREF=vi21f11.y1 /CLONE=IMAGE:904461 /FEA=EST /CNT=24 /TID=Mm.31088.1 /TIER=Stack /STK=13 /UG=Mm.31088 /UG_TITLE=ESTs	32.85	3.55	34.8	30.9	2.4	4.7	9.25352
1455790_at	gb:BB543028 /DB_XREF=gi:15412390 /DB_XREF=BB543028 /CLONE=E130207A07 /FEA=EST /CNT=155 /TID=Mm.100478.1 /TIER=Stack /STK=135 /UG=Mm.100478 /UG_TITLE=ESTs, Moderately similar to E2F2 MOUSE TRANSCRIPTION FACTOR E2F2 (M.musculus)	55.05	5.95	56.1	54	5.3	6.6	9.2521
1453320_at	gb:AK006407.1 /DB_XREF=gi:12839492 /FEA=mRNA /CNT=12 /TID=Mm.45612.1 /TIER=ConsEnd /STK=6 /UG=Mm.45612 /LL=76420 /UG_GENE=1700027A23Rik /UG_TITLE=RIKEN cDNA 1700027A23 gene /DEF=Mus musculus adult male testis cDNA, RIKEN full-length enriched library, clone:1700027A23:hypothetical protein, full insert sequence.	43.8	4.75	42.5	45.1	6.6	2.9	9.22105
1457935_at	gb:AV246339 /DB_XREF=gi:16387087 /DB_XREF=AV246339 /CLONE=4832408C21 /FEA=EST /CNT=4 /TID=Mm.220206.1 /TIER=ConsEnd /STK=3 /UG=Mm.220206 /UG_TITLE=ESTs	52.5	5.7	51.4	53.6	4.1	7.3	9.21053
1441012_at	gb:BG064467 /DB_XREF=gi:12547030 /DB_XREF=H3020A08-3 /CLONE=H3020A08 /FEA=EST /CNT=6 /TID=Mm.102762.1 /TIER=ConsEnd /STK=4 /UG=Mm.102762 /UG_TITLE=ESTs	29	3.15	30.4	27.6	4.2	2.1	9.20635
1416306_at	gb:NM_017474.1 /DB_XREF=gi:8567335 /GEN=Clca3 /FEA=FLmRNA /CNT=164 /TID=Mm.6594.1 /TIER=FL+Stack /STK=100 /UG=Mm.6594 /LL=23844 /DEF=Mus musculus chloride channel calcium activated 3 (Clca3), mRNA. /PROD=chloride channel calcium activated 3 /FL=gb:NM_017474.1 gb:AB017156.1	10.95	1.2	10.4	11.5	1.3	1.1	9.125
1416236_a_at	gb:BC015076.1 /DB_XREF=gi:15929264 /FEA=FLmRNA /CNT=154 /TID=Mm.33240.1 /TIER=FL+Stack /STK=109 /UG=Mm.33240 /LL=14012 /UG_GENE=Eva /DEF=Mus musculus, epithelial V-like antigen, clone MGC:13828 IMAGE:4188907, mRNA, complete cds. /PROD=epithelial V-like antigen /FL=gb:AF030454.1 gb:NM_007962.1 gb:BC015076.1	104	11.45	108.9	99.1	15.6	7.3	9.08297
1437340_x_at	gb:AV081751 /DB_XREF=gi:5213199 /DB_XREF=AV081751 /CLONE=2210421C20 /FEA=EST /CNT=20 /TID=Mm.46414.4 /TIER=Stack /STK=20 /UG=Mm.46414 /LL=66283 /UG_GENE=2200002K21Rik /UG_TITLE=RIKEN cDNA 2200002K21 gene	72.25	8.1	69	75.5	9.6	6.6	8.91975
1415994_at	gb:NM_021282.1 /DB_XREF=gi:11276064 /GEN=Cyp2e1 /FEA=FLmRNA /CNT=381 /TID=Mm.21758.1 /TIER=FL+Stack /STK=151 /UG=Mm.21758 /LL=13106 /DEF=Mus musculus cytochrome P450, 2e1, ethanol inducible (Cyp2e1), mRNA. /PROD=cytochrome P450, 2e1, ethanol inducible /FL=gb:NM_021282.1 gb:L11650.1 gb:BC013451.1	3807.4	427.45	3806	3808.8	384.3	470.6	8.90724
1421808_at	gb:NM_030734.1 /DB_XREF=gi:15826853 /GEN=Defb5 /FEA=FLmRNA /CNT=2 /TID=Mm.160383.1 /TIER=FL /STK=2 /UG=Mm.160383 /LL=81007 /DEF=Mus musculus defensin beta 5 (Defb5), mRNA. /PROD=defensin beta 5 /FL=gb:NM_030734.1 gb:AF318068.1	13.8	1.55	12.7	14.9	1.9	1.2	8.90323
1457018_at	gb:BB075134 /DB_XREF=gi:16260263 /DB_XREF=BB075134 /CLONE=9330101P12 /FEA=EST /CNT=6 /TID=Mm.208756.1 /TIER=ConsEnd /STK=6 /UG=Mm.208756 /UG_TITLE=ESTs	6.65	0.75	6.7	6.6	1.2	0.3	8.86667
1444310_at	gb:AW240531 /DB_XREF=gi:6574283 /DB_XREF=uq36e11.x1 /CLONE=IMAGE:2811500 /FEA=EST /CNT=5 /TID=Mm.208958.1 /TIER=ConsEnd /STK=2 /UG=Mm.208958 /UG_TITLE=ESTs, Weakly similar to T13961 DNA-directed RNA polymerase (EC 2.7.7.6) I large chain - mouse (M.musculus)	25.2	2.85	27	23.4	1.9	3.8	8.84211
1444298_at	gb:BB703415 /DB_XREF=gi:16052250 /DB_XREF=BB703415 /CLONE=7420452A11 /FEA=EST /CNT=5 /TID=Mm.122667.1 /TIER=ConsEnd /STK=2 /UG=Mm.122667 /UG_TITLE=ESTs	9.6	1.1	9	10.2	0.6	1.6	8.72727
1425451_s_at	gb:AY065557.1 /DB_XREF=gi:18086513 /GEN=Ym2 /FEA=FLmRNA /CNT=2 /TID=Mm.215253.1 /TIER=FL /STK=2 /UG=Mm.215253 /DEF=Mus musculus putative secretory protein precursor (Ym2) mRNA, complete cds. /PROD=putative secretory protein precursor /FL=gb:AY065557.1 gb:AY049765.1	164.15	19.1	157.6	170.7	31.4	6.8	8.59424
1454440_at	gb:AK019580.1 /DB_XREF=gi:12859865 /FEA=mRNA /CNT=1 /TID=Mm.160132.1 /TIER=ConsEnd /STK=0 /UG=Mm.160132 /LL=78788 /UG_GENE=4930421C12Rik /UG_TITLE=RIKEN cDNA 4930421C12 gene /DEF=Mus musculus adult male testis cDNA, RIKEN full-length enriched library, clone:4930421C12:unclassifiable transcript, full insert sequence.	25.45	3	24.5	26.4	2.9	3.1	8.48333
1442158_at	gb:BB462437 /DB_XREF=gi:9379626 /DB_XREF=BB462437 /CLONE=D130076F14 /FEA=EST /CNT=7 /TID=Mm.124167.1 /TIER=ConsEnd /STK=3 /UG=Mm.124167 /UG_TITLE=ESTs, Weakly similar to A54602 microtubule-associated serinethreonine protein kinase MAST205 - mouse (M.musculus)	26.55	3.15	24.8	28.3	2.4	3.9	8.42857
1454310_at	gb:BB034128 /DB_XREF=gi:8440514 /DB_XREF=BB034128 /CLONE=5830490A12 /FEA=mRNA /CNT=3 /TID=Mm.159681.1 /TIER=ConsEnd /STK=0 /UG=Mm.159681 /LL=76111 /UG_GENE=5830490A12Rik /UG_TITLE=RIKEN cDNA 5830490A12 gene	26.85	3.2	26.1	27.6	3.3	3.1	8.39063
1444175_at	gb:BM203048 /DB_XREF=gi:17757483 /DB_XREF=C0248E09-3 /CLONE=C0248E09 /FEA=EST /CNT=5 /TID=Mm.33862.1 /TIER=ConsEnd /STK=2 /UG=Mm.33862 /UG_TITLE=ESTs	18.7	2.25	19.5	17.9	2.1	2.4	8.31111
1421850_at	gb:NM_008634.1 /DB_XREF=gi:6678945 /GEN=Mtap1b /FEA=FLmRNA /CNT=150 /TID=Mm.4323.1 /TIER=FL /STK=1 /UG=Mm.4323 /LL=17755 /DEF=Mus musculus microtubule-associated protein 1 B (Mtap1b), mRNA. /PROD=microtubule-associated protein 1 B /FL=gb:NM_008634.1	29.6	3.6	29.8	29.4	4.7	2.5	8.22222
1459643_at	gb:BE634571 /DB_XREF=gi:9917259 /DB_XREF=uv83d03.x1 /CLONE=IMAGE:3413765 /FEA=EST /CNT=2 /TID=Mm.138858.1 /TIER=ConsEnd /STK=2 /UG=Mm.138858 /UG_TITLE=ESTs	24.95	3.05	26.5	23.4	3.2	2.9	8.18033
1448553_at	gb:NM_080728.1 /DB_XREF=gi:18859640 /GEN=Myh7 /FEA=FLmRNA /CNT=120 /TID=Mm.155714.1 /TIER=FL+Stack /STK=59 /UG=Mm.155714 /LL=140781 /DEF=Mus musculus myosin, heavy polypeptide 7, cardiac muscle, beta (Myh7), mRNA. /PROD=myosin, heavy polypeptide 7, cardiac muscle,beta /FL=gb:NM_080728.1 gb:AY056464.1	18832	2322.7	18929.4	18734.7	2045.2	2600.2	8.10783
1427842_at	gb:D89901.1 /DB_XREF=gi:1944456 /FEA=mRNA /CNT=1 /TID=Mm.3504.1 /TIER=ConsEnd /STK=0 /UG=Mm.3504 /LL=16702 /UG_GENE=Krtap6-3 /DEF=Mus musculus mRNA for high-glycine tyrosine keratin type II.3, partial cds. /PROD=high-glycine tyrosine keratin type II.3	21	2.6	21.5	20.5	3.4	1.8	8.07692
1418552_at	gb:BC026021.1 /DB_XREF=gi:19683961 /FEA=FLmRNA /CNT=42 /TID=Mm.56987.1 /TIER=FL /STK=1 /UG=Mm.56987 /LL=12057 /UG_GENE=Opn1sw /DEF=Mus musculus, opsin 1 (cone pigments), short-wave-sensitive (color blindness, tritan), clone MGC:28865 IMAGE:4511808, mRNA, complete cds. /PROD=opsin 1 (cone pigments), short-wave-sensitive(color blindness, tritan) /FL=gb:BC026021.1 gb:AF190670.1 gb:U49720.1 gb:NM_007…	24.85	3.1	23.9	25.8	1.7	4.5	8.01613
1427329_a_at	gb:AI326478 /DB_XREF=gi:4060907 /DB_XREF=mn86h06.x1 /CLONE=IMAGE:551003 /FEA=mRNA /CNT=194 /TID=Mm.28362.2 /TIER=Stack /STK=8 /UG=Mm.28362 /LL=104790 /UG_GENE=AI326478 /UG_TITLE=expressed sequence AI326478	1609	201.7	1641.1	1576.9	208.1	195.3	7.97719
1448881_at	gb:NM_017370.1 /DB_XREF=gi:8850218 /GEN=Hp /FEA=FLmRNA /CNT=154 /TID=Mm.26730.1 /TIER=FL+Stack /STK=33 /UG=Mm.26730 /LL=15439 /DEF=Mus musculus haptoglobin (Hp), mRNA. /PROD=haptoglobin /FL=gb:NM_017370.1 gb:M96827.1	797.5	100	817.8	777.2	110.1	89.9	7.975
1431044_at	gb:BB647938 /DB_XREF=gi:16482194 /DB_XREF=BB647938 /CLONE=C130028D08 /FEA=mRNA /CNT=21 /TID=Mm.25754.1 /TIER=ConsEnd /STK=0 /UG=Mm.25754 /LL=72418 /UG_GENE=3110002N20Rik /UG_TITLE=RIKEN cDNA 3110002N20 gene	13.95	1.75	13.2	14.7	2.5	1	7.97143
1418804_at	gb:NM_032400.1 /DB_XREF=gi:14161703 /GEN=Gpr91 /FEA=FLmRNA /CNT=26 /TID=Mm.125110.1 /TIER=FL+Stack /STK=18 /UG=Mm.125110 /LL=84112 /DEF=Mus musculus G protein-coupled receptor 91 (Gpr91), mRNA. /PROD=G protein-coupled receptor 91 /FL=gb:AF295367.1 gb:NM_032400.1	34.1	4.3	33.4	34.8	7.2	1.4	7.93023
1433254_at	gb:AK017188.1 /DB_XREF=gi:12856307 /FEA=mRNA /CNT=1 /TID=Mm.159641.1 /TIER=ConsEnd /STK=0 /UG=Mm.159641 /LL=75983 /UG_GENE=5033423K11Rik /UG_TITLE=RIKEN cDNA 5033423K11 gene /DEF=Mus musculus 11 days pregnant adult female ovary and uterus cDNA, RIKEN full-length enriched library, clone:5033423K11:unclassifiable, full insert sequence.	11.1	1.4	10.6	11.6	1.9	0.9	7.92857
1438664_at	gb:BB216074 /DB_XREF=gi:16353083 /DB_XREF=BB216074 /CLONE=A530030L19 /FEA=EST /CNT=136 /TID=Mm.25594.2 /TIER=Stack /STK=9 /UG=Mm.25594 /LL=19088 /UG_GENE=Prkar2b /UG_TITLE=protein kinase, cAMP dependent regulatory, type II beta	335.3	42.35	342.4	328.2	32.6	52.1	7.91736
1417403_at	gb:AF480860.1 /DB_XREF=gi:20152987 /GEN=Masr /FEA=FLmRNA /CNT=173 /TID=Mm.26171.1 /TIER=FL+Stack /STK=46 /UG=Mm.26171 /LL=170439 /DEF=Mus musculus myelination associated SUR4-like protein (Masr) mRNA, complete cds. /PROD=myelination associated SUR4-like protein /FL=gb:AF480860.1 gb:AY053453.1 gb:NM_130450.1 gb:AB072039.1	167.05	21.3	173.9	160.2	17.9	24.7	7.84272
1429074_at	gb:AK006375.1 /DB_XREF=gi:12839443 /FEA=mRNA /CNT=18 /TID=Mm.17649.1 /TIER=Stack /STK=13 /UG=Mm.17649 /LL=75556 /UG_GENE=1700026D08Rik /UG_TITLE=RIKEN cDNA 1700026D08 gene /DEF=Mus musculus adult male testis cDNA, RIKEN full-length enriched library, clone:1700026D08:hypothetical protein, full insert sequence.	28.55	3.65	29.3	27.8	3.5	3.8	7.82192
1424152_at	gb:AF285588.1 /DB_XREF=gi:13603858 /GEN=Tex20 /FEA=FLmRNA /CNT=79 /TID=Mm.28388.1 /TIER=FL+Stack /STK=49 /UG=Mm.28388 /LL=75708 /DEF=Mus musculus testis protein TEX20 (Tex20) mRNA, complete cds. /PROD=testis protein TEX20 /FL=gb:AF285588.1	68.45	9.2	71.2	65.7	12.2	6.2	7.44022
1460505_at	gb:AK020198.1 /DB_XREF=gi:12860709 /FEA=mRNA /CNT=2 /TID=Mm.159938.1 /TIER=ConsEnd /STK=1 /UG=Mm.159938 /LL=77543 /UG_GENE=8030442B05Rik /UG_TITLE=RIKEN cDNA 8030442B05 gene /DEF=Mus musculus 15 days embryo male testis cDNA, RIKEN full-length enriched library, clone:8030442B05:unclassifiable, full insert sequence.	14.85	2	15.5	14.2	1	3	7.425
1451537_at	gb:BC005611.1 /DB_XREF=gi:13542819 /FEA=FLmRNA /CNT=80 /TID=Mm.4376.1 /TIER=FL+Stack /STK=10 /UG=Mm.4376 /LL=12654 /UG_GENE=Chi3l1 /DEF=Mus musculus, Similar to chitinase 3-like 1 (cartilage glycoprotein-39), clone MGC:7884 IMAGE:3582304, mRNA, complete cds. /PROD=Similar to chitinase 3-like 1 (cartilageglycoprotein-39) /FL=gb:BC005611.1 gb:BC003780.1 gb:BC004734.1	215.85	29.3	223.3	208.4	16.2	42.4	7.36689
1443041_at	gb:BB431247 /DB_XREF=gi:16424151 /DB_XREF=BB431247 /CLONE=C630037G18 /FEA=EST /CNT=3 /TID=Mm.187349.1 /TIER=ConsEnd /STK=3 /UG=Mm.187349 /UG_TITLE=ESTs	33.45	4.55	35.2	31.7	6	3.1	7.35165
1439208_at	gb:BB298208 /DB_XREF=gi:16402042 /DB_XREF=BB298208 /CLONE=B130066B08 /FEA=EST /CNT=9 /TID=Mm.212953.1 /TIER=Stack /STK=8 /UG=Mm.212953 /UG_TITLE=ESTs	16.85	2.3	17.3	16.4	2	2.6	7.32609
1424305_at	gb:BC006026.1 /DB_XREF=gi:13543747 /FEA=FLmRNA /CNT=129 /TID=Mm.1192.1 /TIER=FL+Stack /STK=38 /UG=Mm.1192 /LL=16069 /UG_GENE=Igj /DEF=Mus musculus, Similar to immunoglobulin joining chain, clone MGC:6626 IMAGE:3491646, mRNA, complete cds. /PROD=Similar to immunoglobulin joining chain /FL=gb:M90766.1 gb:BC006026.1	286.3	39.4	269.9	302.7	38.6	40.2	7.2665
1419394_s_at	gb:NM_013650.1 /DB_XREF=gi:7305452 /GEN=S100a8 /FEA=FLmRNA /CNT=18 /TID=Mm.21567.1 /TIER=FL+Stack /STK=10 /UG=Mm.21567 /LL=20201 /DEF=Mus musculus S100 calcium binding protein A8 (calgranulin A) (S100a8), mRNA. /PROD=S100 calcium binding protein A8 (calgranulin A) /FL=gb:M83218.1 gb:NM_013650.1	510.05	71.05	478.8	541.3	79.3	62.8	7.17875
1435688_at	gb:AV280625 /DB_XREF=gi:16391450 /DB_XREF=AV280625 /CLONE=4933415P20 /FEA=EST /CNT=20 /TID=Mm.41311.1 /TIER=Stack /STK=14 /UG=Mm.41311 /UG_TITLE=ESTs	82.5	11.6	77.8	87.2	10.8	12.4	7.11207
1459494_at	gb:BG060764 /DB_XREF=gi:12529582 /DB_XREF=L0907E09-3 /CLONE=L0907E09 /FEA=EST /CNT=2 /TID=Mm.167071.1 /TIER=ConsEnd /STK=2 /UG=Mm.167071 /UG_TITLE=ESTs	14.2	2	13.3	15.1	2.5	1.5	7.1
1426099_at	gb:AF358859.1 /DB_XREF=gi:15420534 /FEA=FLmRNA /CNT=1 /TID=Mm.207073.1 /TIER=FL /STK=1 /UG=Mm.207073 /DEF=Mus musculus histamine H4 receptor mRNA, complete cds. /PROD=histamine H4 receptor /FL=gb:AF358859.1	14.55	2.05	13.6	15.5	1.9	2.2	7.09756
1453509_at	gb:AK002226.1 /DB_XREF=gi:12832057 /FEA=mRNA /CNT=5 /TID=Mm.33746.1 /TIER=ConsEnd /STK=2 /UG=Mm.33746 /LL=68311 /UG_GENE=0610005K03Rik /UG_TITLE=RIKEN cDNA 0610005K03 gene /DEF=Mus musculus adult male kidney cDNA, RIKEN full-length enriched library, clone:0610005K03:similar to SECRETED LY-6UPAR RELATED PROTEIN 1 PRECURSOR (SLURP-1) (ARS COMPONENT B), full insert sequence.	254.8	36.2	243.3	266.3	44.9	27.5	7.03867
1457879_at	gb:BB183591 /DB_XREF=gi:15409438 /DB_XREF=BB183591 /CLONE=A230107O07 /FEA=EST /CNT=4 /TID=Mm.121628.1 /TIER=ConsEnd /STK=3 /UG=Mm.121628 /UG_TITLE=ESTs	24.2	3.45	24.3	24.1	3.2	3.7	7.01449
1445436_at	gb:AV175285 /DB_XREF=gi:15404758 /DB_XREF=AV175285 /CLONE=5730417L02 /FEA=EST /CNT=3 /TID=Mm.177402.1 /TIER=ConsEnd /STK=2 /UG=Mm.177402 /UG_TITLE=ESTs, Weakly similar to T22613 hypothetical protein F54B3.1 - Caenorhabditis elegans (C.elegans)	31.85	4.55	32.7	31	3.5	5.6	7
1417561_at	gb:NM_007469.1 /DB_XREF=gi:6680703 /GEN=Apoc1 /FEA=FLmRNA /CNT=74 /TID=Mm.182440.1 /TIER=FL+Stack /STK=41 /UG=Mm.182440 /LL=11812 /DEF=Mus musculus apolipoprotein CI (Apoc1), mRNA. /PROD=apolipoprotein CI /FL=gb:NM_007469.1 gb:BC019398.1	345.4	49.85	373.5	317.3	48.5	51.2	6.92879
1449182_at	gb:NM_022984.1 /DB_XREF=gi:12667797 /GEN=Retn /FEA=FLmRNA /CNT=67 /TID=Mm.1181.1 /TIER=FL+Stack /STK=19 /UG=Mm.1181 /LL=57264 /DEF=Mus musculus resistin (Retn), mRNA. /PROD=resistin /FL=gb:AF323080.1 gb:NM_022984.1 gb:AF290870.1	578.4	84.5	538.9	617.9	108	61	6.84497
1438134_at	gb:AV341417 /DB_XREF=gi:16396948 /DB_XREF=AV341417 /CLONE=6430521D13 /FEA=EST /CNT=12 /TID=Mm.115085.1 /TIER=Stack /STK=12 /UG=Mm.115085 /UG_TITLE=ESTs	17.4	2.55	16.9	17.9	3.3	1.8	6.82353
1448182_a_at	gb:NM_009846.1 /DB_XREF=gi:6753341 /GEN=Cd24a /FEA=FLmRNA /CNT=468 /TID=Mm.6417.1 /TIER=FL+Stack /STK=140 /UG=Mm.6417 /LL=12484 /DEF=Mus musculus CD24a antigen (Cd24a), mRNA. /PROD=CD24a antigen /FL=gb:NM_009846.1 gb:M58661.1	1337.55	199.85	1318.5	1356.6	228.8	170.9	6.69277
1429574_at	gb:AK009020.1 /DB_XREF=gi:12843560 /FEA=mRNA /CNT=20 /TID=Mm.44194.1 /TIER=Stack /STK=14 /UG=Mm.44194 /LL=69454 /UG_GENE=Clic3 /UG_TITLE=chloride intracellular channel 3 /DEF=Mus musculus adult male tongue cDNA, RIKEN full-length enriched library, clone:2300003G24:homolog to human CHLORIDE INTRACELLULAR CHANNEL PROTEIN 3, full insert sequence.	70.15	10.55	69.1	71.2	8.7	12.4	6.64929
1420799_at	gb:NM_018766.1 /DB_XREF=gi:9055295 /GEN=Ntsr /FEA=FLmRNA /CNT=3 /TID=Mm.20433.1 /TIER=FL /STK=3 /UG=Mm.20433 /LL=18216 /DEF=Mus musculus neurotensin receptor (Ntsr), mRNA. /PROD=neurotensin receptor /FL=gb:AB017027.1 gb:NM_018766.1	35	5.45	33	37	4.5	6.4	6.42202
1420549_at	gb:NM_010259.1 /DB_XREF=gi:6753947 /GEN=Gbp1 /FEA=FLmRNA /CNT=12 /TID=Mm.250.1 /TIER=FL /STK=4 /UG=Mm.250 /LL=14468 /DEF=Mus musculus guanylate nucleotide binding protein 1 (Gbp1), mRNA. /PROD=guanylate nucleotide binding protein 1 /FL=gb:NM_010259.1 gb:M63961.1	25.9	4.05	24.8	27	3.7	4.4	6.39506
1436201_x_at	gb:BB761376 /DB_XREF=gi:16207105 /DB_XREF=BB761376 /CLONE=G270140J07 /FEA=EST /CNT=15 /TID=Mm.2992.10 /TIER=Stack /STK=10 /UG=Mm.2992 /LL=17196 /UG_GENE=Mbp /UG_TITLE=myelin basic protein	101.5	15.9	99.5	103.5	20.3	11.5	6.38365
1431927_at	gb:AK018199.1 /DB_XREF=gi:12857806 /FEA=mRNA /CNT=1 /TID=Mm.195580.1 /TIER=ConsEnd /STK=0 /UG=Mm.195580 /LL=70764 /UG_GENE=6330419D11Rik /UG_TITLE=RIKEN cDNA 6330419D11 gene /DEF=Mus musculus adult male medulla oblongata cDNA, RIKEN full-length enriched library, clone:6330419D11:hypothetical protein, full insert sequence.	39.4	6.2	38.9	39.9	5.6	6.8	6.35484
1444752_at	gb:AW456546 /DB_XREF=gi:7026763 /DB_XREF=UI-M-BH3-aqs-c-08-0-UI.s1 /CLONE=UI-M-BH3-aqs-c-08-0-UI /FEA=EST /CNT=4 /TID=Mm.101034.1 /TIER=ConsEnd /STK=2 /UG=Mm.101034 /UG_TITLE=ESTs	26.8	4.25	26.3	27.3	5.4	3.1	6.30588
1418493_a_at	gb:NM_009221.1 /DB_XREF=gi:6678046 /GEN=Snca /FEA=FLmRNA /CNT=36 /TID=Mm.17484.1 /TIER=FL+Stack /STK=23 /UG=Mm.17484 /LL=20617 /DEF=Mus musculus synuclein, alpha (Snca), mRNA. /PROD=synuclein, alpha /FL=gb:AF179273.1 gb:AF044672.1 gb:NM_009221.1	768.75	122	783.9	753.6	109.5	134.5	6.30123
1443663_at	gb:BQ268415 /DB_XREF=gi:20493481 /DB_XREF=ii53a05.x1 /CLONE=IMAGE:5945360 /FEA=EST /CNT=3 /TID=Mm.153077.1 /TIER=ConsEnd /STK=3 /UG=Mm.153077 /UG_TITLE=ESTs	24.85	3.95	26.7	23	4	3.9	6.29114
1419373_at	gb:NM_134157.1 /DB_XREF=gi:19527063 /GEN=Atp6v1b1 /FEA=FLmRNA /CNT=78 /TID=Mm.25784.1 /TIER=FL+Stack /STK=10 /UG=Mm.25784 /LL=110935 /DEF=Mus musculus ATPase, H+ transporting, lysosomal 5658kDa, V1 subunit B, isoform 1 (Atp6v1b1), mRNA. /PROD=ATPase, H+ transporting, lysosomal 5658kDa, V1subunit B, isoform 1 /FL=gb:BC017127.1 gb:NM_134157.1	23.9	3.8	23.3	24.5	3.5	4.1	6.28947
1423828_at	gb:AF127033.1 /DB_XREF=gi:9937096 /FEA=FLmRNA /CNT=402 /TID=Mm.3760.1 /TIER=FL+Stack /STK=97 /UG=Mm.3760 /LL=14104 /UG_GENE=Fasn /DEF=Mus musculus fatty acid synthase mRNA, complete cds. /PROD=fatty acid synthase /FL=gb:AF127033.1	3507	562.3	3458.4	3555.6	554.4	570.2	6.23688
1424838_at	gb:BC005730.1 /DB_XREF=gi:13543103 /FEA=FLmRNA /CNT=22 /TID=Mm.35548.1 /TIER=FL+Stack /STK=14 /UG=Mm.35548 /DEF=Mus musculus, clone MGC:11811 IMAGE:3595770, mRNA, complete cds. /PROD=Unknown (protein for MGC:11811) /FL=gb:BC005730.1	24.25	3.9	25.6	22.9	4.6	3.2	6.21795
1459255_at	gb:BB017407 /DB_XREF=gi:16257521 /DB_XREF=BB017407 /CLONE=4930568D12 /FEA=EST /CNT=2 /TID=Mm.82590.1 /TIER=ConsEnd /STK=2 /UG=Mm.82590 /UG_TITLE=ESTs	20.2	3.25	21.9	18.5	3.4	3.1	6.21538
1440652_at	gb:BB529324 /DB_XREF=gi:16445581 /DB_XREF=BB529324 /CLONE=E030001E22 /FEA=EST /CNT=5 /TID=Mm.132306.1 /TIER=ConsEnd /STK=5 /UG=Mm.132306 /UG_TITLE=ESTs	24.85	4	22.9	26.8	4.4	3.6	6.2125
1441598_at	gb:AV246773 /DB_XREF=gi:16387144 /DB_XREF=AV246773 /CLONE=4832418D20 /FEA=EST /CNT=4 /TID=Mm.117000.1 /TIER=ConsEnd /STK=4 /UG=Mm.117000 /UG_TITLE=ESTs	5.9	0.95	6.1	5.7	0.6	1.3	6.21053
1438125_at	gb:BB393897 /DB_XREF=gi:16409193 /DB_XREF=BB393897 /CLONE=C230085N15 /FEA=EST /CNT=13 /TID=Mm.111724.1 /TIER=Stack /STK=12 /UG=Mm.111724 /UG_TITLE=ESTs	21.4	3.5	20.8	22	4	3	6.11429
1450718_at	gb:NM_018825.1 /DB_XREF=gi:9055163 /GEN=Aps-pending /FEA=FLmRNA /CNT=28 /TID=Mm.103797.1 /TIER=FL+Stack /STK=17 /UG=Mm.103797 /LL=23921 /DEF=Mus musculus adaptor protein with pleckstrin homology and src (Aps-pending), mRNA. /PROD=adaptor protein with pleckstrin homology and srchomology 2 domains /FL=gb:AF234838.1 gb:NM_018825.1	93.1	15.25	96.7	89.5	15.5	15	6.10492
1446401_at	gb:BB210785 /DB_XREF=gi:16352590 /DB_XREF=BB210785 /CLONE=A430099M01 /FEA=EST /CNT=2 /TID=Mm.122954.1 /TIER=ConsEnd /STK=2 /UG=Mm.122954 /UG_TITLE=ESTs	13.65	2.3	13.1	14.2	2.2	2.4	5.93478
1445512_at	gb:C78040 /DB_XREF=gi:2518370 /DB_XREF=C78040 /CLONE=J0041H03 /FEA=EST /CNT=3 /TID=Mm.173139.1 /TIER=ConsEnd /STK=2 /UG=Mm.173139 /UG_TITLE=ESTs, Moderately similar to 60S RIBOSOMAL PROTEIN L34 (R.norvegicus)	77.4	13.2	80.2	74.6	14.4	12	5.86364
1450586_at	gb:NM_007539.1 /DB_XREF=gi:6671631 /GEN=Bdkrb /FEA=FLmRNA /CNT=1 /TID=Mm.57076.1 /TIER=FL /STK=1 /UG=Mm.57076 /LL=12061 /DEF=Mus musculus bradykinin receptor, beta (Bdkrb), mRNA. /PROD=bradykinin receptor, beta /FL=gb:NM_007539.1	33	5.7	35.2	30.8	7.2	4.2	5.78947
1430380_at	gb:AK012019.1 /DB_XREF=gi:12848500 /FEA=mRNA /CNT=7 /TID=Mm.37708.1 /TIER=ConsEnd /STK=2 /UG=Mm.37708 /LL=67768 /UG_GENE=5830445C04Rik /UG_TITLE=RIKEN cDNA 5830445C04 gene /DEF=Mus musculus 10 days embryo whole body cDNA, RIKEN full-length enriched library, clone:2610312J19:homolog to PUTATIVE N6-DNA-METHYLTRANSFERASE (FRAGMENT), full insert sequence.	22.6	3.95	22.8	22.4	4.9	3	5.72152
1456650_at	gb:BB150912 /DB_XREF=gi:16267908 /DB_XREF=BB150912 /CLONE=A030010B11 /FEA=EST /CNT=11 /TID=Mm.157588.1 /TIER=Stack /STK=8 /UG=Mm.157588 /UG_TITLE=ESTs	21.25	3.75	22	20.5	2.8	4.7	5.66667
1459117_at	gb:BG067131 /DB_XREF=gi:12549700 /DB_XREF=H3050H10-3 /CLONE=H3050H10 /FEA=EST /CNT=3 /TID=Mm.25373.1 /TIER=ConsEnd /STK=2 /UG=Mm.25373 /UG_TITLE=ESTs	32.3	5.75	33.1	31.5	5.5	6	5.61739
1458763_at	gb:C78024 /DB_XREF=gi:2518354 /DB_XREF=C78024 /CLONE=J0041F04 /FEA=EST /CNT=3 /TID=Mm.172676.1 /TIER=ConsEnd /STK=2 /UG=Mm.172676 /LL=97796 /UG_GENE=C78024 /UG_TITLE=expressed sequence C78024	10.05	1.8	10.2	9.9	1.5	2.1	5.58333
1446700_at	gb:BB168460 /DB_XREF=gi:16269182 /DB_XREF=BB168460 /CLONE=A130098O11 /FEA=EST /CNT=2 /TID=Mm.207644.1 /TIER=ConsEnd /STK=2 /UG=Mm.207644 /UG_TITLE=ESTs	25.4	4.55	25.7	25.1	2.7	6.4	5.58242
1448854_s_at	gb:NM_008645.1 /DB_XREF=gi:6678963 /GEN=Mug1 /FEA=FLmRNA /CNT=127 /TID=Mm.1311.1 /TIER=FL+Stack /STK=35 /UG=Mm.1311 /LL=17836 /DEF=Mus musculus murinoglobulin 1 (Mug1), mRNA. /PROD=murinoglobulin 1 /FL=gb:NM_008645.1 gb:M65736.1	8.9	1.6	9.3	8.5	1.2	2	5.5625
1435438_at	gb:AV345303 /DB_XREF=gi:15406607 /DB_XREF=AV345303 /CLONE=6430553B08 /FEA=EST /CNT=30 /TID=Mm.131065.1 /TIER=Stack /STK=16 /UG=Mm.131065 /UG_TITLE=ESTs, Highly similar to SOX8_MOUSE TRANSCRIPTION FACTOR SOX-8 (M.musculus)	25.3	4.55	24.1	26.5	4.3	4.8	5.56044
1438083_at	gb:BB773386 /DB_XREF=gi:16934066 /DB_XREF=BB773386 /CLONE=G430003C10 /FEA=EST /CNT=15 /TID=Mm.103739.2 /TIER=Stack /STK=12 /UG=Mm.103739 /LL=15245 /UG_GENE=Hhip /UG_TITLE=Hedgehog-interacting protein	9.45	1.7	9.6	9.3	2.4	1	5.55882
1417952_at	gb:NM_010008.1 /DB_XREF=gi:6753587 /GEN=Cyp2j6 /FEA=FLmRNA /CNT=75 /TID=Mm.98200.1 /TIER=FL+Stack /STK=32 /UG=Mm.98200 /LL=13110 /DEF=Mus musculus cytochrome P450, 2j6 (Cyp2j6), mRNA. /PROD=cytochrome P450, 2j6 /FL=gb:U62295.1 gb:NM_010008.1	87.9	15.85	84.1	91.7	14.4	17.3	5.54574
1446927_at	gb:BI076724 /DB_XREF=gi:14515381 /DB_XREF=L0228H03-3 /CLONE=L0228H03 /FEA=EST /CNT=2 /TID=Mm.197270.1 /TIER=ConsEnd /STK=2 /UG=Mm.197270 /UG_TITLE=ESTs, Moderately similar to S12207 hypothetical protein (M.musculus)	18.55	3.35	18.1	19	4.1	2.6	5.53731
1450888_at	gb:BB147418 /DB_XREF=gi:8802355 /DB_XREF=BB147418 /CLONE=9930039C21 /FEA=FLmRNA /CNT=97 /TID=Mm.115124.1 /TIER=Stack /STK=9 /UG=Mm.115124 /LL=56276 /UG_GENE=Brp14 /UG_TITLE=brain protein 14 /FL=gb:NM_019627.1	85.1	15.4	84.3	85.9	13.6	17.2	5.52597
1431113_at	gb:AK004302.1 /DB_XREF=gi:12835437 /FEA=mRNA /CNT=15 /TID=Mm.34653.1 /TIER=ConsEnd /STK=0 /UG=Mm.34653 /LL=107216 /UG_GENE=AI504630 /UG_TITLE=expressed sequence AI504630 /DEF=Mus musculus 18 days embryo whole body cDNA, RIKEN full-length enriched library, clone:1110058N10:RNA binding motif protein 4, full insert sequence.	32.55	5.9	33.6	31.5	4.3	7.5	5.51695
1437502_x_at	gb:BB560574 /DB_XREF=gi:9646940 /DB_XREF=BB560574 /CLONE=E530111O22 /FEA=EST /CNT=19 /TID=Mm.6417.2 /TIER=Stack /STK=17 /UG=Mm.6417 /LL=12484 /UG_GENE=Cd24a /UG_TITLE=CD24a antigen	384.45	72.75	394.2	374.7	66.8	78.7	5.28454
1430459_at	gb:AV370407 /DB_XREF=gi:6418054 /DB_XREF=AV370407 /CLONE=9030216M09 /FEA=mRNA /CNT=4 /TID=Mm.30797.1 /TIER=ConsEnd /STK=2 /UG=Mm.30797 /LL=74350 /UG_GENE=4632428C04Rik /UG_TITLE=RIKEN cDNA 4632428C04 gene	15.05	2.85	15.2	14.9	3.9	1.8	5.2807
1421831_at	gb:NM_009647.1 /DB_XREF=gi:6753021 /GEN=Ak4 /FEA=FLmRNA /CNT=131 /TID=Mm.42040.1 /TIER=ConsEnd /STK=0 /UG=Mm.42040 /LL=11639 /DEF=Mus musculus adenylate kinase 4 (Ak4), mRNA. /PROD=adenylate kinase 4 /FL=gb:D85036.1 gb:NM_009647.1 gb:AB020239.1	82.45	15.65	81.9	83	18.3	13	5.26837
1443590_at	gb:AU040845 /DB_XREF=gi:3954669 /DB_XREF=AU040845 /CLONE=J0819C03 /FEA=EST /CNT=3 /TID=Mm.173877.1 /TIER=ConsEnd /STK=3 /UG=Mm.173877 /UG_TITLE=ESTs, Weakly similar to S71512 hypothetical protein T2 - mouse (M.musculus)	121.6	23.15	122.4	120.8	26	20.3	5.2527
1429852_at	gb:AK017054.1 /DB_XREF=gi:12856115 /FEA=mRNA /CNT=12 /TID=Mm.56482.1 /TIER=ConsEnd /STK=7 /UG=Mm.56482 /LL=71276 /UG_GENE=4933434G05Rik /UG_TITLE=RIKEN cDNA 4933434G05 gene /DEF=Mus musculus adult male testis cDNA, RIKEN full-length enriched library, clone:4933434G05:hypothetical protein, full insert sequence.	35.05	6.7	35.4	34.7	7.4	6	5.23134
1417851_at	gb:NM_018866.1 /DB_XREF=gi:9256520 /GEN=Scyb13 /FEA=FLmRNA /CNT=74 /TID=Mm.10116.1 /TIER=FL+Stack /STK=35 /UG=Mm.10116 /LL=55985 /DEF=Mus musculus small inducible cytokine subfamily B (Cys-X-Cys), member 13 (Scyb13), mRNA. /PROD=small inducible cytokine subfamily B(Cys-X-Cys), member 13 /FL=gb:AF030636.1 gb:BC012965.1 gb:AF044196.1 gb:NM_018866.1	463.35	88.95	470.2	456.5	86.6	91.3	5.20911
1431219_at	gb:BB634613 /DB_XREF=gi:16470841 /DB_XREF=BB634613 /CLONE=A430034G17 /FEA=mRNA /CNT=9 /TID=Mm.259.2 /TIER=ConsEnd /STK=0 /UG=Mm.259 /LL=72727 /UG_GENE=B3Gat3 /UG_TITLE=beta-1,3-glucuronyltransferase 3 (glucuronosyltransferase I)	22.35	4.3	23.5	21.2	3.1	5.5	5.19767
1421653_a_at	gb:NM_134051.1 /DB_XREF=gi:19527267 /GEN=AI893585 /FEA=FLmRNA /CNT=3 /TID=Mm.157783.1 /TIER=FL /STK=2 /UG=Mm.157783 /LL=104911 /DEF=Mus musculus expressed sequence AI893585 (AI893585), mRNA. /PROD=expressed sequence AI893585 /FL=gb:NM_134051.1 gb:BC013488.1	706.6	136.25	730.6	682.6	138.3	134.2	5.18606
1428333_at	gb:AK013740.1 /DB_XREF=gi:12851221 /FEA=mRNA /CNT=71 /TID=Mm.27579.1 /TIER=Stack /STK=52 /UG=Mm.27579 /LL=76976 /UG_GENE=2900062L11Rik /UG_TITLE=RIKEN cDNA 2900062L11 gene /DEF=Mus musculus adult male hippocampus cDNA, RIKEN full-length enriched library, clone:2900062L11:homolog to MICROSOMAL SIGNAL PEPTIDASE 23 KDA SUBUNIT (EC 3.4.-.-) (SPC2223), full insert sequence.	189.8	36.6	197.3	182.3	37.6	35.6	5.18579
1442443_at	gb:AI503030 /DB_XREF=gi:4400881 /DB_XREF=vm76e11.x1 /CLONE=IMAGE:1004204 /FEA=EST /CNT=5 /TID=Mm.33238.1 /TIER=ConsEnd /STK=3 /UG=Mm.33238 /UG_TITLE=ESTs	26.4	5.1	25.6	27.2	5.5	4.7	5.17647
1439114_at	gb:BB234229 /DB_XREF=gi:15410353 /DB_XREF=BB234229 /CLONE=A630048D12 /FEA=EST /CNT=13 /TID=Mm.125179.1 /TIER=Stack /STK=8 /UG=Mm.125179 /UG_TITLE=ESTs, Weakly similar to unnamed protein product (H.sapiens)	25.8	5	26.3	25.3	5.4	4.6	5.16
1444443_at	gb:AV228095 /DB_XREF=gi:16385517 /DB_XREF=AV228095 /CLONE=4432412N19 /FEA=EST /CNT=4 /TID=Mm.71498.1 /TIER=ConsEnd /STK=2 /UG=Mm.71498 /UG_TITLE=ESTs	10.05	1.95	9.7	10.4	1.5	2.4	5.15385
1443626_at	gb:AW495288 /DB_XREF=gi:7065569 /DB_XREF=UI-M-BH3-aus-f-06-0-UI.s1 /CLONE=UI-M-BH3-aus-f-06-0-UI /FEA=EST /CNT=3 /TID=Mm.102436.1 /TIER=ConsEnd /STK=3 /UG=Mm.102436 /UG_TITLE=ESTs	24.7	4.8	24.2	25.2	5.2	4.4	5.14583
1418149_at	gb:NM_007693.1 /DB_XREF=gi:6680931 /GEN=Chga /FEA=FLmRNA /CNT=48 /TID=Mm.4137.1 /TIER=FL+Stack /STK=29 /UG=Mm.4137 /LL=12652 /DEF=Mus musculus chromogranin A (Chga), mRNA. /PROD=chromogranin A /FL=gb:BC026554.1 gb:NM_007693.1 gb:M64278.1	57.4	11.4	56.2	58.6	7.9	14.9	5.03509
1442134_at	gb:BB815146 /DB_XREF=gi:16987775 /DB_XREF=BB815146 /CLONE=G730027J24 /FEA=EST /CNT=6 /TID=Mm.212925.1 /TIER=ConsEnd /STK=3 /UG=Mm.212925 /UG_TITLE=ESTs, Moderately similar to S12207 hypothetical protein (M.musculus)	30.55	6.1	31.6	29.5	6.5	5.7	5.0082
1418606_at	gb:BC013463.1 /DB_XREF=gi:15488635 /FEA=FLmRNA /CNT=38 /TID=Mm.24420.1 /TIER=FL+Stack /STK=21 /UG=Mm.24420 /LL=15430 /UG_GENE=Hoxd10 /DEF=Mus musculus, clone MGC:18685 IMAGE:4240579, mRNA, complete cds. /PROD=Unknown (protein for MGC:18685) /FL=gb:NM_013554.1 gb:BC013463.1	8	1.6	7.4	8.6	1.6	1.6	5
1452107_s_at	gb:AA223007 /DB_XREF=gi:1843285 /DB_XREF=mw01g12.r1 /CLONE=IMAGE:663334 /FEA=FLmRNA /CNT=87 /TID=Mm.205021.4 /TIER=ConsEnd /STK=0 /UG=Mm.205021 /LL=114249 /UG_GENE=Npnt /UG_TITLE=nephronectin /FL=gb:AB059656.1 gb:AY035898.1	87.3	17.6	84.2	90.4	16	19.2	4.96023
1456475_s_at	gb:BB216074 /DB_XREF=gi:16353083 /DB_XREF=BB216074 /CLONE=A530030L19 /FEA=EST /CNT=136 /TID=Mm.25594.2 /TIER=Stack /STK=9 /UG=Mm.25594 /LL=19088 /UG_GENE=Prkar2b /UG_TITLE=protein kinase, cAMP dependent regulatory, type II beta	236.15	47.85	243	229.3	51.1	44.6	4.93521
1435044_at	gb:BB333883 /DB_XREF=gi:16404032 /DB_XREF=BB333883 /CLONE=B830016J19 /FEA=EST /CNT=25 /TID=Mm.32582.1 /TIER=Stack /STK=21 /UG=Mm.32582 /UG_TITLE=ESTs, Weakly similar to COE1 MOUSE TRANSCRIPTION FACTOR COE1 (M.musculus)	49.6	10.1	52.1	47.1	8.2	12	4.91089
1424729_at	gb:AY092026.1 /DB_XREF=gi:20257221 /FEA=FLmRNA /CNT=29 /TID=Mm.28800.1 /TIER=FL+Stack /STK=18 /UG=Mm.28800 /DEF=Mus musculus SMAF1 mRNA, complete cds. /PROD=SMAF1 /FL=gb:AY092026.1	282.85	58.05	303.7	262	51.9	64.2	4.87252
1416034_at	gb:BF123439 /DB_XREF=gi:10962479 /DB_XREF=601760641F1 /CLONE=IMAGE:4023467 /FEA=FLmRNA /CNT=468 /TID=Mm.6417.1 /TIER=Stack /STK=33 /UG=Mm.6417 /LL=12484 /UG_GENE=Cd24a /UG_TITLE=CD24a antigen /FL=gb:NM_009846.1 gb:M58661.1	584.45	121	613.6	555.3	105.9	136.1	4.83016
1432357_at	gb:AK016233.1 /DB_XREF=gi:12854887 /FEA=mRNA /CNT=1 /TID=Mm.159615.1 /TIER=ConsEnd /STK=0 /UG=Mm.159615 /LL=75900 /UG_GENE=4930566D17Rik /UG_TITLE=RIKEN cDNA 4930566D17 gene /DEF=Mus musculus adult male testis cDNA, RIKEN full-length enriched library, clone:4930566D17:unclassifiable transcript, full insert sequence.	20.2	4.25	21.6	18.8	4.2	4.3	4.75294
1436853_a_at	gb:AI324124 /DB_XREF=gi:4058553 /DB_XREF=mh26h04.x1 /CLONE=IMAGE:443671 /FEA=EST /CNT=48 /TID=Mm.17484.4 /TIER=Stack /STK=43 /UG=Mm.17484 /LL=20617 /UG_GENE=Snca /UG_TITLE=synuclein, alpha	474.25	100	476.7	471.8	97.9	102.1	4.7425
1440492_at	gb:AW553766 /DB_XREF=gi:7199189 /DB_XREF=L0231D06-3 /CLONE=L0231D06 /FEA=EST /CNT=7 /TID=Mm.77786.1 /TIER=ConsEnd /STK=5 /UG=Mm.77786 /UG_TITLE=ESTs	22.7	4.85	24.1	21.3	3.8	5.9	4.68041
1443749_x_at	gb:BB085413 /DB_XREF=gi:8651197 /DB_XREF=BB085413 /CLONE=9330199F07 /FEA=EST /CNT=3 /TID=Mm.153245.1 /TIER=ConsEnd /STK=3 /UG=Mm.153245 /UG_TITLE=ESTs	45.6	9.8	47.7	43.5	7.6	12	4.65306
1457931_at	gb:BG066958 /DB_XREF=gi:12549527 /DB_XREF=H3048H12-3 /CLONE=H3048H12 /FEA=EST /CNT=4 /TID=Mm.172881.1 /TIER=ConsEnd /STK=3 /UG=Mm.172881 /UG_TITLE=ESTs	6.25	1.35	6.5	6	1.2	1.5	4.62963
1439443_x_at	gb:AV103412 /DB_XREF=gi:5250960 /DB_XREF=AV103412 /CLONE=2500002P17 /FEA=EST /CNT=8 /TID=Mm.154387.6 /TIER=Stack /STK=8 /UG=Mm.154387 /LL=21881 /UG_GENE=Tkt /UG_TITLE=transketolase	3831.4	831.45	4106.6	3556.2	774.6	888.3	4.60809
1416211_a_at	gb:BF178348 /DB_XREF=gi:11056490 /DB_XREF=601808588F1 /CLONE=IMAGE:4039533 /FEA=FLmRNA /CNT=242 /TID=Mm.3063.1 /TIER=Stack /STK=8 /UG=Mm.3063 /LL=19242 /UG_GENE=Ptn /UG_TITLE=pleiotrophin /FL=gb:NM_008973.1 gb:BC002064.1	29.9	6.5	31.2	28.6	7.1	5.9	4.6
1453026_at	gb:AK016459.1 /DB_XREF=gi:12855200 /FEA=mRNA /CNT=14 /TID=Mm.21840.2 /TIER=Stack /STK=12 /UG=Mm.21840 /LL=68222 /UG_GENE=4930542G03Rik /UG_TITLE=RIKEN cDNA 4930542G03 gene /DEF=Mus musculus adult male testis cDNA, RIKEN full-length enriched library, clone:4931415M17:homolog to TUBULIN BETA-2 CHAIN, full insert sequence.	35.35	7.7	35.6	35.1	6.9	8.5	4.59091
1444033_at	gb:BG066914 /DB_XREF=gi:12549483 /DB_XREF=H3048E02-3 /CLONE=H3048E02 /FEA=EST /CNT=6 /TID=Mm.172873.1 /TIER=ConsEnd /STK=2 /UG=Mm.172873 /UG_TITLE=ESTs	18.2	4	17.2	19.2	3	5	4.55
1417958_at	gb:AV371704 /DB_XREF=gi:16397861 /DB_XREF=AV371704 /CLONE=9030418M05 /FEA=FLmRNA /CNT=80 /TID=Mm.45994.1 /TIER=ConsEnd /STK=3 /UG=Mm.45994 /LL=66805 /UG_GENE=9030418M05Rik /UG_TITLE=RIKEN cDNA 9030418M05 gene /FL=gb:NM_133681.1 gb:BC003448.1	57.1	12.55	55	59.2	15	10.1	4.5498
1418509_at	gb:BC010758.1 /DB_XREF=gi:14789661 /FEA=FLmRNA /CNT=99 /TID=Mm.21454.1 /TIER=FL+Stack /STK=22 /UG=Mm.21454 /LL=12409 /UG_GENE=Cbr2 /DEF=Mus musculus, Similar to carbonyl reductase 2, clone MGC:18465 IMAGE:4219349, mRNA, complete cds. /PROD=Similar to carbonyl reductase 2 /FL=gb:NM_007621.1 gb:BC010758.1	4785.65	1054.4	4860.7	4710.6	986	1122.8	4.53874
1448021_at	gb:AA266723 /DB_XREF=gi:1903565 /DB_XREF=mz98f08.r1 /CLONE=IMAGE:721479 /FEA=EST /CNT=12 /TID=Mm.29940.1 /TIER=ConsEnd /STK=0 /UG=Mm.29940 /UG_TITLE=ESTs	1132.6	251.25	1142.8	1122.4	268.6	233.9	4.50786
1446474_at	gb:BB298031 /DB_XREF=gi:16402025 /DB_XREF=BB298031 /CLONE=B130065E05 /FEA=EST /CNT=2 /TID=Mm.216701.1 /TIER=ConsEnd /STK=2 /UG=Mm.216701 /UG_TITLE=ESTs	29.7	6.65	29.7	29.7	8.5	4.8	4.46617
1441771_at	gb:BB730600 /DB_XREF=gi:16113875 /DB_XREF=BB730600 /CLONE=E860127O19 /FEA=EST /CNT=4 /TID=Mm.209082.1 /TIER=ConsEnd /STK=4 /UG=Mm.209082 /UG_TITLE=ESTs	64.25	14.5	60.3	68.2	13.6	15.4	4.43103
1451675_a_at	gb:M63244.1 /DB_XREF=gi:1220399 /GEN=ALAS-E /FEA=FLmRNA /CNT=34 /TID=Mm.140509.2 /TIER=FL /STK=2 /UG=Mm.140509 /LL=11656 /DEF=Mus musculus amino levulinate synthase mRNA, complete cds. /PROD=mino levulinate synthase /FL=gb:M63244.1	2962.55	671.05	2872	3053.1	653.8	688.3	4.4148
1449755_at	gb:BG066235 /DB_XREF=gi:12548804 /DB_XREF=H3040E09-3 /CLONE=H3040E09 /FEA=EST /CNT=1 /TID=Mm.24993.1 /TIER=ConsEnd /STK=1 /UG=Mm.24993 /LL=52234 /UG_GENE=D7Ertd183e /UG_TITLE=DNA segment, Chr 7, ERATO Doi 183, expressed	23.95	5.45	23.5	24.4	6.7	4.2	4.3945
1443438_at	gb:AI596377 /DB_XREF=gi:4605425 /DB_XREF=vj53g10.x1 /CLONE=IMAGE:932802 /FEA=EST /CNT=3 /TID=Mm.202720.1 /TIER=ConsEnd /STK=3 /UG=Mm.202720 /UG_TITLE=ESTs	23.5	5.35	24.9	22.1	6.2	4.5	4.39252
1422833_at	gb:NM_010446.1 /DB_XREF=gi:6753897 /GEN=Foxa2 /FEA=FLmRNA /CNT=25 /TID=Mm.938.1 /TIER=FL+Stack /STK=10 /UG=Mm.938 /LL=15376 /DEF=Mus musculus forkhead box A2 (Foxa2), mRNA. /PROD=forkhead box A2 /FL=gb:NM_010446.1 gb:L10409.1	34	7.75	33.3	34.7	8.7	6.8	4.3871
1447756_x_at	gb:AV308361 /DB_XREF=gi:6340875 /DB_XREF=AV308361 /CLONE=5730564O11 /FEA=EST /CNT=2 /TID=Mm.87549.1 /TIER=ConsEnd /STK=2 /UG=Mm.87549 /UG_TITLE=ESTs	14.2	3.25	13.9	14.5	2.7	3.8	4.36923
1435579_at	gb:BM220110 /DB_XREF=gi:17780105 /DB_XREF=C0935C04-3 /CLONE=C0935C04 /FEA=EST /CNT=21 /TID=Mm.70953.1 /TIER=Stack /STK=15 /UG=Mm.70953 /UG_TITLE=ESTs	189.4	43.4	181	197.8	37.8	49	4.36406
1420939_at	gb:AW556338 /DB_XREF=gi:7201767 /DB_XREF=L0266H11-3 /CLONE=L0266H11 /FEA=FLmRNA /CNT=94 /TID=Mm.41264.1 /TIER=ConsEnd /STK=2 /UG=Mm.41264 /LL=50786 /UG_GENE=Hs6st2 /UG_TITLE=heparan sulfate 6-O-sulfotransferase 2 /FL=gb:NM_015819.1 gb:AB024565.1	9.2	2.15	9.2	9.2	2.8	1.5	4.27907
1457142_at	gb:BB667731 /DB_XREF=gi:16399180 /DB_XREF=BB667731 /CLONE=C730036B16 /FEA=EST /CNT=10 /TID=Mm.131089.1 /TIER=ConsEnd /STK=5 /UG=Mm.131089 /UG_TITLE=ESTs	10.05	2.35	9.6	10.5	2	2.7	4.2766
1441394_at	gb:BG065701 /DB_XREF=gi:12548264 /DB_XREF=H3034C04-3 /CLONE=H3034C04 /FEA=EST /CNT=4 /TID=Mm.5507.1 /TIER=ConsEnd /STK=4 /UG=Mm.5507 /LL=96951 /UG_GENE=C76554 /UG_TITLE=expressed sequence C76554	29.25	6.85	28.7	29.8	5.5	8.2	4.27007
1446318_at	gb:BB273207 /DB_XREF=gi:16400749 /DB_XREF=BB273207 /CLONE=A830082F08 /FEA=EST /CNT=2 /TID=Mm.215697.1 /TIER=ConsEnd /STK=2 /UG=Mm.215697 /UG_TITLE=ESTs	21.6	5.15	21.5	21.7	6.8	3.5	4.19417
1421182_at	gb:NM_019985.1 /DB_XREF=gi:9910411 /GEN=Clec2-pending /FEA=FLmRNA /CNT=14 /TID=Mm.30700.1 /TIER=FL /STK=2 /UG=Mm.30700 /LL=56760 /DEF=Mus musculus C-type lectin-like receptor 2 (Clec2-pending), mRNA. /PROD=C-type lectin-like receptor 2 /FL=gb:AF201457.1 gb:NM_019985.1	131.15	32.15	134.9	127.4	36.6	27.7	4.07932
1443809_at	gb:AW122203 /DB_XREF=gi:6097662 /DB_XREF=UI-M-BH2.2-aov-c-02-0-UI.s1 /CLONE=UI-M-BH2.2-aov-c-02-0-UI /FEA=EST /CNT=3 /TID=Mm.151069.1 /TIER=ConsEnd /STK=3 /UG=Mm.151069 /UG_TITLE=ESTs	5.5	1.35	5.8	5.2	1.5	1.2	4.07407
1430640_a_at	gb:BI695530 /DB_XREF=gi:15658159 /DB_XREF=603344844F1 /CLONE=IMAGE:5372579 /FEA=mRNA /CNT=14 /TID=Mm.25594.1 /TIER=ConsEnd /STK=1 /UG=Mm.25594 /LL=19088 /UG_GENE=Prkar2b /UG_TITLE=protein kinase, cAMP dependent regulatory, type II beta	105.95	26.55	103.4	108.5	24.9	28.2	3.99058
1423323_at	gb:AV241768 /DB_XREF=gi:16386682 /DB_XREF=AV241768 /CLONE=4733401K19 /FEA=FLmRNA /CNT=80 /TID=Mm.154045.1 /TIER=Stack /STK=15 /UG=Mm.154045 /LL=56753 /UG_GENE=Tacstd2 /UG_TITLE=tumor-associated calcium signal transducer 2 /FL=gb:NM_020047.1	15.55	3.9	16.1	15	3.1	4.7	3.98718
1420668_a_at	gb:NM_138303.1 /DB_XREF=gi:19923858 /GEN=1300010K09Rik /FEA=FLmRNA /CNT=28 /TID=Mm.178115.1 /TIER=FL /STK=3 /UG=Mm.178115 /LL=74766 /DEF=Mus musculus RIKEN cDNA 1300010K09 gene (1300010K09Rik), mRNA. /PROD=RIKEN cDNA 1300010K09 /FL=gb:BC002282.1 gb:NM_138303.1	76.75	19.45	81.8	71.7	19.5	19.4	3.94602
1430356_at	gb:AA880527 /DB_XREF=gi:2989510 /DB_XREF=vw91g09.r1 /CLONE=IMAGE:1262368 /FEA=mRNA /CNT=8 /TID=Mm.175751.1 /TIER=ConsEnd /STK=2 /UG=Mm.175751 /LL=72280 /UG_GENE=2210402A03Rik /UG_TITLE=RIKEN cDNA 2210402A03 gene	32.45	8.25	34.7	30.2	8.2	8.3	3.93333
1419100_at	gb:NM_009252.1 /DB_XREF=gi:6678092 /GEN=Spi2-2 /FEA=FLmRNA /CNT=61 /TID=Mm.22650.1 /TIER=FL+Stack /STK=13 /UG=Mm.22650 /LL=20716 /DEF=Mus musculus serine protease inhibitor 2-2 (Spi2-2), mRNA. /PROD=serine protease inhibitor 2-2 /FL=gb:NM_009252.1 gb:M64086.1 gb:BC013651.1	886.85	225.65	878.4	895.3	198.2	253.1	3.9302
1446655_at	gb:BB431919 /DB_XREF=gi:15412066 /DB_XREF=BB431919 /CLONE=C630042P03 /FEA=EST /CNT=2 /TID=Mm.209140.1 /TIER=ConsEnd /STK=2 /UG=Mm.209140 /UG_TITLE=ESTs	42.95	10.95	43	42.9	12	9.9	3.92237
1441680_at	gb:BM117447 /DB_XREF=gi:17080465 /DB_XREF=L0851G11-3 /CLONE=L0851G11 /FEA=EST /CNT=4 /TID=Mm.218169.1 /TIER=ConsEnd /STK=4 /UG=Mm.218169 /UG_TITLE=ESTs	70	17.85	74	66	20.9	14.8	3.92157
1446487_at	gb:BG068946 /DB_XREF=gi:12551515 /DB_XREF=H3071A07-3 /CLONE=H3071A07 /FEA=EST /CNT=2 /TID=Mm.172154.1 /TIER=ConsEnd /STK=2 /UG=Mm.172154 /UG_TITLE=ESTs	14.7	3.75	15.4	14	4.5	3	3.92
1458684_at	gb:BG065620 /DB_XREF=gi:12548183 /DB_XREF=H3033D01-3 /CLONE=H3033D01 /FEA=EST /CNT=4 /TID=Mm.172575.1 /TIER=ConsEnd /STK=2 /UG=Mm.172575 /UG_TITLE=ESTs	27.3	7	25.6	29	5.9	8.1	3.9
1429851_at	gb:AK005650.1 /DB_XREF=gi:12838335 /FEA=mRNA /CNT=13 /TID=Mm.27659.1 /TIER=ConsEnd /STK=7 /UG=Mm.27659 /LL=69329 /UG_GENE=1700003M02Rik /UG_TITLE=RIKEN cDNA 1700003M02 gene /DEF=Mus musculus adult male testis cDNA, RIKEN full-length enriched library, clone:1700003M02:hypothetical protein, full insert sequence.	53.1	13.65	50.6	55.6	16.3	11	3.89011
1424976_at	gb:BC021307.1 /DB_XREF=gi:18204658 /FEA=FLmRNA /CNT=19 /TID=Mm.120274.1 /TIER=FL+Stack /STK=10 /UG=Mm.120274 /DEF=Mus musculus, clone MGC:29297 IMAGE:5003249, mRNA, complete cds. /PROD=Unknown (protein for MGC:29297) /FL=gb:BC021307.1	17.1	4.4	16.4	17.8	3.9	4.9	3.88636
1456635_at	gb:AW909306 /DB_XREF=gi:8074542 /DB_XREF=uf46h05.x1 /CLONE=IMAGE:1514457 /FEA=EST /CNT=16 /TID=Mm.220944.3 /TIER=Stack /STK=8 /UG=Mm.220944 /LL=78814 /UG_GENE=5031415C07Rik /UG_TITLE=RIKEN cDNA 5031415C07 gene	50.9	13.1	50.5	51.3	10.2	16	3.8855
1433265_at	gb:AK013094.1 /DB_XREF=gi:12850240 /FEA=mRNA /CNT=1 /TID=Mm.158341.1 /TIER=ConsEnd /STK=0 /UG=Mm.158341 /LL=70241 /UG_GENE=2810416A17Rik /UG_TITLE=RIKEN cDNA 2810416A17 gene /DEF=Mus musculus 10, 11 days embryo whole body cDNA, RIKEN full-length enriched library, clone:2810416A17:unclassifiable transcript, full insert sequence.	23.35	6.05	24.6	22.1	5.9	6.2	3.8595
1445581_at	gb:BB218454 /DB_XREF=gi:16353298 /DB_XREF=BB218454 /CLONE=A530049M24 /FEA=EST /CNT=3 /TID=Mm.139100.1 /TIER=ConsEnd /STK=2 /UG=Mm.139100 /UG_TITLE=ESTs	23.05	6	23.1	23	5.9	6.1	3.84167
1456983_at	gb:BB360644 /DB_XREF=gi:16405871 /DB_XREF=BB360644 /CLONE=C030048M04 /FEA=EST /CNT=6 /TID=Mm.132168.1 /TIER=ConsEnd /STK=6 /UG=Mm.132168 /UG_TITLE=ESTs	31.1	8.1	32.2	30	6.6	9.6	3.83951
1459573_at	gb:BM218875 /DB_XREF=gi:17778528 /DB_XREF=C0917A12-3 /CLONE=C0917A12 /FEA=EST /CNT=2 /TID=Mm.139888.1 /TIER=ConsEnd /STK=2 /UG=Mm.139888 /UG_TITLE=ESTs	51.5	13.45	49.5	53.5	11.3	15.6	3.829
1441252_at	gb:AI427073 /DB_XREF=gi:4272999 /DB_XREF=mn30a01.x1 /CLONE=IMAGE:539400 /FEA=EST /CNT=5 /TID=Mm.28485.1 /TIER=ConsEnd /STK=4 /UG=Mm.28485 /UG_TITLE=ESTs	31	8.15	30.4	31.6	8.4	7.9	3.80368
1427747_a_at	gb:X14607.1 /DB_XREF=gi:49710 /FEA=mRNA /CNT=1 /TID=Mm.9537.1 /TIER=ConsEnd /STK=0 /UG=Mm.9537 /LL=16819 /UG_GENE=Lcn2 /UG_TITLE=lipocalin 2 /DEF=Mouse SV-40 induced 24p3 mRNA.	405.65	107.1	419	392.3	108.1	106.1	3.78758
1425049_at	gb:AB067530.1 /DB_XREF=gi:18389322 /GEN=oasl6 /FEA=FLmRNA /CNT=8 /TID=Mm.115351.1 /TIER=FL+Stack /STK=8 /UG=Mm.115351 /DEF=Mus musculus oasl6 gene for 2,5-oligoadenylate synthetase-like 6, complete cds. /PROD=2,5-oligoadenylate synthetase-like 6 /FL=gb:AB067530.1	22.3	5.9	21.9	22.7	5.7	6.1	3.77966
1448393_at	gb:BC008104.1 /DB_XREF=gi:14198076 /FEA=FLmRNA /CNT=183 /TID=Mm.42189.1 /TIER=FL+Stack /STK=79 /UG=Mm.42189 /LL=53624 /UG_GENE=Cldn7 /DEF=Mus musculus, claudin 7, clone MGC:7108 IMAGE:3157774, mRNA, complete cds. /PROD=claudin 7 /FL=gb:BC008104.1 gb:NM_016887.1 gb:AF087825.1	86.55	22.9	83.4	89.7	28.3	17.5	3.77948
1440157_at	gb:BB235437 /DB_XREF=gi:8915153 /DB_XREF=BB235437 /CLONE=A630054B14 /FEA=EST /CNT=6 /TID=Mm.154337.1 /TIER=ConsEnd /STK=6 /UG=Mm.154337 /UG_TITLE=ESTs	27.7	7.35	29.3	26.1	7.3	7.4	3.76871
1451021_a_at	gb:BI465857 /DB_XREF=gi:15278735 /DB_XREF=ie21c10.x1 /FEA=FLmRNA /CNT=35 /TID=Mm.30262.1 /TIER=Stack /STK=11 /UG=Mm.30262 /LL=12224 /UG_GENE=Klf5 /UG_TITLE=Kruppel-like factor 5 /FL=gb:AB025099.3 gb:AF079852.1 gb:BC012958.1 gb:NM_009769.1	171.35	45.9	169.9	172.8	42.9	48.9	3.73312
1451651_at	gb:BC025105.1 /DB_XREF=gi:19263873 /FEA=FLmRNA /CNT=11 /TID=Mm.26781.1 /TIER=FL /STK=3 /UG=Mm.26781 /DEF=Mus musculus, Similar to Ig superfamily protein, clone MGC:36211 IMAGE:4162875, mRNA, complete cds. /PROD=Similar to Ig superfamily protein /FL=gb:BC025105.1	485.7	130.5	493.3	478.1	121.5	139.5	3.72184
1420428_at	gb:NM_007425.1 /DB_XREF=gi:6671524 /GEN=Ager /FEA=FLmRNA /CNT=12 /TID=Mm.3383.1 /TIER=FL /STK=5 /UG=Mm.3383 /LL=11596 /DEF=Mus musculus advanced glycosylation end product-specific receptor (Ager), mRNA. /PROD=advanced glycosylation end product-specificreceptor /FL=gb:L33412.1 gb:NM_007425.1	63.8	17.15	60.2	67.4	17.3	17	3.72012
1439588_at	gb:BB733257 /DB_XREF=gi:16132407 /DB_XREF=BB733257 /CLONE=E970036O09 /FEA=EST /CNT=8 /TID=Mm.132347.1 /TIER=ConsEnd /STK=7 /UG=Mm.132347 /UG_TITLE=ESTs, Weakly similar to JC7286 liver-specific organic anion transporter-1 - mouse (M.musculus)	18.6	5	19.4	17.8	4.9	5.1	3.72
1448169_at	gb:NM_010664.1 /DB_XREF=gi:6754481 /GEN=Krt1-18 /FEA=FLmRNA /CNT=380 /TID=Mm.22479.1 /TIER=FL+Stack /STK=149 /UG=Mm.22479 /LL=16668 /DEF=Mus musculus keratin complex 1, acidic, gene 18 (Krt1-18), mRNA. /PROD=keratin complex 1, acidic, gene 18 /FL=gb:M36376.1 gb:NM_010664.1 gb:M11686.1	352.9	95.05	375	330.8	89.1	101	3.71278
1417741_at	gb:NM_133198.1 /DB_XREF=gi:18875341 /GEN=Pygl /FEA=FLmRNA /CNT=76 /TID=Mm.30047.1 /TIER=FL+Stack /STK=37 /UG=Mm.30047 /LL=110095 /DEF=Mus musculus liver glycogen phosphorylase (Pygl), mRNA. /PROD=liver glycogen phosphorylase /FL=gb:AF288783.1 gb:BC013636.1 gb:NM_133198.1	791.9	213.9	753.4	830.4	222.1	205.7	3.7022
1418601_at	gb:NM_011921.1 /DB_XREF=gi:7106241 /GEN=Aldh1a7 /FEA=FLmRNA /CNT=38 /TID=Mm.14609.1 /TIER=FL+Stack /STK=21 /UG=Mm.14609 /LL=26358 /DEF=Mus musculus aldehyde dehydrogenase family 1, subfamily A7 (Aldh1a7), mRNA. /PROD=aldehyde dehydrogenase family 1, subfamily A7 /FL=gb:NM_011921.1 gb:U96401.1	189.3	51.15	191.2	187.4	48.6	53.7	3.70088
1416227_at	gb:BE979985 /DB_XREF=gi:10647491 /DB_XREF=UI-M-BG2-bcp-g-09-0-UI.s1 /CLONE=UI-M-BG2-bcp-g-09-0-UI /FEA=FLmRNA /CNT=277 /TID=Mm.30010.1 /TIER=Stack /STK=8 /UG=Mm.30010 /LL=11867 /UG_GENE=Arpc1b /UG_TITLE=actin related protein 23 complex, subunit 1B (41 kDa) /FL=gb:BC010275.1 gb:BC003441.1 gb:AF162768.1 gb:NM_023142.1	48.6	13.15	45.3	51.9	14.3	12	3.69582
1457814_at	gb:AI465523 /DB_XREF=gi:4319553 /DB_XREF=mu91b02.x1 /CLONE=IMAGE:652875 /FEA=EST /CNT=5 /TID=Mm.166529.1 /TIER=ConsEnd /STK=3 /UG=Mm.166529 /UG_TITLE=ESTs	22.75	6.2	24.1	21.4	6.9	5.5	3.66935
1425638_at	gb:BC027165.1 /DB_XREF=gi:20071697 /FEA=FLmRNA /CNT=19 /TID=Mm.38776.1 /TIER=FL /STK=1 /UG=Mm.38776 /DEF=Mus musculus, Similar to Centaurin-alpha2 protein, clone MGC:36547 IMAGE:4951680, mRNA, complete cds. /PROD=Similar to Centaurin-alpha2 protein /FL=gb:BC027165.1	146.1	39.9	154.4	137.8	41.9	37.9	3.66165
1418021_at	gb:NM_009780.1 /DB_XREF=gi:6753225 /GEN=C4 /FEA=FLmRNA /CNT=175 /TID=Mm.16106.1 /TIER=FL+Stack /STK=31 /UG=Mm.16106 /LL=12268 /DEF=Mus musculus complement component 4 (within H-2S) (C4), mRNA. /PROD=complement component 4 (within H-2S) /FL=gb:M21576.1 gb:M12384.1 gb:M11729.1 gb:NM_009780.1	2418	660.55	2312.4	2523.6	590.7	730.4	3.66059
1457208_at	gb:BB485668 /DB_XREF=gi:16441296 /DB_XREF=BB485668 /CLONE=D430033A06 /FEA=EST /CNT=5 /TID=Mm.187453.1 /TIER=ConsEnd /STK=5 /UG=Mm.187453 /UG_TITLE=ESTs	11.95	3.3	11.8	12.1	4.1	2.5	3.62121
1426260_a_at	gb:D87867.1 /DB_XREF=gi:1660991 /GEN=UGP1a1 /FEA=FLmRNA /CNT=20 /TID=Mm.42472.3 /TIER=FL+Stack /STK=19 /UG=Mm.42472 /LL=22236 /DEF=Mus musculus mRNA for phenol UDP-glucuronosyltransferase, complete cds. /PROD=phenol UDP-glucuronosyltransferase /FL=gb:D87867.1	1051.35	290.9	1060.5	1042.2	300.3	281.5	3.61413
1419618_at	gb:NM_130452.1 /DB_XREF=gi:18485501 /GEN=Bbox1 /FEA=FLmRNA /CNT=19 /TID=Mm.27335.1 /TIER=FL+Stack /STK=8 /UG=Mm.27335 /LL=170442 /DEF=Mus musculus butyrobetaine (gamma), 2-oxoglutarate dioxygenase 1 (gamma-butyrobetaine hydroxylase) (Bbox1), mRNA. /PROD=butyrobetaine (gamma), 2-oxoglutaratedioxygenase 1 (gamma-butyrobetaine hydroxylase) /FL=gb:BC019406.1 gb:AY033514.1 gb:NM_130452.1	36	10.05	37.5	34.5	8.3	11.8	3.58209
1419684_at	gb:NM_021443.1 /DB_XREF=gi:10946817 /GEN=Scya8 /FEA=FLmRNA /CNT=15 /TID=Mm.42029.1 /TIER=FL /STK=7 /UG=Mm.42029 /LL=20307 /DEF=Mus musculus small inducible cytokine A8 (Scya8), mRNA. /PROD=small inducible cytokine A8 /FL=gb:AB023418.1 gb:NM_021443.1	879.3	247.9	906.8	851.8	275.1	220.7	3.54699
1418190_at	gb:NM_011134.1 /DB_XREF=gi:7242182 /GEN=Pon1 /FEA=FLmRNA /CNT=79 /TID=Mm.30107.1 /TIER=FL+Stack /STK=28 /UG=Mm.30107 /LL=18979 /DEF=Mus musculus paraoxonase 1 (Pon1), mRNA. /PROD=paraoxonase 1 /FL=gb:U32684.1 gb:NM_011134.1 gb:BC012706.1 gb:U72636.1	226.05	63.9	237.7	214.4	64.2	63.6	3.53756
1423100_at	gb:AV026617 /DB_XREF=gi:4803609 /DB_XREF=AV026617 /CLONE=1210002H07 /FEA=FLmRNA /CNT=101 /TID=Mm.5043.1 /TIER=Stack /STK=55 /UG=Mm.5043 /LL=14281 /UG_GENE=Fos /UG_TITLE=FBJ osteosarcoma oncogene /FL=gb:NM_010234.1	620.65	177.05	640.8	600.5	166.7	187.4	3.50551
1428682_at	gb:AK019473.1 /DB_XREF=gi:12859700 /FEA=mRNA /CNT=43 /TID=Mm.26377.1 /TIER=Stack /STK=26 /UG=Mm.26377 /LL=78751 /UG_GENE=4631426G04Rik /UG_TITLE=RIKEN cDNA 4631426G04 gene /DEF=Mus musculus 0 day neonate skin cDNA, RIKEN full-length enriched library, clone:4631426G04:hypothetical protein, full insert sequence.	239.8	69.9	237.7	241.9	78.7	61.1	3.43062
1430600_at	gb:AK013666.1 /DB_XREF=gi:12851115 /FEA=mRNA /CNT=13 /TID=Mm.41614.1 /TIER=ConsEnd /STK=1 /UG=Mm.41614 /LL=67272 /UG_GENE=2900052H21Rik /UG_TITLE=RIKEN cDNA 2900052H21 gene /DEF=Mus musculus adult male hippocampus cDNA, RIKEN full-length enriched library, clone:2900052H21:homolog to INTESTINAL MEMBRANE A4 PROTEIN (DIFFERENTIATION-DEPENDENT PROTEIN A4) (PROTEOLIPID PROTEIN 2), full insert sequence.	31.4	9.3	33	29.8	10.5	8.1	3.37634
1436435_at	gb:BB277190 /DB_XREF=gi:16400952 /DB_XREF=BB277190 /CLONE=A930002N16 /FEA=EST /CNT=12 /TID=Mm.131838.1 /TIER=Stack /STK=9 /UG=Mm.131838 /UG_TITLE=ESTs	59.4	17.6	57.3	61.5	15.1	20.1	3.375
1446778_at	gb:BB471471 /DB_XREF=gi:16427921 /DB_XREF=BB471471 /CLONE=D230039H05 /FEA=EST /CNT=2 /TID=Mm.210020.1 /TIER=ConsEnd /STK=2 /UG=Mm.210020 /UG_TITLE=ESTs	9.6	2.85	9.5	9.7	2.2	3.5	3.36842
1421678_at	gb:NM_019923.1 /DB_XREF=gi:9910289 /GEN=Itpr2 /FEA=FLmRNA /CNT=3 /TID=Mm.88406.1 /TIER=FL /STK=2 /UG=Mm.88406 /LL=16439 /DEF=Mus musculus inositol 1,4,5-triphosphate receptor 2 (Itpr2), mRNA. /PROD=inositol 1,4,5-triphosphate receptor 2 /FL=gb:NM_019923.1 gb:AB012393.1	22.15	6.6	21.9	22.4	5.7	7.5	3.35606
1456005_a_at	gb:BB667581 /DB_XREF=gi:16399030 /DB_XREF=BB667581 /CLONE=C730026B05 /FEA=EST /CNT=24 /TID=Mm.141083.2 /TIER=Stack /STK=20 /UG=Mm.141083 /UG_TITLE=ESTs	979.45	293.35	942.7	1016.2	318.1	268.6	3.33884
1453842_at	gb:AK015421.1 /DB_XREF=gi:12853757 /FEA=mRNA /CNT=4 /TID=Mm.159284.1 /TIER=ConsEnd /STK=0 /UG=Mm.159284 /LL=74661 /UG_GENE=4930448K12Rik /UG_TITLE=RIKEN cDNA 4930448K12 gene /DEF=Mus musculus adult male testis cDNA, RIKEN full-length enriched library, clone:4930448K12:unclassifiable transcript, full insert sequence.	7.8	2.35	7.8	7.8	2.7	2	3.31915
1419570_at	gb:NM_022317.1 /DB_XREF=gi:11612494 /GEN=Slc28a3 /FEA=FLmRNA /CNT=61 /TID=Mm.18188.1 /TIER=FL+Stack /STK=8 /UG=Mm.18188 /LL=114304 /DEF=Mus musculus solute carrier family 28 (sodium-coupled nucleoside transporter), member 3 (Slc28a3), mRNA. /PROD=solute carrier family 28 (sodium-couplednucleoside transporter), member 3 /FL=gb:BC013783.1 gb:AF305211.1 gb:BC010472.1 gb:NM_022317.1	28.4	8.6	29.1	27.7	9.6	7.6	3.30233
1435482_at	gb:BB318003 /DB_XREF=gi:16403177 /DB_XREF=BB318003 /CLONE=B230372M18 /FEA=EST /CNT=19 /TID=Mm.32080.1 /TIER=Stack /STK=16 /UG=Mm.32080 /LL=98970 /UG_GENE=AI448887 /UG_TITLE=expressed sequence AI448887	47	14.3	46	48	17.2	11.4	3.28671
1447939_a_at	gb:AV279792 /DB_XREF=gi:16391321 /DB_XREF=AV279792 /CLONE=4933409K07 /FEA=EST /CNT=15 /TID=Mm.41016.2 /TIER=ConsEnd /STK=1 /UG=Mm.41016 /LL=100365 /UG_GENE=AV071682 /UG_TITLE=expressed sequence AV071682	210.25	64.2	208.9	211.6	69.2	59.2	3.27492
1452031_at	gb:BM220359 /DB_XREF=gi:17780417 /DB_XREF=C0939E10-3 /CLONE=C0939E10 /FEA=FLmRNA /CNT=474 /TID=Mm.33356.1 /TIER=Stack /STK=145 /UG=Mm.33356 /UG_TITLE=Mus musculus glutamate transporter mRNA, complete cds /FL=gb:AF330257.1	89.2	27.35	93.4	85	24.6	30.1	3.26143
1419040_at	gb:BF683039 /DB_XREF=gi:11956846 /DB_XREF=602117607F1 /CLONE=IMAGE:3468864 /FEA=FLmRNA /CNT=97 /TID=Mm.157435.1 /TIER=ConsEnd /STK=0 /UG=Mm.157435 /LL=56448 /UG_GENE=Cyp2d22 /UG_TITLE=cytochrome P450, 2d22 /FL=gb:BC016256.1 gb:NM_019823.1 gb:AF221525.1	726.05	223.75	752.5	699.6	246.4	201.1	3.24492
1427017_at	gb:BB104560 /DB_XREF=gi:15407947 /DB_XREF=BB104560 /CLONE=9430092A10 /FEA=mRNA /CNT=40 /TID=Mm.73537.1 /TIER=Stack /STK=25 /UG=Mm.73537 /UG_TITLE=Mus musculus, clone IMAGE:4983969, mRNA	14.1	4.35	14.2	14	4.3	4.4	3.24138
1444229_at	gb:BB053811 /DB_XREF=gi:8460959 /DB_XREF=BB053811 /CLONE=6720466E23 /FEA=EST /CNT=5 /TID=Mm.161286.1 /TIER=ConsEnd /STK=2 /UG=Mm.161286 /UG_TITLE=ESTs	80.5	24.85	76.4	84.6	25.1	24.6	3.23944
1415843_at	gb:NM_019988.1 /DB_XREF=gi:9910235 /GEN=Gbl-pending /FEA=FLmRNA /CNT=264 /TID=Mm.41326.1 /TIER=FL /STK=2 /UG=Mm.41326 /LL=56716 /DEF=Mus musculus G protein beta subunit-like (Gbl-pending), mRNA. /PROD=G protein beta subunit-like /FL=gb:NM_019988.1 gb:BC015279.1 gb:AF237676.1	38.7	11.95	38.1	39.3	14.4	9.5	3.23849
1417917_at	gb:NM_009922.1 /DB_XREF=gi:6753473 /GEN=Cnn1 /FEA=FLmRNA /CNT=100 /TID=Mm.4356.1 /TIER=FL+Stack /STK=33 /UG=Mm.4356 /LL=12797 /DEF=Mus musculus calponin 1 (Cnn1), mRNA. /PROD=calponin 1 /FL=gb:NM_009922.1	576.55	178.95	582	571.1	173.8	184.1	3.22185
1451787_at	gb:AF128849.1 /DB_XREF=gi:4731349 /FEA=FLmRNA /CNT=17 /TID=Mm.14177.1 /TIER=FL /STK=1 /UG=Mm.14177 /LL=13091 /UG_GENE=Cyp2b20 /DEF=Mus musculus cytochrome P450 2B10 related protein mRNA, complete cds. /PROD=cytochrome P450 2B10 related protein /FL=gb:AF128849.1	92.5	28.75	95.1	89.9	27.3	30.2	3.21739
1460477_at	gb:AK005816.1 /DB_XREF=gi:12838584 /FEA=mRNA /CNT=6 /TID=Mm.156906.1 /TIER=ConsEnd /STK=3 /UG=Mm.156906 /LL=70363 /UG_GENE=1700010C24Rik /UG_TITLE=RIKEN cDNA 1700010C24 gene /DEF=Mus musculus adult male testis cDNA, RIKEN full-length enriched library, clone:1700010C24:homolog to KIAA1411 PROTEIN (FRAGMENT), full insert sequence.	20.55	6.4	21.2	19.9	6.1	6.7	3.21094
1424783_a_at	gb:BC019434.1 /DB_XREF=gi:18043822 /FEA=FLmRNA /CNT=66 /TID=Mm.42472.1 /TIER=FL+Stack /STK=16 /UG=Mm.42472 /LL=22236 /UG_GENE=Ugt1a1 /DEF=Mus musculus, UDP-glucuronosyltransferase 1 family, member 1, clone MGC:30240 IMAGE:5126634, mRNA, complete cds. /PROD=UDP-glucuronosyltransferase 1 family, member 1 /FL=gb:BC019434.1 gb:L27122.1	591.1	186.1	577	605.2	179.9	192.3	3.17625
1440357_at	gb:BM938290 /DB_XREF=gi:19397442 /DB_XREF=UI-M-BZ1-bfv-i-03-0-UI.r1 /CLONE=UI-M-BZ1-bfv-i-03-0-UI /FEA=EST /CNT=8 /TID=Mm.33117.1 /TIER=ConsEnd /STK=5 /UG=Mm.33117 /UG_TITLE=ESTs	99.15	31.5	95.7	102.6	33.7	29.3	3.14762
1430700_a_at	gb:AK005158.1 /DB_XREF=gi:12836890 /GEN=Pla2g7 /FEA=mRNA /CNT=6 /TID=Mm.9277.2 /TIER=ConsEnd /STK=1 /UG=Mm.9277 /LL=27226 /UG_TITLE=phospholipase A2 group VII (platelet-activating factor acetylhydrolase, plasma) /DEF=Mus musculus adult male cerebellum cDNA, RIKEN full-length enriched library, clone:1500005E13:phospholipase A2 group VII (platelet-activating factor acetylhydrolase, plasma), full in…	396.75	126.85	418.8	374.7	119.3	134.4	3.12771
1447017_at	gb:BE956696 /DB_XREF=gi:10601500 /DB_XREF=UI-M-BG2-bbn-c-08-0-UI.s1 /CLONE=UI-M-BG2-bbn-c-08-0-UI /FEA=EST /CNT=2 /TID=Mm.65349.1 /TIER=ConsEnd /STK=2 /UG=Mm.65349 /UG_TITLE=ESTs	13.05	4.2	12.6	13.5	3.5	4.9	3.10714
1451015_at	gb:AI314476 /DB_XREF=gi:4029743 /DB_XREF=uj11h07.x1 /CLONE=IMAGE:1907773 /FEA=FLmRNA /CNT=400 /TID=Mm.154387.1 /TIER=Stack /STK=11 /UG=Mm.154387 /LL=21881 /UG_GENE=Tkt /UG_TITLE=transketolase /FL=gb:NM_009388.1 gb:U05809.1	1641.5	528.8	1628.3	1654.7	562.1	495.5	3.1042
1428190_at	gb:AK005070.1 /DB_XREF=gi:12836743 /FEA=mRNA /CNT=146 /TID=Mm.22679.1 /TIER=Stack /STK=75 /UG=Mm.22679 /LL=68443 /UG_GENE=1300019P08Rik /UG_TITLE=RIKEN cDNA 1300019P08 gene /DEF=Mus musculus adult male liver cDNA, RIKEN full-length enriched library, clone:1300019P08:homolog to TRICARBOXYLATE TRANSPORT PROTEIN PRECURSOR (CITRATE TRANSPORT PROTEIN) (CTP) (TRICARBOXYLATE CARRIER PROTEIN), full inser…	758.75	244.45	781.2	736.3	249.3	239.6	3.10391
1441407_at	gb:BG070040 /DB_XREF=gi:12552532 /DB_XREF=H3082A10-3 /CLONE=H3082A10 /FEA=EST /CNT=4 /TID=Mm.130861.1 /TIER=ConsEnd /STK=4 /UG=Mm.130861 /UG_TITLE=ESTs	34.45	11.2	33.9	35	10.6	11.8	3.07589
1417765_a_at	gb:NM_007446.1 /DB_XREF=gi:6996908 /GEN=Amy1 /FEA=FLmRNA /CNT=179 /TID=Mm.33941.1 /TIER=FL+Stack /STK=36 /UG=Mm.33941 /LL=11722 /DEF=Mus musculus amylase 1, salivary (Amy1), mRNA. /PROD=amylase 1, salivary /FL=gb:NM_007446.1 gb:BC009121.1	394.2	128.55	419.3	369.1	123.4	133.7	3.06651
1423952_a_at	gb:BC010337.1 /DB_XREF=gi:16507854 /FEA=FLmRNA /CNT=85 /TID=Mm.30142.2 /TIER=FL+Stack /STK=73 /UG=Mm.30142 /LL=110961 /UG_GENE=D15Wsu77e /DEF=Mus musculus, Similar to DNA segment, Chr 15, Wayne State University 77, expressed, clone MGC:11625 IMAGE:3157030, mRNA, complete cds. /PROD=Similar to DNA segment, Chr 15, Wayne StateUniversity 77, expressed /FL=gb:BC010337.1	172.05	56.2	164.5	179.6	63.7	48.7	3.06139
1439953_at	gb:BB709170 /DB_XREF=gi:16062339 /DB_XREF=BB709170 /CLONE=A930104B08 /FEA=EST /CNT=7 /TID=Mm.64662.1 /TIER=ConsEnd /STK=6 /UG=Mm.64662 /UG_TITLE=ESTs	60.55	19.95	64.1	57	18.9	21	3.03509
1436977_at	gb:BM213788 /DB_XREF=gi:17771780 /DB_XREF=C0841F08-3 /CLONE=C0841F08 /FEA=EST /CNT=32 /TID=Mm.90805.1 /TIER=Stack /STK=32 /UG=Mm.90805 /UG_TITLE=ESTs	91.95	30.5	88.6	95.3	26	35	3.01475
1442354_at	gb:BB205414 /DB_XREF=gi:16351974 /DB_XREF=BB205414 /CLONE=A430065E24 /FEA=EST /CNT=7 /TID=Mm.32145.1 /TIER=ConsEnd /STK=3 /UG=Mm.32145 /UG_TITLE=ESTs	25.6	8.5	24	27.2	8	9	3.01176
1448303_at	gb:NM_053110.1 /DB_XREF=gi:16716408 /GEN=Gpnmb /FEA=FLmRNA /CNT=151 /TID=Mm.23567.1 /TIER=FL+Stack /STK=98 /UG=Mm.23567 /LL=93695 /DEF=Mus musculus glycoprotein (transmembrane) nmb (Gpnmb), mRNA. /PROD=glycoprotein (transmembrane) nmb /FL=gb:BC026375.1 gb:NM_053110.1 gb:AF322054.1	374.55	124.6	363.1	386	108	141.2	3.00602
1458660_at	gb:AI414330 /DB_XREF=gi:4257834 /DB_XREF=mb60c04.x1 /CLONE=IMAGE:333798 /FEA=EST /CNT=4 /TID=Mm.27514.1 /TIER=ConsEnd /STK=2 /UG=Mm.27514 /LL=104800 /UG_GENE=AI414330 /UG_TITLE=expressed sequence AI414330	27.45	9.15	27.7	27.2	7.8	10.5	3
1418836_at	gb:NM_133686.1 /DB_XREF=gi:19526851 /GEN=2410027J01Rik /FEA=FLmRNA /CNT=60 /TID=Mm.26928.1 /TIER=FL+Stack /STK=17 /UG=Mm.26928 /LL=67375 /DEF=Mus musculus RIKEN cDNA 2410027J01 gene (2410027J01Rik), mRNA. /PROD=RIKEN cDNA 2410027J01 /FL=gb:NM_133686.1 gb:BC011191.1	38.7	12.95	37	40.4	13.5	12.4	2.98842
1460259_s_at	gb:AF108501.1 /DB_XREF=gi:6465944 /GEN=Cacc /FEA=FLmRNA /CNT=90 /TID=Mm.20897.1 /TIER=FL+Stack /STK=9 /UG=Mm.20897 /LL=80797 /DEF=Mus musculus Ca(2+)-sensitive chloride channel 2 (Cacc) mRNA, complete cds. /PROD=Ca(2+)-sensitive chloride channel 2 /FL=gb:AF115852.1 gb:BC008147.1 gb:NM_030601.1 gb:AF108501.1	100.9	34.15	105.1	96.7	33	35.3	2.95461
1456857_at	gb:BB782615 /DB_XREF=gi:16943315 /DB_XREF=BB782615 /CLONE=G430082E04 /FEA=EST /CNT=7 /TID=Mm.48282.1 /TIER=ConsEnd /STK=7 /UG=Mm.48282 /UG_TITLE=ESTs	84.95	28.8	85.6	84.3	27.3	30.3	2.94965
1416612_at	gb:NM_009994.1 /DB_XREF=gi:6753567 /GEN=Cyp1b1 /FEA=FLmRNA /CNT=163 /TID=Mm.4443.1 /TIER=FL+Stack /STK=78 /UG=Mm.4443 /LL=13078 /DEF=Mus musculus cytochrome P450, 1b1, benz(a)anthracene inducible (Cyp1b1), mRNA. /PROD=cytochrome P450, 1b1, benz(a)anthraceneinducible /FL=gb:NM_009994.1 gb:U03283.1	876.3	297.1	891.3	861.3	295.1	299.1	2.94951
1427029_at	gb:AK008764.1 /DB_XREF=gi:12843158 /FEA=mRNA /CNT=31 /TID=Mm.7122.1 /TIER=Stack /STK=24 /UG=Mm.7122 /LL=74260 /UG_GENE=2210021K23Rik /UG_TITLE=RIKEN cDNA 2210021K23 gene /DEF=Mus musculus adult male stomach cDNA, RIKEN full-length enriched library, clone:2210021K23:similar to INSULIN-LIKE GROWTH FACTOR BINDING PROTEIN 5 PROTEASE, full insert sequence.	451.2	153.05	459.4	443	134.4	171.7	2.94806
1427345_a_at	gb:AK002700.1 /DB_XREF=gi:12832875 /GEN=Sult1a1 /FEA=mRNA /CNT=24 /TID=Mm.17339.2 /TIER=ConsEnd /STK=6 /UG=Mm.17339 /LL=20887 /UG_TITLE=sulfotransferase family 1A, phenol-preferring, member 1 /DEF=Mus musculus adult male kidney cDNA, RIKEN full-length enriched library, clone:0610030E04:sulfotransferase family 1A, phenol-preferring, member 1, full insert sequence.	2485.7	848.75	2649.7	2321.7	839	858.5	2.92866
1443166_at	gb:BB440867 /DB_XREF=gi:16424690 /DB_XREF=BB440867 /CLONE=D030024C09 /FEA=EST /CNT=3 /TID=Mm.209168.1 /TIER=ConsEnd /STK=3 /UG=Mm.209168 /UG_TITLE=ESTs	76.1	26.25	79.2	73	29.1	23.4	2.89905
1440424_at	gb:BB476782 /DB_XREF=gi:9394391 /DB_XREF=BB476782 /CLONE=D330021F21 /FEA=EST /CNT=6 /TID=Mm.209442.1 /TIER=ConsEnd /STK=5 /UG=Mm.209442 /UG_TITLE=ESTs	1375.55	474.7	1402.5	1348.6	430	519.4	2.89772
1459879_at	gb:AW492820 /DB_XREF=gi:7063101 /DB_XREF=UI-M-BH3-atm-c-01-0-UI.s1 /CLONE=UI-M-BH3-atm-c-01-0-UI /FEA=EST /CNT=19 /TID=Mm.24004.2 /TIER=ConsEnd /STK=1 /UG=Mm.24004 /UG_TITLE=ESTs, Highly similar to hypothetical protein A-362G6.1 (Homo sapiens) (H.sapiens)	106.2	36.75	111.8	100.6	32.7	40.8	2.8898
1458268_s_at	gb:AI649005 /DB_XREF=gi:4729839 /DB_XREF=uk34a10.x1 /CLONE=IMAGE:1970874 /FEA=EST /CNT=3 /TID=Mm.200652.1 /TIER=ConsEnd /STK=3 /UG=Mm.200652 /LL=103811 /UG_GENE=AI649005 /UG_TITLE=expressed sequence AI649005	806.8	280.6	840.2	773.4	290.9	270.3	2.87527
1439714_at	gb:BM120259 /DB_XREF=gi:17088285 /DB_XREF=L0937B06-3 /CLONE=L0937B06 /FEA=EST /CNT=7 /TID=Mm.131260.1 /TIER=ConsEnd /STK=7 /UG=Mm.131260 /LL=103112 /UG_GENE=AA589531 /UG_TITLE=expressed sequence AA589531	45.65	15.95	45.2	46.1	15.9	16	2.86207
1442632_at	gb:BB116896 /DB_XREF=gi:16261870 /DB_XREF=BB116896 /CLONE=9530057M21 /FEA=EST /CNT=4 /TID=Mm.44769.1 /TIER=ConsEnd /STK=3 /UG=Mm.44769 /UG_TITLE=ESTs	82.85	29.15	85.1	80.6	31.4	26.9	2.8422
1439911_at	gb:BB283577 /DB_XREF=gi:8984026 /DB_XREF=BB283577 /CLONE=A930102L05 /FEA=EST /CNT=8 /TID=Mm.45793.1 /TIER=ConsEnd /STK=6 /UG=Mm.45793 /UG_TITLE=ESTs	25.7	9.1	27.1	24.3	9.8	8.4	2.82418
1426301_at	gb:BF583242 /DB_XREF=gi:11656960 /DB_XREF=602101703F1 /CLONE=IMAGE:4224768 /FEA=FLmRNA /CNT=60 /TID=Mm.2877.1 /TIER=ConsEnd /STK=0 /UG=Mm.2877 /LL=11658 /UG_GENE=Alcam /UG_TITLE=activated leukocyte cell adhesion molecule /FL=gb:U95030.1 gb:BC027280.1	161.15	57.35	164.4	157.9	67.2	47.5	2.80994
1424923_at	gb:BC002065.1 /DB_XREF=gi:12805212 /FEA=FLmRNA /CNT=42 /TID=Mm.15085.1 /TIER=FL+Stack /STK=11 /UG=Mm.15085 /LL=20715 /UG_GENE=Spi2-1 /DEF=Mus musculus, clone MGC:6156 IMAGE:3484201, mRNA, complete cds. /PROD=Unknown (protein for MGC:6156) /FL=gb:BC002065.1	158.75	56.8	161.3	156.2	56	57.6	2.79489
1425644_at	gb:U42467.1 /DB_XREF=gi:1139592 /GEN=Ob-r /FEA=FLmRNA /CNT=17 /TID=Mm.4756.4 /TIER=FL /STK=1 /UG=Mm.4756 /LL=16847 /DEF=Mus musculus leptin receptor (Ob-r) mRNA, complete cds. /PROD=leptin receptor /FL=gb:U42467.1 gb:U49110.1	110.2	39.55	105.3	115.1	38.9	40.2	2.78635
1428083_at	gb:AK018202.1 /DB_XREF=gi:12857810 /FEA=mRNA /CNT=302 /TID=Mm.183116.1 /TIER=Stack /STK=135 /UG=Mm.183116 /LL=66961 /UG_GENE=2310043N10Rik /UG_TITLE=RIKEN cDNA 2310043N10 gene /DEF=Mus musculus adult male medulla oblongata cDNA, RIKEN full-length enriched library, clone:6330419P03:unclassifiable transcript, full insert sequence.	5040.35	1812.1	4971.9	5108.8	1740.5	1883.7	2.7815
1453776_at	gb:BB632998 /DB_XREF=gi:16469502 /DB_XREF=BB632998 /CLONE=A230103P11 /FEA=mRNA /CNT=10 /TID=Mm.133427.1 /TIER=ConsEnd /STK=0 /UG=Mm.133427 /LL=70479 /UG_GENE=5730407K14Rik /UG_TITLE=RIKEN cDNA 5730407K14 gene	63.55	22.85	63.8	63.3	22.5	23.2	2.78118
1450774_at	gb:NM_033478.1 /DB_XREF=gi:15638949 /GEN=Ly6g6d /FEA=FLmRNA /CNT=18 /TID=Mm.99863.1 /TIER=FL+Stack /STK=10 /UG=Mm.99863 /LL=114654 /DEF=Mus musculus lymphocyte antigen 6 complex, locus G6D (Ly6g6d), mRNA. /PROD=megakaryocyte-enhanced gene transcript 1protein /FL=gb:NM_033478.1	20.7	7.45	19.5	21.9	8	6.9	2.77852
1418188_a_at	gb:AA560093 /DB_XREF=gi:2331558 /DB_XREF=vl29d03.r1 /CLONE=IMAGE:973637 /FEA=FLmRNA /CNT=85 /TID=Mm.218611.1 /TIER=ConsEnd /STK=0 /UG=Mm.218611 /LL=54409 /UG_GENE=Ramp2 /UG_TITLE=receptor (calcitonin) activity modifying protein 2 /FL=gb:AF146523.1 gb:AF209906.1 gb:NM_019444.1	634.3	229.4	633.2	635.4	208.9	249.9	2.76504
1458280_at	gb:BG229036 /DB_XREF=gi:12716540 /DB_XREF=ux65e06.x1 /CLONE=IMAGE:3515219 /FEA=EST /CNT=3 /TID=Mm.162218.1 /TIER=ConsEnd /STK=3 /UG=Mm.162218 /UG_TITLE=ESTs	35.5	12.9	36.8	34.2	13.5	12.3	2.75194
1435831_at	gb:BB427704 /DB_XREF=gi:16423841 /DB_XREF=BB427704 /CLONE=C630013E24 /FEA=EST /CNT=16 /TID=Mm.24785.1 /TIER=Stack /STK=13 /UG=Mm.24785 /LL=106195 /UG_GENE=AI413235 /UG_TITLE=expressed sequence AI413235	165.1	60	165.7	164.5	53.8	66.2	2.75167
1457324_at	gb:BM115786 /DB_XREF=gi:17078804 /DB_XREF=L0825E08-3 /CLONE=L0825E08 /FEA=EST /CNT=6 /TID=Mm.150755.1 /TIER=ConsEnd /STK=4 /UG=Mm.150755 /UG_TITLE=ESTs	256.7	93.35	266.4	247	89.3	97.4	2.74987
1456571_at	gb:AV101812 /DB_XREF=gi:5249360 /DB_XREF=AV101812 /CLONE=2410079D04 /FEA=EST /CNT=9 /TID=Mm.22087.3 /TIER=Stack /STK=9 /UG=Mm.22087 /LL=69305 /UG_GENE=1700001E16Rik /UG_TITLE=RIKEN cDNA 1700001E16 gene	42	15.3	42	42	16.7	13.9	2.7451
1417496_at	gb:BB531328 /DB_XREF=gi:9583257 /DB_XREF=BB531328 /CLONE=E030016E11 /FEA=FLmRNA /CNT=332 /TID=Mm.13787.1 /TIER=Stack /STK=16 /UG=Mm.13787 /LL=12870 /UG_GENE=Cp /UG_TITLE=ceruloplasmin /FL=gb:U49430.1 gb:NM_007752.1	742.15	271.8	739.9	744.4	288.3	255.3	2.7305
1435137_s_at	gb:BG066678 /DB_XREF=gi:12549170 /DB_XREF=H3044G12-3 /CLONE=H3044G12 /FEA=EST /CNT=97 /TID=Mm.216195.2 /TIER=Stack /STK=8 /UG=Mm.216195 /UG_TITLE=Mus musculus mVL30-1 retroelement mRNA sequence	5340.35	1972.15	5428.6	5252.1	1882.6	2061.7	2.70788
1448482_at	gb:NM_026228.1 /DB_XREF=gi:13385731 /GEN=4933419D20Rik /FEA=FLmRNA /CNT=133 /TID=Mm.30239.1 /TIER=FL /STK=2 /UG=Mm.30239 /LL=67547 /DEF=Mus musculus RIKEN cDNA 4933419D20 gene (4933419D20Rik), mRNA. /PROD=RIKEN cDNA 4933419D20 /FL=gb:BC006731.1 gb:NM_026228.1	71.9	26.7	71.4	72.4	29.6	23.8	2.69288
1438989_s_at	gb:BB386167 /DB_XREF=gi:9108964 /DB_XREF=BB386167 /CLONE=C230045A05 /FEA=EST /CNT=9 /TID=Mm.154516.1 /TIER=Stack /STK=9 /UG=Mm.154516 /UG_TITLE=ESTs	96.1	36.15	92.9	99.3	36.9	35.4	2.65837
1420249_s_at	gb:AV084904 /DB_XREF=gi:5216352 /DB_XREF=AV084904 /CLONE=2310009A22 /FEA=EST /CNT=1 /TID=Mm.218266.1 /TIER=ConsEnd /STK=1 /UG=Mm.218266 /UG_TITLE=EST	659.4	249.7	648.3	670.5	279.7	219.7	2.64077
1417750_a_at	gb:NM_026331.2 /DB_XREF=gi:17158032 /GEN=Mscp-pending /FEA=FLmRNA /CNT=91 /TID=Mm.36710.1 /TIER=FL+Stack /STK=37 /UG=Mm.36710 /LL=67712 /DEF=Mus musculus mitochondrial solute carrier protein (Mscp-pending), mRNA. /PROD=mitochondrial solute carrier protein /FL=gb:NM_026331.2 gb:AF288621.1	1019.8	389.8	1036.5	1003.1	433.2	346.4	2.61621
1452106_at	gb:AA223007 /DB_XREF=gi:1843285 /DB_XREF=mw01g12.r1 /CLONE=IMAGE:663334 /FEA=FLmRNA /CNT=87 /TID=Mm.205021.4 /TIER=ConsEnd /STK=0 /UG=Mm.205021 /LL=114249 /UG_GENE=Npnt /UG_TITLE=nephronectin /FL=gb:AB059656.1 gb:AY035898.1	191.45	73.35	202.5	180.4	73.7	73	2.61009
1416468_at	gb:NM_013467.1 /DB_XREF=gi:7304880 /GEN=Aldh1a1 /FEA=FLmRNA /CNT=197 /TID=Mm.4514.1 /TIER=FL+Stack /STK=87 /UG=Mm.4514 /LL=11668 /DEF=Mus musculus aldehyde dehydrogenase family 1, subfamily A1 (Aldh1a1), mRNA. /PROD=alcohol dehydrogenase family 1, subfamily A1 /FL=gb:NM_013467.1 gb:M74570.1	2052.75	791.3	2068.2	2037.3	785.3	797.3	2.59415
1456575_at	gb:BB276872 /DB_XREF=gi:8973893 /DB_XREF=BB276872 /CLONE=A830099I17 /FEA=EST /CNT=9 /TID=Mm.7089.6 /TIER=Stack /STK=9 /UG=Mm.7089 /LL=17984 /UG_GENE=Ndn /UG_TITLE=necdin	36.7	14.2	36.8	36.6	16.3	12.1	2.58451
1460072_at	gb:BM507022 /DB_XREF=gi:18678165 /DB_XREF=ih31f12.x1 /CLONE=IMAGE:5678759 /FEA=EST /CNT=4 /TID=Mm.152488.1 /TIER=ConsEnd /STK=4 /UG=Mm.152488 /UG_TITLE=ESTs, Weakly similar to TYROSINE-PROTEIN KINASE JAK3 (M.musculus)	56.55	21.9	57.3	55.8	22.8	21	2.58219
1416807_at	gb:NM_019865.1 /DB_XREF=gi:9845294 /GEN=Rpl44 /FEA=FLmRNA /CNT=256 /TID=Mm.14838.1 /TIER=FL+Stack /STK=68 /UG=Mm.14838 /LL=19982 /DEF=Mus musculus ribosomal protein L44 (Rpl44), mRNA. /PROD=ribosomal protein L44 /FL=gb:NM_019865.1	4964.25	1926.8	5004.8	4923.7	1894.7	1958.9	2.57642
1419196_at	gb:NM_032541.1 /DB_XREF=gi:14211541 /GEN=Hamp /FEA=FLmRNA /CNT=18 /TID=Mm.23995.1 /TIER=FL+Stack /STK=12 /UG=Mm.23995 /LL=84506 /DEF=Mus musculus hepcidin antimicrobial peptide (Hamp), mRNA. /PROD=hepcidin antimicrobial peptide /FL=gb:NM_032541.1 gb:AF297664.1 gb:BC021587.1	1512.8	590.6	1444.4	1581.2	596.3	584.9	2.56146
1444150_at	gb:BB462549 /DB_XREF=gi:9379738 /DB_XREF=BB462549 /CLONE=D130076M17 /FEA=EST /CNT=5 /TID=Mm.132458.1 /TIER=ConsEnd /STK=2 /UG=Mm.132458 /UG_TITLE=ESTs	87.55	34.35	89.2	85.9	33	35.7	2.54876
1418189_s_at	gb:AA560093 /DB_XREF=gi:2331558 /DB_XREF=vl29d03.r1 /CLONE=IMAGE:973637 /FEA=FLmRNA /CNT=85 /TID=Mm.218611.1 /TIER=ConsEnd /STK=0 /UG=Mm.218611 /LL=54409 /UG_GENE=Ramp2 /UG_TITLE=receptor (calcitonin) activity modifying protein 2 /FL=gb:AF146523.1 gb:AF209906.1 gb:NM_019444.1	1667.8	655.55	1615.9	1719.7	704.4	606.7	2.54412
1419197_x_at	gb:NM_032541.1 /DB_XREF=gi:14211541 /GEN=Hamp /FEA=FLmRNA /CNT=18 /TID=Mm.23995.1 /TIER=FL+Stack /STK=12 /UG=Mm.23995 /LL=84506 /DEF=Mus musculus hepcidin antimicrobial peptide (Hamp), mRNA. /PROD=hepcidin antimicrobial peptide /FL=gb:NM_032541.1 gb:AF297664.1 gb:BC021587.1	1177.15	462.75	1184.2	1170.1	470.3	455.2	2.54381
1434636_at	gb:AV298304 /DB_XREF=gi:16393032 /DB_XREF=AV298304 /CLONE=5730456B15 /FEA=EST /CNT=30 /TID=Mm.73805.1 /TIER=Stack /STK=28 /UG=Mm.73805 /UG_TITLE=ESTs, Weakly similar to JC4863 homeobox protein zhx-1 - mouse (M.musculus)	47.75	18.8	45.5	50	19.4	18.2	2.53989
1459238_at	gb:AV319481 /DB_XREF=gi:16394866 /DB_XREF=AV319481 /CLONE=6030406G17 /FEA=EST /CNT=2 /TID=Mm.218500.1 /TIER=ConsEnd /STK=2 /UG=Mm.218500 /UG_TITLE=ESTs	803.8	317.6	802	805.6	301.9	333.3	2.53086
1422570_at	gb:BI665246 /DB_XREF=gi:15579479 /DB_XREF=603288952F1 /CLONE=IMAGE:5323045 /FEA=FLmRNA /CNT=114 /TID=Mm.3868.1 /TIER=ConsEnd /STK=0 /UG=Mm.3868 /LL=22632 /UG_GENE=Yy1 /UG_TITLE=YY1 transcription factor /FL=gb:M73963.1 gb:NM_009537.1 gb:M74590.1	142.95	56.5	148.3	137.6	54.3	58.7	2.53009
1418697_at	gb:NM_009349.1 /DB_XREF=gi:6678280 /GEN=Temt /FEA=FLmRNA /CNT=97 /TID=Mm.299.1 /TIER=FL+Stack /STK=19 /UG=Mm.299 /LL=21743 /DEF=Mus musculus thioether S-methyltransferase (Temt), mRNA. /PROD=thioether S-methyltransferase /FL=gb:M88694.1 gb:NM_009349.1 gb:BC013518.1	1942.75	773.6	1897.1	1988.4	850.9	696.3	2.51131
1424940_s_at	gb:BC022687.1 /DB_XREF=gi:18490504 /FEA=FLmRNA /CNT=26 /TID=Mm.45057.1 /TIER=FL+Stack /STK=11 /UG=Mm.45057 /DEF=Mus musculus, clone MGC:31401 IMAGE:4242460, mRNA, complete cds. /PROD=Unknown (protein for MGC:31401) /FL=gb:BC022687.1	156.85	62.5	159.8	153.9	60.8	64.2	2.5096
1420841_at	gb:NM_011213.1 /DB_XREF=gi:18702312 /GEN=Ptprf /FEA=FLmRNA /CNT=288 /TID=Mm.29855.1 /TIER=FL /STK=2 /UG=Mm.29855 /LL=19268 /DEF=Mus musculus protein tyrosine phosphatase, receptor-type, F (Ptprf), mRNA. /PROD=protein tyrosine phosphatase, receptor-type, F /FL=gb:AF300943.1 gb:NM_011213.1	150.05	59.85	147.2	152.9	54.3	65.4	2.5071
1425385_a_at	gb:BC018365.1 /DB_XREF=gi:17390851 /FEA=FLmRNA /CNT=9 /TID=Mm.144308.1 /TIER=FL /STK=2 /UG=Mm.144308 /LL=16014 /UG_GENE=Igh-1 /DEF=Mus musculus, Similar to immunoglobulin heavy chain 1 (serum IgG2a), clone MGC:18751 IMAGE:4009847, mRNA, complete cds. /PROD=Similar to immunoglobulin heavy chain 1 (serumIgG2a) /FL=gb:BC018365.1	366.3	146.2	383.3	349.3	138.9	153.5	2.50547
1421093_at	gb:NM_017394.1 /DB_XREF=gi:8394321 /GEN=Slc7a10 /FEA=FLmRNA /CNT=23 /TID=Mm.35567.1 /TIER=FL /STK=2 /UG=Mm.35567 /LL=53896 /DEF=Mus musculus solute carrier family 7 (cationic amino acid transporter, y+ system), member 10 (Slc7a10), mRNA. /PROD=solute carrier family 7 (cationic amino acid,transporter, y+ system), member 10 /FL=gb:NM_017394.1 gb:AB026688.1	62.65	25.2	60.9	64.4	24.8	25.6	2.48611
1418488_s_at	gb:AF302127.3 /DB_XREF=gi:18087895 /FEA=FLmRNA /CNT=40 /TID=Mm.35290.1 /TIER=FL+Stack /STK=23 /UG=Mm.35290 /LL=72388 /UG_GENE=Ankrd3 /DEF=Mus musculus PKC-regulated kinase PKK mRNA, complete cds. /PROD=PKC-regulated kinase PKK /FL=gb:AF302127.3 gb:NM_023663.2	53.15	21.4	52.9	53.4	19.5	23.3	2.48364
1442470_at	gb:BB161981 /DB_XREF=gi:16268663 /DB_XREF=BB161981 /CLONE=A130064I12 /FEA=EST /CNT=4 /TID=Mm.172615.1 /TIER=ConsEnd /STK=3 /UG=Mm.172615 /UG_TITLE=ESTs	37.3	15.15	38.1	36.5	14.7	15.6	2.46205
1456793_at	gb:AV264055 /DB_XREF=gi:16389173 /DB_XREF=AV264055 /CLONE=4930443F05 /FEA=EST /CNT=11 /TID=Mm.76407.1 /TIER=ConsEnd /STK=7 /UG=Mm.76407 /UG_TITLE=ESTs	1731.5	703.55	1751.5	1711.5	727.6	679.5	2.46109
1427932_s_at	gb:BI076714 /DB_XREF=gi:14515371 /DB_XREF=L0223B10-3 /CLONE=L0223B10 /FEA=mRNA /CNT=167 /TID=Mm.216195.1 /TIER=Stack /STK=18 /UG=Mm.216195 /UG_TITLE=Mus musculus mVL30-1 retroelement mRNA sequence	6371.6	2591.2	6630.7	6112.5	2571.5	2610.9	2.45894
1424400_a_at	gb:BC025939.1 /DB_XREF=gi:19684150 /FEA=FLmRNA /CNT=116 /TID=Mm.30035.1 /TIER=FL+Stack /STK=34 /UG=Mm.30035 /LL=70374 /UG_GENE=1810048F20Rik /DEF=Mus musculus, Similar to 10-formyltetrahydrofolate dehydrogenase, clone MGC:37834 IMAGE:5099360, mRNA, complete cds. /PROD=Similar to 10-formyltetrahydrofolatedehydrogenase /FL=gb:BC025939.1	343.95	140.05	352.4	335.5	150.1	130	2.45591
1443983_at	gb:BB218653 /DB_XREF=gi:8883606 /DB_XREF=BB218653 /CLONE=A530050L24 /FEA=EST /CNT=9 /TID=Mm.80699.1 /TIER=ConsEnd /STK=2 /UG=Mm.80699 /UG_TITLE=ESTs	205.75	83.85	200.5	211	90.3	77.4	2.45379
1416383_a_at	gb:NM_008797.1 /DB_XREF=gi:6679236 /GEN=Pcx /FEA=FLmRNA /CNT=164 /TID=Mm.1845.1 /TIER=FL+Stack /STK=93 /UG=Mm.1845 /LL=18563 /DEF=Mus musculus pyruvate decarboxylase (Pcx), mRNA. /PROD=pyruvate decarboxylase /FL=gb:L09192.1 gb:NM_008797.1	1031.8	420.95	1059.5	1004.1	399	442.9	2.45112
1415864_at	gb:BC004589.1 /DB_XREF=gi:13435441 /FEA=FLmRNA /CNT=295 /TID=Mm.22706.1 /TIER=FL+Stack /STK=193 /UG=Mm.22706 /LL=12183 /UG_GENE=Bpgm /DEF=Mus musculus, 2,3-bisphosphoglycerate mutase, clone MGC:6263 IMAGE:3587820, mRNA, complete cds. /PROD=2,3-bisphosphoglycerate mutase /FL=gb:BC004589.1 gb:NM_007563.1	755.4	308.55	767.9	742.9	319.2	297.9	2.44823
1423016_a_at	gb:NM_010369.1 /DB_XREF=gi:6754099 /GEN=Gypa /FEA=FLmRNA /CNT=4 /TID=Mm.13123.1 /TIER=FL /STK=0 /UG=Mm.13123 /LL=14934 /DEF=Mus musculus glycophorin A (Gypa), mRNA. /PROD=glycophorin A /FL=gb:NM_010369.1	41.35	16.95	41.2	41.5	15.7	18.2	2.43953
1417156_at	gb:NM_008471.1 /DB_XREF=gi:6680605 /GEN=Krt1-19 /FEA=FLmRNA /CNT=215 /TID=Mm.1012.1 /TIER=FL+Stack /STK=54 /UG=Mm.1012 /LL=16669 /DEF=Mus musculus keratin complex 1, acidic, gene 19 (Krt1-19), mRNA. /PROD=keratin complex 1, acidic, gene 19 /FL=gb:M28698.1 gb:NM_008471.1	339.55	139.35	349.9	329.2	148	130.7	2.43667
1448231_at	gb:U16959.1 /DB_XREF=gi:915279 /FEA=FLmRNA /CNT=212 /TID=Mm.154390.1 /TIER=FL /STK=1 /UG=Mm.154390 /LL=14229 /UG_GENE=Fkbp5 /DEF=Mus musculus immunophilin FKBP51 mRNA, complete cds. /PROD=FKBP51 /FL=gb:BC015260.1 gb:U36220.1 gb:NM_010220.1 gb:U16959.1	657.4	269.9	641.6	673.2	293.3	246.5	2.43572
1416125_at	gb:BC015260.1 /DB_XREF=gi:15929656 /FEA=FLmRNA /CNT=212 /TID=Mm.154390.1 /TIER=FL+Stack /STK=124 /UG=Mm.154390 /LL=14229 /UG_GENE=Fkbp5 /DEF=Mus musculus, FK506 binding protein 5 (51 kDa), clone MGC:18417 IMAGE:4237766, mRNA, complete cds. /PROD=FK506 binding protein 5 (51 kDa) /FL=gb:BC015260.1 gb:U36220.1 gb:NM_010220.1 gb:U16959.1	1678.85	690.3	1692.6	1665.1	722.1	658.5	2.43206
1449350_at	gb:NM_011859.1 /DB_XREF=gi:6754927 /GEN=Osr1 /FEA=FLmRNA /CNT=37 /TID=Mm.45055.1 /TIER=FL+Stack /STK=13 /UG=Mm.45055 /LL=23967 /DEF=Mus musculus odd-skipped related 1 (Drosophila) (Osr1), mRNA. /PROD=odd-skipped related 1 (Drosophila) /FL=gb:AF117814.1 gb:NM_011859.1	259.8	107.05	267.5	252.1	97.4	116.7	2.4269
1441848_at	gb:BB521034 /DB_XREF=gi:9572492 /DB_XREF=BB521034 /CLONE=D830047O03 /FEA=EST /CNT=4 /TID=Mm.99994.1 /TIER=ConsEnd /STK=4 /UG=Mm.99994 /UG_TITLE=ESTs	112.5	46.4	114.3	110.7	52.4	40.4	2.42457
1451827_a_at	gb:BC021378.1 /DB_XREF=gi:18204713 /FEA=FLmRNA /CNT=5 /TID=Mm.31748.2 /TIER=FL /STK=1 /UG=Mm.31748 /LL=50490 /UG_GENE=Nox4 /DEF=Mus musculus, clone MGC:29375 IMAGE:5044835, mRNA, complete cds. /PROD=Unknown (protein for MGC:29375) /FL=gb:BC021378.1	111.05	46.1	113.1	109	40.1	52.1	2.40889
1424638_at	gb:AK007630.1 /DB_XREF=gi:12841291 /GEN=Cdkn1a /FEA=FLmRNA /CNT=165 /TID=Mm.34446.2 /TIER=Stack /STK=40 /UG=Mm.34446 /LL=12575 /UG_TITLE=cyclin-dependent kinase inhibitor 1A (P21) /DEF=Mus musculus 10 day old male pancreas cDNA, RIKEN full-length enriched library, clone:1810028E17:cyclin-dependent kinase inhibitor 1A (P21), full insert sequence. /FL=gb:AB017818.1 gb:U24173.1 gb:AB017817.1 gb:BC00…	1284.25	534.1	1236.7	1331.8	563.5	504.7	2.40451
1457110_at	gb:BB440150 /DB_XREF=gi:16424628 /DB_XREF=BB440150 /CLONE=D030020H07 /FEA=EST /CNT=6 /TID=Mm.129337.1 /TIER=ConsEnd /STK=5 /UG=Mm.129337 /UG_TITLE=ESTs	87.05	36.3	89.5	84.6	34.5	38.1	2.39807
1456156_at	gb:BM124366 /DB_XREF=gi:17108134 /DB_XREF=L0539B06-3 /CLONE=L0539B06 /FEA=EST /CNT=17 /TID=Mm.138541.1 /TIER=Stack /STK=14 /UG=Mm.138541 /UG_TITLE=ESTs	151.7	63.3	151.1	152.3	62.4	64.2	2.39652
1456145_at	gb:AA189481 /DB_XREF=gi:1777081 /DB_XREF=mt87b09.r1 /CLONE=IMAGE:636857 /FEA=EST /CNT=46 /TID=Mm.131212.1 /TIER=Stack /STK=14 /UG=Mm.131212 /UG_TITLE=ESTs	20.25	8.45	20.5	20	8.8	8.1	2.39645
1416464_at	gb:NM_011403.1 /DB_XREF=gi:6755559 /GEN=Slc4a1 /FEA=FLmRNA /CNT=265 /TID=Mm.7248.1 /TIER=FL+Stack /STK=87 /UG=Mm.7248 /LL=20533 /DEF=Mus musculus solute carrier family 4 (anion exchanger), member 1 (Slc4a1), mRNA. /PROD=solute carrier family 4 (anion exchanger),member 1 /FL=gb:M29379.1 gb:NM_011403.1	202.05	84.35	212.7	191.4	81.6	87.1	2.39538
1440373_at	gb:BB041057 /DB_XREF=gi:16258642 /DB_XREF=BB041057 /CLONE=6030453I15 /FEA=EST /CNT=7 /TID=Mm.131488.1 /TIER=ConsEnd /STK=5 /UG=Mm.131488 /UG_TITLE=ESTs	81.9	34.25	82.9	80.9	34.7	33.8	2.39124
1416160_at	gb:AI463873 /DB_XREF=gi:4317903 /DB_XREF=va66e02.y1 /CLONE=IMAGE:736346 /FEA=FLmRNA /CNT=177 /TID=Mm.16519.1 /TIER=ConsEnd /STK=0 /UG=Mm.16519 /LL=11819 /UG_GENE=Nr2f2 /UG_TITLE=nuclear receptor subfamily 2, group F, member 2 /FL=gb:NM_009697.1 gb:U07635.1	80.8	33.8	81.8	79.8	30.5	37.1	2.39053
1427289_at	gb:BE654977 /DB_XREF=gi:9980890 /DB_XREF=UI-M-BH0-aje-c-06-0-UI.r1 /CLONE=UI-M-BH0-aje-c-06-0-UI /FEA=mRNA /CNT=78 /TID=Mm.24760.1 /TIER=ConsEnd /STK=0 /UG=Mm.24760 /LL=114874 /UG_GENE=4921528E07Rik /UG_TITLE=RIKEN cDNA 4921528E07 gene	30.3	12.7	29.3	31.3	12.6	12.8	2.38583
1448119_at	gb:NM_007563.1 /DB_XREF=gi:6680805 /GEN=Bpgm /FEA=FLmRNA /CNT=295 /TID=Mm.22706.1 /TIER=FL+Stack /STK=15 /UG=Mm.22706 /LL=12183 /DEF=Mus musculus 2,3-bisphosphoglycerate mutase (Bpgm), mRNA. /PROD=2,3-bisphosphoglycerate mutase /FL=gb:BC004589.1 gb:NM_007563.1	761.65	319.3	785.1	738.2	310.5	328.1	2.38537
1425326_at	gb:AF332052.1 /DB_XREF=gi:14193671 /FEA=FLmRNA /CNT=406 /TID=Mm.25316.1 /TIER=FL /STK=2 /UG=Mm.25316 /LL=104650 /UG_GENE=AW538652 /DEF=Mus musculus strain ILS ATP citrate lyase mRNA, complete cds. /PROD=ATP citrate lyase /FL=gb:AF332052.1 gb:AF332051.1	488.35	204.85	506.4	470.3	199	210.7	2.38394
1451666_at	gb:BI456232 /DB_XREF=gi:15246888 /DB_XREF=603172616F1 /CLONE=IMAGE:5252211 /FEA=FLmRNA /CNT=406 /TID=Mm.25316.1 /TIER=Stack /STK=16 /UG=Mm.25316 /LL=104650 /UG_GENE=AW538652 /UG_TITLE=expressed sequence AW538652 /FL=gb:AF332052.1 gb:AF332051.1	2351.6	1001.3	2293.1	2410.1	956.4	1046.2	2.34855
1430567_at	gb:AV241297 /DB_XREF=gi:15405187 /DB_XREF=AV241297 /CLONE=4732447G17 /FEA=mRNA /CNT=38 /TID=Mm.35369.1 /TIER=ConsEnd /STK=1 /UG=Mm.35369 /LL=72432 /UG_GENE=2310065D10Rik /UG_TITLE=RIKEN cDNA 2310065D10 gene	21.2	9.05	22	20.4	8.9	9.2	2.34254
1429410_at	gb:BM116445 /DB_XREF=gi:17079463 /DB_XREF=L0836B12-3 /CLONE=L0836B12 /FEA=mRNA /CNT=64 /TID=Mm.203936.2 /TIER=Stack /STK=24 /UG=Mm.203936 /LL=67429 /UG_GENE=4921532K09Rik /UG_TITLE=RIKEN cDNA 4921532K09 gene	342	146.75	349.2	334.8	154	139.5	2.33049
1453215_at	gb:AK015573.1 /DB_XREF=gi:12853967 /FEA=mRNA /CNT=17 /TID=Mm.99696.1 /TIER=Stack /STK=12 /UG=Mm.99696 /LL=75019 /UG_GENE=4930474F22Rik /UG_TITLE=RIKEN cDNA 4930474F22 gene /DEF=Mus musculus adult male testis cDNA, RIKEN full-length enriched library, clone:4930474F22:Pancreatic ribonucleases containing protein, full insert sequence.	60.55	26	61.9	59.2	24.8	27.2	2.32885
1422973_a_at	gb:NM_009381.1 /DB_XREF=gi:6678344 /GEN=Thrsp /FEA=FLmRNA /CNT=16 /TID=Mm.28585.1 /TIER=FL /STK=0 /UG=Mm.28585 /LL=21835 /DEF=Mus musculus thyroid hormone responsive SPOT14 homolog (Rattus) (Thrsp), mRNA. /PROD=thyroid hormone responsive SPOT14 homolog(Rattus) /FL=gb:NM_009381.1	1198.7	516.5	1236.3	1161.1	563.3	469.7	2.32081
1429060_at	gb:AK020483.1 /DB_XREF=gi:12861082 /FEA=mRNA /CNT=45 /TID=Mm.169240.1 /TIER=Stack /STK=13 /UG=Mm.169240 /LL=77292 /UG_GENE=9430072K23Rik /UG_TITLE=RIKEN cDNA 9430072K23 gene /DEF=Mus musculus 12 days embryo embryonic body between diaphragm region and neck cDNA, RIKEN full-length enriched library, clone:9430072K23:homolog to PROTEIN PRO1073PRO2853, full insert sequence.	679.85	293.15	651.3	708.4	279.5	306.8	2.31912
1460258_at	gb:NM_010701.1 /DB_XREF=gi:6754527 /GEN=Lect1 /FEA=FLmRNA /CNT=18 /TID=Mm.46561.1 /TIER=FL+Stack /STK=10 /UG=Mm.46561 /LL=16840 /DEF=Mus musculus leukocyte cell derived chemotaxin 1 (Lect1), mRNA. /PROD=leukocyte cell derived chemotaxin 1 /FL=gb:NM_010701.1 gb:U43509.1	146.6	63.75	147	146.2	55.8	71.7	2.29961
1443095_at	gb:BB373598 /DB_XREF=gi:16407192 /DB_XREF=BB373598 /CLONE=C130071C21 /FEA=EST /CNT=3 /TID=Mm.127026.1 /TIER=ConsEnd /STK=3 /UG=Mm.127026 /UG_TITLE=ESTs	45.3	19.7	44.2	46.4	18.8	20.6	2.29949
1416200_at	gb:NM_133775.1 /DB_XREF=gi:19526999 /GEN=9230117N10Rik /FEA=FLmRNA /CNT=149 /TID=Mm.182359.1 /TIER=FL+Stack /STK=114 /UG=Mm.182359 /LL=77125 /DEF=Mus musculus RIKEN cDNA 9230117N10 gene (9230117N10Rik), mRNA. /PROD=RIKEN cDNA 9230117N10 /FL=gb:NM_133775.1 gb:BC003847.1	457.5	199.05	443.8	471.2	208.5	189.6	2.29842
1435749_at	gb:AW911807 /DB_XREF=gi:8077389 /DB_XREF=uf39b08.y1 /CLONE=IMAGE:1513719 /FEA=EST /CNT=61 /TID=Mm.157113.2 /TIER=Stack /STK=8 /UG=Mm.157113 /LL=107333 /UG_GENE=AW047581 /UG_TITLE=expressed sequence AW047581	932.9	408.2	886.2	979.6	428.3	388.1	2.2854
1433325_at	gb:AK020373.1 /DB_XREF=gi:12860942 /FEA=mRNA /CNT=1 /TID=Mm.159940.1 /TIER=ConsEnd /STK=0 /UG=Mm.159940 /LL=77554 /UG_GENE=9330154F10Rik /UG_TITLE=RIKEN cDNA 9330154F10 gene /DEF=Mus musculus adult male diencephalon cDNA, RIKEN full-length enriched library, clone:9330154F10:unclassifiable transcript, full insert sequence.	10.95	4.8	10.6	11.3	5.1	4.5	2.28125
1450035_a_at	gb:BG064340 /DB_XREF=gi:12546903 /DB_XREF=H3018D11-3 /CLONE=H3018D11 /FEA=FLmRNA /CNT=123 /TID=Mm.87658.1 /TIER=Stack /STK=42 /UG=Mm.87658 /LL=56194 /UG_GENE=Fnbp3 /UG_TITLE=formin binding protein 3 /FL=gb:AF135439.1 gb:NM_018785.1	574.35	252.1	558	590.7	228.8	275.4	2.27826
1438809_at	gb:AI644507 /DB_XREF=gi:4722982 /DB_XREF=mo21h09.x1 /CLONE=IMAGE:554273 /FEA=EST /CNT=11 /TID=Mm.12677.5 /TIER=Stack /STK=9 /UG=Mm.12677 /LL=11949 /UG_GENE=Atp5c1 /UG_TITLE=ATP synthase, H+ transporting, mitochondrial F1 complex, gamma polypeptide 1	59.05	26	59.1	59	26.1	25.9	2.27115
1415865_s_at	gb:BC004589.1 /DB_XREF=gi:13435441 /FEA=FLmRNA /CNT=295 /TID=Mm.22706.1 /TIER=FL+Stack /STK=193 /UG=Mm.22706 /LL=12183 /UG_GENE=Bpgm /DEF=Mus musculus, 2,3-bisphosphoglycerate mutase, clone MGC:6263 IMAGE:3587820, mRNA, complete cds. /PROD=2,3-bisphosphoglycerate mutase /FL=gb:BC004589.1 gb:NM_007563.1	1245.75	549.3	1277.9	1213.6	557.1	541.5	2.26789
1426808_at	gb:X16834.1 /DB_XREF=gi:52986 /FEA=mRNA /CNT=152 /TID=Mm.2970.1 /TIER=Stack /STK=61 /UG=Mm.2970 /LL=16854 /UG_GENE=Lgals3 /UG_TITLE=lectin, galactose binding, soluble 3 /DEF=Mouse mRNA for Mac-2 antigen.	1093.2	482.45	1109.3	1077.1	476.7	488.2	2.26593
1432660_at	gb:BM195318 /DB_XREF=gi:17746734 /DB_XREF=C0308B03-3 /CLONE=C0308B03 /FEA=mRNA /CNT=2 /TID=Mm.159951.1 /TIER=ConsEnd /STK=1 /UG=Mm.159951 /LL=77599 /UG_GENE=5830420C07Rik /UG_TITLE=RIKEN cDNA 5830420C07 gene	39.2	17.3	37.2	41.2	17.5	17.1	2.2659
1422876_at	gb:NM_023709.1 /DB_XREF=gi:18201860 /GEN=Capn9 /FEA=FLmRNA /CNT=14 /TID=Mm.6209.1 /TIER=FL+Stack /STK=9 /UG=Mm.6209 /LL=73647 /DEF=Mus musculus calpain 9 (nCL-4) (Capn9), mRNA. /PROD=calpain 9 (nCL-4) /FL=gb:NM_023709.1	40.1	17.7	38.3	41.9	17.1	18.3	2.26554
1421041_s_at	gb:NM_008182.1 /DB_XREF=gi:6680118 /GEN=Gsta2 /FEA=FLmRNA /CNT=20 /TID=Mm.197422.1 /TIER=FL /STK=2 /UG=Mm.197422 /LL=14858 /DEF=Mus musculus glutathione S-transferase, alpha 2 (Yc2) (Gsta2), mRNA. /PROD=glutathione-S-transferase, alpha 2 (Yc2) /FL=gb:NM_008182.1	314.55	138.85	315.6	313.5	154.6	123.1	2.26539
1451194_at	gb:BC024112.1 /DB_XREF=gi:18848232 /FEA=FLmRNA /CNT=473 /TID=Mm.218862.1 /TIER=FL+Stack /STK=69 /UG=Mm.218862 /DEF=Mus musculus, clone MGC:36398 IMAGE:5102118, mRNA, complete cds. /PROD=Unknown (protein for MGC:36398) /FL=gb:BC026577.1 gb:BC024112.1 gb:BC022113.1 gb:BC016435.1	718.8	317.7	718	719.6	312.5	322.9	2.26251
1439459_x_at	gb:BB276877 /DB_XREF=gi:8973898 /DB_XREF=BB276877 /CLONE=A830099I22 /FEA=EST /CNT=8 /TID=Mm.25316.4 /TIER=Stack /STK=8 /UG=Mm.25316 /LL=104650 /UG_GENE=AW538652 /UG_TITLE=expressed sequence AW538652	1307.05	581.2	1294.4	1319.7	591.9	570.5	2.24888
1435748_at	gb:BE136057 /DB_XREF=gi:8598557 /DB_XREF=ug23h08.x1 /CLONE=IMAGE:1532511 /FEA=EST /CNT=61 /TID=Mm.157113.2 /TIER=Stack /STK=13 /UG=Mm.157113 /LL=107333 /UG_GENE=AW047581 /UG_TITLE=expressed sequence AW047581	986.25	438.8	983.2	989.3	436.7	440.9	2.24761
1460238_at	gb:NM_018857.1 /DB_XREF=gi:9256567 /GEN=Msln /FEA=FLmRNA /CNT=28 /TID=Mm.17510.1 /TIER=FL+Stack /STK=21 /UG=Mm.17510 /LL=56047 /DEF=Mus musculus mesothelin (Msln), mRNA. /PROD=mesothelin /FL=gb:NM_018857.1 gb:D86370.1	332.95	148.3	330.8	335.1	150.8	145.8	2.24511
1443962_at	gb:BM207954 /DB_XREF=gi:17763990 /DB_XREF=C0620D04-3 /CLONE=C0620D04 /FEA=EST /CNT=7 /TID=Mm.55109.1 /TIER=ConsEnd /STK=2 /UG=Mm.55109 /UG_TITLE=ESTs, Highly similar to TDP2 MOUSE TRANSCRIPTION FACTOR DP-2 (M.musculus)	1064.3	474.4	1073.1	1055.5	481.5	467.3	2.24347
1459274_at	gb:AV221890 /DB_XREF=gi:16384810 /DB_XREF=AV221890 /CLONE=3632431N23 /FEA=EST /CNT=2 /TID=Mm.214523.1 /TIER=ConsEnd /STK=2 /UG=Mm.214523 /UG_TITLE=ESTs	32	14.3	33.4	30.6	13.5	15.1	2.23776
AFFX-PyruCarbMur/L09192_3_at	M. musculus /GEN=pyruvate carboxylase /DB_XREF=gb:L09192.1 /NOTE=SIF corresponding to nucleotides 3369-3999 of gb:L09192.1 /DEF=Mus musculus pyruvate carboxylase mRNA, complete cds.	929.4	416.25	955.5	903.3	436.6	395.9	2.23279
1456758_at	gb:BB142853 /DB_XREF=gi:16267519 /DB_XREF=BB142853 /CLONE=9930017N22 /FEA=EST /CNT=14 /TID=Mm.130883.1 /TIER=ConsEnd /STK=7 /UG=Mm.130883 /UG_TITLE=ESTs	68.8	31	70.5	67.1	29.6	32.4	2.21935
1436766_at	gb:BB185790 /DB_XREF=gi:16270436 /DB_XREF=BB185790 /CLONE=A330029A02 /FEA=EST /CNT=103 /TID=Mm.24304.2 /TIER=Stack /STK=57 /UG=Mm.24304 /LL=192196 /UG_GENE=LOC192196 /UG_TITLE=CGI-74-like SR-rich	466.05	210.05	459.9	472.2	200.6	219.5	2.21876
1449165_at	gb:BC014767.1 /DB_XREF=gi:15928588 /FEA=FLmRNA /CNT=71 /TID=Mm.10682.1 /TIER=FL /STK=2 /UG=Mm.10682 /LL=12337 /UG_GENE=Capn5 /DEF=Mus musculus, calpain 5, clone MGC:25253 IMAGE:4458488, mRNA, complete cds. /PROD=calpain 5 /FL=gb:BC014767.1 gb:U85020.1 gb:NM_007602.1	31.1	14.05	30.8	31.4	15.6	12.5	2.21352
1447936_at	gb:AA939619 /DB_XREF=gi:3100396 /DB_XREF=vz93g05.r1 /CLONE=IMAGE:1344824 /FEA=EST /CNT=16 /TID=Mm.45149.1 /TIER=ConsEnd /STK=1 /UG=Mm.45149 /UG_TITLE=ESTs	585.05	264.5	578	592.1	257.1	271.9	2.21191
1437422_at	gb:AV375653 /DB_XREF=gi:16397997 /DB_XREF=AV375653 /CLONE=9130201M22 /FEA=EST /CNT=22 /TID=Mm.54181.1 /TIER=Stack /STK=18 /UG=Mm.54181 /UG_TITLE=ESTs	153.3	69.4	159.3	147.3	73.9	64.9	2.20893
1435386_at	gb:BB667216 /DB_XREF=gi:16398665 /DB_XREF=BB667216 /CLONE=6820430P06 /FEA=EST /CNT=28 /TID=Mm.22339.1 /TIER=Stack /STK=17 /UG=Mm.22339 /LL=101126 /UG_GENE=AI551257 /UG_TITLE=expressed sequence AI551257	2701.9	1223.3	2779.2	2624.6	1220	1226.6	2.2087
1449360_at	gb:NM_007781.1 /DB_XREF=gi:6681048 /GEN=Csf2rb2 /FEA=FLmRNA /CNT=27 /TID=Mm.1940.1 /TIER=FL+Stack /STK=13 /UG=Mm.1940 /LL=12984 /DEF=Mus musculus colony stimulating factor 2 receptor, beta 2, low-affinity (granulocyte-macrophage) (Csf2rb2), mRNA. /PROD=colony stimulating factor 2 receptor, beta 2,low-affinity (granulocyte-macrophage) /FL=gb:M29855.1 gb:NM_007781.1	120.7	54.65	119.2	122.2	57.5	51.8	2.2086
1418449_at	gb:NM_133664.1 /DB_XREF=gi:19526809 /GEN=Lad1 /FEA=FLmRNA /CNT=87 /TID=Mm.36726.1 /TIER=FL+Stack /STK=23 /UG=Mm.36726 /LL=16763 /DEF=Mus musculus ladinin (Lad1), mRNA. /PROD=ladinin /FL=gb:BC016257.1 gb:NM_133664.1 gb:BC025580.1	611.2	277.4	620.2	602.2	271	283.8	2.20332
1417312_at	gb:NM_015814.1 /DB_XREF=gi:7657026 /GEN=Dkk3 /FEA=FLmRNA /CNT=202 /TID=Mm.55143.1 /TIER=FL+Stack /STK=48 /UG=Mm.55143 /LL=50781 /DEF=Mus musculus dickkopf homolog 3 (Xenopus laevis) (Dkk3), mRNA. /PROD=dickkopf homolog 3 (Xenopus laevis) /FL=gb:AF177400.1 gb:NM_015814.1	1670.85	758.75	1736.5	1605.2	739.2	778.3	2.20211
1455125_at	gb:BB115902 /DB_XREF=gi:8768470 /DB_XREF=BB115902 /CLONE=9530052H15 /FEA=EST /CNT=25 /TID=Mm.27644.1 /TIER=Stack /STK=24 /UG=Mm.27644 /UG_TITLE=ESTs, Weakly similar to ANK1 MOUSE ANKYRIN 1 (M.musculus)	27.5	12.6	28.2	26.8	13.8	11.4	2.18254
1458324_x_at	gb:BB208251 /DB_XREF=gi:8873204 /DB_XREF=BB208251 /CLONE=A430087F22 /FEA=EST /CNT=3 /TID=Mm.96562.1 /TIER=ConsEnd /STK=3 /UG=Mm.96562 /UG_TITLE=ESTs	336	154.3	350.9	321.1	159	149.6	2.17758
1450990_at	gb:AW107802 /DB_XREF=gi:6078602 /DB_XREF=um23a08.x1 /CLONE=IMAGE:2225366 /FEA=FLmRNA /CNT=193 /TID=Mm.22515.1 /TIER=Stack /STK=27 /UG=Mm.22515 /LL=14734 /UG_GENE=Gpc3 /UG_TITLE=glypican 3 /FL=gb:NM_016697.1 gb:AF185614.1	263.5	121.3	272.5	254.5	128.7	113.9	2.1723
1451610_at	gb:BC024561.1 /DB_XREF=gi:19354504 /FEA=FLmRNA /CNT=12 /TID=Mm.10545.1 /TIER=FL /STK=5 /UG=Mm.10545 /DEF=Mus musculus, Similar to hypothetical gene LOC125944, clone MGC:37641 IMAGE:5004999, mRNA, complete cds. /PROD=Similar to hypothetical gene LOC125944 /FL=gb:BC024561.1	239.15	110.7	230.6	247.7	111.4	110	2.16034
1454959_s_at	gb:BQ174580 /DB_XREF=gi:20350071 /DB_XREF=UI-M-DJ2-bvy-h-01-0-UI.s1 /CLONE=UI-M-DJ2-bvy-h-01-0-UI /FEA=EST /CNT=60 /TID=Mm.28859.2 /TIER=Stack /STK=32 /UG=Mm.28859 /LL=14677 /UG_GENE=Gnai1 /UG_TITLE=guanine nucleotide binding protein, alpha inhibiting 1	586.05	271.95	596.6	575.5	275	268.9	2.15499
1446381_at	gb:BB074547 /DB_XREF=gi:16260253 /DB_XREF=BB074547 /CLONE=9330018P16 /FEA=EST /CNT=2 /TID=Mm.207313.1 /TIER=ConsEnd /STK=2 /UG=Mm.207313 /UG_TITLE=ESTs	1.4	0.65	1.4	1.4	0.7	0.6	2.15385
1420917_at	gb:BG064340 /DB_XREF=gi:12546903 /DB_XREF=H3018D11-3 /CLONE=H3018D11 /FEA=FLmRNA /CNT=123 /TID=Mm.87658.1 /TIER=Stack /STK=42 /UG=Mm.87658 /LL=56194 /UG_GENE=Fnbp3 /UG_TITLE=formin binding protein 3 /FL=gb:AF135439.1 gb:NM_018785.1	262.7	122	268.9	256.5	113.2	130.8	2.15328
1455899_x_at	gb:BB241535 /DB_XREF=gi:8934281 /DB_XREF=BB241535 /CLONE=A630087F01 /FEA=EST /CNT=28 /TID=Mm.3468.3 /TIER=Stack /STK=28 /UG=Mm.3468 /LL=12702 /UG_GENE=Cish3 /UG_TITLE=cytokine inducible SH2-containing protein 3	436	203.3	414.5	457.5	202.7	203.9	2.14461
1451425_a_at	gb:BC003329.1 /DB_XREF=gi:13097104 /FEA=FLmRNA /CNT=56 /TID=Mm.7198.2 /TIER=FL+Stack /STK=21 /UG=Mm.7198 /LL=54484 /UG_GENE=Mkrn1 /DEF=Mus musculus, Similar to makorin, ring finger protein, 1, clone MGC:7132 IMAGE:3158135, mRNA, complete cds. /PROD=Similar to makorin, ring finger protein, 1 /FL=gb:BC003329.1	329.3	153.6	334.5	324.1	162.9	144.3	2.14388
1454570_at	gb:AK017963.1 /DB_XREF=gi:12857474 /FEA=mRNA /CNT=1 /TID=Mm.159652.1 /TIER=ConsEnd /STK=0 /UG=Mm.159652 /LL=76029 /UG_GENE=5830432F11Rik /UG_TITLE=RIKEN cDNA 5830432F11 gene /DEF=Mus musculus adult male thymus cDNA, RIKEN full-length enriched library, clone:5830432F11:unclassifiable transcript, full insert sequence.	12.2	5.7	12.6	11.8	6	5.4	2.14035
1437052_s_at	gb:BB414515 /DB_XREF=gi:9235870 /DB_XREF=BB414515 /CLONE=C430037P04 /FEA=EST /CNT=28 /TID=Mm.21420.3 /TIER=Stack /STK=28 /UG=Mm.21420 /LL=57873 /UG_GENE=AA408729 /UG_TITLE=EST AA408729	174.55	81.9	178.1	171	83.5	80.3	2.13126
1416332_at	gb:NM_007705.1 /DB_XREF=gi:6680945 /GEN=Cirbp /FEA=FLmRNA /CNT=142 /TID=Mm.17898.1 /TIER=FL+Stack /STK=97 /UG=Mm.17898 /LL=12696 /DEF=Mus musculus cold inducible RNA binding protein (Cirbp), mRNA. /PROD=cold inducible RNA binding protein /FL=gb:NM_007705.1 gb:D78135.1	1574.55	739.8	1567.5	1581.6	768.4	711.2	2.12835
1434526_at	gb:BB175669 /DB_XREF=gi:16269696 /DB_XREF=BB175669 /CLONE=A230057N18 /FEA=EST /CNT=34 /TID=Mm.40368.1 /TIER=Stack /STK=30 /UG=Mm.40368 /UG_TITLE=ESTs, Weakly similar to B Chain B, Crystal Structure Of Murine Soluble Epoxide Hydrolase Complexed With Cdu Inhibitor (M.musculus)	25	11.75	24.7	25.3	12.5	11	2.12766
1444092_at	gb:BM228262 /DB_XREF=gi:17790831 /DB_XREF=K0258A09-3 /CLONE=K0258A09 /FEA=EST /CNT=6 /TID=Mm.148946.1 /TIER=ConsEnd /STK=2 /UG=Mm.148946 /UG_TITLE=ESTs, Weakly similar to KR2 MOUSE MKR2 PROTEIN (M.musculus)	175.8	82.85	173.7	177.9	78.8	86.9	2.12191
1416607_at	gb:NM_133732.1 /DB_XREF=gi:19526925 /GEN=4931406C07Rik /FEA=FLmRNA /CNT=239 /TID=Mm.182227.1 /TIER=FL+Stack /STK=78 /UG=Mm.182227 /LL=70984 /DEF=Mus musculus RIKEN cDNA 4931406C07 gene (4931406C07Rik), mRNA. /PROD=RIKEN cDNA 4931406C07 /FL=gb:BC016078.1 gb:BC011540.1 gb:NM_133732.1	540.6	254.9	533.4	547.8	242.5	267.3	2.12083
1426852_x_at	gb:X96585.1 /DB_XREF=gi:1226018 /GEN=nov /FEA=mRNA /CNT=60 /TID=Mm.5167.2 /TIER=Stack /STK=49 /UG=Mm.5167 /LL=18133 /UG_TITLE=nephroblastoma overexpressed gene /DEF=M.musculus mRNA for NOV protein.	747.35	353.1	725.2	769.5	327.9	378.3	2.11654
1425514_at	gb:BB356266 /DB_XREF=gi:16405739 /DB_XREF=BB356266 /CLONE=C030013D02 /FEA=FLmRNA /CNT=98 /TID=Mm.3058.1 /TIER=Stack /STK=24 /UG=Mm.3058 /LL=18708 /UG_GENE=Pik3r1 /UG_TITLE=phosphatidylinositol 3-kinase, regulatory subunit, polypeptide 1 (p85 alpha) /FL=gb:M60651.1 gb:U50413.1	466.95	220.65	471	462.9	227	214.3	2.11625
1455773_at	gb:BG797225 /DB_XREF=gi:14143794 /DB_XREF=ic12d08.x1 /FEA=EST /CNT=9 /TID=Mm.99380.1 /TIER=Stack /STK=8 /UG=Mm.99380 /UG_TITLE=ESTs, Moderately similar to S12207 hypothetical protein (M.musculus)	118.45	56	122.4	114.5	55.7	56.3	2.11518
1433593_at	gb:BB316456 /DB_XREF=gi:16403106 /DB_XREF=BB316456 /CLONE=B230364H15 /FEA=EST /CNT=90 /TID=Mm.22145.2 /TIER=Stack /STK=86 /UG=Mm.22145 /LL=69687 /UG_GENE=2310076K21Rik /UG_TITLE=RIKEN cDNA 2310076K21 gene	256.2	121.35	265	247.4	126.9	115.8	2.11125
1417130_s_at	gb:NM_020581.1 /DB_XREF=gi:10181163 /GEN=Angptl4 /FEA=FLmRNA /CNT=99 /TID=Mm.196189.1 /TIER=FL+Stack /STK=55 /UG=Mm.196189 /LL=57875 /DEF=Mus musculus angiopoietin-like 4 (Angptl4), mRNA. /PROD=fibrinogenangiopoietin-related protein /FL=gb:NM_020581.1 gb:BC021343.1 gb:AF169313.1 gb:AF123261.1 gb:BC025797.1 gb:AB054540.1 gb:AF278699.1 gb:BC006611.1	371.8	176.25	375.4	368.2	161	191.5	2.1095
1417714_x_at	gb:NM_008218.1 /DB_XREF=gi:6680174 /GEN=Hba-a1 /FEA=FLmRNA /CNT=194 /TID=Mm.196110.1 /TIER=FL+Stack /STK=37 /UG=Mm.196110 /LL=15122 /DEF=Mus musculus hemoglobin alpha, adult chain 1 (Hba-a1), mRNA. /PROD=hemoglobin alpha, adult chain 1 /FL=gb:L75940.1 gb:NM_008218.1	12937.9	6145.1	12984.3	12891.6	6159	6131.2	2.10541
1417956_at	gb:NM_007702.1 /DB_XREF=gi:6680943 /GEN=Cidea /FEA=FLmRNA /CNT=88 /TID=Mm.449.1 /TIER=FL+Stack /STK=32 /UG=Mm.449 /LL=12683 /DEF=Mus musculus cell death-inducing DNA fragmentation factor, alpha subunit-like effector A (Cidea), mRNA. /PROD=cell death-inducing DNA fragmentation factor,alpha subunit-like effector A /FL=gb:NM_007702.1 gb:AF041376.1	2939	1396.55	3022.8	2855.2	1390.5	1402.6	2.10447
1451939_a_at	gb:AB028050.1 /DB_XREF=gi:6475036 /GEN=drs-2 /FEA=FLmRNA /CNT=1 /TID=Mm.1927.2 /TIER=FL /STK=1 /UG=Mm.1927 /LL=51795 /DEF=Mus musculus drs-2 mRNA for sushi-repeat-containing protein, complete cds. /PROD=sushi-repeat-containing protein /FL=gb:AB028050.1	195.95	93.3	191.5	200.4	95	91.6	2.10021
1420838_at	gb:AK018789.1 /DB_XREF=gi:12858688 /GEN=Ntrk2 /FEA=FLmRNA /CNT=136 /TID=Mm.3993.1 /TIER=Stack /STK=107 /UG=Mm.3993 /LL=18212 /UG_TITLE=neurotrophic tyrosine kinase, receptor, type 2 /DEF=Mus musculus adult male cerebellum cDNA, RIKEN full-length enriched library, clone:1500040I13:neurotrophic tyrosine kinase, receptor, type 2, full insert sequence. /FL=gb:M33385.1 gb:NM_008745.1	232	110.5	229.5	234.5	99.1	121.9	2.09955
1452716_at	gb:AK017688.1 /DB_XREF=gi:12857054 /FEA=mRNA /CNT=112 /TID=Mm.27227.1 /TIER=Stack /STK=63 /UG=Mm.27227 /LL=70564 /UG_GENE=5730469M10Rik /UG_TITLE=RIKEN cDNA 5730469M10 gene /DEF=Mus musculus 8 days embryo whole body cDNA, RIKEN full-length enriched library, clone:5730469M10:related to R53.5 PROTEIN, full insert sequence.	1050.4	500.65	1076.3	1024.5	508.3	493	2.09807
1450582_at	gb:NM_010393.1 /DB_XREF=gi:6754137 /GEN=H2-Q5 /FEA=FLmRNA /CNT=1 /TID=Mm.196032.1 /TIER=FL /STK=1 /UG=Mm.196032 /LL=15016 /DEF=Mus musculus histocompatibility 2, Q region locus 5 (H2-Q5), mRNA. /PROD=histocompatibility 2, Q region locus 5 /FL=gb:NM_010393.1	8.8	4.2	8.4	9.2	4	4.4	2.09524
1424737_at	gb:BC009165.1 /DB_XREF=gi:14919439 /FEA=FLmRNA /CNT=113 /TID=Mm.28585.2 /TIER=FL+Stack /STK=17 /UG=Mm.28585 /LL=21835 /UG_GENE=Thrsp /DEF=Mus musculus, Similar to thyroid hormone responsive SPOT14 homolog (Rattus), clone MGC:6563 IMAGE:2811774, mRNA, complete cds. /PROD=Similar to thyroid hormone responsive SPOT14homolog (Rattus) /FL=gb:BC009165.1	3794.7	1813.4	3804.3	3785.1	1885.9	1740.9	2.09259
1425546_a_at	gb:AF440692.1 /DB_XREF=gi:17046470 /FEA=FLmRNA /CNT=23 /TID=Mm.37214.2 /TIER=FL /STK=1 /UG=Mm.37214 /LL=22041 /UG_GENE=Trf /DEF=Mus musculus transferrin mRNA, complete cds. /PROD=transferrin /FL=gb:AF440692.1	2215.2	1060.05	2192.5	2237.9	1108.6	1011.5	2.08971
1430781_at	gb:AV256298 /DB_XREF=gi:16388300 /DB_XREF=AV256298 /CLONE=4921526N12 /FEA=mRNA /CNT=7 /TID=Mm.59172.1 /TIER=ConsEnd /STK=1 /UG=Mm.59172 /LL=78801 /UG_GENE=4930502N02Rik /UG_TITLE=RIKEN cDNA 4930502N02 gene	105.05	50.4	106.8	103.3	54.8	46	2.08433
1418435_at	gb:BQ176661 /DB_XREF=gi:20352153 /DB_XREF=UI-M-DJ2-bvz-g-10-0-UI.s1 /CLONE=UI-M-DJ2-bvz-g-10-0-UI /FEA=FLmRNA /CNT=175 /TID=Mm.7198.1 /TIER=Stack /STK=54 /UG=Mm.7198 /LL=54484 /UG_GENE=Mkrn1 /UG_TITLE=makorin, ring finger protein, 1 /FL=gb:NM_018810.1 gb:AF192785.1	591.05	285.2	574.1	608	283.5	286.9	2.07241
1458807_at	gb:AI606195 /DB_XREF=gi:4615362 /DB_XREF=vn97e05.x1 /CLONE=IMAGE:1039904 /FEA=EST /CNT=3 /TID=Mm.219435.1 /TIER=ConsEnd /STK=2 /UG=Mm.219435 /UG_TITLE=ESTs	100.95	48.8	102.5	99.4	52.8	44.8	2.06865
1417434_at	gb:NM_010274.1 /DB_XREF=gi:6753969 /GEN=Gdm1 /FEA=FLmRNA /CNT=72 /TID=Mm.3711.1 /TIER=FL+Stack /STK=45 /UG=Mm.3711 /LL=14571 /DEF=Mus musculus glycerol phosphate dehydrogenase 1, mitochondrial (Gdm1), mRNA. /PROD=glycerol phosphate dehydrogenase 1,mitochondrial /FL=gb:NM_010274.1 gb:D50430.1 gb:U60987.1 gb:BC021359.1	756.55	367.05	742.3	770.8	339.4	394.7	2.06116
1448669_at	gb:AK004853.1 /DB_XREF=gi:12836349 /GEN=Dkk3 /FEA=FLmRNA /CNT=202 /TID=Mm.55143.1 /TIER=Stack /STK=83 /UG=Mm.55143 /LL=50781 /UG_TITLE=dickkopf homolog 3 (Xenopus laevis) /DEF=Mus musculus adult male liver cDNA, RIKEN full-length enriched library, clone:1300002I07:dickkopf homolog 3 (Xenopus laevis), full insert sequence. /FL=gb:AF177400.1 gb:NM_015814.1	883.7	429.05	847.4	920	435.5	422.6	2.05967
1426910_at	gb:BB398886 /DB_XREF=gi:16412410 /DB_XREF=BB398886 /CLONE=C330011K11 /FEA=mRNA /CNT=71 /TID=Mm.46856.1 /TIER=Stack /STK=40 /UG=Mm.46856 /LL=114774 /UG_GENE=Pawr /UG_TITLE=PRKC, apoptosis, WT1, regulator	259.85	126.55	268.7	251	126	127.1	2.05334
1452777_a_at	gb:BG066220 /DB_XREF=gi:12548789 /DB_XREF=H3040D04-3 /CLONE=H3040D04 /FEA=mRNA /CNT=171 /TID=Mm.5856.2 /TIER=Stack /STK=39 /UG=Mm.5856 /LL=53312 /UG_GENE=Nyren18-pending /UG_TITLE=NY-REN-18 antigen	541.4	263.8	559.3	523.5	276	251.6	2.05231
1425694_at	gb:AF140427.1 /DB_XREF=gi:6002731 /GEN=Tbx5 /FEA=FLmRNA /CNT=13 /TID=Mm.103636.1 /TIER=FL /STK=1 /UG=Mm.103636 /LL=21388 /DEF=Mus musculus t-box transcription factor (Tbx5) mRNA, complete cds. /PROD=t-box transcription factor /FL=gb:AF140427.1	558.95	272.6	564.2	553.7	270.2	275	2.05044
1428156_at	gb:AK003394.1 /DB_XREF=gi:12834036 /FEA=mRNA /CNT=110 /TID=Mm.41737.1 /TIER=Stack /STK=89 /UG=Mm.41737 /LL=76292 /UG_GENE=1110003P13Rik /UG_TITLE=RIKEN cDNA 1110003P13 gene /DEF=Mus musculus 18 days embryo whole body cDNA, RIKEN full-length enriched library, clone:1110003P13:unclassifiable transcript, full insert sequence.	312.95	152.75	301.5	324.4	153.2	152.3	2.04877
1436023_at	gb:BB833538 /DB_XREF=gi:17011781 /DB_XREF=BB833538 /CLONE=G930026M05 /FEA=EST /CNT=92 /TID=Mm.182424.2 /TIER=Stack /STK=11 /UG=Mm.182424 /LL=70663 /UG_GENE=5730534O06Rik /UG_TITLE=RIKEN cDNA 5730534O06 gene	214.1	104.6	221.2	207	100.8	108.4	2.04685
1423414_at	gb:BB520073 /DB_XREF=gi:16443382 /DB_XREF=BB520073 /CLONE=D830039P19 /FEA=FLmRNA /CNT=206 /TID=Mm.2792.1 /TIER=Stack /STK=61 /UG=Mm.2792 /LL=19224 /UG_GENE=Ptgs1 /UG_TITLE=prostaglandin-endoperoxide synthase 1 /FL=gb:NM_008969.1 gb:M34141.1 gb:BC005573.1	722.95	354.75	754.5	691.4	347.7	361.8	2.03791
1429900_at	gb:BM241296 /DB_XREF=gi:17876566 /DB_XREF=K0615A02-3 /CLONE=K0615A02 /FEA=mRNA /CNT=10 /TID=Mm.109877.1 /TIER=ConsEnd /STK=6 /UG=Mm.109877 /LL=76671 /UG_GENE=5330406M23Rik /UG_TITLE=RIKEN cDNA 5330406M23 gene	239.8	118.1	235.3	244.3	116.3	119.9	2.03048
1420213_x_at	gb:AV264531 /DB_XREF=gi:6252465 /DB_XREF=AV264531 /CLONE=4930500F18 /FEA=EST /CNT=1 /TID=Mm.67016.3 /TIER=ConsEnd /STK=1 /UG=Mm.67016 /UG_TITLE=ESTs	3.55	1.75	3.5	3.6	1.7	1.8	2.02857
1446812_at	gb:BB667300 /DB_XREF=gi:16398749 /DB_XREF=BB667300 /CLONE=7120458G20 /FEA=EST /CNT=2 /TID=Mm.212896.1 /TIER=ConsEnd /STK=2 /UG=Mm.212896 /UG_TITLE=ESTs	283.7	140.05	292.3	275.1	151.2	128.9	2.02571
1458084_at	gb:AV267505 /DB_XREF=gi:15405418 /DB_XREF=AV267505 /CLONE=4930526L10 /FEA=EST /CNT=3 /TID=Mm.132944.1 /TIER=ConsEnd /STK=3 /UG=Mm.132944 /UG_TITLE=ESTs	99.8	49.5	98.9	100.7	50.5	48.5	2.01616
1443439_at	gb:AV229019 /DB_XREF=gi:15404929 /DB_XREF=AV229019 /CLONE=4631403M06 /FEA=EST /CNT=3 /TID=Mm.44693.1 /TIER=ConsEnd /STK=3 /UG=Mm.44693 /UG_TITLE=ESTs	32.2	16	33.2	31.2	16	16	2.0125
1435278_at	gb:BE688374 /DB_XREF=gi:10075931 /DB_XREF=uw44d03.x1 /CLONE=IMAGE:3464837 /FEA=EST /CNT=21 /TID=Mm.31537.2 /TIER=Stack /STK=18 /UG=Mm.31537 /LL=67158 /UG_GENE=2610206C24Rik /UG_TITLE=RIKEN cDNA 2610206C24 gene	139.65	69.4	145.2	134.1	71.2	67.6	2.01225
1445154_at	gb:BQ178374 /DB_XREF=gi:20353866 /DB_XREF=UI-M-ER0-bwq-n-20-0-UI.r1 /CLONE=IMAGE:5700691 /FEA=EST /CNT=3 /TID=Mm.220186.1 /TIER=ConsEnd /STK=2 /UG=Mm.220186 /UG_TITLE=ESTs	47.6	23.75	47.7	47.5	21.5	26	2.00421
1423954_at	gb:K02782.1 /DB_XREF=gi:192278 /FEA=FLmRNA /CNT=378 /TID=Mm.19131.1 /TIER=FL+Stack /STK=72 /UG=Mm.19131 /LL=12266 /UG_GENE=C3 /UG_TITLE=complement component 3 /DEF=Mouse complement component C3 mRNA, alpha and beta subunits, complete cds. /FL=gb:K02782.1	7019.1	3503.1	7108.4	6929.8	3376.9	3629.3	2.00368
1418735_at	gb:NM_008475.1 /DB_XREF=gi:6678644 /GEN=Krt2-4 /FEA=FLmRNA /CNT=43 /TID=Mm.4689.1 /TIER=FL+Stack /STK=19 /UG=Mm.4689 /LL=16682 /DEF=Mus musculus keratin complex 2, basic, gene 4 (Krt2-4), mRNA. /PROD=keratin complex 2, basic, gene 4 /FL=gb:NM_008475.1	8.3	4.15	8.3	8.3	3.8	4.5	2
1457664_x_at	gb:AV227574 /DB_XREF=gi:6179241 /DB_XREF=AV227574 /CLONE=4432406G08 /FEA=EST /CNT=4 /TID=Mm.56884.1 /TIER=ConsEnd /STK=4 /UG=Mm.56884 /UG_TITLE=ESTs	187.35	93.8	189.9	184.8	102.6	85	1.99733
1423597_at	gb:BB303874 /DB_XREF=gi:15411244 /DB_XREF=BB303874 /CLONE=B230107D19 /FEA=FLmRNA /CNT=81 /TID=Mm.33083.1 /TIER=Stack /STK=9 /UG=Mm.33083 /LL=11980 /UG_GENE=Atp8a1 /UG_TITLE=ATPase, aminophospholipid transporter (APLT), class I, type 8A, member 1 /FL=gb:NM_009727.1 gb:U75321.1	1117.15	560.25	1103.8	1130.5	539.3	581.2	1.99402
1442078_at	gb:BB537889 /DB_XREF=gi:16446801 /DB_XREF=BB537889 /CLONE=E130008E24 /FEA=EST /CNT=8 /TID=Mm.137928.1 /TIER=ConsEnd /STK=3 /UG=Mm.137928 /UG_TITLE=ESTs	42.55	21.35	41.4	43.7	22.8	19.9	1.99297
1438243_at	gb:BF465098 /DB_XREF=gi:11534281 /DB_XREF=UI-M-CG0p-bqg-f-12-0-UI.s1 /CLONE=UI-M-CG0p-bqg-f-12-0-UI /FEA=EST /CNT=22 /TID=Mm.20914.2 /TIER=Stack /STK=11 /UG=Mm.20914 /LL=56613 /UG_GENE=Rps6ka4 /UG_TITLE=ribosomal protein S6 kinase, 90kD, polypeptide 4	31.55	15.85	33	30.1	15.4	16.3	1.99054
1449824_at	gb:NM_021400.1 /DB_XREF=gi:10946747 /GEN=Prg4 /FEA=FLmRNA /CNT=10 /TID=Mm.212696.1 /TIER=FL /STK=6 /UG=Mm.212696 /LL=65022 /DEF=Mus musculus proteoglycan 4 (megakaryocyte stimulating factor, articular superficial zone protein) (Prg4), mRNA. /PROD=proteoglycan 4 (megakaryocyte stimulatingfactor, articular superficial zone protein) /FL=gb:AB034730.1 gb:NM_021400.1	1279.35	643.75	1301.9	1256.8	592	695.5	1.98734
1420118_s_at	gb:AU015645 /DB_XREF=gi:3370436 /DB_XREF=AU015645 /CLONE=J0714F04 /FEA=EST /CNT=1 /TID=Mm.221024.1 /TIER=ConsEnd /STK=0 /UG=Mm.221024 /LL=106697 /UG_GENE=AU015645 /UG_TITLE=expressed sequence AU015645	7.15	3.6	7.3	7	3.9	3.3	1.98611
1442617_at	gb:BM199952 /DB_XREF=gi:17753031 /DB_XREF=C0203C04-3 /CLONE=C0203C04 /FEA=EST /CNT=4 /TID=Mm.217626.1 /TIER=ConsEnd /STK=3 /UG=Mm.217626 /UG_TITLE=ESTs, Weakly similar to RIKEN cDNA 5730493B19 (Mus musculus) (M.musculus)	47.35	23.85	48.7	46	23.8	23.9	1.98533
1442214_at	gb:BG173293 /DB_XREF=gi:12679996 /DB_XREF=602336784F1 /CLONE=IMAGE:4459821 /FEA=EST /CNT=5 /TID=Mm.127686.1 /TIER=ConsEnd /STK=3 /UG=Mm.127686 /UG_TITLE=ESTs	118.5	59.95	120.6	116.4	57.6	62.3	1.97665
1418892_at	gb:AF309564.1 /DB_XREF=gi:15824686 /FEA=FLmRNA /CNT=111 /TID=Mm.27467.1 /TIER=FL+Stack /STK=16 /UG=Mm.27467 /LL=80837 /UG_GENE=Arhj /DEF=Mus musculus Rho GTPase RHOI mRNA, complete cds. /PROD=Rho GTPase RHOI /FL=gb:AF309564.1 gb:NM_023275.1	2034.95	1030.1	2013.4	2056.5	1005.3	1054.9	1.97549
1430228_at	gb:AV308327 /DB_XREF=gi:6340841 /DB_XREF=AV308327 /CLONE=5730564G15 /FEA=mRNA /CNT=6 /TID=Mm.116998.1 /TIER=ConsEnd /STK=3 /UG=Mm.116998 /LL=70657 /UG_GENE=5730564G15Rik /UG_TITLE=RIKEN cDNA 5730564G15 gene	46.25	23.45	46.3	46.2	25	21.9	1.97228
1430605_at	gb:AK020571.1 /DB_XREF=gi:12861189 /FEA=mRNA /CNT=10 /TID=Mm.45686.1 /TIER=ConsEnd /STK=1 /UG=Mm.45686 /LL=68123 /UG_GENE=9530025I05Rik /UG_TITLE=RIKEN cDNA 9530025I05 gene /DEF=Mus musculus adult male urinary bladder cDNA, RIKEN full-length enriched library, clone:9530025I05:hypothetical protein, full insert sequence.	64.5	32.75	63.7	65.3	34	31.5	1.96947
1416505_at	gb:NM_010444.1 /DB_XREF=gi:6754215 /GEN=Nr4a1 /FEA=FLmRNA /CNT=128 /TID=Mm.119.1 /TIER=FL+Stack /STK=85 /UG=Mm.119 /LL=15370 /DEF=Mus musculus nuclear receptor subfamily 4, group A, member 1 (Nr4a1), mRNA. /PROD=nuclear receptor subfamily 4, group A, member 1 /FL=gb:NM_010444.1 gb:BC004770.1 gb:J04113.1	1691.65	859.5	1621.6	1761.7	829.2	889.8	1.96818
1438676_at	gb:BM241485 /DB_XREF=gi:17876755 /DB_XREF=K0617E08-3 /CLONE=K0617E08 /FEA=EST /CNT=70 /TID=Mm.5057.2 /TIER=Stack /STK=9 /UG=Mm.5057 /LL=17472 /UG_GENE=Mpa2 /UG_TITLE=macrophage activation 2	519.15	263.95	512.7	525.6	272.3	255.6	1.96685
1433694_at	gb:AV270888 /DB_XREF=gi:16389927 /DB_XREF=AV270888 /CLONE=4931402H15 /FEA=EST /CNT=86 /TID=Mm.39980.1 /TIER=Stack /STK=71 /UG=Mm.39980 /LL=101669 /UG_GENE=AI847709 /UG_TITLE=expressed sequence AI847709	508.8	259.05	498.1	519.5	248.7	269.4	1.9641
1456741_s_at	gb:BB348674 /DB_XREF=gi:9060502 /DB_XREF=BB348674 /CLONE=B930071L07 /FEA=EST /CNT=8 /TID=Mm.15571.8 /TIER=Stack /STK=8 /UG=Mm.15571 /LL=11820 /UG_GENE=App /UG_TITLE=amyloid beta (A4) precursor protein	531.6	270.9	527.8	535.4	261.7	280.1	1.96235
1439884_at	gb:AI851783 /DB_XREF=gi:5495689 /DB_XREF=UI-M-BH0-aim-g-02-0-UI.s1 /CLONE=UI-M-BH0-aim-g-02-0-UI /FEA=EST /CNT=8 /TID=Mm.41021.1 /TIER=ConsEnd /STK=6 /UG=Mm.41021 /LL=102618 /UG_GENE=AI851783 /UG_TITLE=expressed sequence AI851783	232.25	118.45	238	226.5	125.4	111.5	1.96074
1455504_a_at	gb:BE133749 /DB_XREF=gi:8596331 /DB_XREF=ug12f03.x1 /CLONE=IMAGE:1531421 /FEA=EST /CNT=16 /TID=Mm.7198.5 /TIER=Stack /STK=12 /UG=Mm.7198 /LL=54484 /UG_GENE=Mkrn1 /UG_TITLE=makorin, ring finger protein, 1	856.85	437.6	858.6	855.1	427	448.2	1.95807
1449130_at	gb:NM_007639.1 /DB_XREF=gi:6671705 /GEN=Cd1d1 /FEA=FLmRNA /CNT=52 /TID=Mm.1894.1 /TIER=FL+Stack /STK=22 /UG=Mm.1894 /LL=12479 /DEF=Mus musculus CD1d1 antigen (Cd1d1), mRNA. /PROD=CD1d1 antigen /FL=gb:NM_007639.1 gb:M63695.1	260.95	133.5	270.4	251.5	135.1	131.9	1.95468
1438665_at	gb:BF456582 /DB_XREF=gi:11522751 /DB_XREF=UI-M-BZ1-bkq-b-02-0-UI.s1 /CLONE=UI-M-BZ1-bkq-b-02-0-UI /FEA=EST /CNT=84 /TID=Mm.23298.1 /TIER=Stack /STK=9 /UG=Mm.23298 /LL=102326 /UG_GENE=AW537966 /UG_TITLE=expressed sequence AW537966	106.4	54.55	108.8	104	51.1	58	1.9505
1436520_at	gb:BB378317 /DB_XREF=gi:16407712 /DB_XREF=BB378317 /CLONE=C130093J22 /FEA=EST /CNT=26 /TID=Mm.30517.1 /TIER=Stack /STK=8 /UG=Mm.30517 /LL=104825 /UG_GENE=AI450948 /UG_TITLE=expressed sequence AI450948	610.5	313.45	615.2	605.8	306.6	320.3	1.94768
1449465_at	gb:NM_011261.1 /DB_XREF=gi:6755311 /GEN=Reln /FEA=FLmRNA /CNT=31 /TID=Mm.3057.1 /TIER=FL+Stack /STK=10 /UG=Mm.3057 /LL=19699 /DEF=Mus musculus reelin (Reln), mRNA. /PROD=reelin /FL=gb:D63520.1 gb:U24703.1 gb:NM_011261.1	352.85	181.2	353	352.7	172.8	189.6	1.9473
1434177_at	gb:AI551117 /DB_XREF=gi:4483480 /DB_XREF=vx39a03.x1 /CLONE=IMAGE:1277548 /FEA=EST /CNT=139 /TID=Mm.21657.1 /TIER=Stack /STK=39 /UG=Mm.21657 /LL=100412 /UG_GENE=AW322500 /UG_TITLE=expressed sequence AW322500	654.45	336.6	660.5	648.4	360.3	312.9	1.9443
1446918_at	gb:AW553120 /DB_XREF=gi:7198543 /DB_XREF=L0222B11-3 /CLONE=L0222B11 /FEA=EST /CNT=2 /TID=Mm.103032.1 /TIER=ConsEnd /STK=2 /UG=Mm.103032 /UG_TITLE=ESTs	34.25	17.65	33.9	34.6	16.1	19.2	1.94051
1449342_at	gb:NM_023587.1 /DB_XREF=gi:12963740 /GEN=6330408J20Rik /FEA=FLmRNA /CNT=50 /TID=Mm.27286.1 /TIER=FL+Stack /STK=13 /UG=Mm.27286 /LL=70757 /DEF=Mus musculus RIKEN cDNA 6330408J20 gene (6330408J20Rik), mRNA. /PROD=protein tyrosine phosphatase-like protein PTPLB /FL=gb:NM_023587.1 gb:AF169286.1 gb:BC027289.1	970.65	500.55	990.9	950.4	463.3	537.8	1.93917
1436146_at	gb:BE954273 /DB_XREF=gi:10596633 /DB_XREF=UI-M-CE1-bak-a-11-0-UI.s1 /CLONE=UI-M-CE1-bak-a-11-0-UI /FEA=EST /CNT=11 /TID=Mm.69113.1 /TIER=Stack /STK=11 /UG=Mm.69113 /UG_TITLE=ESTs	392.3	202.6	400.8	383.8	213.7	191.5	1.93633
1416121_at	gb:NM_010728.1 /DB_XREF=gi:6754567 /GEN=Lox /FEA=FLmRNA /CNT=304 /TID=Mm.172.1 /TIER=FL+Stack /STK=124 /UG=Mm.172 /LL=16948 /DEF=Mus musculus lysyl oxidase (Lox), mRNA. /PROD=lysyl oxidase /FL=gb:BC018439.1 gb:NM_010728.1 gb:M65142.1	332.35	172.4	344.1	320.6	164.1	180.7	1.92778
1453906_at	gb:AI562059 /DB_XREF=gi:4513404 /DB_XREF=vs18a09.x1 /CLONE=IMAGE:1138552 /FEA=mRNA /CNT=3 /TID=Mm.35539.1 /TIER=ConsEnd /STK=1 /UG=Mm.35539 /LL=76199 /UG_GENE=6330591G05Rik /UG_TITLE=RIKEN cDNA 6330591G05 gene	17.35	9	17.2	17.5	9.4	8.6	1.92778
1435448_at	gb:BE686465 /DB_XREF=gi:10074089 /DB_XREF=uu68c04.x1 /CLONE=IMAGE:3377094 /FEA=EST /CNT=53 /TID=Mm.141083.1 /TIER=Stack /STK=16 /UG=Mm.141083 /UG_TITLE=ESTs	739.9	384.05	771.3	708.5	371.7	396.4	1.92657
1432470_at	gb:AK006008.1 /DB_XREF=gi:12838884 /FEA=mRNA /CNT=1 /TID=Mm.159145.1 /TIER=ConsEnd /STK=0 /UG=Mm.159145 /LL=74227 /UG_GENE=1700016A09Rik /UG_TITLE=RIKEN cDNA 1700016A09 gene /DEF=Mus musculus adult male testis cDNA, RIKEN full-length enriched library, clone:1700016A09:hypothetical protein, full insert sequence.	60.4	31.4	60.3	60.5	34.3	28.5	1.92357
1420960_at	gb:NM_053081.1 /DB_XREF=gi:16716362 /GEN=Fancg /FEA=FLmRNA /CNT=58 /TID=Mm.23122.1 /TIER=FL /STK=2 /UG=Mm.23122 /LL=60534 /DEF=Mus musculus Fanconi anemia, complementation group G (Fancg), mRNA. /PROD=Fanconi anemia, complementation group G /FL=gb:NM_053081.1 gb:AY049715.1 gb:AF112439.1	80.4	41.8	83.5	77.3	43	40.6	1.92344
1431728_at	gb:AK008217.1 /DB_XREF=gi:12842270 /FEA=mRNA /CNT=2 /TID=Mm.158820.1 /TIER=ConsEnd /STK=0 /UG=Mm.158820 /LL=72428 /UG_GENE=2010012P02Rik /UG_TITLE=RIKEN cDNA 2010012P02 gene /DEF=Mus musculus adult male small intestine cDNA, RIKEN full-length enriched library, clone:2010012P02:unclassifiable, full insert sequence.	8.15	4.25	8.1	8.2	4.2	4.3	1.91765
1415899_at	gb:NM_008416.1 /DB_XREF=gi:6680511 /GEN=Junb /FEA=FLmRNA /CNT=302 /TID=Mm.1167.1 /TIER=FL+Stack /STK=177 /UG=Mm.1167 /LL=16477 /DEF=Mus musculus Jun-B oncogene (Junb), mRNA. /PROD=Jun-B oncogene /FL=gb:BC003790.1 gb:NM_008416.1 gb:J03236.1	425.35	222	425.1	425.6	234.3	209.7	1.91599
1443452_at	gb:BM212484 /DB_XREF=gi:17770014 /DB_XREF=C0822E02-3 /CLONE=C0822E02 /FEA=EST /CNT=3 /TID=Mm.218305.1 /TIER=ConsEnd /STK=3 /UG=Mm.218305 /UG_TITLE=ESTs	18	9.4	18.7	17.3	9.8	9	1.91489
1442461_at	gb:BB538651 /DB_XREF=gi:16446922 /DB_XREF=BB538651 /CLONE=E130012P04 /FEA=EST /CNT=4 /TID=Mm.136987.1 /TIER=ConsEnd /STK=3 /UG=Mm.136987 /UG_TITLE=ESTs, Weakly similar to F47B8.5.p (Caenorhabditis elegans) (C.elegans)	100.85	53	97.8	103.9	49.5	56.5	1.90283
1453968_at	gb:AK019523.1 /DB_XREF=gi:12859785 /FEA=mRNA /CNT=3 /TID=Mm.160131.1 /TIER=ConsEnd /STK=0 /UG=Mm.160131 /LL=78786 /UG_GENE=4833439F03Rik /UG_TITLE=RIKEN cDNA 4833439F03 gene /DEF=Mus musculus 0 day neonate head cDNA, RIKEN full-length enriched library, clone:4833439F03:unclassifiable, full insert sequence.	19.1	10.05	18.3	19.9	9.8	10.3	1.9005
1426599_a_at	gb:BM209618 /DB_XREF=gi:17766162 /DB_XREF=C0650E08-3 /CLONE=C0650E08 /FEA=FLmRNA /CNT=156 /TID=Mm.21002.1 /TIER=Stack /STK=10 /UG=Mm.21002 /LL=20525 /UG_GENE=Slc2a1 /UG_TITLE=solute carrier family 2 (facilitated glucose transporter), member 1 /FL=gb:M23384.1 gb:M22998.1	776.85	411.15	790.9	762.8	417.8	404.5	1.88946
1420913_at	gb:AK004616.1 /DB_XREF=gi:12835907 /FEA=FLmRNA /CNT=106 /TID=Mm.23996.1 /TIER=Stack /STK=35 /UG=Mm.23996 /LL=24059 /UG_GENE=Slc21a2 /UG_TITLE=solute carrier family 21 (prostaglandin transporter), member 2 /DEF=Mus musculus adult male lung cDNA, RIKEN full-length enriched library, clone:1200006J22:hypothetical protein, full insert sequence. /FL=gb:AF323958.1 gb:NM_026537.1 gb:NM_033314.1	268.15	142	265.6	270.7	153.3	130.7	1.88838
1426231_at	gb:AF454755.1 /DB_XREF=gi:18042138 /GEN=Vit /FEA=FLmRNA /CNT=52 /TID=Mm.41547.1 /TIER=FL+Stack /STK=39 /UG=Mm.41547 /LL=74199 /DEF=Mus musculus vitrin (Vit) mRNA, complete cds. /PROD=vitrin /FL=gb:AF454755.1	149.8	79.4	150.5	149.1	82.7	76.1	1.88665
1435477_s_at	gb:BM224327 /DB_XREF=gi:17785551 /DB_XREF=K0149H01-3 /CLONE=K0149H01 /FEA=EST /CNT=25 /TID=Mm.10809.6 /TIER=Stack /STK=16 /UG=Mm.10809 /LL=14130 /UG_GENE=Fcgr2b /UG_TITLE=Fc receptor, IgG, low affinity IIb	899.9	477	889.8	910	475.9	478.1	1.88658
1450505_a_at	gb:NM_025459.1 /DB_XREF=gi:13384867 /GEN=1810015C04Rik /FEA=FLmRNA /CNT=5 /TID=Mm.25311.1 /TIER=FL /STK=1 /UG=Mm.25311 /LL=66270 /DEF=Mus musculus RIKEN cDNA 1810015C04 gene (1810015C04Rik), mRNA. /PROD=RIKEN cDNA 1810015C04 /FL=gb:NM_025459.1	2859.15	1520.95	2913	2805.3	1522	1519.9	1.87984
1456413_at	gb:BB235927 /DB_XREF=gi:16354801 /DB_XREF=BB235927 /CLONE=A630056H20 /FEA=EST /CNT=15 /TID=Mm.132326.1 /TIER=Stack /STK=10 /UG=Mm.132326 /UG_TITLE=ESTs, Weakly similar to myomegalin (Homo sapiens) (H.sapiens)	141.35	75.45	139.8	142.9	74.5	76.4	1.87343
1438075_at	gb:BB752524 /DB_XREF=gi:16200948 /DB_XREF=BB752524 /CLONE=G270016O08 /FEA=EST /CNT=50 /TID=Mm.38249.1 /TIER=Stack /STK=12 /UG=Mm.38249 /LL=106929 /UG_GENE=AI646567 /UG_TITLE=expressed sequence AI646567	182.15	97.25	179.3	185	102.2	92.3	1.87301
1455393_at	gb:BB009037 /DB_XREF=gi:15403220 /DB_XREF=BB009037 /CLONE=4732487C09 /FEA=EST /CNT=42 /TID=Mm.13787.2 /TIER=Stack /STK=14 /UG=Mm.13787 /LL=12870 /UG_GENE=Cp /UG_TITLE=ceruloplasmin	1310.1	699.9	1316.4	1303.8	719.3	680.5	1.87184
1428415_at	gb:AK009420.1 /DB_XREF=gi:12844203 /FEA=mRNA /CNT=66 /TID=Mm.24846.1 /TIER=Stack /STK=44 /UG=Mm.24846 /LL=66381 /UG_GENE=2310020H19Rik /UG_TITLE=RIKEN cDNA 2310020H19 gene /DEF=Mus musculus adult male tongue cDNA, RIKEN full-length enriched library, clone:2310020H19:homolog to ZINC FINGER PROTEIN 183, full insert sequence.	310.05	165.75	313.5	306.6	172.8	158.7	1.87059
1426690_a_at	gb:AI326423 /DB_XREF=gi:4060852 /DB_XREF=mm45e05.x1 /CLONE=IMAGE:524480 /FEA=mRNA /CNT=294 /TID=Mm.214958.1 /TIER=Stack /STK=113 /UG=Mm.214958 /LL=20787 /UG_GENE=Srebf1 /UG_TITLE=sterol regulatory element binding factor 1	1462.55	782.8	1515	1410.1	774.6	791	1.86836
1418480_at	gb:NM_023785.1 /DB_XREF=gi:12963822 /GEN=Ppbp /FEA=FLmRNA /CNT=41 /TID=Mm.157750.1 /TIER=FL+Stack /STK=23 /UG=Mm.157750 /LL=57349 /DEF=Mus musculus pro-platelet basic protein (Ppbp), mRNA. /PROD=pro-platelet basic protein /FL=gb:AB042817.1 gb:AF219112.1 gb:NM_023785.1 gb:AF278700.1	279.9	149.9	278.3	281.5	156.4	143.4	1.86724
1455967_at	gb:BB372866 /DB_XREF=gi:16407112 /DB_XREF=BB372866 /CLONE=C130067H01 /FEA=EST /CNT=25 /TID=Mm.37575.1 /TIER=Stack /STK=22 /UG=Mm.37575 /UG_TITLE=ESTs	224.95	120.65	226.2	223.7	127.8	113.5	1.86448
1448194_a_at	gb:NM_023123.1 /DB_XREF=gi:12963478 /GEN=H19 /FEA=FLmRNA /CNT=341 /TID=Mm.14802.1 /TIER=FL+Stack /STK=137 /UG=Mm.14802 /LL=14955 /DEF=Mus musculus H19 fetal liver mRNA (H19), mRNA. /PROD=H19 fetal liver mRNA /FL=gb:NM_023123.1 gb:BC025150.1	1953.2	1048.5	1979	1927.4	1049.6	1047.4	1.86285
1434776_at	gb:BQ176610 /DB_XREF=gi:20352102 /DB_XREF=UI-M-DJ2-bvy-n-16-0-UI.s1 /CLONE=UI-M-DJ2-bvy-n-16-0-UI /FEA=EST /CNT=39 /TID=Mm.24733.2 /TIER=Stack /STK=25 /UG=Mm.24733 /LL=20356 /UG_GENE=Sema5a /UG_TITLE=sema domain, seven thrombospondin repeats (type 1 and type 1-like), transmembrane domain (TM) and short cytoplasmic domain, (semaphorin) 5A	147.5	79.25	149.4	145.6	78.8	79.7	1.8612
1450754_at	gb:AF247139.1 /DB_XREF=gi:12044401 /GEN=Cacna2d2 /FEA=FLmRNA /CNT=29 /TID=Mm.100236.1 /TIER=FL+Stack /STK=12 /UG=Mm.100236 /LL=56808 /DEF=Mus musculus voltage-dependent calcium channel alpha-2-delta-2 subunit (Cacna2d2) mRNA, complete cds. /PROD=voltage-dependent calcium channelalpha-2-delta-2 subunit /FL=gb:AF247139.1 gb:NM_020263.1 gb:AF247142.1 gb:AF247141.1	379.7	204.3	383.8	375.6	197.8	210.8	1.85854
1429379_at	gb:AK004726.1 /DB_XREF=gi:12836114 /FEA=mRNA /CNT=85 /TID=Mm.10817.1 /TIER=Stack /STK=27 /UG=Mm.10817 /LL=114332 /UG_GENE=Xlkd1 /UG_TITLE=extra cellular link domain-containing 1 /DEF=Mus musculus adult male lung cDNA, RIKEN full-length enriched library, clone:1200012G08:homolog to LYMPHATIC ENDOTHELIUM-SPECIFIC HYALURONAN RECEPTOR LYVE-1, full insert sequence.	1262.3	681.35	1240.7	1283.9	674.9	687.8	1.85265
1416029_at	gb:NM_013692.1 /DB_XREF=gi:7305570 /GEN=Tieg /FEA=FLmRNA /CNT=184 /TID=Mm.4292.1 /TIER=FL+Stack /STK=141 /UG=Mm.4292 /LL=21847 /DEF=Mus musculus TGFB inducible early growth response (Tieg), mRNA. /PROD=TGFB inducible early growth response /FL=gb:AF064088.1 gb:BC003316.1 gb:NM_013692.1 gb:AF049879.1	391.55	211.55	400.7	382.4	204.1	219	1.85086
1448321_at	gb:NM_022316.1 /DB_XREF=gi:11612484 /GEN=Smoc1 /FEA=FLmRNA /CNT=152 /TID=Mm.27643.1 /TIER=FL+Stack /STK=92 /UG=Mm.27643 /LL=64075 /DEF=Mus musculus secreted modular calcium binding protein 1 (Smoc1), mRNA. /PROD=secreted modular calcium-binding protein 1 /FL=gb:AF070470.1 gb:NM_022316.1	355.95	192.6	359.4	352.5	207.7	177.5	1.84813
1418180_at	gb:AF062566.1 /DB_XREF=gi:3135322 /FEA=FLmRNA /CNT=80 /TID=Mm.4618.1 /TIER=FL+Stack /STK=28 /UG=Mm.4618 /LL=20683 /UG_GENE=Sp1 /DEF=Mus musculus transcription factor Sp1 mRNA, complete cds. /PROD=transcription factor Sp1 /FL=gb:NM_013672.1 gb:AF022363.1 gb:AF062566.1	542.4	293.65	530.8	554	286.2	301.1	1.8471
1443621_at	gb:BG092359 /DB_XREF=gi:12574922 /DB_XREF=mac09f12.x1 /CLONE=IMAGE:3999502 /FEA=EST /CNT=3 /TID=Mm.10783.1 /TIER=ConsEnd /STK=3 /UG=Mm.10783 /UG_TITLE=ESTs	65.2	35.35	67	63.4	35.5	35.2	1.84441
1415897_a_at	gb:BC009155.1 /DB_XREF=gi:14318724 /FEA=FLmRNA /CNT=448 /TID=Mm.14796.1 /TIER=FL+Stack /STK=177 /UG=Mm.14796 /LL=56615 /UG_GENE=Mgst1 /DEF=Mus musculus, RIKEN cDNA 1500002K10 gene, clone MGC:6549 IMAGE:2655738, mRNA, complete cds. /PROD=RIKEN cDNA 1500002K10 gene /FL=gb:NM_019946.1 gb:BC009155.1 gb:AF159050.1	6481.9	3515.3	6562.2	6401.6	3416.6	3614	1.84391
1416225_at	gb:BC013477.1 /DB_XREF=gi:15488661 /FEA=FLmRNA /CNT=321 /TID=Mm.2409.1 /TIER=FL+Stack /STK=110 /UG=Mm.2409 /LL=11522 /UG_GENE=Adh1 /DEF=Mus musculus, alcohol dehydrogenase 1, complex, clone MGC:18885 IMAGE:4238555, mRNA, complete cds. /PROD=alcohol dehydrogenase 1, complex /FL=gb:NM_007409.1 gb:BC013477.1	1704.75	924.75	1669	1740.5	887.6	961.9	1.84347
1428909_at	gb:BI683916 /DB_XREF=gi:15646544 /DB_XREF=603306739F1 /CLONE=IMAGE:5342792 /FEA=mRNA /CNT=131 /TID=Mm.22482.1 /TIER=Stack /STK=12 /UG=Mm.22482 /LL=71739 /UG_GENE=1200015M12Rik /UG_TITLE=RIKEN cDNA 1200015M12 gene	761.8	413.65	787.7	735.9	415.2	412.1	1.84165
1418295_s_at	gb:BC003717.1 /DB_XREF=gi:13277613 /FEA=FLmRNA /CNT=58 /TID=Mm.22633.1 /TIER=FL+Stack /STK=26 /UG=Mm.22633 /LL=13350 /UG_GENE=Dgat1 /DEF=Mus musculus, diacylglycerol acyltransferase, clone MGC:5740 IMAGE:3486724, mRNA, complete cds. /PROD=diacylglycerol acyltransferase /FL=gb:AF078752.1 gb:BC003717.1 gb:NM_010046.1	978.85	532.2	999.7	958	556	508.4	1.83925
1449102_at	gb:U71189.1 /DB_XREF=gi:2145128 /GEN=Ebf2 /FEA=FLmRNA /CNT=35 /TID=Mm.179.1 /TIER=FL /STK=1 /UG=Mm.179 /LL=13592 /DEF=Mus musculus met-mesencephalon-olfactory transcription factor 1 (Ebf2) mRNA, complete cds. /PROD=met-mesencephalon-olfactory transcription factor1 /FL=gb:U92703.1 gb:U82441.1 gb:NM_010095.1 gb:U71189.1	116.3	63.35	115.7	116.9	62.2	64.5	1.83583
1444230_at	gb:BB279920 /DB_XREF=gi:8976943 /DB_XREF=BB279920 /CLONE=A930021M13 /FEA=EST /CNT=5 /TID=Mm.125511.1 /TIER=ConsEnd /STK=2 /UG=Mm.125511 /UG_TITLE=ESTs, Weakly similar to A34615 profilaggrin - rat (R.norvegicus)	86.7	47.25	86.5	86.9	48.3	46.2	1.83492
1455033_at	gb:BB325849 /DB_XREF=gi:16403585 /DB_XREF=BB325849 /CLONE=B430201A12 /FEA=EST /CNT=32 /TID=Mm.69013.1 /TIER=Stack /STK=28 /UG=Mm.69013 /UG_TITLE=ESTs	310.35	169.2	309.8	310.9	164.1	174.3	1.83422
1423130_a_at	gb:AW212917 /DB_XREF=gi:6519070 /DB_XREF=uo69b10.x1 /CLONE=IMAGE:2647771 /FEA=FLmRNA /CNT=327 /TID=Mm.43331.1 /TIER=Stack /STK=43 /UG=Mm.43331 /LL=20384 /UG_GENE=Sfrs5 /UG_TITLE=splicing factor, arginineserine-rich 5 (SRp40, HRS) /FL=gb:NM_009159.1	5111.45	2792.95	5099.1	5123.8	2708.3	2877.6	1.83013
1449249_at	gb:NM_018764.1 /DB_XREF=gi:9055301 /GEN=Pcdh7 /FEA=FLmRNA /CNT=47 /TID=Mm.11964.1 /TIER=FL+Stack /STK=17 /UG=Mm.11964 /LL=54216 /DEF=Mus musculus protocadherin 7 (Pcdh7), mRNA. /PROD=protocadherin 7 /FL=gb:NM_018764.1 gb:AB006758.1	572.8	313.05	560.5	585.1	309.9	316.2	1.82974
1428292_at	gb:AK019617.1 /DB_XREF=gi:12859916 /FEA=mRNA /CNT=77 /TID=Mm.40020.1 /TIER=Stack /STK=60 /UG=Mm.40020 /LL=78797 /UG_GENE=4930447P04Rik /UG_TITLE=RIKEN cDNA 4930447P04 gene /DEF=Mus musculus adult male testis cDNA, RIKEN full-length enriched library, clone:4930447P04:homolog to NADPH-DEPENDENT FMN AND FAD CONTAINING OXIDOREDUCTASE, full insert sequence.	52.45	28.7	52.4	52.5	30.3	27.1	1.82753
1422824_s_at	gb:NM_007945.1 /DB_XREF=gi:6679672 /GEN=Eps8 /FEA=FLmRNA /CNT=85 /TID=Mm.2012.1 /TIER=FL+Stack /STK=10 /UG=Mm.2012 /LL=13860 /DEF=Mus musculus epidermal growth factor receptor pathway substrate 8 (Eps8), mRNA. /PROD=epidermal growth factor receptor pathwaysubstrate 8 /FL=gb:L21671.1 gb:NM_007945.1	568.45	312.85	579.3	557.6	318.9	306.8	1.817
1418090_at	gb:NM_032398.1 /DB_XREF=gi:14161697 /GEN=Plvap /FEA=FLmRNA /CNT=70 /TID=Mm.34112.1 /TIER=FL+Stack /STK=30 /UG=Mm.34112 /LL=84094 /DEF=Mus musculus plasmalemma vesicle associated protein (Plvap), mRNA. /PROD=plasmalemma vesicle associated protein /FL=gb:BC013517.1 gb:AF348403.1 gb:NM_032398.1 gb:AF369900.1	820.65	452.2	831.9	809.4	483.6	420.8	1.81479
1435630_s_at	gb:AV148646 /DB_XREF=gi:5352779 /DB_XREF=AV148646 /CLONE=2810480N06 /FEA=EST /CNT=15 /TID=Mm.196520.4 /TIER=Stack /STK=15 /UG=Mm.196520 /LL=21456 /UG_GENE=Tcp1-rs1 /UG_TITLE=t-complex protein 1, related sequence 1	789.05	435.7	780.4	797.7	453.7	417.7	1.81099
1442739_at	gb:BF225404 /DB_XREF=gi:11132932 /DB_XREF=uy39d08.x1 /CLONE=IMAGE:3661935 /FEA=EST /CNT=4 /TID=Mm.100403.1 /TIER=ConsEnd /STK=3 /UG=Mm.100403 /UG_TITLE=ESTs, Weakly similar to I49636 DNA-binding protein - mouse (M.musculus)	76.65	42.4	75	78.3	42.5	42.3	1.80778
1419273_at	gb:BC023029.1 /DB_XREF=gi:18606451 /FEA=FLmRNA /CNT=83 /TID=Mm.23997.1 /TIER=FL+Stack /STK=11 /UG=Mm.23997 /LL=19777 /UG_GENE=Rmp-pending /DEF=Mus musculus, RPB5-mediating protein, clone MGC:36045 IMAGE:5374731, mRNA, complete cds. /PROD=RPB5-mediating protein /FL=gb:AF091096.1 gb:BC023029.1 gb:NM_011274.1	834.8	462.8	851.1	818.5	450.1	475.5	1.8038
1459981_s_at	gb:AV240926 /DB_XREF=gi:6193429 /DB_XREF=AV240926 /CLONE=4732444K02 /FEA=EST /CNT=2 /TID=Mm.55023.1 /TIER=ConsEnd /STK=2 /UG=Mm.55023 /UG_TITLE=ESTs	102.85	57.25	100.4	105.3	59.2	55.3	1.79651
1422340_a_at	gb:NM_009610.1 /DB_XREF=gi:6752951 /GEN=Actg2 /FEA=FLmRNA /CNT=1 /TID=Mm.16562.1 /TIER=FL /STK=1 /UG=Mm.16562 /LL=11468 /DEF=Mus musculus actin, gamma 2, smooth muscle, enteric (Actg2), mRNA. /PROD=actin, gamma 2, smooth muscle, enteric /FL=gb:NM_009610.1	440.4	245.25	433.3	447.5	227.7	262.8	1.79572
1416926_at	gb:NM_021897.1 /DB_XREF=gi:11230805 /GEN=stinp /FEA=FLmRNA /CNT=156 /TID=Mm.28708.1 /TIER=FL+Stack /STK=63 /UG=Mm.28708 /LL=60599 /DEF=Mus musculus stress induced protein (stinp), mRNA. /PROD=stress induced protein /FL=gb:AY034611.1 gb:NM_021897.1 gb:AY034612.1	799.95	445.85	781.9	818	435.8	455.9	1.79421
1435344_at	gb:BM246377 /DB_XREF=gi:17881647 /DB_XREF=K0737C12-3 /CLONE=K0737C12 /FEA=EST /CNT=35 /TID=Mm.17977.1 /TIER=Stack /STK=17 /UG=Mm.17977 /UG_TITLE=ESTs	2869.5	1610.4	2835.9	2903.1	1654.3	1566.5	1.78186
1424149_at	gb:BC009125.1 /DB_XREF=gi:14318652 /FEA=FLmRNA /CNT=87 /TID=Mm.27762.1 /TIER=FL+Stack /STK=49 /UG=Mm.27762 /LL=68501 /UG_GENE=1110014D18Rik /DEF=Mus musculus, RIKEN cDNA 1110014D18 gene, clone MGC:7030 IMAGE:3155917, mRNA, complete cds. /PROD=RIKEN cDNA 1110014D18 gene /FL=gb:BC009125.1	354.25	198.95	345.9	362.6	191.9	206	1.7806
1452798_s_at	gb:AK009250.1 /DB_XREF=gi:12843928 /FEA=mRNA /CNT=55 /TID=Mm.31598.1 /TIER=Stack /STK=39 /UG=Mm.31598 /LL=69546 /UG_GENE=2310009E07Rik /UG_TITLE=RIKEN cDNA 2310009E07 gene /DEF=Mus musculus adult male tongue cDNA, RIKEN full-length enriched library, clone:2310009E07:hypothetical protein, full insert sequence.	612.35	344.4	613.8	610.9	346.8	342	1.77802
1450998_at	gb:AK013583.1 /DB_XREF=gi:12851000 /GEN=Zfp110 /FEA=FLmRNA /CNT=72 /TID=Mm.171708.1 /TIER=Stack /STK=20 /UG=Mm.171708 /LL=65020 /UG_TITLE=zinc finger protein 110 /DEF=Mus musculus adult male hippocampus cDNA, RIKEN full-length enriched library, clone:2900024E01:zinc finger protein 110, full insert sequence. /FL=gb:BC006657.1 gb:NM_022981.1	354.7	200.15	363.1	346.3	206.8	193.5	1.77217
1418627_at	gb:NM_008129.1 /DB_XREF=gi:6680018 /GEN=Gclm /FEA=FLmRNA /CNT=164 /TID=Mm.29340.1 /TIER=FL+Stack /STK=20 /UG=Mm.29340 /LL=14630 /DEF=Mus musculus glutamate-cysteine ligase , modifier subunit (Gclm), mRNA. /PROD=glutamate cysteine ligase(gamma-glutamylcysteine synthetase), regulatory /FL=gb:NM_008129.1 gb:U95053.1	978.75	552.85	1017	940.5	540.6	565.1	1.77037
1456204_at	gb:AV069567 /DB_XREF=gi:5189395 /DB_XREF=AV069567 /CLONE=2010310J06 /FEA=EST /CNT=16 /TID=Mm.22111.1 /TIER=Stack /STK=13 /UG=Mm.22111 /UG_TITLE=ESTs	1706	964.55	1744.7	1667.3	924.8	1004.3	1.7687
1449396_at	gb:NM_009675.1 /DB_XREF=gi:6753065 /GEN=Aoc3 /FEA=FLmRNA /CNT=30 /TID=Mm.10734.1 /TIER=FL+Stack /STK=12 /UG=Mm.10734 /LL=11754 /DEF=Mus musculus amine oxidase, copper containing 3 (Aoc3), mRNA. /PROD=amine oxidase, copper containing 3 /FL=gb:AF115411.1 gb:AF054831.1 gb:NM_009675.1	516.1	291.8	523.1	509.1	270.4	313.2	1.76868
1448747_at	gb:AF441120.1 /DB_XREF=gi:17940317 /GEN=Atrogin1 /FEA=FLmRNA /CNT=90 /TID=Mm.40466.1 /TIER=FL+Stack /STK=14 /UG=Mm.40466 /LL=67731 /DEF=Mus musculus ATROGIN1 (Atrogin1) mRNA, complete cds. /PROD=ATROGIN1 /FL=gb:AF441120.1 gb:NM_026346.1 gb:BC027211.1	1334.55	754.85	1371.1	1298	775.4	734.3	1.76797
1425733_a_at	gb:BC016890.1 /DB_XREF=gi:16877255 /FEA=FLmRNA /CNT=6 /TID=Mm.2012.2 /TIER=FL /STK=1 /UG=Mm.2012 /LL=13860 /UG_GENE=Eps8 /DEF=Mus musculus, epidermal growth factor receptor pathway substrate 8, clone MGC:18488 IMAGE:4240899, mRNA, complete cds. /PROD=epidermal growth factor receptor pathwaysubstrate 8 /FL=gb:BC016890.1	141.75	80.2	142.5	141	85.8	74.6	1.76746
1415822_at	gb:NM_009128.1 /DB_XREF=gi:6677862 /GEN=Scd2 /FEA=FLmRNA /CNT=525 /TID=Mm.193096.1 /TIER=FL+Stack /STK=227 /UG=Mm.193096 /LL=20250 /DEF=Mus musculus stearoyl-Coenzyme A desaturase 2 (Scd2), mRNA. /PROD=stearoyl-Coenzyme A desaturase 2 /FL=gb:NM_009128.1 gb:M26270.1	1642.85	929.6	1666.1	1619.6	934.9	924.3	1.76727
1435943_at	gb:AI647687 /DB_XREF=gi:4726365 /DB_XREF=uk37h07.x1 /CLONE=IMAGE:1971229 /FEA=EST /CNT=15 /TID=Mm.200576.1 /TIER=Stack /STK=12 /UG=Mm.200576 /LL=102046 /UG_GENE=AI327012 /UG_TITLE=expressed sequence AI327012	1920.95	1087.7	1850.7	1991.2	1074.9	1100.5	1.76607
1433311_at	gb:AK021303.1 /DB_XREF=gi:12862153 /FEA=mRNA /CNT=1 /TID=Mm.160118.1 /TIER=ConsEnd /STK=0 /UG=Mm.160118 /LL=78724 /UG_GENE=D530031A16Rik /UG_TITLE=RIKEN cDNA D530031A16 gene /DEF=Mus musculus 13 days embryo stomach cDNA, RIKEN full-length enriched library, clone:D530031A16:unclassifiable transcript, full insert sequence.	53.85	30.5	54.2	53.5	31.8	29.2	1.76557
1423505_at	gb:BB114067 /DB_XREF=gi:8766635 /DB_XREF=BB114067 /CLONE=9530043O07 /FEA=FLmRNA /CNT=185 /TID=Mm.2006.1 /TIER=Stack /STK=14 /UG=Mm.2006 /LL=21345 /UG_GENE=Tagln /UG_TITLE=transgelin /FL=gb:U36588.1 gb:L41154.1 gb:NM_011526.1 gb:BC003795.1	1837.6	1041.6	1855.8	1819.4	1015.8	1067.4	1.76421
1436530_at	gb:AA666504 /DB_XREF=gi:2625205 /DB_XREF=vm48f01.r1 /CLONE=IMAGE:1001497 /FEA=EST /CNT=16 /TID=Mm.24097.1 /TIER=Stack /STK=8 /UG=Mm.24097 /UG_TITLE=ESTs, Weakly similar to S61553 probable proteinase inhibitor wdnm1 precursor - mouse (M.musculus)	1120.5	636.75	1079.1	1161.9	636.5	637	1.75972
1448735_at	gb:BB332449 /DB_XREF=gi:9041212 /DB_XREF=BB332449 /CLONE=B730048G11 /FEA=FLmRNA /CNT=332 /TID=Mm.13787.1 /TIER=Stack /STK=11 /UG=Mm.13787 /LL=12870 /UG_GENE=Cp /UG_TITLE=ceruloplasmin /FL=gb:U49430.1 gb:NM_007752.1	1374.55	783	1406	1343.1	801.2	764.8	1.75549
1448249_at	gb:BC019391.1 /DB_XREF=gi:18043605 /FEA=FLmRNA /CNT=232 /TID=Mm.10669.1 /TIER=FL+Stack /STK=113 /UG=Mm.10669 /LL=14555 /UG_GENE=Gdc1 /DEF=Mus musculus, glycerol phosphate dehydrogenase 1, cytoplasmic adult, clone MGC:25620 IMAGE:4194849, mRNA, complete cds. /PROD=glycerol phosphate dehydrogenase 1, cytoplasmicadult /FL=gb:BC019391.1 gb:NM_010271.1 gb:J02655.1	1606.85	916.75	1670	1543.7	906.1	927.4	1.75277
1437100_x_at	gb:BB206220 /DB_XREF=gi:8871173 /DB_XREF=BB206220 /CLONE=A430073H16 /FEA=EST /CNT=26 /TID=Mm.30018.2 /TIER=Stack /STK=26 /UG=Mm.30018 /UG_TITLE=Mus musculus, serine threonine kinase pim3, clone MGC:27707 IMAGE:4924687, mRNA, complete cds	5318.2	3035.85	5329.4	5307	3019.4	3052.3	1.7518
1418921_at	gb:NM_053199.1 /DB_XREF=gi:16716502 /GEN=Necl1-pending /FEA=FLmRNA /CNT=56 /TID=Mm.39283.1 /TIER=FL+Stack /STK=16 /UG=Mm.39283 /LL=94332 /DEF=Mus musculus nectin-lke 1 (Necl1-pending), mRNA. /PROD=nectin-lke 1 /FL=gb:NM_053199.1 gb:AY059393.1 gb:AF195662.1	79.95	45.8	82.4	77.5	46.8	44.8	1.74563
1429050_at	gb:AK015681.1 /DB_XREF=gi:12854106 /FEA=mRNA /CNT=45 /TID=Mm.196276.1 /TIER=Stack /STK=13 /UG=Mm.196276 /LL=74952 /UG_GENE=4930502K01Rik /UG_TITLE=RIKEN cDNA 4930502K01 gene /DEF=Mus musculus adult male testis cDNA, RIKEN full-length enriched library, clone:4930502K01:unclassifiable transcript, full insert sequence.	491.85	282.2	504.2	479.5	292.8	271.6	1.74291
1460604_at	gb:BE945607 /DB_XREF=gi:10523366 /DB_XREF=UI-M-BZ0-axo-a-05-0-UI.s1 /CLONE=UI-M-BZ0-axo-a-05-0-UI /FEA=EST /CNT=15 /TID=Mm.37856.1 /TIER=Stack /STK=9 /UG=Mm.37856 /UG_TITLE=ESTs	80.7	46.45	82.8	78.6	46.2	46.7	1.73735
1454757_s_at	gb:AW554405 /DB_XREF=gi:7199840 /DB_XREF=L0240D11-3 /CLONE=L0240D11 /FEA=EST /CNT=89 /TID=Mm.2121.2 /TIER=Stack /STK=53 /UG=Mm.2121 /LL=68627 /UG_GENE=1110013J02Rik /UG_TITLE=RIKEN cDNA 1110013J02 gene	1590	915.9	1596.8	1583.2	908.7	923.1	1.736
1454881_s_at	gb:BQ084786 /DB_XREF=gi:20043990 /DB_XREF=ii48b07.x1 /CLONE=IMAGE:5944669 /FEA=EST /CNT=50 /TID=Mm.3089.1 /TIER=Stack /STK=38 /UG=Mm.3089 /LL=100647 /UG_GENE=AI447729 /UG_TITLE=expressed sequence AI447729	1369.45	790.6	1352.5	1386.4	774.2	807	1.73217
1440717_at	gb:BG063170 /DB_XREF=gi:12545733 /DB_XREF=H3003H05-3 /CLONE=H3003H05 /FEA=EST /CNT=5 /TID=Mm.171797.1 /TIER=ConsEnd /STK=5 /UG=Mm.171797 /LL=101931 /UG_GENE=AA407881 /UG_TITLE=expressed sequence AA407881	28.25	16.35	28.1	28.4	16.4	16.3	1.72783
1460336_at	gb:BB745167 /DB_XREF=gi:16148106 /DB_XREF=BB745167 /CLONE=F530007A20 /FEA=FLmRNA /CNT=43 /TID=Mm.10707.1 /TIER=Stack /STK=16 /UG=Mm.10707 /LL=19017 /UG_GENE=Ppargc1 /UG_TITLE=peroxisome proliferative activated receptor, gamma, coactivator 1 /FL=gb:AF049330.1 gb:NM_008904.1	2251.85	1303.9	2315.8	2187.9	1314.7	1293.1	1.72701
1449178_at	gb:NM_016798.1 /DB_XREF=gi:7948996 /GEN=Pdlim3 /FEA=FLmRNA /CNT=139 /TID=Mm.7342.1 /TIER=FL+Stack /STK=19 /UG=Mm.7342 /LL=53318 /DEF=Mus musculus PDZ and LIM domain 3 (Pdlim3), mRNA. /PROD=PDZ and LIM domain 3 /FL=gb:NM_016798.1 gb:AF002283.1	812.6	470.8	812.6	812.6	490.2	451.4	1.726
1439098_at	gb:BB549061 /DB_XREF=gi:16447764 /DB_XREF=BB549061 /CLONE=E230013L22 /FEA=EST /CNT=12 /TID=Mm.37632.1 /TIER=Stack /STK=8 /UG=Mm.37632 /LL=102132 /UG_GENE=AI645545 /UG_TITLE=expressed sequence AI645545	241.65	140.2	236.5	246.8	133.3	147.1	1.72361
1441977_at	gb:AI049170 /DB_XREF=gi:3297457 /DB_XREF=ub37h03.r1 /CLONE=IMAGE:1379957 /FEA=EST /CNT=11 /TID=Mm.101520.2 /TIER=ConsEnd /STK=3 /UG=Mm.101520 /UG_TITLE=ESTs	84.85	49.25	85.4	84.3	48.5	50	1.72284
1419674_a_at	gb:NM_007876.1 /DB_XREF=gi:6681216 /GEN=Dpep1 /FEA=FLmRNA /CNT=49 /TID=Mm.20388.1 /TIER=FL /STK=7 /UG=Mm.20388 /LL=13479 /DEF=Mus musculus dipeptidase 1 (renal) (Dpep1), mRNA. /PROD=dipeptidase 1 (renal) /FL=gb:NM_007876.1 gb:BC003492.1	2155.95	1251.65	2102.8	2209.1	1271.1	1232.2	1.72249
1423915_at	gb:BC025654.1 /DB_XREF=gi:19343912 /FEA=FLmRNA /CNT=105 /TID=Mm.25602.1 /TIER=FL+Stack /STK=80 /UG=Mm.25602 /DEF=Mus musculus, Similar to DKFZP586L151 protein, clone MGC:38296 IMAGE:5342879, mRNA, complete cds. /PROD=Similar to DKFZP586L151 protein /FL=gb:BC025654.1	717.5	417.4	694.3	740.7	399.3	435.5	1.71897
1444946_at	gb:BG072280 /DB_XREF=gi:12554849 /DB_XREF=H3108G08-3 /CLONE=H3108G08 /FEA=EST /CNT=3 /TID=Mm.17642.1 /TIER=ConsEnd /STK=2 /UG=Mm.17642 /UG_TITLE=ESTs	72.8	42.4	71.7	73.9	43.6	41.2	1.71698
1427183_at	gb:BC023060.1 /DB_XREF=gi:18606201 /FEA=mRNA /CNT=19 /TID=Mm.44176.1 /TIER=Stack /STK=11 /UG=Mm.44176 /DEF=Mus musculus, Similar to EGF-containing fibulin-like extracellular matrix protein 1, clone IMAGE:5357328, mRNA, partial cds. /PROD=Similar to EGF-containing fibulin-likeextracellular matrix protein 1	641.25	373.75	644.6	637.9	378.3	369.2	1.71572
1429236_at	gb:AV290688 /DB_XREF=gi:16392296 /DB_XREF=AV290688 /CLONE=5230401C23 /FEA=mRNA /CNT=81 /TID=Mm.40681.1 /TIER=Stack /STK=41 /UG=Mm.40681 /LL=78754 /UG_GENE=4631401E18Rik /UG_TITLE=RIKEN cDNA 4631401E18 gene	636.35	371	631.4	641.3	380.9	361.1	1.71523
1460466_at	gb:BB824055 /DB_XREF=gi:17002298 /DB_XREF=BB824055 /CLONE=G830030N12 /FEA=mRNA /CNT=66 /TID=Mm.32508.1 /TIER=Stack /STK=9 /UG=Mm.32508 /LL=73385 /UG_GENE=1700047I17Rik /UG_TITLE=RIKEN cDNA 1700047I17 gene	400	233.9	401.3	398.7	222.4	245.4	1.71013
1454689_at	gb:BG071865 /DB_XREF=gi:12554434 /DB_XREF=H3104A07-3 /CLONE=H3104A07 /FEA=EST /CNT=126 /TID=Mm.1963.3 /TIER=Stack /STK=71 /UG=Mm.1963 /LL=51796 /UG_GENE=Srrm1 /UG_TITLE=serinearginine repetitive matrix 1	1287.85	753.7	1263.6	1312.1	734.8	772.6	1.7087
1438157_s_at	gb:BB096843 /DB_XREF=gi:8741877 /DB_XREF=BB096843 /CLONE=9430057A10 /FEA=EST /CNT=12 /TID=Mm.179920.1 /TIER=Stack /STK=12 /UG=Mm.179920 /UG_TITLE=ESTs	3146.3	1841.35	3036.8	3255.8	1861.2	1821.5	1.70869
1424749_at	gb:BC025226.1 /DB_XREF=gi:19484186 /FEA=FLmRNA /CNT=50 /TID=Mm.34157.1 /TIER=FL+Stack /STK=17 /UG=Mm.34157 /LL=69368 /UG_GENE=1700013B03Rik /DEF=Mus musculus, Similar to WD40- and FYVE-domain containing protein 2, clone MGC:32262 IMAGE:5011404, mRNA, complete cds. /PROD=Similar to WD40- and FYVE-domain containingprotein 2 /FL=gb:BC025226.1	204.15	119.95	201	207.3	121.2	118.7	1.70196
1427637_a_at	gb:Y11169.1 /DB_XREF=gi:2765094 /GEN=MDSC3a /FEA=mRNA /CNT=2 /TID=Mm.89935.2 /TIER=ConsEnd /STK=0 /UG=Mm.89935 /LL=13507 /UG_TITLE=desmocollin 3 /DEF=M.musculus mRNA for MDSC3 gene.	49.25	28.95	48	50.5	30.3	27.6	1.70121
1438714_at	gb:BB622498 /DB_XREF=gi:16461523 /DB_XREF=BB622498 /CLONE=6430408J18 /FEA=EST /CNT=21 /TID=Mm.12236.4 /TIER=Stack /STK=9 /UG=Mm.12236 /LL=22680 /UG_GENE=Zfp207 /UG_TITLE=zinc finger protein 207	226.7	133.55	229.3	224.1	131.1	136	1.69749
1427946_s_at	gb:BC028831.1 /DB_XREF=gi:20381137 /FEA=mRNA /CNT=29 /TID=Mm.27907.1 /TIER=Stack /STK=14 /UG=Mm.27907 /DEF=Mus musculus, Similar to dihydropyrimidine dehydrogenase, clone MGC:37940 IMAGE:5126155, mRNA, complete cds. /PROD=Similar to dihydropyrimidine dehydrogenase	439	259	447.4	430.6	270	248	1.69498
1423451_at	gb:AI574180 /DB_XREF=gi:4537554 /DB_XREF=uj16h09.x1 /CLONE=IMAGE:1908257 /FEA=FLmRNA /CNT=303 /TID=Mm.9052.1 /TIER=Stack /STK=20 /UG=Mm.9052 /LL=53328 /UG_GENE=Pgrmc1 /UG_TITLE=progesterone receptor membrane component 1 /FL=gb:BC006016.1 gb:NM_016783.1 gb:AF042491.1	1265.45	747.05	1260.1	1270.8	715.6	778.5	1.69393
1425364_a_at	gb:U25708.1 /DB_XREF=gi:973181 /FEA=FLmRNA /CNT=19 /TID=Mm.4114.2 /TIER=FL /STK=2 /UG=Mm.4114 /LL=17254 /UG_GENE=Slc3a2 /DEF=Mus musculus CD98 heavy chain mRNA, complete cds. /PROD=CD98 heavy chain /FL=gb:U25708.1	1890.95	1119.5	1902.8	1879.1	1182.5	1056.5	1.6891
1456303_at	gb:BI465935 /DB_XREF=gi:15278813 /DB_XREF=ie22f12.x1 /FEA=EST /CNT=12 /TID=Mm.133409.1 /TIER=Stack /STK=12 /UG=Mm.133409 /UG_TITLE=ESTs	115.25	68.25	116.1	114.4	69.3	67.2	1.68864
1431892_a_at	gb:AK011892.1 /DB_XREF=gi:12848296 /FEA=mRNA /CNT=1 /TID=Mm.54993.1 /TIER=ConsEnd /STK=0 /UG=Mm.54993 /LL=72469 /UG_GENE=2610205J15Rik /UG_TITLE=RIKEN cDNA 2610205J15 gene /DEF=Mus musculus 10 days embryo whole body cDNA, RIKEN full-length enriched library, clone:2610205J15:Phosphatidylinositol-specific phospholipase C, X domain containing protein, full insert sequence.	356	210.9	355.7	356.3	199.5	222.3	1.688
1451200_at	gb:BI109632 /DB_XREF=gi:14560533 /DB_XREF=602897602F1 /CLONE=IMAGE:5027280 /FEA=FLmRNA /CNT=232 /TID=Mm.42027.1 /TIER=Stack /STK=9 /UG=Mm.42027 /LL=16561 /UG_GENE=Kif1b /UG_TITLE=kinesin heavy chain member 1B /FL=gb:AF090190.1 gb:AF131865.1	885.25	524.7	865.2	905.3	507.7	541.7	1.68715
1456503_at	gb:BB757670 /DB_XREF=gi:16185962 /DB_XREF=BB757670 /CLONE=G270087G09 /FEA=EST /CNT=17 /TID=Mm.138606.1 /TIER=Stack /STK=9 /UG=Mm.138606 /UG_TITLE=ESTs, Moderately similar to S26058 probable transforming protein (H.sapiens)	48.95	29.05	48.7	49.2	27.4	30.7	1.68503
1438268_at	gb:BB527789 /DB_XREF=gi:16444532 /DB_XREF=BB527789 /CLONE=D930043C02 /FEA=EST /CNT=21 /TID=Mm.216644.1 /TIER=Stack /STK=11 /UG=Mm.216644 /UG_TITLE=ESTs, Moderately similar to unnamed protein product (H.sapiens)	198.75	118	195.2	202.3	117.7	118.3	1.68432
1442118_at	gb:AW215795 /DB_XREF=gi:6526490 /DB_XREF=uo99b12.x1 /CLONE=IMAGE:2650655 /FEA=EST /CNT=6 /TID=Mm.89848.1 /TIER=ConsEnd /STK=3 /UG=Mm.89848 /UG_TITLE=ESTs	219.95	130.8	227.1	212.8	132.4	129.2	1.68158
1448509_at	gb:BC021353.1 /DB_XREF=gi:18204171 /FEA=FLmRNA /CNT=137 /TID=Mm.200627.1 /TIER=FL+Stack /STK=65 /UG=Mm.200627 /LL=66540 /UG_GENE=3110001A13Rik /DEF=Mus musculus, RIKEN cDNA 3110001A13 gene, clone MGC:29309 IMAGE:5006672, mRNA, complete cds. /PROD=RIKEN cDNA 3110001A13 gene /FL=gb:NM_025626.1 gb:BC021353.1	136.65	81.4	140	133.3	84.6	78.2	1.67875
1458469_at	gb:BB205662 /DB_XREF=gi:16352010 /DB_XREF=BB205662 /CLONE=A430068F03 /FEA=EST /CNT=5 /TID=Mm.215577.1 /TIER=ConsEnd /STK=2 /UG=Mm.215577 /UG_TITLE=ESTs	124.2	74.05	122.2	126.2	75.5	72.6	1.67725
1451069_at	gb:BC017621.1 /DB_XREF=gi:17160909 /FEA=FLmRNA /CNT=315 /TID=Mm.30018.1 /TIER=FL+Stack /STK=210 /UG=Mm.30018 /DEF=Mus musculus, serine threonine kinase pim3, clone MGC:27707 IMAGE:4924687, mRNA, complete cds. /PROD=serine threonine kinase pim3 /FL=gb:BC017621.1 gb:BC026639.1	2598.95	1550.15	2523.2	2674.7	1547	1553.3	1.67658
1434831_a_at	gb:BB364488 /DB_XREF=gi:16406245 /DB_XREF=BB364488 /CLONE=C130021N16 /FEA=EST /CNT=64 /TID=Mm.4948.2 /TIER=Stack /STK=24 /UG=Mm.4948 /LL=68756 /UG_GENE=1110048B16Rik /UG_TITLE=RIKEN cDNA 1110048B16 gene	2055.65	1228.95	2040.6	2070.7	1182.9	1275	1.67269
1460448_s_at	gb:BM238672 /DB_XREF=gi:17873942 /DB_XREF=K0521E04-3 /CLONE=K0521E04 /FEA=mRNA /CNT=100 /TID=Mm.87673.1 /TIER=Stack /STK=25 /UG=Mm.87673 /LL=70953 /UG_GENE=4931403I22Rik /UG_TITLE=RIKEN cDNA 4931403I22 gene	48.4	28.95	47.1	49.7	30.3	27.6	1.67185
1416854_at	gb:NM_011402.1 /DB_XREF=gi:6755555 /GEN=Slc34a2 /FEA=FLmRNA /CNT=142 /TID=Mm.3786.1 /TIER=FL+Stack /STK=66 /UG=Mm.3786 /LL=20531 /DEF=Mus musculus solute carrier family 34 (sodium phosphate), member 2 (Slc34a2), mRNA. /PROD=solute carrier family 34 (sodium phosphate),member 2 /FL=gb:AF081499.1 gb:NM_011402.1	107.2	64.2	106.7	107.7	64.9	63.5	1.66978
1420609_at	gb:BM243829 /DB_XREF=gi:17879099 /DB_XREF=K0702G01-3 /CLONE=K0702G01 /FEA=FLmRNA /CNT=220 /TID=Mm.18157.1 /TIER=Stack /STK=114 /UG=Mm.18157 /LL=57438 /UG_GENE=Axot /UG_TITLE=axotrophin /FL=gb:AF155739.1 gb:NM_020575.1	1642.55	984.5	1636.4	1648.7	934.8	1034.2	1.66841
1451542_at	gb:AY037837.1 /DB_XREF=gi:15822597 /FEA=FLmRNA /CNT=51 /TID=Mm.22438.2 /TIER=FL+Stack /STK=10 /UG=Mm.22438 /LL=66970 /UG_GENE=Ssbp2 /DEF=Mus musculus sequence specific single-stranded DNA-binding protein 2 mRNA, complete cds. /PROD=sequence specific single-stranded DNA-bindingprotein 2 /FL=gb:AY037837.1	116	69.55	112.2	119.8	69.7	69.4	1.66786
1438115_a_at	gb:BB805362 /DB_XREF=gi:16977991 /DB_XREF=BB805362 /CLONE=G630068J09 /FEA=EST /CNT=13 /TID=Mm.27842.3 /TIER=Stack /STK=12 /UG=Mm.27842 /LL=26941 /UG_GENE=Slc9a3r1 /UG_TITLE=solute carrier family 9 (sodiumhydrogen exchanger), isoform 3 regulator 1	499.85	299.7	492	507.7	289.2	310.2	1.66783
1419456_at	gb:BC012247.1 /DB_XREF=gi:15126630 /FEA=FLmRNA /CNT=51 /TID=Mm.29180.1 /TIER=FL+Stack /STK=9 /UG=Mm.29180 /LL=67880 /UG_GENE=1810027P18Rik /DEF=Mus musculus, Similar to RIKEN cDNA 1810027P18 gene, clone MGC:19047 IMAGE:4189635, mRNA, complete cds. /PROD=Similar to RIKEN cDNA 1810027P18 gene /FL=gb:BC012247.1 gb:D89656.1 gb:NM_026428.1	729.75	438.05	736.6	722.9	456.6	419.5	1.66591
1434250_at	gb:AV227161 /DB_XREF=gi:16385414 /DB_XREF=AV227161 /CLONE=4122401J11 /FEA=EST /CNT=169 /TID=Mm.28202.1 /TIER=Stack /STK=17 /UG=Mm.28202 /LL=52541 /UG_GENE=D16Ertd269e /UG_TITLE=DNA segment, Chr 16, ERATO Doi 269, expressed	183.8	110.4	189	178.6	108.9	111.9	1.66486
1428731_at	gb:AK019588.1 /DB_XREF=gi:12859877 /FEA=mRNA /CNT=41 /TID=Mm.28779.1 /TIER=Stack /STK=24 /UG=Mm.28779 /LL=78787 /UG_GENE=4930429G18Rik /UG_TITLE=RIKEN cDNA 4930429G18 gene /DEF=Mus musculus adult male testis cDNA, RIKEN full-length enriched library, clone:4930429G18:hypothetical protein, full insert sequence.	528.25	317.4	536.4	520.1	300.9	333.9	1.6643
1434237_at	gb:BQ084786 /DB_XREF=gi:20043990 /DB_XREF=ii48b07.x1 /CLONE=IMAGE:5944669 /FEA=EST /CNT=50 /TID=Mm.3089.1 /TIER=Stack /STK=38 /UG=Mm.3089 /LL=100647 /UG_GENE=AI447729 /UG_TITLE=expressed sequence AI447729	597.85	359.3	612.5	583.2	361.3	357.3	1.66393
1421865_at	gb:AK006528.1 /DB_XREF=gi:12839678 /GEN=Dbil5 /FEA=FLmRNA /CNT=52 /TID=Mm.46156.1 /TIER=Stack /STK=46 /UG=Mm.46156 /LL=13168 /UG_TITLE=diazepam binding inhibitor-like 5 /DEF=Mus musculus adult male testis cDNA, RIKEN full-length enriched library, clone:1700030C06:diazepam binding inhibitor-like 5, full insert sequence. /FL=gb:NM_021294.1	28.95	17.4	29.8	28.1	18.1	16.7	1.66379
1458218_s_at	gb:AU015378 /DB_XREF=gi:3370169 /DB_XREF=AU015378 /CLONE=J0711C03 /FEA=EST /CNT=3 /TID=Mm.200179.1 /TIER=ConsEnd /STK=3 /UG=Mm.200179 /LL=99780 /UG_GENE=AU015378 /UG_TITLE=expressed sequence AU015378	706.7	424.85	699.2	714.2	426.5	423.2	1.66341
1454974_at	gb:BI143915 /DB_XREF=gi:14603916 /DB_XREF=602908005F1 /CLONE=IMAGE:5065033 /FEA=EST /CNT=88 /TID=Mm.3116.1 /TIER=Stack /STK=31 /UG=Mm.3116 /LL=103786 /UG_GENE=AI561871 /UG_TITLE=expressed sequence AI561871	2572	1546.4	2619.9	2524.1	1529	1563.8	1.66322
1419505_a_at	gb:NM_010282.1 /DB_XREF=gi:6806914 /GEN=Ggps1 /FEA=FLmRNA /CNT=36 /TID=Mm.36520.1 /TIER=FL+Stack /STK=9 /UG=Mm.36520 /LL=14593 /DEF=Mus musculus geranylgeranyl diphosphate synthase 1 (Ggps1), mRNA. /PROD=geranylgeranyl diphosphate synthase 1 /FL=gb:AB016044.1 gb:NM_010282.1	146.05	87.85	140.5	151.6	89.7	86	1.66249
1422605_at	gb:NM_021391.1 /DB_XREF=gi:10946733 /GEN=Ppp1r1a /FEA=FLmRNA /CNT=74 /TID=Mm.143788.1 /TIER=FL+Stack /STK=28 /UG=Mm.143788 /LL=58200 /DEF=Mus musculus protein phosphatase 1, regulatory (inhibitor) subunit 1A (Ppp1r1a), mRNA. /PROD=protein phosphatase 1, regulatory (inhibitor)subunit 1A /FL=gb:AF281676.1 gb:BC025123.1 gb:NM_021391.1	100.45	60.45	98.5	102.4	57.1	63.8	1.6617
1423233_at	gb:BB831146 /DB_XREF=gi:17009389 /DB_XREF=BB831146 /CLONE=G930015F03 /FEA=FLmRNA /CNT=34 /TID=Mm.4639.1 /TIER=Stack /STK=25 /UG=Mm.4639 /LL=12609 /UG_GENE=Cebpd /UG_TITLE=CCAATenhancer binding protein (CEBP), delta /FL=gb:NM_007679.1	2049.15	1233.2	2094.8	2003.5	1271.4	1195	1.66165
1438041_at	gb:BG963325 /DB_XREF=gi:14350962 /DB_XREF=602827745F1 /CLONE=IMAGE:4982507 /FEA=EST /CNT=20 /TID=Mm.200668.1 /TIER=Stack /STK=12 /UG=Mm.200668 /LL=99869 /UG_GENE=AW047537 /UG_TITLE=expressed sequence AW047537	309.7	186.8	298.2	321.2	184.3	189.3	1.65792
1436994_a_at	gb:BB533903 /DB_XREF=gi:9585832 /DB_XREF=BB533903 /CLONE=E030032I06 /FEA=EST /CNT=32 /TID=Mm.193539.5 /TIER=Stack /STK=31 /UG=Mm.193539 /LL=50708 /UG_GENE=H1f2 /UG_TITLE=H1 histone family, member 2	3820.55	2305.7	3798.7	3842.4	2347.5	2263.9	1.657
1420376_a_at	gb:NM_008211.1 /DB_XREF=gi:6680160 /GEN=H3f3b /FEA=FLmRNA /CNT=30 /TID=Mm.18516.1 /TIER=FL /STK=5 /UG=Mm.18516 /LL=15081 /DEF=Mus musculus H3 histone, family 3B (H3f3b), mRNA. /PROD=H3 histone, family 3B /FL=gb:NM_008211.1	3972.85	2401.2	3942.6	4003.1	2393.6	2408.8	1.65453
1452519_a_at	gb:X14678.1 /DB_XREF=gi:54803 /FEA=mRNA /CNT=1 /TID=Mm.192224.3 /TIER=ConsEnd /STK=0 /UG=Mm.192224 /LL=22695 /UG_GENE=Zfp36 /UG_TITLE=zinc finger protein 36 /DEF=Mouse TPA-induced TIS11 mRNA.	1545.95	935.05	1571.6	1520.3	979.3	890.8	1.65333
1426326_at	gb:U05343.1 /DB_XREF=gi:453375 /GEN=Pzf /FEA=FLmRNA /CNT=27 /TID=Mm.140246.1 /TIER=FL /STK=0 /UG=Mm.140246 /LL=109910 /DEF=Mus musculus Balbc zinc finger protein PZF (Pzf) mRNA, complete cds. /PROD=zinc finger protein PZF /FL=gb:U05343.1	329.1	199.55	323.3	334.9	205.7	193.4	1.64921
1432935_at	gb:AK019930.1 /DB_XREF=gi:12860338 /FEA=mRNA /CNT=1 /TID=Mm.160074.1 /TIER=ConsEnd /STK=0 /UG=Mm.160074 /LL=78276 /UG_GENE=5330433J24Rik /UG_TITLE=RIKEN cDNA 5330433J24 gene /DEF=Mus musculus adult male pituitary gland cDNA, RIKEN full-length enriched library, clone:5330433J24:unclassifiable, full insert sequence.	25.05	15.2	25.2	24.9	15.5	14.9	1.64803
1451793_at	gb:BC021407.1 /DB_XREF=gi:18204102 /FEA=FLmRNA /CNT=21 /TID=Mm.25227.1 /TIER=FL /STK=1 /UG=Mm.25227 /LL=75785 /UG_GENE=4930429H24Rik /DEF=Mus musculus, RIKEN cDNA 4930429H24 gene, clone MGC:29441 IMAGE:3965863, mRNA, complete cds. /PROD=RIKEN cDNA 4930429H24 gene /FL=gb:BC021407.1	564.35	342.75	578	550.7	354.3	331.2	1.64654
1459269_at	gb:BB356493 /DB_XREF=gi:16405752 /DB_XREF=BB356493 /CLONE=C030015F15 /FEA=EST /CNT=2 /TID=Mm.208778.1 /TIER=ConsEnd /STK=2 /UG=Mm.208778 /UG_TITLE=ESTs	42.8	26	42.5	43.1	24.7	27.3	1.64615
1431832_x_at	gb:AK017621.1 /DB_XREF=gi:12856956 /GEN=Pmscl2 /FEA=mRNA /CNT=1 /TID=Mm.28159.3 /TIER=ConsEnd /STK=0 /UG=Mm.28159 /LL=50912 /UG_TITLE=polymyositisscleroderma autoantigen 2 /DEF=Mus musculus 8 days embryo whole body cDNA, RIKEN full-length enriched library, clone:5730436C18:polymyositisscleroderma autoantigen 2, full insert sequence.	1073.75	652.45	1074.3	1073.2	676.2	628.7	1.64572
1445562_at	gb:BB283832 /DB_XREF=gi:8984281 /DB_XREF=BB283832 /CLONE=A930103I05 /FEA=EST /CNT=3 /TID=Mm.212096.1 /TIER=ConsEnd /STK=2 /UG=Mm.212096 /UG_TITLE=ESTs	138.55	84.2	136.5	140.6	85.3	83.1	1.64549
1444184_at	gb:AI042789 /DB_XREF=gi:3286049 /DB_XREF=uc84b12.x1 /CLONE=IMAGE:1432319 /FEA=EST /CNT=5 /TID=Mm.216370.1 /TIER=ConsEnd /STK=2 /UG=Mm.216370 /UG_TITLE=ESTs	88.25	53.65	88	88.5	52.8	54.5	1.64492
1440225_at	gb:BB083808 /DB_XREF=gi:15407645 /DB_XREF=BB083808 /CLONE=9330185D23 /FEA=EST /CNT=14 /TID=Mm.23478.1 /TIER=ConsEnd /STK=5 /UG=Mm.23478 /UG_TITLE=ESTs, Weakly similar to S26689 hypothetical protein hc1 - mouse (M.musculus)	674	409.95	691.3	656.7	390.8	429.1	1.6441
1455785_at	gb:BQ175978 /DB_XREF=gi:20351470 /DB_XREF=UI-M-DJ2-bwf-a-14-0-UI.s1 /CLONE=UI-M-DJ2-bwf-a-14-0-UI /FEA=EST /CNT=8 /TID=Mm.40108.1 /TIER=Stack /STK=8 /UG=Mm.40108 /UG_TITLE=ESTs	122.3	74.4	119	125.6	72.9	75.9	1.64382
1428306_at	gb:AK017926.1 /DB_XREF=gi:12857423 /FEA=mRNA /CNT=124 /TID=Mm.21697.1 /TIER=Stack /STK=56 /UG=Mm.21697 /LL=74747 /UG_GENE=5830413E08Rik /UG_TITLE=RIKEN cDNA 5830413E08 gene /DEF=Mus musculus adult male thymus cDNA, RIKEN full-length enriched library, clone:5830413E08:homolog to HYPOTHETICAL 25.4 KDA PROTEIN, full insert sequence.	3975.45	2421.45	3893.2	4057.7	2439.2	2403.7	1.64176
1422010_at	gb:AY035889.1 /DB_XREF=gi:14517350 /GEN=Tlr7 /FEA=FLmRNA /CNT=17 /TID=Mm.122955.1 /TIER=FL /STK=1 /UG=Mm.122955 /LL=170743 /DEF=Mus musculus toll-like receptor 7 (Tlr7) mRNA, complete cds. /PROD=toll-like receptor 7 /FL=gb:NM_133211.1 gb:AF334943.1 gb:AF334942.1 gb:AY035889.1	103.45	63.05	103.4	103.5	63.6	62.5	1.64076
1452670_at	gb:AK007972.1 /DB_XREF=gi:12841866 /GEN=Trrp2 /FEA=mRNA /CNT=218 /TID=Mm.83615.6 /TIER=Stack /STK=104 /UG=Mm.83615 /LL=22064 /UG_TITLE=transient receptor protein 2 /DEF=Mus musculus 10 day old male pancreas cDNA, RIKEN full-length enriched library, clone:1810073I13:transient receptor protein 2, full insert sequence.	2685.6	1638.3	2788.7	2582.5	1653	1623.6	1.63926
1435524_at	gb:AV030603 /DB_XREF=gi:4830151 /DB_XREF=AV030603 /CLONE=1500015B08 /FEA=EST /CNT=31 /TID=Mm.1948.5 /TIER=Stack /STK=15 /UG=Mm.1948 /LL=21648 /UG_GENE=Tctex1 /UG_TITLE=t-complex testis expressed 1	727.95	444.75	703.7	752.2	438	451.5	1.63676
1433933_s_at	gb:BB553107 /DB_XREF=gi:16448249 /DB_XREF=BB553107 /CLONE=E330004F04 /FEA=EST /CNT=69 /TID=Mm.27178.1 /TIER=Stack /STK=50 /UG=Mm.27178 /LL=101488 /UG_GENE=AI060904 /UG_TITLE=expressed sequence AI060904	698	427.55	703.3	692.7	425.7	429.4	1.63256
1418826_at	gb:NM_027209.1 /DB_XREF=gi:13386211 /GEN=1810027D10Rik /FEA=FLmRNA /CNT=53 /TID=Mm.29487.1 /TIER=FL+Stack /STK=17 /UG=Mm.29487 /LL=69774 /DEF=Mus musculus RIKEN cDNA 1810027D10 gene (1810027D10Rik), mRNA. /PROD=RIKEN cDNA 1810027D10 /FL=gb:BC027425.1 gb:AF237909.1 gb:NM_027209.1	651	399.35	636.8	665.2	386.6	412.1	1.63015
1456404_at	gb:BB475194 /DB_XREF=gi:16439974 /DB_XREF=BB475194 /CLONE=D330012A01 /FEA=EST /CNT=35 /TID=Mm.77471.1 /TIER=Stack /STK=10 /UG=Mm.77471 /LL=106218 /UG_GENE=AI481094 /UG_TITLE=expressed sequence AI481094	543.55	333.5	556.1	531	334.2	332.8	1.62984
1448395_at	gb:NM_013834.1 /DB_XREF=gi:7305480 /GEN=Sfrp1 /FEA=FLmRNA /CNT=135 /TID=Mm.3171.1 /TIER=FL+Stack /STK=79 /UG=Mm.3171 /LL=20377 /DEF=Mus musculus secreted frizzled-related sequence protein 1 (Sfrp1), mRNA. /PROD=secreted frizzled-related sequence protein 1 /FL=gb:NM_013834.1 gb:U88566.1 gb:BC024495.1	210.3	129.05	208	212.6	128	130.1	1.6296
1424544_at	gb:BC012437.1 /DB_XREF=gi:15214619 /FEA=FLmRNA /CNT=61 /TID=Mm.157125.1 /TIER=FL+Stack /STK=25 /UG=Mm.157125 /DEF=Mus musculus, clone MGC:12117 IMAGE:3710089, mRNA, complete cds. /PROD=Unknown (protein for MGC:12117) /FL=gb:BC012437.1 gb:BC011468.1	465	285.85	457.5	472.5	292.1	279.6	1.62673
1421074_at	gb:NM_007825.1 /DB_XREF=gi:6681126 /GEN=Cyp7b1 /FEA=FLmRNA /CNT=26 /TID=Mm.4781.1 /TIER=FL /STK=2 /UG=Mm.4781 /LL=13123 /DEF=Mus musculus cytochrome P450, 7b1 (Cyp7b1), mRNA. /PROD=cytochrome P450, 7b1 /FL=gb:NM_007825.1 gb:U36993.1	69.2	42.55	71.6	66.8	42.3	42.8	1.62632
1457915_at	gb:AV288616 /DB_XREF=gi:16392160 /DB_XREF=AV288616 /CLONE=5033413K20 /FEA=EST /CNT=4 /TID=Mm.66631.1 /TIER=ConsEnd /STK=3 /UG=Mm.66631 /UG_TITLE=ESTs	209.05	128.65	211.2	206.9	136.4	120.9	1.62495
1419043_a_at	gb:BM239828 /DB_XREF=gi:17875098 /DB_XREF=K0541A12-3 /CLONE=K0541A12 /FEA=FLmRNA /CNT=97 /TID=Mm.29008.1 /TIER=Stack /STK=19 /UG=Mm.29008 /LL=60440 /UG_GENE=Iigp-pending /UG_TITLE=interferon-inducible GTPase /FL=gb:AF194871.1 gb:NM_021792.1	3378.35	2079.05	3430.9	3325.8	2104.4	2053.7	1.62495
1456120_at	gb:BB427489 /DB_XREF=gi:16423817 /DB_XREF=BB427489 /CLONE=C630011I23 /FEA=EST /CNT=23 /TID=Mm.183116.2 /TIER=Stack /STK=15 /UG=Mm.183116 /LL=66961 /UG_GENE=2310043N10Rik /UG_TITLE=RIKEN cDNA 2310043N10 gene	211.15	129.95	203.5	218.8	129.2	130.7	1.62486
1426771_at	gb:AV366375 /DB_XREF=gi:16397672 /DB_XREF=AV366375 /CLONE=8430418P16 /FEA=mRNA /CNT=175 /TID=Mm.18728.1 /TIER=Stack /STK=22 /UG=Mm.18728 /LL=103674 /UG_GENE=AI316828 /UG_TITLE=expressed sequence AI316828	107.8	66.35	104	111.6	67.4	65.3	1.62472
1423184_at	gb:AI326108 /DB_XREF=gi:4060537 /DB_XREF=mq68d05.x1 /CLONE=IMAGE:583881 /FEA=FLmRNA /CNT=95 /TID=Mm.40285.1 /TIER=Stack /STK=15 /UG=Mm.40285 /LL=20403 /UG_GENE=Sh3d1B /UG_TITLE=SH3 domain protein 1B /FL=gb:AF132480.1 gb:AF132479.1 gb:NM_011365.1	139.8	86.25	137.4	142.2	89.8	82.7	1.62087
1454617_at	gb:BG072824 /DB_XREF=gi:12555393 /DB_XREF=H3115D06-3 /CLONE=H3115D06 /FEA=EST /CNT=205 /TID=Mm.34385.1 /TIER=Stack /STK=141 /UG=Mm.34385 /LL=105171 /UG_GENE=AI450344 /UG_TITLE=expressed sequence AI450344	797.55	492.25	795	800.1	507.2	477.3	1.62021
1448213_at	gb:NM_010730.1 /DB_XREF=gi:6754569 /GEN=Anxa1 /FEA=FLmRNA /CNT=354 /TID=Mm.14860.1 /TIER=FL+Stack /STK=129 /UG=Mm.14860 /LL=16952 /DEF=Mus musculus annexin A1 (Anxa1), mRNA. /PROD=lipocortin 1 /FL=gb:BC004594.1 gb:BC002289.1 gb:NM_010730.1	2073.5	1279.8	2085.5	2061.5	1283.8	1275.8	1.62018
1416868_at	gb:BC027026.1 /DB_XREF=gi:20073274 /FEA=FLmRNA /CNT=92 /TID=Mm.1912.1 /TIER=FL+Stack /STK=66 /UG=Mm.1912 /LL=12580 /UG_GENE=Cdkn2c /DEF=Mus musculus, cyclin-dependent kinase inhibitor 2C (p18, inhibits CDK4), clone MGC:36118 IMAGE:5374670, mRNA, complete cds. /PROD=cyclin-dependent kinase inhibitor 2C (p18,inhibits CDK4) /FL=gb:BC027026.1 gb:NM_007671.1 gb:U19596.1	673.95	416.35	659.7	688.2	424.5	408.2	1.61871
1431340_a_at	gb:AK010048.1 /DB_XREF=gi:12845220 /FEA=mRNA /CNT=4 /TID=Mm.196252.2 /TIER=ConsEnd /STK=0 /UG=Mm.196252 /LL=66360 /UG_GENE=2310002J21Rik /UG_TITLE=RIKEN cDNA 2310002J21 gene /DEF=Mus musculus adult male tongue cDNA, RIKEN full-length enriched library, clone:2310065J03:unclassifiable transcript, full insert sequence.	159.75	98.7	163.5	156	94.3	103.1	1.61854
1422974_at	gb:NM_011851.1 /DB_XREF=gi:6754899 /GEN=Nt5e /FEA=FLmRNA /CNT=18 /TID=Mm.56948.1 /TIER=FL /STK=0 /UG=Mm.56948 /LL=23959 /DEF=Mus musculus 5 nucleotidase, ecto (Nt5e), mRNA. /PROD=5 nucleotidase, ecto /FL=gb:NM_011851.1 gb:L12059.1	124.15	76.75	126.6	121.7	75.1	78.4	1.61759
1426084_a_at	gb:BC010841.1 /DB_XREF=gi:14789975 /FEA=FLmRNA /CNT=1 /TID=Mm.220916.1 /TIER=FL /STK=1 /UG=Mm.220916 /DEF=Mus musculus, clone MGC:6357 IMAGE:3493883, mRNA, complete cds. /PROD=Unknown (protein for MGC:6357) /FL=gb:BC010841.1	693.9	430.3	711.5	676.3	424.4	436.2	1.6126
1442155_at	gb:BB456609 /DB_XREF=gi:16426072 /DB_XREF=BB456609 /CLONE=D130047L09 /FEA=EST /CNT=8 /TID=Mm.130007.1 /TIER=ConsEnd /STK=3 /UG=Mm.130007 /UG_TITLE=ESTs	88.65	55	87.2	90.1	52	58	1.61182
1455396_at	gb:BF451402 /DB_XREF=gi:11517571 /DB_XREF=uz69h07.x1 /CLONE=IMAGE:3674365 /FEA=EST /CNT=35 /TID=Mm.34461.1 /TIER=Stack /STK=14 /UG=Mm.34461 /LL=106909 /UG_GENE=AI451886 /UG_TITLE=expressed sequence AI451886	133.1	82.8	134	132.2	84.6	81	1.60749
1434976_x_at	gb:AV216412 /DB_XREF=gi:6157257 /DB_XREF=AV216412 /CLONE=2410160M04 /FEA=EST /CNT=24 /TID=Mm.6700.2 /TIER=Stack /STK=22 /UG=Mm.6700 /LL=13685 /UG_GENE=Eif4ebp1 /UG_TITLE=eukaryotic translation initiation factor 4E binding protein 1	4980.35	3098.4	4935.4	5025.3	2985.5	3211.3	1.60739
1455375_at	gb:BM205932 /DB_XREF=gi:17761214 /DB_XREF=C0290H08-3 /CLONE=C0290H08 /FEA=EST /CNT=16 /TID=Mm.36081.1 /TIER=Stack /STK=15 /UG=Mm.36081 /UG_TITLE=ESTs	72	44.8	73.8	70.2	46.7	42.9	1.60714
1440513_at	gb:BG066764 /DB_XREF=gi:12549333 /DB_XREF=H3046F07-3 /CLONE=H3046F07 /FEA=EST /CNT=6 /TID=Mm.63507.1 /TIER=ConsEnd /STK=5 /UG=Mm.63507 /LL=97540 /UG_GENE=C80258 /UG_TITLE=expressed sequence C80258	131.3	81.9	136	126.6	81.8	82	1.60317
1416101_a_at	gb:NM_015786.1 /DB_XREF=gi:9845256 /GEN=H1f2 /FEA=FLmRNA /CNT=188 /TID=Mm.193539.1 /TIER=FL+Stack /STK=127 /UG=Mm.193539 /LL=50708 /DEF=Mus musculus H1 histone family, member 2 (H1f2), mRNA. /PROD=H1 histone family, member 2 /FL=gb:NM_015786.1	8620.15	5381.7	8617.1	8623.2	5089.7	5673.7	1.60175
1424609_a_at	gb:BM225255 /DB_XREF=gi:17786778 /DB_XREF=K0208G08-3 /CLONE=K0208G08 /FEA=FLmRNA /CNT=74 /TID=Mm.182434.2 /TIER=Stack /STK=12 /UG=Mm.182434 /UG_TITLE=Mus musculus, Similar to RIKEN cDNA 1700066C05 gene, clone MGC:28125 IMAGE:3980327, mRNA, complete cds /FL=gb:BC020078.1	686.2	428.85	675.6	696.8	430.3	427.4	1.60009
1424607_a_at	gb:BC020078.1 /DB_XREF=gi:18043256 /FEA=FLmRNA /CNT=74 /TID=Mm.182434.2 /TIER=FL+Stack /STK=23 /UG=Mm.182434 /DEF=Mus musculus, Similar to RIKEN cDNA 1700066C05 gene, clone MGC:28125 IMAGE:3980327, mRNA, complete cds. /PROD=Similar to RIKEN cDNA 1700066C05 gene /FL=gb:BC020078.1	697.9	436.7	691.8	704	419.1	454.3	1.59812
1417969_at	gb:NM_133765.1 /DB_XREF=gi:19526979 /GEN=2310046N15Rik /FEA=FLmRNA /CNT=58 /TID=Mm.24829.1 /TIER=FL+Stack /STK=32 /UG=Mm.24829 /LL=76454 /DEF=Mus musculus RIKEN cDNA 2310046N15 gene (2310046N15Rik), mRNA. /PROD=RIKEN cDNA 2310046N15 /FL=gb:NM_133765.1	1093.05	684.25	1073.6	1112.5	653.2	715.3	1.59744
1456348_x_at	gb:BB312086 /DB_XREF=gi:9012791 /DB_XREF=BB312086 /CLONE=B230331H06 /FEA=EST /CNT=13 /TID=Mm.96918.1 /TIER=Stack /STK=11 /UG=Mm.96918 /UG_TITLE=ESTs	23	14.4	23.3	22.7	14.1	14.7	1.59722
1420640_at	gb:AV275997 /DB_XREF=gi:16390763 /DB_XREF=AV275997 /CLONE=4932432D01 /FEA=FLmRNA /CNT=55 /TID=Mm.86772.1 /TIER=Stack /STK=8 /UG=Mm.86772 /LL=57748 /UG_GENE=Jmy-pending /UG_TITLE=junction-mediating and regulatory protein /FL=gb:NM_021310.1 gb:AF201390.1	865.25	542.35	863.3	867.2	537.3	547.4	1.59537
1427384_at	gb:BB529459 /DB_XREF=gi:16445608 /DB_XREF=BB529459 /CLONE=E030002F19 /FEA=mRNA /CNT=84 /TID=Mm.101049.1 /TIER=ConsEnd /STK=2 /UG=Mm.101049 /UG_TITLE=Mus musculus, clone IMAGE:3597702, mRNA, partial cds	764.55	480.3	745.6	783.5	465.1	495.5	1.59182
1452114_s_at	gb:BF225802 /DB_XREF=gi:11133410 /DB_XREF=uy47g01.x1 /CLONE=IMAGE:3662736 /FEA=FLmRNA /CNT=424 /TID=Mm.218877.2 /TIER=Stack /STK=13 /UG=Mm.218877 /LL=16011 /UG_GENE=Igfbp5 /UG_TITLE=insulin-like growth factor binding protein 5 /FL=gb:L12447.1	3447.5	2167.95	3461.2	3433.8	2146.9	2189	1.59021
1455430_at	gb:BQ179705 /DB_XREF=gi:20355210 /DB_XREF=UI-M-EW0-bwu-e-02-0-UI.r1 /CLONE=IMAGE:5703145 /FEA=EST /CNT=31 /TID=Mm.44322.1 /TIER=Stack /STK=13 /UG=Mm.44322 /UG_TITLE=ESTs	559.95	353.2	573.8	546.1	343.3	363.1	1.58536
1423375_at	gb:AK005900.1 /DB_XREF=gi:12838722 /FEA=FLmRNA /CNT=69 /TID=Mm.22919.1 /TIER=Stack /STK=10 /UG=Mm.22919 /LL=66935 /UG_GENE=1700023B02Rik /UG_TITLE=RIKEN cDNA 1700023B02 gene /DEF=Mus musculus adult male testis cDNA, RIKEN full-length enriched library, clone:1700012D21:homolog to CBF1 INTERACTING COREPRESSOR CIR, full insert sequence. /FL=gb:NM_025854.1	260.95	165.6	253.9	268	165.4	165.8	1.57579
1415859_at	gb:BB858329 /DB_XREF=gi:17099783 /DB_XREF=BB858329 /CLONE=G370050E07 /FEA=FLmRNA /CNT=444 /TID=Mm.22776.1 /TIER=Stack /STK=14 /UG=Mm.22776 /LL=56347 /UG_GENE=Eif3s8 /UG_TITLE=eukaryotic translation initiation factor 3, subunit 8 (110 kDa) /FL=gb:BC025032.1 gb:BC024855.1 gb:U67328.1 gb:NM_019646.1	2710.35	1720.7	2786.6	2634.1	1670	1771.4	1.57514
1452982_at	gb:BB446952 /DB_XREF=gi:9289564 /DB_XREF=BB446952 /CLONE=D030058C01 /FEA=mRNA /CNT=150 /TID=Mm.12130.1 /TIER=Stack /STK=15 /UG=Mm.12130 /LL=77773 /UG_GENE=A330103N21Rik /UG_TITLE=RIKEN cDNA A330103N21 gene	755.9	480.3	780.2	731.6	478	482.6	1.57381
1451310_a_at	gb:J02583.1 /DB_XREF=gi:192681 /FEA=FLmRNA /CNT=83 /TID=Mm.930.2 /TIER=FL+Stack /STK=38 /UG=Mm.930 /LL=13039 /UG_GENE=Ctsl /UG_TITLE=cathepsin L /DEF=Mouse cysteine proteinase mRNA, complete cds. /FL=gb:J02583.1	7841.7	4989	7843.7	7839.7	4708.8	5269.2	1.5718
1424569_at	gb:BC026492.1 /DB_XREF=gi:20072319 /FEA=FLmRNA /CNT=101 /TID=Mm.202725.1 /TIER=FL+Stack /STK=24 /UG=Mm.202725 /DEF=Mus musculus, clone MGC:31579 IMAGE:4505095, mRNA, complete cds. /PROD=Unknown (protein for MGC:31579) /FL=gb:BC026492.1	177.2	112.75	178.6	175.8	113.5	112	1.57162
1456347_at	gb:BG065562 /DB_XREF=gi:12548125 /DB_XREF=H3032F09-3 /CLONE=H3032F09 /FEA=EST /CNT=13 /TID=Mm.31327.1 /TIER=Stack /STK=11 /UG=Mm.31327 /UG_TITLE=ESTs	58.35	37.15	58.9	57.8	37.6	36.7	1.57066
1430521_s_at	gb:AW548480 /DB_XREF=gi:7193902 /DB_XREF=L0037D09-3 /CLONE=L0037D09 /FEA=mRNA /CNT=3 /TID=Mm.157675.1 /TIER=ConsEnd /STK=2 /UG=Mm.157675 /LL=70271 /UG_GENE=1500031E20Rik /UG_TITLE=RIKEN cDNA 1500031E20 gene	105.05	66.9	101.6	108.5	68.4	65.4	1.57025
1456251_x_at	gb:BB132602 /DB_XREF=gi:8786992 /DB_XREF=BB132602 /CLONE=9830001K12 /FEA=EST /CNT=13 /TID=Mm.1508.2 /TIER=Stack /STK=13 /UG=Mm.1508 /LL=12257 /UG_GENE=Bzrp /UG_TITLE=benzodiazepine receptor, peripheral	869.9	554.6	863.2	876.6	564.8	544.4	1.56852
1416695_at	gb:BC002055.1 /DB_XREF=gi:12805192 /FEA=FLmRNA /CNT=194 /TID=Mm.1508.1 /TIER=FL+Stack /STK=73 /UG=Mm.1508 /LL=12257 /UG_GENE=Bzrp /DEF=Mus musculus, Similar to benzodiazepine receptor, peripheral, clone MGC:6086 IMAGE:3493196, mRNA, complete cds. /PROD=Similar to benzodiazepine receptor, peripheral /FL=gb:NM_009775.1 gb:L17306.1 gb:BC002055.1 gb:D21207.1	1574.65	1004.2	1598.6	1550.7	959.7	1048.7	1.56806
1452387_a_at	gb:AI156725 /DB_XREF=gi:3685194 /DB_XREF=ue53h02.r1 /CLONE=IMAGE:1494867 /FEA=mRNA /CNT=278 /TID=Mm.21145.2 /TIER=Stack /STK=10 /UG=Mm.21145 /LL=56332 /UG_GENE=Amotl2 /UG_TITLE=angiomotin like 2	1669.7	1065.05	1695.8	1643.6	1109.7	1020.4	1.56772
1420731_a_at	gb:NM_007792.1 /DB_XREF=gi:6681066 /GEN=Csrp2 /FEA=FLmRNA /CNT=6 /TID=Mm.2020.1 /TIER=FL /STK=3 /UG=Mm.2020 /LL=13008 /DEF=Mus musculus cysteine-rich protein 2 (Csrp2), mRNA. /PROD=cysteine-rich protein 2 /FL=gb:AF037208.1 gb:NM_007792.1	1038.45	662.55	1068.5	1008.4	646.5	678.6	1.56735
1455634_at	gb:AU067731 /DB_XREF=gi:4968468 /DB_XREF=AU067731 /CLONE=MNCb-0976 /FEA=EST /CNT=10 /TID=Mm.36136.1 /TIER=Stack /STK=10 /UG=Mm.36136 /LL=106359 /UG_GENE=AU067731 /UG_TITLE=expressed sequence AU067731	371.65	237.45	366	377.3	249.4	225.5	1.56517
1422788_at	gb:NM_021398.1 /DB_XREF=gi:10946743 /GEN=Eeg1-pending /FEA=FLmRNA /CNT=26 /TID=Mm.116825.1 /TIER=FL+Stack /STK=12 /UG=Mm.116825 /LL=58207 /DEF=Mus musculus embryonic epithelial gene 1 (Eeg1-pending), mRNA. /PROD=embryonic epithelial gene 1 /FL=gb:AF188622.1 gb:NM_021398.1	1496.45	956.45	1464	1528.9	925.5	987.4	1.56459
1428448_a_at	gb:AK008582.1 /DB_XREF=gi:12842855 /FEA=mRNA /CNT=284 /TID=Mm.35779.1 /TIER=Stack /STK=41 /UG=Mm.35779 /LL=71752 /UG_GENE=1300004C11Rik /UG_TITLE=RIKEN cDNA 1300004C11 gene /DEF=Mus musculus adult male small intestine cDNA, RIKEN full-length enriched library, clone:2010319A12:homolog to TFIIIC2 SUBUNIT, full insert sequence.	423.7	270.95	422.4	425	266.8	275.1	1.56376
1455242_at	gb:BM220880 /DB_XREF=gi:17781097 /DB_XREF=C0946H03-3 /CLONE=C0946H03 /FEA=EST /CNT=206 /TID=Mm.196551.1 /TIER=Stack /STK=12 /UG=Mm.196551 /LL=73231 /UG_GENE=3110052D19Rik /UG_TITLE=RIKEN cDNA 3110052D19 gene	534.1	341.6	531.4	536.8	354.1	329.1	1.56352
1448211_at	gb:NM_133764.1 /DB_XREF=gi:19526977 /GEN=0610006O14Rik /FEA=FLmRNA /CNT=206 /TID=Mm.30214.1 /TIER=FL+Stack /STK=130 /UG=Mm.30214 /LL=76252 /DEF=Mus musculus RIKEN cDNA 0610006O14 gene (0610006O14Rik), mRNA. /PROD=RIKEN cDNA 0610006O14 /FL=gb:NM_133764.1 gb:BC010790.1	448.9	287.25	435.1	462.7	293.8	280.7	1.56275
1448794_s_at	gb:BG067003 /DB_XREF=gi:12549572 /DB_XREF=H3049E03-3 /CLONE=H3049E03 /FEA=FLmRNA /CNT=94 /TID=Mm.2467.1 /TIER=Stack /STK=8 /UG=Mm.2467 /LL=22792 /UG_GENE=Zrf2 /UG_TITLE=zuotin related factor 2 /FL=gb:NM_009584.1 gb:D63784.1	447.55	286.5	443.3	451.8	295.8	277.2	1.56213
1426869_at	gb:BB005556 /DB_XREF=gi:16214917 /DB_XREF=BB005556 /CLONE=4732467A04 /FEA=mRNA /CNT=53 /TID=Mm.41561.1 /TIER=Stack /STK=47 /UG=Mm.41561 /LL=117606 /UG_GENE=Boc /UG_TITLE=biregional cell adhesion molecule-relateddown-regulated by oncogenes (Cdon) binding protein	109.9	70.4	106.8	113	69	71.8	1.56108
1418170_a_at	gb:BB223737 /DB_XREF=gi:15410155 /DB_XREF=BB223737 /CLONE=A530083H20 /FEA=FLmRNA /CNT=200 /TID=Mm.25570.1 /TIER=Stack /STK=117 /UG=Mm.25570 /LL=142682 /UG_GENE=Bdg29-pending /UG_TITLE=BDG-29 protein /FL=gb:NM_080855.1 gb:BC005674.1 gb:AB030244.1	282.7	181.15	276.3	289.1	184.3	178	1.56059
1423860_at	gb:AB006361.1 /DB_XREF=gi:2317285 /FEA=FLmRNA /CNT=130 /TID=Mm.1008.1 /TIER=FL+Stack /STK=89 /UG=Mm.1008 /LL=19215 /UG_GENE=Ptgds /DEF=Mus musculus mRNA for prostaglandin D synthetase, complete cds. /PROD=prostaglandin D synthetase /FL=gb:AB006361.1	11407.8	7312.5	11392.6	11422.9	7364.3	7260.7	1.56003
1420533_at	gb:NM_021896.1 /DB_XREF=gi:11230803 /GEN=Gucy1a3 /FEA=FLmRNA /CNT=25 /TID=Mm.143831.1 /TIER=FL /STK=4 /UG=Mm.143831 /LL=60596 /DEF=Mus musculus guanylate cyclase 1, soluble, alpha 3 (Gucy1a3), mRNA. /PROD=guanylate cyclase 1, soluble, alpha 3 /FL=gb:NM_021896.1 gb:AF297082.1	179.6	115.2	182.8	176.4	110.2	120.2	1.55903
1455399_at	gb:BB739754 /DB_XREF=gi:16142759 /DB_XREF=BB739754 /CLONE=F430115H19 /FEA=EST /CNT=22 /TID=Mm.22908.1 /TIER=Stack /STK=14 /UG=Mm.22908 /UG_TITLE=ESTs, Weakly similar to T18293 guanylate kinase-interacting protein 1 Maguin-1, membrane-associated - rat (R.norvegicus)	320.3	205.5	324.5	316.1	194.9	216.1	1.55864
1437177_at	gb:BI964325 /DB_XREF=gi:16338730 /DB_XREF=id39b05.x1 /CLONE=IMAGE:5665473 /FEA=EST /CNT=53 /TID=Mm.28811.1 /TIER=Stack /STK=23 /UG=Mm.28811 /LL=52147 /UG_GENE=DXErtd793e /UG_TITLE=DNA segment, Chr X, ERATO Doi 793, expressed	292.55	187.7	297.1	288	183.7	191.7	1.5586
1451684_a_at	gb:BC016192.1 /DB_XREF=gi:16740614 /FEA=FLmRNA /CNT=22 /TID=Mm.132482.1 /TIER=FL /STK=2 /UG=Mm.132482 /LL=12121 /UG_GENE=Bicd1 /DEF=Mus musculus, Similar to Bicaudal D (Drosophila) homolog 1, clone MGC:27566 IMAGE:4483840, mRNA, complete cds. /PROD=Similar to Bicaudal D (Drosophila) homolog 1 /FL=gb:BC016192.1	73.7	47.3	73.6	73.8	44.7	49.9	1.55814
1417009_at	gb:NM_023143.1 /DB_XREF=gi:12963528 /GEN=C1r /FEA=FLmRNA /CNT=148 /TID=Mm.24276.1 /TIER=FL+Stack /STK=60 /UG=Mm.24276 /LL=50909 /DEF=Mus musculus complement component 1, r subcomponent (C1r), mRNA. /PROD=complement component 1, r subcomponent /FL=gb:AF148216.1 gb:NM_023143.1 gb:BC004637.1	652.3	419.05	659.7	644.9	403	435.1	1.55662
1426610_a_at	gb:AW545934 /DB_XREF=gi:7191401 /DB_XREF=L0002A05-3 /CLONE=L0002A05 /FEA=FLmRNA /CNT=20 /TID=Mm.117043.2 /TIER=Stack /STK=10 /UG=Mm.117043 /LL=22130 /UG_GENE=Ttf1 /UG_TITLE=transcription termination factor 1 /FL=gb:AF237703.1	143.8	92.4	141.9	145.7	95.6	89.2	1.55628
1434607_at	gb:BM247010 /DB_XREF=gi:17882280 /DB_XREF=K0745H10-3 /CLONE=K0745H10 /FEA=EST /CNT=112 /TID=Mm.27807.1 /TIER=Stack /STK=28 /UG=Mm.27807 /UG_TITLE=ESTs, Weakly similar to PUTATIVE ATP-DEPENDENT RNA HELICASE PL10 (M.musculus)	271.95	174.75	272.3	271.6	179.4	170.1	1.55622
1447896_s_at	gb:AV066512 /DB_XREF=gi:5186340 /DB_XREF=AV066512 /CLONE=2010109N14 /FEA=EST /CNT=2 /TID=Mm.175039.1 /TIER=ConsEnd /STK=2 /UG=Mm.175039 /UG_TITLE=ESTs	2468.05	1586.15	2455.2	2480.9	1596.8	1575.5	1.556
1426863_at	gb:BM123721 /DB_XREF=gi:17107489 /DB_XREF=L0529C10-3 /CLONE=L0529C10 /FEA=mRNA /CNT=65 /TID=Mm.28275.2 /TIER=Stack /STK=48 /UG=Mm.28275 /LL=19655 /UG_GENE=Rbmx /UG_TITLE=RNA binding motif protein, X chromosome	151.1	97.25	151.7	150.5	101.4	93.1	1.55373
1430935_at	gb:AK016804.1 /DB_XREF=gi:12855735 /FEA=mRNA /CNT=3 /TID=Mm.195599.1 /TIER=ConsEnd /STK=1 /UG=Mm.195599 /LL=71149 /UG_GENE=4933413G19Rik /UG_TITLE=RIKEN cDNA 4933413G19 gene /DEF=Mus musculus adult male testis cDNA, RIKEN full-length enriched library, clone:4933413G19:unclassifiable, full insert sequence.	33.25	21.45	33	33.5	21.2	21.7	1.55012
1427672_a_at	gb:AJ002730.1 /DB_XREF=gi:3021456 /GEN=Utx /FEA=mRNA /CNT=1 /TID=Mm.28750.2 /TIER=ConsEnd /STK=0 /UG=Mm.28750 /LL=22289 /DEF=Mus musculus mRNA for ubiquitously transcribed TPR gene on the X chromosome (Utx). /PROD=UTX	314.65	203.05	311.8	317.5	192.7	213.4	1.54962
1430269_at	gb:AK004148.1 /DB_XREF=gi:12835221 /FEA=mRNA /CNT=4 /TID=Mm.75201.1 /TIER=ConsEnd /STK=3 /UG=Mm.75201 /LL=68753 /UG_GENE=1110037P11Rik /UG_TITLE=RIKEN cDNA 1110037P11 gene /DEF=Mus musculus 18 days embryo whole body cDNA, RIKEN full-length enriched library, clone:1110037P11:similar to MYOSIN-BINDING PROTEIN H (MYBP-H) (H-PROTEIN), full insert sequence.	1927.75	1245.4	1949.2	1906.3	1288.8	1202	1.5479
1416766_at	gb:NM_133684.1 /DB_XREF=gi:19526847 /GEN=2810484M10Rik /FEA=FLmRNA /CNT=147 /TID=Mm.177724.1 /TIER=FL+Stack /STK=70 /UG=Mm.177724 /LL=67247 /DEF=Mus musculus RIKEN cDNA 2810484M10 gene (2810484M10Rik), mRNA. /PROD=RIKEN cDNA 2810484M10 /FL=gb:BC006888.1 gb:NM_133684.1	1600.65	1034.1	1592.6	1608.7	1013.1	1055.1	1.54787
1448362_at	gb:NM_019795.1 /DB_XREF=gi:9790098 /GEN=Dnajc7 /FEA=FLmRNA /CNT=173 /TID=Mm.196142.1 /TIER=FL+Stack /STK=86 /UG=Mm.196142 /LL=56354 /DEF=Mus musculus DnaJ (Hsp40) homolog, subfamily C, member 7 (Dnajc7), mRNA. /PROD=DnaJ (Hsp40) homolog, subfamily C, member 7 /FL=gb:AB028861.1 gb:NM_019795.1	1981.45	1281.4	1958.1	2004.8	1224.9	1337.9	1.54632
1425050_at	gb:BC016576.1 /DB_XREF=gi:16741529 /FEA=FLmRNA /CNT=170 /TID=Mm.182574.1 /TIER=FL /STK=7 /UG=Mm.182574 /LL=66307 /UG_GENE=2610034N03Rik /DEF=Mus musculus, clone MGC:27719 IMAGE:2609919, mRNA, complete cds. /PROD=Unknown (protein for MGC:27719) /FL=gb:AY035213.1 gb:BC016576.1	760.5	492.2	766.6	754.4	472.2	512.2	1.5451
1448620_at	gb:NM_010188.1 /DB_XREF=gi:6753833 /GEN=Fcgr3 /FEA=FLmRNA /CNT=97 /TID=Mm.22119.1 /TIER=FL+Stack /STK=53 /UG=Mm.22119 /LL=14131 /DEF=Mus musculus Fc receptor, IgG, low affinity III (Fcgr3), mRNA. /PROD=Fc receptor, IgG, low affinity III /FL=gb:AF197930.1 gb:M14215.1 gb:NM_010188.1	868.9	562.55	870.3	867.5	538.8	586.3	1.54457
1431429_a_at	gb:AK006286.1 /DB_XREF=gi:12839304 /GEN=Arl4 /FEA=mRNA /CNT=3 /TID=Mm.12723.2 /TIER=ConsEnd /STK=0 /UG=Mm.12723 /LL=11861 /UG_TITLE=ADP-ribosylation-like 4 /DEF=Mus musculus adult male testis cDNA, RIKEN full-length enriched library, clone:1700023N04:ADP-ribosylation-like 4, full insert sequence.	663.3	429.5	674.4	652.2	436	423	1.54435
1418595_at	gb:NM_020568.1 /DB_XREF=gi:10181203 /GEN=S3-12-pending /FEA=FLmRNA /CNT=45 /TID=Mm.12966.1 /TIER=FL+Stack /STK=21 /UG=Mm.12966 /LL=57435 /DEF=Mus musculus plasma membrane associated protein, S3-12 (S3-12-pending), mRNA. /PROD=plasma membrane associated protein, S3-12 /FL=gb:AF064748.1 gb:NM_020568.1	3261.45	2112.8	3247.7	3275.2	2113.7	2111.9	1.54366
1426951_at	gb:AV227314 /DB_XREF=gi:16385433 /DB_XREF=AV227314 /CLONE=4222402K14 /FEA=mRNA /CNT=125 /TID=Mm.19271.1 /TIER=Stack /STK=27 /UG=Mm.19271 /LL=50766 /UG_GENE=Crim1 /UG_TITLE=cysteine-rich motor neuron 1	571	370.05	577.3	564.7	364.2	375.9	1.54303
1448306_at	gb:NM_010907.1 /DB_XREF=gi:6754839 /GEN=Nfkbia /FEA=FLmRNA /CNT=183 /TID=Mm.8884.1 /TIER=FL+Stack /STK=97 /UG=Mm.8884 /LL=18035 /DEF=Mus musculus nuclear factor of kappa light chain gene enhancer in B-cells inhibitor, alpha (Nfkbia), mRNA. /PROD=nuclear factor of kappa light chain geneenhancer in B-cells inhibitor, alpha /FL=gb:NM_010907.1 gb:U36277.1	2959.5	1918.35	2942.4	2976.6	1873.7	1963	1.54273
1452638_s_at	gb:BC027538.1 /DB_XREF=gi:20380346 /FEA=mRNA /CNT=13 /TID=Mm.221051.1 /TIER=ConsEnd /STK=0 /UG=Mm.221051 /DEF=Mus musculus, Similar to dynamin 1-like, clone MGC:41233 IMAGE:1395338, mRNA, complete cds. /PROD=Similar to dynamin 1-like	83.05	53.85	84.7	81.4	56.1	51.6	1.54225
1416983_s_at	gb:AI462296 /DB_XREF=gi:4316326 /DB_XREF=ub62a08.x1 /CLONE=IMAGE:1382294 /FEA=FLmRNA /CNT=233 /TID=Mm.29891.1 /TIER=ConsEnd /STK=0 /UG=Mm.29891 /LL=56458 /UG_GENE=Foxo1 /UG_TITLE=forkhead box O1 /FL=gb:AF114258.1 gb:NM_019739.1 gb:AF126056.1	893.75	580.3	911.5	876	594.9	565.7	1.54015
1449270_at	gb:BB559706 /DB_XREF=gi:9646072 /DB_XREF=BB559706 /CLONE=E330040D03 /FEA=FLmRNA /CNT=64 /TID=Mm.83454.1 /TIER=ConsEnd /STK=2 /UG=Mm.83454 /LL=67448 /UG_GENE=1200007L24Rik /UG_TITLE=RIKEN cDNA 1200007L24 gene /FL=gb:NM_026162.1 gb:AF378761.1	162.85	105.8	159.5	166.2	102.4	109.2	1.53922
1416625_at	gb:NM_009776.1 /DB_XREF=gi:6753217 /GEN=Serping1 /FEA=FLmRNA /CNT=192 /TID=Mm.38888.1 /TIER=FL+Stack /STK=77 /UG=Mm.38888 /LL=12258 /DEF=Mus musculus serine (or cysteine) proteinase inhibitor, clade G (C1 inhibitor), member 1 (Serping1), mRNA. /PROD=complement component 1 inhibitor /FL=gb:AF010254.1 gb:BC002026.1 gb:NM_009776.1	5538.4	3600.4	5629.4	5447.4	3563.8	3637	1.53827
1455775_at	gb:AW988196 /DB_XREF=gi:8183283 /DB_XREF=ug04a02.y1 /CLONE=IMAGE:1530602 /FEA=EST /CNT=9 /TID=Mm.52323.1 /TIER=Stack /STK=8 /UG=Mm.52323 /UG_TITLE=ESTs, Moderately similar to AF242376 1 KRAB zinc finger protein (M.musculus)	253.1	164.55	249.7	256.5	167.2	161.9	1.53813
1431549_at	gb:AK016978.1 /DB_XREF=gi:12856002 /FEA=mRNA /CNT=2 /TID=Mm.79157.2 /TIER=ConsEnd /STK=1 /UG=Mm.79157 /LL=71257 /UG_GENE=4933429D13Rik /UG_TITLE=RIKEN cDNA 4933429D13 gene /DEF=Mus musculus adult male testis cDNA, RIKEN full-length enriched library, clone:4933429D13:hypothetical protein, full insert sequence.	67.2	43.7	67.5	66.9	42.7	44.7	1.53776
1427172_at	gb:AJ278702.1 /DB_XREF=gi:13399212 /FEA=mRNA /CNT=20 /TID=Mm.32986.1 /TIER=Stack /STK=12 /UG=Mm.32986 /DEF=Mus musculus partial mRNA for putative cxorf-5 related protein (ORF1). /PROD=putative cxorf-5 related protein	117.25	76.25	118.4	116.1	73.5	79	1.5377
1422842_at	gb:C88269 /DB_XREF=gi:2920226 /DB_XREF=C88269 /CLONE=J0259D03 /FEA=FLmRNA /CNT=219 /TID=Mm.3065.1 /TIER=Stack /STK=17 /UG=Mm.3065 /LL=24128 /UG_GENE=Xrn2 /UG_TITLE=5-3 exoribonuclease 2 /FL=gb:BC004028.1 gb:NM_011917.1 gb:D38517.1	420.2	273.3	427.1	413.3	277.7	268.9	1.5375
1422470_at	gb:NM_009760.1 /DB_XREF=gi:6753197 /GEN=Bnip3 /FEA=FLmRNA /CNT=197 /TID=Mm.2159.1 /TIER=FL+Stack /STK=80 /UG=Mm.2159 /LL=12176 /DEF=Mus musculus BCL2adenovirus E1B 19 kDa-interacting protein 1, NIP3 (Bnip3), mRNA. /PROD=BCL2adenovirus E1B 19 kDa-interacting protein1, NIP3 /FL=gb:AF041054.1 gb:NM_009760.1	7189.1	4676.4	7095.6	7282.6	4848.5	4504.3	1.53732
1416454_s_at	gb:NM_007392.1 /DB_XREF=gi:6671506 /GEN=Acta2 /FEA=FLmRNA /CNT=294 /TID=Mm.16537.1 /TIER=FL+Stack /STK=88 /UG=Mm.16537 /LL=11475 /DEF=Mus musculus actin, alpha 2, smooth muscle, aorta (Acta2), mRNA. /PROD=actin, alpha 2, smooth muscle, aorta /FL=gb:NM_007392.1	8388.2	5461.2	8404.6	8371.8	5329.8	5592.6	1.53596
1419867_a_at	gb:BF168124 /DB_XREF=gi:11048476 /DB_XREF=601776382F1 /CLONE=IMAGE:4017764 /FEA=EST /CNT=1 /TID=Mm.24790.2 /TIER=ConsEnd /STK=0 /UG=Mm.24790 /LL=74483 /UG_GENE=4933432B13Rik /UG_TITLE=RIKEN cDNA 4933432B13 gene	297.9	194.05	288.1	307.7	196	192.1	1.53517
1434151_at	gb:AV171622 /DB_XREF=gi:16383588 /DB_XREF=AV171622 /CLONE=3300001H21 /FEA=EST /CNT=117 /TID=Mm.220975.2 /TIER=Stack /STK=40 /UG=Mm.220975 /LL=70152 /UG_GENE=2210414H16Rik /UG_TITLE=RIKEN cDNA 2210414H16 gene	1706.25	1113	1722.7	1689.8	1125.3	1100.7	1.53302
1440660_at	gb:BB460876 /DB_XREF=gi:16426589 /DB_XREF=BB460876 /CLONE=D130069D03 /FEA=EST /CNT=5 /TID=Mm.132696.1 /TIER=ConsEnd /STK=5 /UG=Mm.132696 /UG_TITLE=ESTs	60.6	39.55	58.8	62.4	40.4	38.7	1.53224
1417928_at	gb:NM_019417.1 /DB_XREF=gi:9507052 /GEN=Ril-pending /FEA=FLmRNA /CNT=61 /TID=Mm.21830.1 /TIER=FL+Stack /STK=33 /UG=Mm.21830 /LL=30794 /DEF=Mus musculus reversion induced LIM gene (Ril-pending), mRNA. /PROD=reversion induced LIM gene /FL=gb:NM_019417.1	974.8	636.2	983.6	966	651.9	620.5	1.53222
1435719_at	gb:BM935216 /DB_XREF=gi:19394368 /DB_XREF=UI-M-BH3-ara-e-06-0-UI.r1 /CLONE=UI-M-BH3-ara-e-06-0-UI /FEA=EST /CNT=20 /TID=Mm.32097.1 /TIER=Stack /STK=14 /UG=Mm.32097 /LL=100124 /UG_GENE=AI448984 /UG_TITLE=expressed sequence AI448984	100.35	65.55	97.4	103.3	66.5	64.6	1.53089
1451562_at	gb:BC006662.1 /DB_XREF=gi:13879369 /FEA=FLmRNA /CNT=25 /TID=Mm.25240.1 /TIER=FL+Stack /STK=9 /UG=Mm.25240 /DEF=Mus musculus, clone MGC:7867 IMAGE:3501534, mRNA, complete cds. /PROD=Unknown (protein for MGC:7867) /FL=gb:BC006662.1	255.1	166.65	254.8	255.4	165	168.3	1.53075
1430309_at	gb:BC025455.1 /DB_XREF=gi:19343663 /FEA=mRNA /CNT=16 /TID=Mm.29384.1 /TIER=ConsEnd /STK=2 /UG=Mm.29384 /LL=71175 /UG_GENE=4933421G18Rik /UG_TITLE=RIKEN cDNA 4933421G18 gene /DEF=Mus musculus, RIKEN cDNA 4933421G18 gene, clone IMAGE:5354629, mRNA.	1256.55	821.5	1227.1	1286	820.5	822.5	1.52958
1425463_at	gb:AF179425.1 /DB_XREF=gi:5882287 /GEN=Gata6 /FEA=FLmRNA /CNT=219 /TID=Mm.21146.1 /TIER=FL /STK=1 /UG=Mm.21146 /LL=14465 /DEF=Mus musculus transcription factor GATA-6 (Gata6) mRNA, complete cds. /PROD=transcription factor GATA-6 /FL=gb:AF179425.1	757.15	495.05	758.9	755.4	502.1	488	1.52944
1445489_at	gb:BB223379 /DB_XREF=gi:8891991 /DB_XREF=BB223379 /CLONE=A530081O15 /FEA=EST /CNT=3 /TID=Mm.164651.1 /TIER=ConsEnd /STK=2 /UG=Mm.164651 /UG_TITLE=ESTs	45.7	29.9	45	46.4	30.6	29.2	1.52843
1416343_a_at	gb:NM_010685.1 /DB_XREF=gi:6754501 /GEN=Lamp2 /FEA=FLmRNA /CNT=151 /TID=Mm.486.1 /TIER=FL+Stack /STK=96 /UG=Mm.486 /LL=16784 /DEF=Mus musculus lysosomal membrane glycoprotein 2 (Lamp2), mRNA. /PROD=lysosomal membrane glycoprotein 2 /FL=gb:NM_010685.1 gb:J05287.1	954.9	626.1	972.4	937.4	626.7	625.5	1.52516
1425859_a_at	gb:AB029146.1 /DB_XREF=gi:8918329 /FEA=FLmRNA /CNT=3 /TID=Mm.2261.3 /TIER=FL /STK=1 /UG=Mm.2261 /LL=19185 /UG_GENE=Psmd4 /DEF=Mus musculus mRNA for pUb-R5, complete cds. /PROD=pUb-R5 /FL=gb:AB029146.1	2520.55	1653	2559.4	2481.7	1578.3	1727.7	1.52483
1449164_at	gb:BC021637.1 /DB_XREF=gi:18204915 /FEA=FLmRNA /CNT=41 /TID=Mm.15819.1 /TIER=FL+Stack /STK=20 /UG=Mm.15819 /LL=12514 /UG_GENE=Cd68 /DEF=Mus musculus, CD68 antigen, clone MGC:13848 IMAGE:3981024, mRNA, complete cds. /PROD=CD68 antigen /FL=gb:BC021637.1 gb:NM_009853.1	730.85	479.85	749.1	712.6	471.2	488.5	1.52308
1456609_at	gb:BE994488 /DB_XREF=gi:10677778 /DB_XREF=UI-M-BZ1-bjn-h-12-0-UI.s1 /CLONE=UI-M-BZ1-bjn-h-12-0-UI /FEA=EST /CNT=49 /TID=Mm.41603.1 /TIER=Stack /STK=8 /UG=Mm.41603 /LL=100245 /UG_GENE=AI891706 /UG_TITLE=expressed sequence AI891706	1343.05	881.9	1351.2	1334.9	860.6	903.2	1.52291
1429096_at	gb:AK013353.1 /DB_XREF=gi:12850661 /FEA=mRNA /CNT=31 /TID=Mm.64974.1 /TIER=Stack /STK=12 /UG=Mm.64974 /LL=72810 /UG_GENE=2810455D13Rik /UG_TITLE=RIKEN cDNA 2810455D13 gene /DEF=Mus musculus 10, 11 days embryo whole body cDNA, RIKEN full-length enriched library, clone:2810455D13:unclassifiable transcript, full insert sequence.	185.9	122.1	188.8	183	124.9	119.3	1.52252
1424988_at	gb:BC010206.1 /DB_XREF=gi:16307333 /FEA=FLmRNA /CNT=58 /TID=Mm.212855.1 /TIER=FL+Stack /STK=9 /UG=Mm.212855 /DEF=Mus musculus, Similar to myosin regulatory light chain interacting protein, clone MGC:11702 IMAGE:3964381, mRNA, complete cds. /PROD=Similar to myosin regulatory light chaininteracting protein /FL=gb:BC010206.1	1783.95	1172.9	1821.7	1746.2	1200.8	1145	1.52097
1433903_at	gb:BM227771 /DB_XREF=gi:17790175 /DB_XREF=K0248G10-3 /CLONE=K0248G10 /FEA=EST /CNT=69 /TID=Mm.203905.1 /TIER=Stack /STK=53 /UG=Mm.203905 /LL=104949 /UG_GENE=AU021838 /UG_TITLE=expressed sequence AU021838	459.95	302.65	464.2	455.7	317.9	287.4	1.51974
1451006_at	gb:AV286265 /DB_XREF=gi:16392000 /DB_XREF=AV286265 /CLONE=5031420O09 /FEA=FLmRNA /CNT=136 /TID=Mm.11223.1 /TIER=Stack /STK=17 /UG=Mm.11223 /LL=22436 /UG_GENE=Xdh /UG_TITLE=xanthine dehydrogenase /FL=gb:NM_011723.1	1791.4	1181.5	1753.8	1829	1171.4	1191.6	1.51621
1421840_at	gb:BB305534 /DB_XREF=gi:15411280 /DB_XREF=BB305534 /CLONE=B230120E19 /FEA=FLmRNA /CNT=126 /TID=Mm.369.1 /TIER=Stack /STK=28 /UG=Mm.369 /LL=11303 /UG_GENE=Abca1 /UG_TITLE=ATP-binding cassette, sub-family A (ABC1), member 1 /FL=gb:NM_013454.1	2745.6	1813.05	2687.9	2803.3	1833.7	1792.4	1.51435
1417239_at	gb:BC002162.1 /DB_XREF=gi:12805382 /FEA=FLmRNA /CNT=151 /TID=Mm.12481.1 /TIER=FL+Stack /STK=51 /UG=Mm.12481 /LL=12626 /UG_GENE=Cetn3 /DEF=Mus musculus, centrin 3, clone MGC:7312 IMAGE:3485864, mRNA, complete cds. /PROD=centrin 3 /FL=gb:BC002162.1 gb:NM_007684.1	1199.6	792.2	1182.9	1216.3	765.3	819.1	1.51426
1431609_a_at	gb:AK008391.1 /DB_XREF=gi:12842548 /FEA=mRNA /CNT=2 /TID=Mm.46354.4 /TIER=ConsEnd /STK=1 /UG=Mm.46354 /LL=11433 /UG_GENE=Acp5 /UG_TITLE=acid phosphatase 5, tartrate resistant /DEF=Mus musculus adult male small intestine cDNA, RIKEN full-length enriched library, clone:2010110O21:acid phosphatase 5, tartrate resistant, full insert sequence.	372.8	246.25	382.1	363.5	246.7	245.8	1.51391
1428394_at	gb:AK005293.1 /DB_XREF=gi:12837747 /GEN=Nfatc2 /FEA=mRNA /CNT=69 /TID=Mm.116802.5 /TIER=Stack /STK=45 /UG=Mm.116802 /LL=18019 /UG_TITLE=nuclear factor of activated T-cells, cytoplasmic 2 /DEF=Mus musculus adult male cerebellum cDNA, RIKEN full-length enriched library, clone:1500019N11:nuclear factor of activated T-cells, cytoplasmic 2, full insert sequence.	1285.9	849.6	1291.1	1280.7	859	840.2	1.51354
1455663_at	gb:BB055163 /DB_XREF=gi:16259757 /DB_XREF=BB055163 /CLONE=6720478C22 /FEA=EST /CNT=19 /TID=Mm.45745.1 /TIER=Stack /STK=9 /UG=Mm.45745 /UG_TITLE=ESTs, Weakly similar to JE0096 myocilin - mouse (M.musculus)	154.45	102.05	151.1	157.8	101	103.1	1.51347
1437260_at	gb:BB035005 /DB_XREF=gi:16258293 /DB_XREF=BB035005 /CLONE=5033427K03 /FEA=EST /CNT=26 /TID=Mm.51349.1 /TIER=Stack /STK=21 /UG=Mm.51349 /UG_TITLE=ESTs, Moderately similar to A57384 multimerin, endothelial cell, precursor (H.sapiens)	293.35	193.85	287.1	299.6	191.6	196.1	1.51328
1434386_at	gb:BM225269 /DB_XREF=gi:17786795 /DB_XREF=K0209A07-3 /CLONE=K0209A07 /FEA=EST /CNT=42 /TID=Mm.24179.1 /TIER=Stack /STK=33 /UG=Mm.24179 /LL=102751 /UG_GENE=AW061228 /UG_TITLE=expressed sequence AW061228	306.15	202.35	312.7	299.6	201.2	203.5	1.51297
1422910_s_at	gb:AU022584 /DB_XREF=gi:3387559 /DB_XREF=AU022584 /CLONE=J0416H06 /FEA=FLmRNA /CNT=34 /TID=Mm.219634.1 /TIER=Stack /STK=9 /UG=Mm.219634 /LL=67241 /UG_GENE=2810489L22Rik /UG_TITLE=RIKEN cDNA 2810489L22 gene /FL=gb:NM_026052.1	508.75	336.4	513.2	504.3	337.2	335.6	1.51234
1430231_a_at	gb:AK021095.1 /DB_XREF=gi:12861875 /FEA=mRNA /CNT=6 /TID=Mm.18879.2 /TIER=ConsEnd /STK=3 /UG=Mm.18879 /LL=68121 /UG_GENE=C030018L16Rik /UG_TITLE=RIKEN cDNA C030018L16 gene /DEF=Mus musculus adult male corpus striatum cDNA, RIKEN full-length enriched library, clone:C030018L16:similar to HYPOTHETICAL 76.9 KDA PROTEIN, full insert sequence.	33.1	21.9	33.1	33.1	21.2	22.6	1.51142
1434603_at	gb:BG074645 /DB_XREF=gi:12557214 /DB_XREF=H3137F02-3 /CLONE=H3137F02 /FEA=EST /CNT=146 /TID=Mm.206238.1 /TIER=Stack /STK=42 /UG=Mm.206238 /UG_TITLE=ESTs, Moderately similar to T42707 hypothetical protein DKFZp586E041.1 (H.sapiens)	937.95	620.6	942.1	933.8	647	594.2	1.51136
1422731_at	gb:AK004806.1 /DB_XREF=gi:12836263 /GEN=Limd1 /FEA=FLmRNA /CNT=233 /TID=Mm.10987.1 /TIER=Stack /STK=91 /UG=Mm.10987 /LL=29806 /UG_TITLE=LIM domains containing 1 /DEF=Mus musculus adult male lung cDNA, RIKEN full-length enriched library, clone:1200016B23:LIM domains containing 1, full insert sequence. /FL=gb:NM_013860.1	2070.35	1370	2039.4	2101.3	1339.9	1400.1	1.5112
1438322_x_at	gb:BB028312 /DB_XREF=gi:8323955 /DB_XREF=BB028312 /CLONE=5430403G11 /FEA=EST /CNT=12 /TID=Mm.3204.3 /TIER=Stack /STK=11 /UG=Mm.3204 /LL=14137 /UG_GENE=Fdft1 /UG_TITLE=farnesyl diphosphate farnesyl transferase 1	1237	818.6	1223.3	1250.7	812.5	824.7	1.51112
1418514_at	gb:NM_013827.1 /DB_XREF=gi:7305288 /GEN=Mtf2 /FEA=FLmRNA /CNT=185 /TID=Mm.10563.1 /TIER=FL+Stack /STK=22 /UG=Mm.10563 /LL=17765 /DEF=Mus musculus metal response element binding transcription factor 2 (Mtf2), mRNA. /PROD=metal response element binding transcriptionfactor 2 /FL=gb:S78454.1 gb:NM_013827.1	176.5	116.85	180.3	172.7	116.8	116.9	1.51048
1435187_at	gb:BG064946 /DB_XREF=gi:12547509 /DB_XREF=H3025F06-3 /CLONE=H3025F06 /FEA=EST /CNT=31 /TID=Mm.41855.1 /TIER=Stack /STK=19 /UG=Mm.41855 /UG_TITLE=ESTs	225.6	149.55	229.3	221.9	148.3	150.8	1.50853
1456341_a_at	gb:AV354744 /DB_XREF=gi:6395801 /DB_XREF=AV354744 /CLONE=7330401E16 /FEA=EST /CNT=14 /TID=Mm.19788.5 /TIER=Stack /STK=11 /UG=Mm.19788 /LL=16601 /UG_GENE=Klf9 /UG_TITLE=Kruppel-like factor 9	6535.7	4339	6372	6699.4	4260.3	4417.7	1.50627
1418326_at	gb:BC026131.1 /DB_XREF=gi:20070697 /FEA=FLmRNA /CNT=96 /TID=Mm.27943.1 /TIER=FL+Stack /STK=25 /UG=Mm.27943 /LL=20539 /UG_GENE=Slc7a5 /DEF=Mus musculus, solute carrier family 7 (cationic amino acid transporter, y+ system), member 5, clone MGC:13766 IMAGE:4188854, mRNA, complete cds. /PROD=solute carrier family 7 (cationic amino acidtransporter, y+ system), member 5 /FL=gb:AB017189.1 gb:BC026131.1 …	200.45	133.15	196.7	204.2	130.8	135.5	1.50544
1429918_at	gb:AK018317.1 /DB_XREF=gi:12857966 /FEA=mRNA /CNT=9 /TID=Mm.93461.1 /TIER=ConsEnd /STK=6 /UG=Mm.93461 /LL=76232 /UG_GENE=6530403F17Rik /UG_TITLE=RIKEN cDNA 6530403F17 gene /DEF=Mus musculus 10 days neonate cerebellum cDNA, RIKEN full-length enriched library, clone:6530403F17:unclassifiable transcript, full insert sequence.	460.3	307.25	469.5	451.1	304.5	310	1.49813
1449027_at	gb:NM_133955.1 /DB_XREF=gi:19923059 /GEN=Arhu /FEA=FLmRNA /CNT=85 /TID=Mm.28954.1 /TIER=FL+Stack /STK=26 /UG=Mm.28954 /LL=69581 /DEF=Mus musculus ras homolog gene family, member U (Arhu), mRNA. /PROD=ras homolog gene family, member U /FL=gb:NM_133955.1 gb:AB051827.1 gb:BC020060.1 gb:AF378088.1	311.25	207.85	312	310.5	213.7	202	1.49747
1434996_at	gb:AV316233 /DB_XREF=gi:15406075 /DB_XREF=AV316233 /CLONE=5830435B21 /FEA=EST /CNT=47 /TID=Mm.37457.1 /TIER=Stack /STK=21 /UG=Mm.37457 /UG_TITLE=ESTs, Weakly similar to ADT1 MOUSE ADP,ATP CARRIER PROTEIN, HEARTSKELETAL MUSCLE ISOFORM T1 (M.musculus)	524.55	350.3	538.2	510.9	354.2	346.4	1.49743
1432136_s_at	gb:AK007572.1 /DB_XREF=gi:12841200 /FEA=mRNA /CNT=1 /TID=Mm.161667.1 /TIER=ConsEnd /STK=0 /UG=Mm.161667 /LL=69115 /UG_GENE=1810021D01Rik /UG_TITLE=RIKEN cDNA 1810021D01 gene /DEF=Mus musculus 10 day old male pancreas cDNA, RIKEN full-length enriched library, clone:1810021D01:homolog to CDNA FLJ10479 FIS, CLONE NT2RP2000120 (DC1) (HYPOTHETICAL 39.8 KDA PROTEIN), full insert sequence.	757.25	505.85	751.1	763.4	505	506.7	1.49699
1451166_a_at	gb:BC026784.1 /DB_XREF=gi:20072405 /FEA=FLmRNA /CNT=99 /TID=Mm.24002.1 /TIER=FL+Stack /STK=80 /UG=Mm.24002 /LL=75565 /UG_GENE=1700023O11Rik /DEF=Mus musculus, RIKEN cDNA 1700023O11 gene, clone MGC:25622 IMAGE:4206090, mRNA, complete cds. /PROD=RIKEN cDNA 1700023O11 gene /FL=gb:BC026784.1	191.6	128.25	194.9	188.3	126.4	130.1	1.49396
1434858_x_at	gb:BQ178976 /DB_XREF=gi:20354468 /DB_XREF=UI-M-EV0-bwt-l-21-0-UI.r1 /CLONE=IMAGE:5701796 /FEA=EST /CNT=33 /TID=Mm.200818.2 /TIER=Stack /STK=24 /UG=Mm.200818 /LL=69752 /UG_GENE=2410004P19Rik /UG_TITLE=RIKEN cDNA 2410004P19 gene	57.95	38.85	56.8	59.1	38.2	39.5	1.49163
1426235_a_at	gb:U09114.1 /DB_XREF=gi:483917 /FEA=FLmRNA /CNT=271 /TID=Mm.2338.2 /TIER=FL+Stack /STK=32 /UG=Mm.2338 /LL=14645 /UG_GENE=Glns /DEF=Mus musculus glutamate-ammonia ligase mRNA, complete cds. /PROD=glutamate-ammonia ligase /FL=gb:BC015086.1 gb:AY044241.1 gb:U09114.1	3544.3	2378	3487.2	3601.4	2418.6	2337.4	1.49045
1452360_a_at	gb:BB376407 /DB_XREF=gi:16407508 /DB_XREF=BB376407 /CLONE=C130085A19 /FEA=mRNA /CNT=49 /TID=Mm.95879.2 /TIER=Stack /STK=35 /UG=Mm.95879 /UG_TITLE=Mus musculus, clone IMAGE:4036309, mRNA	368	247.15	363.7	372.3	242.1	252.2	1.48897
1424776_a_at	gb:BC025908.1 /DB_XREF=gi:19483945 /FEA=FLmRNA /CNT=49 /TID=Mm.23827.1 /TIER=FL+Stack /STK=16 /UG=Mm.23827 /DEF=Mus musculus, Similar to putative mitochondrial solute carrier, clone MGC:32461 IMAGE:5043992, mRNA, complete cds. /PROD=Similar to putative mitochondrial solutecarrier /FL=gb:BC025908.1	1218.85	818.9	1222	1215.7	823.4	814.4	1.4884
1429351_at	gb:AK018314.1 /DB_XREF=gi:12857962 /FEA=mRNA /CNT=79 /TID=Mm.126970.1 /TIER=Stack /STK=32 /UG=Mm.126970 /LL=76216 /UG_GENE=6530402O20Rik /UG_TITLE=RIKEN cDNA 6530402O20 gene /DEF=Mus musculus 10 days neonate cerebellum cDNA, RIKEN full-length enriched library, clone:6530402O20:unclassifiable transcript, full insert sequence.	2350.75	1580.85	2334.3	2367.2	1616.6	1545.1	1.48702
1437380_x_at	gb:BB558114 /DB_XREF=gi:9644480 /DB_XREF=BB558114 /CLONE=E330032F04 /FEA=EST /CNT=20 /TID=Mm.24365.5 /TIER=Stack /STK=19 /UG=Mm.24365 /LL=66851 /UG_GENE=0610042A05Rik /UG_TITLE=RIKEN cDNA 0610042A05 gene	1079.8	726.25	1098	1061.6	726.7	725.8	1.48682
1434655_at	gb:BB794583 /DB_XREF=gi:16964202 /DB_XREF=BB794583 /CLONE=G431001A03 /FEA=EST /CNT=44 /TID=Mm.26785.1 /TIER=Stack /STK=27 /UG=Mm.26785 /LL=100672 /UG_GENE=AI463295 /UG_TITLE=expressed sequence AI463295	236.9	159.35	232.8	241	159.8	158.9	1.48666
1424926_at	gb:C76103 /DB_XREF=gi:2516433 /DB_XREF=C76103 /CLONE=J0003F01 /FEA=FLmRNA /CNT=89 /TID=Mm.39716.1 /TIER=Stack /STK=8 /UG=Mm.39716 /UG_TITLE=Mus musculus SEC63 (Sec63) mRNA, complete cds /FL=gb:AY024346.1 gb:BC019366.1	333.2	224.5	329.9	336.5	222.6	226.4	1.48419
1424613_at	gb:AF378831.1 /DB_XREF=gi:14269445 /GEN=Raig2 /FEA=FLmRNA /CNT=76 /TID=Mm.103439.1 /TIER=FL+Stack /STK=23 /UG=Mm.103439 /LL=64297 /DEF=Mus musculus orphan G protein-coupled receptor (Raig2) mRNA, complete cds. /PROD=orphan G protein-coupled receptor /FL=gb:AF378831.1 gb:BC020004.1	319.05	215.15	318.4	319.7	207.6	222.7	1.48292
1441235_at	gb:BM942872 /DB_XREF=gi:19402735 /DB_XREF=UI-M-BZ1-bec-c-02-0-UI.r1 /CLONE=UI-M-BZ1-bec-c-02-0-UI /FEA=EST /CNT=5 /TID=Mm.150847.1 /TIER=ConsEnd /STK=4 /UG=Mm.150847 /UG_TITLE=ESTs	41.05	27.7	41.4	40.7	27.3	28.1	1.48195
1416666_at	gb:NM_009255.1 /DB_XREF=gi:6678098 /GEN=Serpine2 /FEA=FLmRNA /CNT=173 /TID=Mm.3093.1 /TIER=FL+Stack /STK=75 /UG=Mm.3093 /LL=20720 /DEF=Mus musculus serine (or cysteine) proteinase inhibitor, clade E (nexin, plasminogen activator inhibitor type 1), member 2 (Serpine2), mRNA. /PROD=serine protease inhibitor 4 /FL=gb:NM_009255.1 gb:BC010675.1	1019.4	688.2	1041.7	997.1	699.4	677	1.48126
1455861_at	gb:AV307614 /DB_XREF=gi:16393955 /DB_XREF=AV307614 /CLONE=5730554E19 /FEA=EST /CNT=49 /TID=Mm.220339.1 /TIER=Stack /STK=34 /UG=Mm.220339 /LL=98492 /UG_GENE=AL022914 /UG_TITLE=expressed sequence AL022914	136.85	92.45	138.7	135	91.2	93.7	1.48026
1439163_at	gb:BQ174973 /DB_XREF=gi:20350465 /DB_XREF=UI-M-DJ2-bwb-h-24-0-UI.s1 /CLONE=UI-M-DJ2-bwb-h-24-0-UI /FEA=EST /CNT=11 /TID=Mm.34852.1 /TIER=Stack /STK=8 /UG=Mm.34852 /UG_TITLE=ESTs	1694.15	1147.6	1691.8	1696.5	1128.1	1167.1	1.47625
1420696_at	gb:NM_013657.1 /DB_XREF=gi:7305466 /GEN=Sema3c /FEA=FLmRNA /CNT=14 /TID=Mm.5071.1 /TIER=FL /STK=3 /UG=Mm.5071 /LL=20348 /DEF=Mus musculus sema domain, immunoglobulin domain (Ig), short basic domain, secreted, (semaphorin) 3C (Sema3c), mRNA. /PROD=sema domain, immunoglobulin domain (Ig), shortbasic domain, secreted, (semaphorin) 3C /FL=gb:NM_013657.1	103.7	70.25	104.8	102.6	68.2	72.3	1.47616
1455725_a_at	gb:BI903743 /DB_XREF=gi:16165767 /DB_XREF=603167494F1 /CLONE=IMAGE:5255591 /FEA=EST /CNT=25 /TID=Mm.18516.3 /TIER=Stack /STK=8 /UG=Mm.18516 /LL=15081 /UG_GENE=H3f3b /UG_TITLE=H3 histone, family 3B	4307.7	2922.4	4352.9	4262.5	2894.1	2950.7	1.47403
1448760_at	gb:NM_013844.1 /DB_XREF=gi:7305646 /GEN=Zfp68 /FEA=FLmRNA /CNT=89 /TID=Mm.27575.1 /TIER=FL+Stack /STK=42 /UG=Mm.27575 /LL=24135 /DEF=Mus musculus Zinc finger protein 68 (Zfp68), mRNA. /PROD=Zinc finger protein 68 /FL=gb:AB024005.1 gb:BC018171.1 gb:NM_013844.1	562.1	382.2	555.3	568.9	377.5	386.9	1.4707
1428342_at	gb:AK014890.1 /DB_XREF=gi:12852995 /FEA=mRNA /CNT=133 /TID=Mm.216342.1 /TIER=Stack /STK=50 /UG=Mm.216342 /LL=70922 /UG_GENE=4921514E24Rik /UG_TITLE=RIKEN cDNA 4921514E24 gene /DEF=Mus musculus adult male testis cDNA, RIKEN full-length enriched library, clone:4921514E24:unclassifiable transcript, full insert sequence.	824.45	561.1	819	829.9	569.3	552.9	1.46935
1436044_at	gb:BB452990 /DB_XREF=gi:16425734 /DB_XREF=BB452990 /CLONE=D130020M11 /FEA=EST /CNT=30 /TID=Mm.38127.1 /TIER=Stack /STK=11 /UG=Mm.38127 /LL=68745 /UG_GENE=1110034K09Rik /UG_TITLE=RIKEN cDNA 1110034K09 gene	489.15	333	494.2	484.1	335.9	330.1	1.46892
1416660_at	gb:NM_010123.1 /DB_XREF=gi:6753739 /GEN=Eif3 /FEA=FLmRNA /CNT=376 /TID=Mm.2238.1 /TIER=FL+Stack /STK=9 /UG=Mm.2238 /LL=13669 /DEF=Mus musculus eukaryotic translation initiation factor 3 (Eif3), mRNA. /PROD=eukaryotic translation initiation factor 3 /FL=gb:U14172.1 gb:NM_010123.1	635.65	432.85	629	642.3	427.8	437.9	1.46852
1437969_s_at	gb:BM233238 /DB_XREF=gi:17868508 /DB_XREF=K0334B08-3 /CLONE=K0334B08 /FEA=EST /CNT=13 /TID=Mm.180687.4 /TIER=Stack /STK=13 /UG=Mm.180687 /LL=68327 /UG_GENE=0610007P22Rik /UG_TITLE=RIKEN cDNA 0610007P22 gene	214.55	146.1	218	211.1	144	148.2	1.46851
1435261_at	gb:BQ174442 /DB_XREF=gi:20349933 /DB_XREF=UI-M-DJ2-bvy-i-07-0-UI.s1 /CLONE=UI-M-DJ2-bvy-i-07-0-UI /FEA=EST /CNT=40 /TID=Mm.23956.1 /TIER=Stack /STK=18 /UG=Mm.23956 /UG_TITLE=ESTs, Weakly similar to F32D1.3.p (Caenorhabditis elegans) (C.elegans)	2820.5	1923.15	2892.8	2748.2	1914.7	1931.6	1.4666
1418840_at	gb:NM_011050.1 /DB_XREF=gi:6754997 /GEN=Pdcd4 /FEA=FLmRNA /CNT=38 /TID=Mm.1605.1 /TIER=FL+Stack /STK=17 /UG=Mm.1605 /LL=18569 /DEF=Mus musculus programmed cell death 4 (Pdcd4), mRNA. /PROD=programmed cell death 4 /FL=gb:D50465.1 gb:D86344.1 gb:NM_011050.1	476.5	325.05	488.1	464.9	315.4	334.7	1.46593
1417590_at	gb:NM_024264.1 /DB_XREF=gi:13195683 /GEN=1300013A03Rik /FEA=FLmRNA /CNT=90 /TID=Mm.26793.1 /TIER=FL+Stack /STK=41 /UG=Mm.26793 /LL=74768 /DEF=Mus musculus RIKEN cDNA 1300013A03 gene (1300013A03Rik), mRNA. /PROD=RIKEN cDNA 1300013A03 /FL=gb:NM_024264.1 gb:BC002183.1	928.85	634.1	907.4	950.3	614.1	654.1	1.46483
1448297_a_at	gb:NM_016788.1 /DB_XREF=gi:7948994 /GEN=Tnk2 /FEA=FLmRNA /CNT=145 /TID=Mm.1483.1 /TIER=FL+Stack /STK=99 /UG=Mm.1483 /LL=51789 /DEF=Mus musculus tyrosine kinase, non-receptor, 2 (Tnk2), mRNA. /PROD=tyrosine kinase, non-receptor, 2 /FL=gb:NM_016788.1 gb:AF037260.1	339.8	232.25	332.3	347.3	238.3	226.2	1.46308
1453475_at	gb:BM123601 /DB_XREF=gi:17107369 /DB_XREF=L0527F12-3 /CLONE=L0527F12 /FEA=mRNA /CNT=13 /TID=Mm.218473.1 /TIER=ConsEnd /STK=2 /UG=Mm.218473 /LL=74886 /UG_GENE=4930445K14Rik /UG_TITLE=RIKEN cDNA 4930445K14 gene	260.75	178.4	261.1	260.4	177.5	179.3	1.4616
1448616_at	gb:BF466091 /DB_XREF=gi:11535274 /DB_XREF=UI-M-CG0p-bqt-d-09-0-UI.s1 /CLONE=UI-M-CG0p-bqt-d-09-0-UI /FEA=FLmRNA /CNT=131 /TID=Mm.5114.1 /TIER=Stack /STK=9 /UG=Mm.5114 /LL=13543 /UG_GENE=Dvl2 /UG_TITLE=dishevelled 2, dsh homolog (Drosophila) /FL=gb:U24160.1 gb:NM_007888.1	28.2	19.3	27.6	28.8	19.2	19.4	1.46114
1455868_a_at	gb:BB387906 /DB_XREF=gi:9110734 /DB_XREF=BB387906 /CLONE=C230053J16 /FEA=EST /CNT=93 /TID=Mm.40888.3 /TIER=Stack /STK=33 /UG=Mm.40888 /LL=74237 /UG_GENE=1700022B05Rik /UG_TITLE=RIKEN cDNA 1700022B05 gene	998.3	683.4	1007.6	989	675.1	691.7	1.46078
1418434_at	gb:NM_018810.1 /DB_XREF=gi:9055273 /GEN=Mkrn1 /FEA=FLmRNA /CNT=175 /TID=Mm.7198.1 /TIER=FL+Stack /STK=23 /UG=Mm.7198 /LL=54484 /DEF=Mus musculus makorin, ring finger protein, 1 (Mkrn1), mRNA. /PROD=makorin, ring finger protein, 1 /FL=gb:NM_018810.1 gb:AF192785.1	437.95	299.9	438.2	437.7	287.6	312.2	1.46032
1431866_at	gb:AK019584.1 /DB_XREF=gi:12859872 /FEA=mRNA /CNT=1 /TID=Mm.160151.1 /TIER=ConsEnd /STK=0 /UG=Mm.160151 /LL=78916 /UG_GENE=4930425K24Rik /UG_TITLE=RIKEN cDNA 4930425K24 gene /DEF=Mus musculus adult male testis cDNA, RIKEN full-length enriched library, clone:4930425K24:hypothetical protein, full insert sequence.	3.65	2.5	3.7	3.6	2.4	2.6	1.46
1424043_at	gb:BC004652.1 /DB_XREF=gi:13435549 /FEA=FLmRNA /CNT=127 /TID=Mm.38927.1 /TIER=FL+Stack /STK=59 /UG=Mm.38927 /LL=67418 /UG_GENE=3732410E19Rik /DEF=Mus musculus, Similar to RIKEN cDNA 3732410E19 gene, clone MGC:7223 IMAGE:3483273, mRNA, complete cds. /PROD=Similar to RIKEN cDNA 3732410E19 gene /FL=gb:BC004652.1	573.9	393.3	563.7	584.1	404.9	381.7	1.45919
1448754_at	gb:NM_011254.1 /DB_XREF=gi:6755299 /GEN=Rbp1 /FEA=FLmRNA /CNT=93 /TID=Mm.2450.1 /TIER=FL+Stack /STK=42 /UG=Mm.2450 /LL=19659 /DEF=Mus musculus retinol binding protein 1, cellular (Rbp1), mRNA. /PROD=retinol binding protein 1, cellular /FL=gb:BC018254.1 gb:NM_011254.1	1123.05	770.2	1150	1096.1	757.8	782.6	1.45813
1455757_at	gb:AU067741 /DB_XREF=gi:4968478 /DB_XREF=AU067741 /CLONE=MNCb-1216 /FEA=EST /CNT=13 /TID=Mm.35051.1 /TIER=Stack /STK=8 /UG=Mm.35051 /UG_TITLE=ESTs, Weakly similar to I48208 zinc finger protein 30 - mouse (M.musculus)	339.4	233.4	337.8	341	234.6	232.2	1.45416
1449106_at	gb:NM_008161.1 /DB_XREF=gi:6680076 /GEN=Gpx3 /FEA=FLmRNA /CNT=307 /TID=Mm.7156.1 /TIER=FL+Stack /STK=22 /UG=Mm.7156 /LL=14778 /DEF=Mus musculus glutathione peroxidase 3 (Gpx3), mRNA. /PROD=glutathione peroxidase 3 /FL=gb:U13705.1 gb:NM_008161.1	12307.2	8465.85	12513.4	12101.1	8517.8	8413.9	1.45375
1448550_at	gb:NM_008489.1 /DB_XREF=gi:6678669 /GEN=Lbp /FEA=FLmRNA /CNT=198 /TID=Mm.218846.1 /TIER=FL+Stack /STK=59 /UG=Mm.218846 /LL=16803 /DEF=Mus musculus lipopolysaccharide binding protein (Lbp), mRNA. /PROD=lipopolysaccharide binding protein /FL=gb:NM_008489.1 gb:BC004795.1	464.85	320.45	474.9	454.8	315.7	325.2	1.45062
1444783_at	gb:AI481869 /DB_XREF=gi:4375095 /DB_XREF=vj75h03.x1 /CLONE=IMAGE:934901 /FEA=EST /CNT=4 /TID=Mm.157411.1 /TIER=ConsEnd /STK=2 /UG=Mm.157411 /UG_TITLE=ESTs	105.45	72.7	107.4	103.5	70.7	74.7	1.45048
1441577_at	gb:BB419140 /DB_XREF=gi:16423434 /DB_XREF=BB419140 /CLONE=C530014P21 /FEA=EST /CNT=4 /TID=Mm.209331.1 /TIER=ConsEnd /STK=4 /UG=Mm.209331 /UG_TITLE=ESTs	90.35	62.3	89.2	91.5	60.3	64.3	1.45024
1450179_at	gb:BB212560 /DB_XREF=gi:16352794 /DB_XREF=BB212560 /CLONE=A530001M15 /FEA=FLmRNA /CNT=15 /TID=Mm.159224.1 /TIER=ConsEnd /STK=7 /UG=Mm.159224 /LL=74499 /UG_GENE=Sost /UG_TITLE=sclerostin /FL=gb:NM_024449.2 gb:AF326740.1	141.95	97.95	143.8	140.1	97.7	98.2	1.44921
1416427_at	gb:NM_017367.1 /DB_XREF=gi:8393062 /GEN=Ccni /FEA=FLmRNA /CNT=309 /TID=Mm.22711.1 /TIER=FL+Stack /STK=9 /UG=Mm.22711 /LL=12453 /DEF=Mus musculus cyclin I (Ccni), mRNA. /PROD=cyclin I /FL=gb:NM_017367.1 gb:BC003290.1 gb:AF005886.2	7775.1	5366.75	7685.7	7864.5	5298.4	5435.1	1.44875
1432143_a_at	gb:AK006835.1 /DB_XREF=gi:12840111 /FEA=mRNA /CNT=1 /TID=Mm.87639.2 /TIER=ConsEnd /STK=0 /UG=Mm.87639 /LL=73389 /UG_GENE=1700058O05Rik /UG_TITLE=RIKEN cDNA 1700058O05 gene /DEF=Mus musculus adult male testis cDNA, RIKEN full-length enriched library, clone:1700058O05:homolog to HMG-BOX CONTAINING PROTEIN 1, full insert sequence.	560.2	387.4	574.6	545.8	394.5	380.3	1.44605
1422710_a_at	gb:NM_021415.2 /DB_XREF=gi:13435398 /GEN=Cacna1h /FEA=FLmRNA /CNT=33 /TID=Mm.180108.1 /TIER=FL+Stack /STK=17 /UG=Mm.180108 /LL=58226 /DEF=Mus musculus calcium channel, voltage-dependent, T type, alpha 1H subunit (Cacna1h), mRNA. /PROD=calcium channel alpha13.2 subunit /FL=gb:NM_021415.2	324.4	224.35	319.3	329.5	232.4	216.3	1.44595
1459740_s_at	gb:AW108044 /DB_XREF=gi:6078844 /DB_XREF=um25g11.x1 /CLONE=IMAGE:2225636 /FEA=EST /CNT=2 /TID=Mm.199181.1 /TIER=ConsEnd /STK=2 /UG=Mm.199181 /LL=101326 /UG_GENE=AW108044 /UG_TITLE=expressed sequence AW108044	1045.3	723.25	1047.5	1043.1	746	700.5	1.44528
1416109_at	gb:NM_024243.1 /DB_XREF=gi:18859606 /GEN=0610006A03Rik /FEA=FLmRNA /CNT=204 /TID=Mm.21580.1 /TIER=FL+Stack /STK=126 /UG=Mm.21580 /LL=71665 /DEF=Mus musculus RIKEN cDNA 0610006A03 gene (0610006A03Rik), mRNA. /PROD=RIKEN cDNA 0610006A03 /FL=gb:NM_024243.1 gb:BC003235.1	1394.3	965.15	1376.5	1412.1	951	979.3	1.44465
1450115_at	gb:NM_008139.1 /DB_XREF=gi:6680038 /GEN=Gnaq /FEA=FLmRNA /CNT=36 /TID=Mm.4446.1 /TIER=FL /STK=2 /UG=Mm.4446 /LL=14682 /DEF=Mus musculus guanine nucleotide binding protein, alpha q polypeptide (Gnaq), mRNA. /PROD=guanine nucleotide binding protein, alpha qpolypeptide /FL=gb:NM_008139.1 gb:M55412.1	62.4	43.2	62.3	62.5	42.8	43.6	1.44444
1433795_at	gb:BM122301 /DB_XREF=gi:17106069 /DB_XREF=L0508B07-3 /CLONE=L0508B07 /FEA=EST /CNT=89 /TID=Mm.45644.1 /TIER=Stack /STK=60 /UG=Mm.45644 /LL=73753 /UG_GENE=1110036H20Rik /UG_TITLE=RIKEN cDNA 1110036H20 gene	2300.45	1593.15	2285.9	2315	1552.5	1633.8	1.44396
1424752_x_at	gb:BC016248.1 /DB_XREF=gi:16740749 /FEA=FLmRNA /CNT=38 /TID=Mm.124210.1 /TIER=FL+Stack /STK=17 /UG=Mm.124210 /DEF=Mus musculus, Similar to zinc finger protein 85 (HPF4, HTF1), clone MGC:28872 IMAGE:4527362, mRNA, complete cds. /PROD=Similar to zinc finger protein 85 (HPF4, HTF1) /FL=gb:BC016248.1	234.35	162.3	230.9	237.8	161.8	162.8	1.44393
1436952_at	gb:BE995545 /DB_XREF=gi:10679988 /DB_XREF=UI-M-CG0p-bia-b-02-0-UI.s1 /CLONE=UI-M-CG0p-bia-b-02-0-UI /FEA=EST /CNT=62 /TID=Mm.19788.3 /TIER=Stack /STK=33 /UG=Mm.19788 /LL=16601 /UG_GENE=Klf9 /UG_TITLE=Kruppel-like factor 9	312	216.1	315.3	308.7	219.5	212.7	1.44378
1439496_at	gb:BG073340 /DB_XREF=gi:12555909 /DB_XREF=H3121E03-3 /CLONE=H3121E03 /FEA=EST /CNT=23 /TID=Mm.35296.1 /TIER=ConsEnd /STK=7 /UG=Mm.35296 /UG_TITLE=ESTs, Weakly similar to TYROSINE-PROTEIN KINASE JAK3 (M.musculus)	363.5	251.9	367.8	359.2	253.1	250.7	1.44303
1435947_at	gb:BQ175669 /DB_XREF=gi:20351161 /DB_XREF=UI-M-DJ2-bwe-g-08-0-UI.s1 /CLONE=UI-M-DJ2-bwe-g-08-0-UI /FEA=EST /CNT=35 /TID=Mm.35478.1 /TIER=Stack /STK=12 /UG=Mm.35478 /UG_TITLE=ESTs	511.9	355	510	513.8	350.3	359.7	1.44197
1423627_at	gb:AV158882 /DB_XREF=gi:5402517 /DB_XREF=AV158882 /CLONE=3010020C13 /FEA=FLmRNA /CNT=46 /TID=Mm.252.1 /TIER=Stack /STK=8 /UG=Mm.252 /LL=18104 /UG_GENE=Nqo1 /UG_TITLE=NAD(P)H dehydrogenase, quinone 1 /FL=gb:BC004579.1 gb:M36660.1 gb:U12961.1 gb:NM_008706.1	1183	821.55	1207.4	1158.6	825.1	818	1.43996
1427201_at	gb:AJ277212.1 /DB_XREF=gi:13397908 /FEA=mRNA /CNT=46 /TID=Mm.220895.1 /TIER=Stack /STK=9 /UG=Mm.220895 /DEF=Mus musculus mRNA for hypothetical protein (ORF1) clone Telethon(Italy_B41)_Strait03708_FL626. /PROD=hypothetical protein	466.1	323.85	462.7	469.5	315.3	332.4	1.43925
1453287_at	gb:AK012871.1 /DB_XREF=gi:12849899 /FEA=mRNA /CNT=19 /TID=Mm.27619.1 /TIER=Stack /STK=8 /UG=Mm.27619 /LL=67434 /UG_GENE=0610012A05Rik /UG_TITLE=RIKEN cDNA 0610012A05 gene /DEF=Mus musculus 10, 11 days embryo whole body cDNA, RIKEN full-length enriched library, clone:2810037A14:hypothetical protein, full insert sequence.	652.9	453.65	665.4	640.4	455.2	452.1	1.43922
1438245_at	gb:BI664122 /DB_XREF=gi:15578355 /DB_XREF=603289235F1 /CLONE=IMAGE:5323376 /FEA=EST /CNT=18 /TID=Mm.4025.5 /TIER=Stack /STK=11 /UG=Mm.4025 /LL=18028 /UG_GENE=Nfib /UG_TITLE=nuclear factor IB	134.75	93.7	132.9	136.6	93.9	93.5	1.4381
1449405_at	gb:NM_027884.1 /DB_XREF=gi:13540491 /GEN=Tns /FEA=FLmRNA /CNT=81 /TID=Mm.179671.1 /TIER=FL+Stack /STK=11 /UG=Mm.179671 /LL=21961 /DEF=Mus musculus tensin (Tns), mRNA. /PROD=tensin /FL=gb:NM_027884.1	3656.5	2543.55	3678.7	3634.3	2562.8	2524.3	1.43756
1439170_at	gb:AU067772 /DB_XREF=gi:4968509 /DB_XREF=AU067772 /CLONE=MNCb-1654 /FEA=EST /CNT=10 /TID=Mm.25251.1 /TIER=Stack /STK=8 /UG=Mm.25251 /UG_TITLE=ESTs	104.85	72.95	107	102.7	72.3	73.6	1.43729
1423043_s_at	gb:BF123067 /DB_XREF=gi:10962017 /DB_XREF=601761829F1 /CLONE=IMAGE:4024807 /FEA=FLmRNA /CNT=421 /TID=Mm.18459.1 /TIER=Stack /STK=130 /UG=Mm.18459 /LL=14209 /UG_GENE=Fin14 /UG_TITLE=fibroblast growth factor inducible 14 /FL=gb:U42386.1 gb:NM_008015.1	4221.95	2943.95	4177.8	4266.1	2989.5	2898.4	1.43411
1437829_s_at	gb:C86191 /DB_XREF=gi:2918148 /DB_XREF=C86191 /CLONE=J0221H10 /FEA=EST /CNT=14 /TID=Mm.200510.1 /TIER=Stack /STK=14 /UG=Mm.200510 /LL=97404 /UG_GENE=C86191 /UG_TITLE=expressed sequence C86191	1052.75	734.3	1032.9	1072.6	737.7	730.9	1.43368
1438688_at	gb:BG915272 /DB_XREF=gi:14295748 /DB_XREF=602814585F1 /CLONE=IMAGE:4936821 /FEA=EST /CNT=27 /TID=Mm.29370.1 /TIER=Stack /STK=9 /UG=Mm.29370 /UG_TITLE=ESTs, Weakly similar to T31639 hypothetical protein Y57A10A.q - Caenorhabditis elegans (C.elegans)	3159.45	2204.15	3201.8	3117.1	2183.1	2225.2	1.43341
1417480_at	gb:NM_023605.1 /DB_XREF=gi:12963746 /GEN=9030401P18Rik /FEA=FLmRNA /CNT=84 /TID=Mm.28584.1 /TIER=FL+Stack /STK=44 /UG=Mm.28584 /LL=71538 /DEF=Mus musculus RIKEN cDNA 9030401P18 gene (9030401P18Rik), mRNA. /PROD=RIKEN cDNA 9030401P18 /FL=gb:BC020074.1 gb:NM_023605.1	1357	947.05	1345.3	1368.7	920.6	973.5	1.43287
1435055_a_at	gb:BB765813 /DB_XREF=gi:16208887 /DB_XREF=BB765813 /CLONE=G370056K19 /FEA=EST /CNT=22 /TID=Mm.1967.3 /TIER=Stack /STK=21 /UG=Mm.1967 /LL=21968 /UG_GENE=Tom1 /UG_TITLE=target of myb1 homolog (chicken)	3857.85	2692.7	3765.3	3950.4	2678.6	2706.8	1.43271
1438460_at	gb:AA739217 /DB_XREF=gi:2775403 /DB_XREF=vv51a09.r1 /CLONE=IMAGE:1225912 /FEA=EST /CNT=14 /TID=Mm.117008.1 /TIER=Stack /STK=10 /UG=Mm.117008 /UG_TITLE=ESTs, Weakly similar to zinc finger protein 261; DXHXS6673E (Mus musculus) (M.musculus)	56.3	39.3	56.6	56	40.9	37.7	1.43257
1423756_s_at	gb:BC019836.1 /DB_XREF=gi:18043722 /FEA=FLmRNA /CNT=420 /TID=Mm.22248.2 /TIER=FL+Stack /STK=125 /UG=Mm.22248 /LL=16010 /UG_GENE=Igfbp4 /DEF=Mus musculus, insulin-like growth factor binding protein 4, clone MGC:29917 IMAGE:5123738, mRNA, complete cds. /PROD=insulin-like growth factor binding protein 4 /FL=gb:BC019836.1	5692.55	3975.3	5531.6	5853.5	3924.3	4026.3	1.43198
1421415_s_at	gb:NM_008105.1 /DB_XREF=gi:6679972 /GEN=Gcnt2 /FEA=FLmRNA /CNT=7 /TID=Mm.23803.1 /TIER=FL /STK=2 /UG=Mm.23803 /LL=14538 /DEF=Mus musculus glucosaminyltransferase, I-branching enzyme (Gcnt2), mRNA. /PROD=glucosaminyltransferase, I-branching enzyme /FL=gb:AB037597.1 gb:U68182.1 gb:NM_023887.1 gb:NM_008105.1	78.85	55.1	77	80.7	54.6	55.6	1.43103
1428812_at	gb:AK006661.1 /DB_XREF=gi:12839868 /FEA=mRNA /CNT=26 /TID=Mm.141830.1 /TIER=Stack /STK=21 /UG=Mm.141830 /LL=73287 /UG_GENE=1700040L02Rik /UG_TITLE=RIKEN cDNA 1700040L02 gene /DEF=Mus musculus adult male testis cDNA, RIKEN full-length enriched library, clone:1700040L02:hypothetical protein, full insert sequence.	577.7	403.95	584.6	570.8	406.8	401.1	1.43013
1441880_x_at	gb:BB009770 /DB_XREF=gi:8130127 /DB_XREF=BB009770 /CLONE=4732491E12 /FEA=EST /CNT=4 /TID=Mm.106559.1 /TIER=ConsEnd /STK=4 /UG=Mm.106559 /UG_TITLE=ESTs	61.2	42.8	62.4	60	42	43.6	1.42991
1419281_a_at	gb:BC021397.1 /DB_XREF=gi:18203913 /FEA=FLmRNA /CNT=54 /TID=Mm.17519.1 /TIER=FL+Stack /STK=11 /UG=Mm.17519 /LL=22687 /UG_GENE=Zfp259 /DEF=Mus musculus, zinc finger protein 259, clone MGC:29104 IMAGE:5067274, mRNA, complete cds. /PROD=zinc finger protein 259 /FL=gb:U41287.1 gb:BC021397.1 gb:NM_011752.1	568.15	397.4	575.6	560.7	402.6	392.2	1.42967
1448025_at	gb:AI662854 /DB_XREF=gi:4766437 /DB_XREF=vb29c05.x1 /CLONE=IMAGE:750344 /FEA=EST /CNT=18 /TID=Mm.37579.2 /TIER=ConsEnd /STK=0 /UG=Mm.37579 /UG_TITLE=ESTs, Weakly similar to JC5288 SHP substrate-1 protein, 509 - mouse (M.musculus)	53.3	37.3	54.4	52.2	36.8	37.8	1.42895
1448503_at	gb:BC005427.1 /DB_XREF=gi:13529364 /FEA=FLmRNA /CNT=288 /TID=Mm.1639.1 /TIER=FL+Stack /STK=65 /UG=Mm.1639 /LL=17210 /UG_GENE=Mcl1 /DEF=Mus musculus, myeloid cell leukemia sequence 1, clone MGC:5839 IMAGE:3493739, mRNA, complete cds. /PROD=myeloid cell leukemia sequence 1 /FL=gb:BC003839.1 gb:U35623.1 gb:BC021638.1 gb:NM_008562.1 gb:BC005427.1	5262.8	3683.05	5279.8	5245.8	3650.7	3715.4	1.42892
1451442_at	gb:BC005731.1 /DB_XREF=gi:13543106 /FEA=FLmRNA /CNT=75 /TID=Mm.27885.1 /TIER=FL+Stack /STK=19 /UG=Mm.27885 /LL=66744 /UG_GENE=4931428D14Rik /DEF=Mus musculus, RIKEN cDNA 4931428D14 gene, clone MGC:11815 IMAGE:3595965, mRNA, complete cds. /PROD=RIKEN cDNA 4931428D14 gene /FL=gb:BC005731.1	490.65	343.6	477.9	503.4	348.9	338.3	1.42797
1448666_s_at	gb:AV174616 /DB_XREF=gi:15404733 /DB_XREF=AV174616 /CLONE=5730411G05 /FEA=FLmRNA /CNT=285 /TID=Mm.31533.1 /TIER=Stack /STK=150 /UG=Mm.31533 /LL=57259 /UG_GENE=Tob2 /UG_TITLE=transducer of ERBB2, 2 /FL=gb:NM_020507.1 gb:BC011163.1	1824.05	1277.85	1823.3	1824.8	1252.6	1303.1	1.42744
1458510_at	gb:AV362172 /DB_XREF=gi:16397536 /DB_XREF=AV362172 /CLONE=7730402F08 /FEA=EST /CNT=6 /TID=Mm.212969.1 /TIER=ConsEnd /STK=2 /UG=Mm.212969 /UG_TITLE=ESTs, Weakly similar to A35938 profilaggrin (H.sapiens)	159.4	111.75	163.6	155.2	112	111.5	1.4264
1435495_at	gb:BE630294 /DB_XREF=gi:9912982 /DB_XREF=uu18f06.x1 /CLONE=IMAGE:3372323 /FEA=EST /CNT=18 /TID=Mm.200230.1 /TIER=Stack /STK=16 /UG=Mm.200230 /LL=98454 /UG_GENE=AI848715 /UG_TITLE=expressed sequence AI848715	135.85	95.25	135.9	135.8	96.7	93.8	1.42625
1452290_at	gb:AK009646.1 /DB_XREF=gi:12844565 /FEA=mRNA /CNT=43 /TID=Mm.112664.1 /TIER=Stack /STK=20 /UG=Mm.112664 /LL=71900 /UG_GENE=2310036D22Rik /UG_TITLE=RIKEN cDNA 2310036D22 gene /DEF=Mus musculus adult male tongue cDNA, RIKEN full-length enriched library, clone:2310036D22:homolog to CDNA FLJ11273 FIS, CLONE PLACE1009338, full insert sequence.	1760.3	1234.85	1771.3	1749.3	1273.9	1195.8	1.42552
1455339_at	gb:BG094421 /DB_XREF=gi:12577068 /DB_XREF=uu78e01.x1 /CLONE=IMAGE:3382729 /FEA=EST /CNT=33 /TID=Mm.26722.2 /TIER=Stack /STK=16 /UG=Mm.26722 /LL=29811 /UG_GENE=Ndr2 /UG_TITLE=N-myc downstream regulated 2	320.5	224.95	318.2	322.8	226.4	223.5	1.42476
1426436_at	gb:BG066131 /DB_XREF=gi:12548694 /DB_XREF=H3039C08-3 /CLONE=H3039C08 /FEA=FLmRNA /CNT=61 /TID=Mm.24984.1 /TIER=Stack /STK=20 /UG=Mm.24984 /UG_TITLE=Mus musculus, Similar to hypothetical protein from clone 24796, clone MGC:7899 IMAGE:3582760, mRNA, complete cds /FL=gb:BC006689.1	781.8	548.9	766.6	797	549.8	548	1.4243
1454858_x_at	gb:AV171622 /DB_XREF=gi:16383588 /DB_XREF=AV171622 /CLONE=3300001H21 /FEA=EST /CNT=117 /TID=Mm.220975.2 /TIER=Stack /STK=40 /UG=Mm.220975 /LL=70152 /UG_GENE=2210414H16Rik /UG_TITLE=RIKEN cDNA 2210414H16 gene	1458.45	1024.7	1493.7	1423.2	1021.4	1028	1.42329
1454914_at	gb:BM207946 /DB_XREF=gi:17763982 /DB_XREF=C0620C06-3 /CLONE=C0620C06 /FEA=EST /CNT=158 /TID=Mm.35491.1 /TIER=Stack /STK=35 /UG=Mm.35491 /UG_TITLE=ESTs, Weakly similar to cyclic nucleotide-gated channel beta subunit (R.norvegicus)	967.15	679.7	987.5	946.8	677.9	681.5	1.42291
1448513_a_at	gb:BC007190.1 /DB_XREF=gi:13938147 /FEA=FLmRNA /CNT=318 /TID=Mm.29454.1 /TIER=FL+Stack /STK=64 /UG=Mm.29454 /LL=67963 /UG_GENE=Npc2 /DEF=Mus musculus, RIKEN cDNA 2700012J19 gene, clone MGC:8265 IMAGE:3592515, mRNA, complete cds. /PROD=RIKEN cDNA 2700012J19 gene /FL=gb:BC007190.1 gb:BC003471.1 gb:NM_023409.2 gb:AB021289.1	2507.75	1762.65	2550.3	2465.2	1768	1757.3	1.42272
1455528_at	gb:AI315686 /DB_XREF=gi:4030953 /DB_XREF=uj37g12.x1 /CLONE=IMAGE:1922182 /FEA=EST /CNT=12 /TID=Mm.19314.1 /TIER=Stack /STK=12 /UG=Mm.19314 /UG_TITLE=ESTs	388.95	273.6	393	384.9	280.7	266.5	1.4216
1451790_a_at	gb:AF004833.1 /DB_XREF=gi:2897076 /GEN=TFPI /FEA=FLmRNA /CNT=10 /TID=Mm.3601.1 /TIER=FL /STK=1 /UG=Mm.3601 /LL=21788 /DEF=Mus musculus tissue factor pathway inhibitor (TFPI) mRNA, complete cds. /PROD=tissue factor pathway inhibitor /FL=gb:AF004833.1	618.4	435.55	608.4	628.4	442.6	428.5	1.41981
1456112_at	gb:AW554765 /DB_XREF=gi:7200188 /DB_XREF=L0245B10-3 /CLONE=L0245B10 /FEA=EST /CNT=76 /TID=Mm.28546.3 /TIER=Stack /STK=15 /UG=Mm.28546 /UG_TITLE=Mus musculus, Similar to hypothetical protein FLJ20505, clone MGC:7150 IMAGE:3256634, mRNA, complete cds	1852.15	1306.25	1864.3	1840	1306.5	1306	1.41791
1438682_at	gb:BB426164 /DB_XREF=gi:16423653 /DB_XREF=BB426164 /CLONE=C530050K14 /FEA=EST /CNT=30 /TID=Mm.9828.1 /TIER=Stack /STK=9 /UG=Mm.9828 /UG_TITLE=ESTs, Weakly similar to A48133 pre-mRNA splicing SRp75 (H.sapiens)	2718.6	1917.45	2758.3	2678.9	1921.3	1913.6	1.41782
1436816_at	gb:BB559624 /DB_XREF=gi:9645990 /DB_XREF=BB559624 /CLONE=E330039L20 /FEA=EST /CNT=48 /TID=Mm.68427.2 /TIER=Stack /STK=48 /UG=Mm.68427 /UG_TITLE=Mus musculus, Similar to nucleoporin 133kD, clone MGC:25929 IMAGE:4235408, mRNA, complete cds	434.75	307.35	434.1	435.4	314.2	300.5	1.41451
1419248_at	gb:BG067321 /DB_XREF=gi:12549890 /DB_XREF=H3053A12-3 /CLONE=H3053A12 /FEA=FLmRNA /CNT=199 /TID=Mm.28262.1 /TIER=Stack /STK=44 /UG=Mm.28262 /LL=19735 /UG_GENE=Rgs2 /UG_TITLE=regulator of G-protein signaling 2 /FL=gb:AF215668.1 gb:U67187.1 gb:AF432916.1 gb:NM_009061.1 gb:BC023001.1	1482.55	1048.95	1467.3	1497.8	1020.1	1077.8	1.41337
1422499_at	gb:NM_023063.1 /DB_XREF=gi:12746445 /GEN=Eplin-pending /FEA=FLmRNA /CNT=179 /TID=Mm.182607.1 /TIER=FL+Stack /STK=68 /UG=Mm.182607 /LL=65970 /DEF=Mus musculus epithelial protein lost in neoplasm (Eplin-pending), mRNA. /PROD=epithelial protein lost in neoplasm /FL=gb:NM_023063.1 gb:AF307844.1	269.1	190.45	272.7	265.5	196.5	184.4	1.41297
1434510_at	gb:BF780807 /DB_XREF=gi:12085840 /DB_XREF=602103086F1 /CLONE=IMAGE:4221452 /FEA=EST /CNT=63 /TID=Mm.203916.1 /TIER=Stack /STK=30 /UG=Mm.203916 /LL=107125 /UG_GENE=AI159688 /UG_TITLE=expressed sequence AI159688	564.5	399.55	567.9	561.1	398.3	400.8	1.41284
1448581_at	gb:AW493043 /DB_XREF=gi:7063324 /DB_XREF=UI-M-BH3-aty-g-02-0-UI.s1 /CLONE=UI-M-BH3-aty-g-02-0-UI /FEA=FLmRNA /CNT=122 /TID=Mm.22795.1 /TIER=Stack /STK=12 /UG=Mm.22795 /LL=26919 /UG_GENE=Zfp346 /UG_TITLE=zinc finger protein 346 /FL=gb:AF083339.1 gb:NM_012017.1	126.15	89.3	125.9	126.4	88	90.6	1.41265
1423470_at	gb:BM221088 /DB_XREF=gi:17781353 /DB_XREF=C0949F09-3 /CLONE=C0949F09 /FEA=FLmRNA /CNT=281 /TID=Mm.29966.1 /TIER=Stack /STK=17 /UG=Mm.29966 /LL=56195 /UG_GENE=Ptbp2 /UG_TITLE=polypyrimidine tract binding protein 2 /FL=gb:NM_019550.1 gb:AF095718.2 gb:BC010255.1	485.55	343.75	497.6	473.5	338.3	349.2	1.41251
1423909_at	gb:BC010831.1 /DB_XREF=gi:14789943 /FEA=FLmRNA /CNT=175 /TID=Mm.27061.1 /TIER=FL+Stack /STK=81 /UG=Mm.27061 /LL=66058 /UG_GENE=0610011I04Rik /DEF=Mus musculus, RIKEN cDNA 0610011I04 gene, clone MGC:19158 IMAGE:4221626, mRNA, complete cds. /PROD=RIKEN cDNA 0610011I04 gene /FL=gb:BC010831.1	946.85	670.45	947.9	945.8	679.2	661.7	1.41226
1417937_at	gb:NM_021532.1 /DB_XREF=gi:10946963 /GEN=Thyex3-pending /FEA=FLmRNA /CNT=69 /TID=Mm.46662.1 /TIER=FL+Stack /STK=33 /UG=Mm.46662 /LL=59036 /DEF=Mus musculus thymus expressed gene 3 (Thyex3-pending), mRNA. /PROD=thymus expressed gene 3 /FL=gb:NM_021532.1 gb:AF488775.1 gb:AF251078.1	299.1	211.95	298.5	299.7	217.3	206.6	1.41118
1430856_at	gb:AK007848.1 /DB_XREF=gi:12841663 /FEA=mRNA /CNT=4 /TID=Mm.154342.1 /TIER=ConsEnd /STK=1 /UG=Mm.154342 /LL=73655 /UG_GENE=1810049N02Rik /UG_TITLE=RIKEN cDNA 1810049N02 gene /DEF=Mus musculus 10 day old male pancreas cDNA, RIKEN full-length enriched library, clone:1810049N02:related to CG13827 PROTEIN, full insert sequence.	92.85	65.8	90.8	94.9	66.7	64.9	1.41109
1420884_at	gb:AK008863.1 /DB_XREF=gi:12843311 /FEA=FLmRNA /CNT=90 /TID=Mm.29132.1 /TIER=Stack /STK=43 /UG=Mm.29132 /LL=66402 /UG_GENE=2310045A07Rik /UG_TITLE=RIKEN cDNA 2310045A07 gene /DEF=Mus musculus adult male stomach cDNA, RIKEN full-length enriched library, clone:2210408O14:homolog to SARCOLIPIN, full insert sequence. /FL=gb:NM_025540.1	10196.9	7228.9	10255.5	10138.2	7119.6	7338.2	1.41057
1437395_at	gb:BE370775 /DB_XREF=gi:9316138 /DB_XREF=601219152F1 /CLONE=IMAGE:3588133 /FEA=EST /CNT=50 /TID=Mm.25181.1 /TIER=Stack /STK=18 /UG=Mm.25181 /UG_TITLE=ESTs, Highly similar to The KIAA0191 gene is expressed ubiquitously (H.sapiens)	570.8	405.1	561.5	580.1	414.8	395.4	1.40903
1450917_at	gb:BB474208 /DB_XREF=gi:16439826 /DB_XREF=BB474208 /CLONE=D330005G22 /FEA=FLmRNA /CNT=36 /TID=Mm.10194.1 /TIER=Stack /STK=24 /UG=Mm.10194 /LL=17930 /UG_GENE=Myom2 /UG_TITLE=myomesin 2 /FL=gb:NM_008664.1	14431	10246.2	14399.8	14462.3	10208.8	10283.7	1.40842
1430020_x_at	gb:AK007802.1 /DB_XREF=gi:12841582 /GEN=Hnrpa1 /FEA=mRNA /CNT=69 /TID=Mm.27927.3 /TIER=ConsEnd /STK=4 /UG=Mm.27927 /LL=15382 /UG_TITLE=heterogeneous nuclear ribonucleoprotein A1 /DEF=Mus musculus 10 day old male pancreas cDNA, RIKEN full-length enriched library, clone:1810047E01:heterogeneous nuclear ribonucleoprotein A1, full insert sequence.	936.25	664.8	920.2	952.3	660.2	669.4	1.40832
1416530_a_at	gb:BC003788.1 /DB_XREF=gi:13277800 /FEA=FLmRNA /CNT=135 /TID=Mm.17932.1 /TIER=FL+Stack /STK=83 /UG=Mm.17932 /LL=18950 /UG_GENE=Pnp /DEF=Mus musculus, purine-nucleoside phosphorylase, clone MGC:6018 IMAGE:3600212, mRNA, complete cds. /PROD=purine-nucleoside phosphorylase /FL=gb:L11291.1 gb:L11290.1 gb:NM_013632.1 gb:U35374.1 gb:BC003788.1	1596.15	1135.6	1623.2	1569.1	1123.7	1147.5	1.40556
1427877_at	gb:BB703070 /DB_XREF=gi:16051894 /DB_XREF=BB703070 /CLONE=7420447H19 /FEA=mRNA /CNT=185 /TID=Mm.27804.1 /TIER=Stack /STK=9 /UG=Mm.27804 /LL=69082 /UG_GENE=Ierepo4-pending /UG_TITLE=immediate early response, erythropoietin 4	1090.6	776.15	1068.8	1112.4	770	782.3	1.40514
1436983_at	gb:BG069466 /DB_XREF=gi:12551947 /DB_XREF=H3075G02-3 /CLONE=H3075G02 /FEA=EST /CNT=54 /TID=Mm.27963.1 /TIER=Stack /STK=31 /UG=Mm.27963 /UG_TITLE=ESTs, Highly similar to CBP MOUSE CREB-BINDING PROTEIN (M.musculus)	592.1	421.4	606.9	577.3	425.7	417.1	1.40508
1455160_at	gb:BM220421 /DB_XREF=gi:17780488 /DB_XREF=C0940E03-3 /CLONE=C0940E03 /FEA=EST /CNT=39 /TID=Mm.38166.1 /TIER=Stack /STK=22 /UG=Mm.38166 /LL=99733 /UG_GENE=AI848448 /UG_TITLE=expressed sequence AI848448	98.7	70.25	98.2	99.2	68.2	72.3	1.40498
1437945_x_at	gb:AA260459 /DB_XREF=gi:1896952 /DB_XREF=va94a04.r1 /CLONE=IMAGE:747054 /FEA=EST /CNT=14 /TID=Mm.3797.5 /TIER=Stack /STK=13 /UG=Mm.3797 /LL=53605 /UG_GENE=Nap1l1 /UG_TITLE=nucleosome assembly protein 1-like 1	1849.8	1316.75	1805.2	1894.4	1329.4	1304.1	1.40482
1420624_a_at	gb:NM_016794.1 /DB_XREF=gi:7949161 /GEN=Vamp8 /FEA=FLmRNA /CNT=40 /TID=Mm.1838.1 /TIER=FL /STK=3 /UG=Mm.1838 /LL=22320 /DEF=Mus musculus vesicle-associated membrane protein 8 (Vamp8), mRNA. /PROD=vesicle-associated membrane protein 8 /FL=gb:BC012668.1 gb:AF045661.1 gb:AF053724.1 gb:NM_016794.1	2434.8	1734.95	2425.7	2443.9	1771.9	1698	1.40338
1452348_s_at	gb:AI481797 /DB_XREF=gi:4375023 /DB_XREF=vf99b08.x1 /CLONE=IMAGE:851895 /FEA=mRNA /CNT=24 /TID=Mm.215120.2 /TIER=Stack /STK=10 /UG=Mm.215120 /LL=15952 /UG_GENE=Ifi205 /UG_TITLE=interferon activated gene 205	666.65	475.5	665.3	668	465.5	485.5	1.402
1434477_at	gb:BQ031006 /DB_XREF=gi:19766278 /DB_XREF=UI-1-CF0-alv-d-11-0-UI.s1 /CLONE=UI-1-CF0-alv-d-11-0-UI /FEA=EST /CNT=93 /TID=Mm.34222.1 /TIER=Stack /STK=31 /UG=Mm.34222 /UG_TITLE=ESTs	374.3	267.1	366.6	382	265.3	268.9	1.40135
1456117_at	gb:AV228374 /DB_XREF=gi:16385544 /DB_XREF=AV228374 /CLONE=4432415J08 /FEA=EST /CNT=33 /TID=Mm.5117.1 /TIER=Stack /STK=15 /UG=Mm.5117 /UG_TITLE=ESTs, Weakly similar to Y179_HUMAN HYPOTHETICAL PROTEIN KIAA0179 (H.sapiens)	238.15	170.05	243.9	232.4	172.8	167.3	1.40047
1450901_a_at	gb:AV305633 /DB_XREF=gi:15405954 /DB_XREF=AV305633 /CLONE=5730530D06 /FEA=FLmRNA /CNT=263 /TID=Mm.197564.1 /TIER=Stack /STK=10 /UG=Mm.197564 /LL=104570 /UG_GENE=AW011752 /UG_TITLE=expressed sequence AW011752 /FL=gb:BC006870.1 gb:NM_134034.1	390.35	278.8	393.2	387.5	271.1	286.5	1.40011
1460053_at	gb:BB021163 /DB_XREF=gi:16257686 /DB_XREF=BB021163 /CLONE=5330405B09 /FEA=EST /CNT=7 /TID=Mm.74842.1 /TIER=ConsEnd /STK=4 /UG=Mm.74842 /UG_TITLE=ESTs	156.25	111.65	154.9	157.6	107.5	115.8	1.39946
1452158_at	gb:BM238943 /DB_XREF=gi:17874213 /DB_XREF=K0526B04-3 /CLONE=K0526B04 /FEA=mRNA /CNT=345 /TID=Mm.154511.1 /TIER=Stack /STK=57 /UG=Mm.154511 /UG_TITLE=M.musculus mRNA for glutamyl-tRNA synthetase	793.55	567.4	786.7	800.4	552.4	582.4	1.39857
1451389_at	gb:AY028460.1 /DB_XREF=gi:14581454 /FEA=FLmRNA /CNT=47 /TID=Mm.25661.1 /TIER=FL+Stack /STK=27 /UG=Mm.25661 /LL=99349 /UG_GENE=1700030A21Rik /DEF=Mus musculus putative DnaJ-like protein mRNA, complete cds. /PROD=putative DnaJ-like protein /FL=gb:AY028460.1	56.8	40.65	55.6	58	41	40.3	1.39729
1416060_at	gb:NM_025706.1 /DB_XREF=gi:13385163 /GEN=4432405K22Rik /FEA=FLmRNA /CNT=232 /TID=Mm.22252.1 /TIER=FL+Stack /STK=137 /UG=Mm.22252 /LL=66687 /DEF=Mus musculus RIKEN cDNA 4432405K22 gene (4432405K22Rik), mRNA. /PROD=RIKEN cDNA 4432405K22 /FL=gb:NM_025706.1	1448.85	1037.3	1435.7	1462	999.6	1075	1.39675
1453122_at	gb:AK019549.1 /DB_XREF=gi:12859825 /FEA=mRNA /CNT=88 /TID=Mm.87130.1 /TIER=Stack /STK=31 /UG=Mm.87130 /LL=68187 /UG_GENE=4921533L14Rik /UG_TITLE=RIKEN cDNA 4921533L14 gene /DEF=Mus musculus adult male testis cDNA, RIKEN full-length enriched library, clone:4921533L14:homolog to DJ198I9.1.1 (KIAA1411 (CONTAINS TRANSLATION OF CDNA PLACE1007843 (EM:AK002067)) (ISOFORM 1)), full insert sequence.	644.9	462.1	650.3	639.5	455.7	468.5	1.39559
1419291_x_at	gb:NM_013525.1 /DB_XREF=gi:7305080 /GEN=Gas5 /FEA=FLmRNA /CNT=25 /TID=Mm.35844.1 /TIER=FL+Stack /STK=11 /UG=Mm.35844 /LL=14455 /DEF=Mus musculus growth arrest specific 5 (Gas5), mRNA. /PROD=growth arrest specific 5 /FL=gb:NM_013525.1	1302.2	933.2	1327.7	1276.7	923.3	943.1	1.39541
1420384_at	gb:AK018103.1 /DB_XREF=gi:12857664 /FEA=FLmRNA /CNT=73 /TID=Mm.38108.1 /TIER=Stack /STK=14 /UG=Mm.38108 /LL=68018 /UG_GENE=Col4a3bp /UG_TITLE=collagen, type IV, alpha 3 (Goodpasture antigen) binding protein /DEF=Mus musculus adult male medulla oblongata cDNA, RIKEN full-length enriched library, clone:6330403E23:GOODPASTURE ANTIGEN-BINDING PROTEIN D26, full insert sequence. /FL=gb:BC016197.1 gb:AF…	269.15	192.95	272.4	265.9	189.3	196.6	1.39492
1423213_at	gb:AK011113.1 /DB_XREF=gi:12847026 /GEN=Plxnc1 /FEA=FLmRNA /CNT=106 /TID=Mm.103764.1 /TIER=Stack /STK=28 /UG=Mm.103764 /LL=54712 /UG_TITLE=plexin C1 /DEF=Mus musculus 13 days embryo liver cDNA, RIKEN full-length enriched library, clone:2510048K12:plexin C1, full insert sequence. /FL=gb:NM_018797.1 gb:AF190578.1	170.35	122.15	173.6	167.1	123.2	121.1	1.3946
1431510_s_at	gb:AK008567.1 /DB_XREF=gi:12842830 /FEA=mRNA /CNT=6 /TID=Mm.196091.1 /TIER=ConsEnd /STK=1 /UG=Mm.196091 /LL=76537 /UG_GENE=2010312P05Rik /UG_TITLE=RIKEN cDNA 2010312P05 gene /DEF=Mus musculus adult male small intestine cDNA, RIKEN full-length enriched library, clone:2010312P05:related to CG17996 PROTEIN, full insert sequence.	1151.1	825.65	1145.4	1156.8	827	824.3	1.39417
1420578_at	gb:NM_054076.1 /DB_XREF=gi:16905106 /GEN=Optc /FEA=FLmRNA /CNT=9 /TID=Mm.145101.1 /TIER=FL /STK=4 /UG=Mm.145101 /LL=116846 /DEF=Mus musculus opticin (Optc), mRNA. /PROD=opticin /FL=gb:NM_054076.1 gb:AF333980.1	52.55	37.7	52.8	52.3	38.5	36.9	1.3939
1444828_at	gb:BB040139 /DB_XREF=gi:16258586 /DB_XREF=BB040139 /CLONE=6030447G09 /FEA=EST /CNT=3 /TID=Mm.207481.1 /TIER=ConsEnd /STK=2 /UG=Mm.207481 /UG_TITLE=ESTs	52.75	37.85	54.1	51.4	38.4	37.3	1.39366
1423878_at	gb:BC027408.1 /DB_XREF=gi:20072736 /FEA=FLmRNA /CNT=125 /TID=Mm.38774.1 /TIER=FL+Stack /STK=86 /UG=Mm.38774 /LL=71683 /UG_GENE=0610037F22Rik /DEF=Mus musculus, RIKEN cDNA 0610037F22 gene, clone MGC:37138 IMAGE:4952917, mRNA, complete cds. /PROD=RIKEN cDNA 0610037F22 gene /FL=gb:BC027408.1	624.2	447.9	631.5	616.9	445.9	449.9	1.39361
1419554_at	gb:BQ256022 /DB_XREF=gi:20456775 /DB_XREF=NISC_jq08d08.y1 /CLONE=IMAGE:4113087 /FEA=FLmRNA /CNT=83 /TID=Mm.167842.1 /TIER=ConsEnd /STK=0 /UG=Mm.167842 /LL=16423 /UG_GENE=Itgp /UG_TITLE=integrin-associated protein /FL=gb:AB012693.1 gb:NM_010581.1 gb:BC012667.1	1747.6	1255.25	1776.3	1718.9	1270.2	1240.3	1.39223
1428585_at	gb:BE853286 /DB_XREF=gi:10311625 /DB_XREF=uw87d05.x1 /CLONE=IMAGE:3468969 /FEA=mRNA /CNT=104 /TID=Mm.23961.1 /TIER=Stack /STK=30 /UG=Mm.23961 /LL=73156 /UG_GENE=3110023F10Rik /UG_TITLE=RIKEN cDNA 3110023F10 gene	916.6	658.85	915.4	917.8	662.6	655.1	1.39121
1427107_at	gb:BM938327 /DB_XREF=gi:19397479 /DB_XREF=UI-M-BZ1-bfw-f-03-0-UI.r1 /CLONE=UI-M-BZ1-bfw-f-03-0-UI /FEA=mRNA /CNT=21 /TID=Mm.46969.1 /TIER=Stack /STK=17 /UG=Mm.46969 /UG_TITLE=Mus musculus brain cDNA, clone MNCb-2717	111.6	80.3	112.8	110.4	78.8	81.8	1.38979
1418106_at	gb:NM_013904.1 /DB_XREF=gi:7305158 /GEN=Hey2 /FEA=FLmRNA /CNT=40 /TID=Mm.103573.1 /TIER=FL+Stack /STK=30 /UG=Mm.103573 /LL=15214 /DEF=Mus musculus hairyenhancer-of-split related with YRPW motif 2 (Hey2), mRNA. /PROD=hairyenhancer-of-split related with YRPW motif2 /FL=gb:AF172287.1 gb:NM_013904.1 gb:AF232240.1 gb:AF173902.1	89.2	64.2	89.5	88.9	63.1	65.3	1.38941
1444107_at	gb:BB091357 /DB_XREF=gi:16261070 /DB_XREF=BB091357 /CLONE=9430029N19 /FEA=EST /CNT=6 /TID=Mm.73838.1 /TIER=ConsEnd /STK=2 /UG=Mm.73838 /UG_TITLE=ESTs	429.4	309.15	441	417.8	310.2	308.1	1.38897
1418845_at	gb:NM_008934.1 /DB_XREF=gi:6679476 /GEN=Proc /FEA=FLmRNA /CNT=47 /TID=Mm.2786.1 /TIER=FL+Stack /STK=17 /UG=Mm.2786 /LL=19123 /DEF=Mus musculus protein C (Proc), mRNA. /PROD=protein C /FL=gb:AF318182.1 gb:BC013896.1 gb:NM_008934.1 gb:D10445.1	46.25	33.3	46.9	45.6	33.6	33	1.38889
1426831_at	gb:BB831090 /DB_XREF=gi:17009333 /DB_XREF=BB831090 /CLONE=G930015B13 /FEA=mRNA /CNT=146 /TID=Mm.27733.1 /TIER=Stack /STK=28 /UG=Mm.27733 /LL=73746 /UG_GENE=1110034F20Rik /UG_TITLE=RIKEN cDNA 1110034F20 gene	937.55	675.4	940.5	934.6	650.3	700.5	1.38814
1454646_at	gb:BM245221 /DB_XREF=gi:17880491 /DB_XREF=K0721F05-3 /CLONE=K0721F05 /FEA=EST /CNT=162 /TID=Mm.30763.1 /TIER=Stack /STK=101 /UG=Mm.30763 /UG_TITLE=ESTs, Weakly similar to TS13 MOUSE TESTIS-SPECIFIC PROTEIN PBS13 (M.musculus)	5431.8	3916.6	5424.8	5438.8	3811.3	4021.9	1.38687
1454998_at	gb:BM225303 /DB_XREF=gi:17786838 /DB_XREF=K0209F01-3 /CLONE=K0209F01 /FEA=EST /CNT=52 /TID=Mm.24797.1 /TIER=Stack /STK=30 /UG=Mm.24797 /UG_TITLE=ESTs	508.9	366.95	512	505.8	353.2	380.7	1.38684
1417408_at	gb:BC024886.1 /DB_XREF=gi:19353022 /FEA=FLmRNA /CNT=77 /TID=Mm.3742.1 /TIER=FL+Stack /STK=46 /UG=Mm.3742 /LL=14066 /UG_GENE=F3 /DEF=Mus musculus, coagulation factor III, clone MGC:18513 IMAGE:3591823, mRNA, complete cds. /PROD=coagulation factor III /FL=gb:BC024886.1 gb:NM_010171.1 gb:BC016397.1 gb:M57896.1 gb:M26071.1	484.1	349.1	478.9	489.3	337.6	360.6	1.38671
1450410_a_at	gb:BC022913.1 /DB_XREF=gi:18606366 /FEA=FLmRNA /CNT=27 /TID=Mm.28955.1 /TIER=FL /STK=1 /UG=Mm.28955 /LL=67739 /UG_GENE=4930570C03Rik /DEF=Mus musculus, RIKEN cDNA 4930570C03 gene, clone MGC:28670 IMAGE:4237364, mRNA, complete cds. /PROD=RIKEN cDNA 4930570C03 gene /FL=gb:NM_026353.1 gb:BC022913.1	443.3	319.75	446.2	440.4	310.1	329.4	1.3864
1422811_at	gb:NM_011977.1 /DB_XREF=gi:6755545 /GEN=Slc27a1 /FEA=FLmRNA /CNT=27 /TID=Mm.7206.1 /TIER=FL+Stack /STK=11 /UG=Mm.7206 /LL=26457 /DEF=Mus musculus solute carrier family 27 (fatty acid transporter), member 1 (Slc27a1), mRNA. /PROD=solute carrier family 27 (fatty acidtransporter), member 1 /FL=gb:NM_011977.1 gb:U15976.1	1530.15	1103.7	1553.7	1506.6	1067.8	1139.6	1.38638
1422567_at	gb:NM_022018.1 /DB_XREF=gi:11528503 /GEN=Niban /FEA=FLmRNA /CNT=58 /TID=Mm.157700.1 /TIER=FL+Stack /STK=34 /UG=Mm.157700 /LL=63913 /DEF=Mus musculus niban protein (Niban), mRNA. /PROD=niban protein /FL=gb:NM_022018.1 gb:AB049355.1	145.85	105.3	145.2	146.5	101.4	109.2	1.38509
1439160_at	gb:BB820940 /DB_XREF=gi:16993569 /DB_XREF=BB820940 /CLONE=G830009J10 /FEA=EST /CNT=13 /TID=Mm.101787.1 /TIER=Stack /STK=8 /UG=Mm.101787 /UG_TITLE=ESTs, Weakly similar to YA02_HUMAN HYPOTHETICAL PROTEIN DJ1198H6.2 (H.sapiens)	104.25	75.35	104.6	103.9	76.3	74.4	1.38354
1424683_at	gb:BG919470 /DB_XREF=gi:14299946 /DB_XREF=602817676F1 /CLONE=IMAGE:4946731 /FEA=FLmRNA /CNT=180 /TID=Mm.25311.2 /TIER=Stack /STK=59 /UG=Mm.25311 /LL=66270 /UG_GENE=1810015C04Rik /UG_TITLE=RIKEN cDNA 1810015C04 gene /FL=gb:BC019494.1	12450.1	9007.3	12459.6	12440.6	8847.4	9167.2	1.38222
1440816_x_at	gb:AV089443 /DB_XREF=gi:5236991 /DB_XREF=AV089443 /CLONE=2310043P15 /FEA=EST /CNT=5 /TID=Mm.181210.1 /TIER=ConsEnd /STK=5 /UG=Mm.181210 /UG_TITLE=ESTs, Moderately similar to member of DEAD box protein family (H.sapiens)	2531.6	1831.65	2590.1	2473.1	1858.4	1804.9	1.38214
1438968_x_at	gb:AV058358 /DB_XREF=gi:5158105 /DB_XREF=AV058358 /CLONE=1810053E11 /FEA=EST /CNT=9 /TID=Mm.26835.6 /TIER=Stack /STK=9 /UG=Mm.26835 /LL=20733 /UG_GENE=Spint2 /UG_TITLE=serine protease inhibitor, Kunitz type 2	989.8	716.35	971.8	1007.8	728.8	703.9	1.38173
1455765_a_at	gb:BB515948 /DB_XREF=gi:16443048 /DB_XREF=BB515948 /CLONE=D830013F18 /FEA=EST /CNT=10 /TID=Mm.147824.1 /TIER=Stack /STK=8 /UG=Mm.147824 /LL=20927 /UG_GENE=Abcc8 /UG_TITLE=ATP-binding cassette, sub-family C (CFTRMRP), member 8	520.7	377.3	516.8	524.6	371.9	382.7	1.38007
1435169_at	gb:BB431047 /DB_XREF=gi:16424134 /DB_XREF=BB431047 /CLONE=C630036G05 /FEA=EST /CNT=31 /TID=Mm.52252.2 /TIER=Stack /STK=19 /UG=Mm.52252 /UG_TITLE=ESTs, Weakly similar to PGG2 RAT CHONDROITIN SULFATE PROTEOGLYCAN NG2 PRECURSOR (R.norvegicus)	525.3	380.75	523	527.6	386.9	374.6	1.37965
1423845_at	gb:BC016109.1 /DB_XREF=gi:16359299 /FEA=FLmRNA /CNT=134 /TID=Mm.22524.1 /TIER=FL+Stack /STK=92 /UG=Mm.22524 /DEF=Mus musculus, clone MGC:28736 IMAGE:4461170, mRNA, complete cds. /PROD=Unknown (protein for MGC:28736) /FL=gb:BC016109.1	404.9	293.55	405.6	404.2	293.9	293.2	1.37932
1417822_at	gb:NM_033075.1 /DB_XREF=gi:14861841 /GEN=G7e-pending /FEA=FLmRNA /CNT=190 /TID=Mm.22506.1 /TIER=FL /STK=3 /UG=Mm.22506 /LL=110956 /DEF=Mus musculus G7e protein (G7e-pending), mRNA. /PROD=G7e protein /FL=gb:NM_033075.1 gb:BC027314.1	216.1	156.7	210.5	221.7	157.9	155.5	1.37907
1435756_at	gb:BB526577 /DB_XREF=gi:16444337 /DB_XREF=BB526577 /CLONE=D930033N23 /FEA=EST /CNT=28 /TID=Mm.205422.1 /TIER=Stack /STK=13 /UG=Mm.205422 /UG_TITLE=ESTs	14.95	10.85	14.8	15.1	10.5	11.2	1.37788
1448780_at	gb:BG069505 /DB_XREF=gi:12552074 /DB_XREF=H3077B02-3 /CLONE=H3077B02 /FEA=FLmRNA /CNT=171 /TID=Mm.4168.1 /TIER=Stack /STK=9 /UG=Mm.4168 /LL=20496 /UG_GENE=Slc12a2 /UG_TITLE=solute carrier family 12, member 2 /FL=gb:U13174.1 gb:NM_009194.1	188.6	136.9	189.2	188	140.3	133.5	1.37765
1416150_a_at	gb:NM_013663.1 /DB_XREF=gi:8567401 /GEN=Sfrs3 /FEA=FLmRNA /CNT=470 /TID=Mm.6787.1 /TIER=FL+Stack /STK=120 /UG=Mm.6787 /LL=20383 /DEF=Mus musculus splicing factor, arginineserine-rich 3 (SRp20) (Sfrs3), mRNA. /PROD=splicing factor, arginineserine-rich 3 (SRp20) /FL=gb:NM_013663.1	2175.6	1579.25	2156.9	2194.3	1592.9	1565.6	1.37762
1437401_at	gb:BG075165 /DB_XREF=gi:12557734 /DB_XREF=H3144A06-3 /CLONE=H3144A06 /FEA=EST /CNT=36 /TID=Mm.2770.4 /TIER=Stack /STK=18 /UG=Mm.2770 /LL=16000 /UG_GENE=Igf1 /UG_TITLE=insulin-like growth factor 1	716	519.85	724.8	707.2	530.8	508.9	1.37732
1423757_x_at	gb:BC019836.1 /DB_XREF=gi:18043722 /FEA=FLmRNA /CNT=420 /TID=Mm.22248.2 /TIER=FL+Stack /STK=125 /UG=Mm.22248 /LL=16010 /UG_GENE=Igfbp4 /DEF=Mus musculus, insulin-like growth factor binding protein 4, clone MGC:29917 IMAGE:5123738, mRNA, complete cds. /PROD=insulin-like growth factor binding protein 4 /FL=gb:BC019836.1	3064.7	2225.75	3041.4	3088	2195.9	2255.6	1.37693
1434280_at	gb:BG976607 /DB_XREF=gi:14364244 /DB_XREF=602846904F1 /CLONE=IMAGE:4977457 /FEA=EST /CNT=386 /TID=Mm.30502.2 /TIER=Stack /STK=39 /UG=Mm.30502 /LL=13803 /UG_GENE=Enc1 /UG_TITLE=ectodermal-neural cortex 1	29.05	21.1	28.3	29.8	20.9	21.3	1.37678
1416727_a_at	gb:NM_025797.1 /DB_XREF=gi:13385267 /GEN=0610009N12Rik /FEA=FLmRNA /CNT=158 /TID=Mm.31018.1 /TIER=FL+Stack /STK=71 /UG=Mm.31018 /LL=66846 /DEF=Mus musculus RIKEN cDNA 0610009N12 gene (0610009N12Rik), mRNA. /PROD=RIKEN cDNA 0610009N12 /FL=gb:NM_025797.1 gb:BC024341.1	4067.1	2956.55	4085.2	4049	2896.8	3016.3	1.37562
1433994_at	gb:BG067664 /DB_XREF=gi:12550233 /DB_XREF=H3056H02-3 /CLONE=H3056H02 /FEA=EST /CNT=168 /TID=Mm.26708.1 /TIER=Stack /STK=13 /UG=Mm.26708 /LL=101465 /UG_GENE=AA553327 /UG_TITLE=expressed sequence AA553327	248.5	181.05	247.7	249.3	177.8	184.3	1.37255
1428673_at	gb:AK019497.1 /DB_XREF=gi:12859743 /FEA=mRNA /CNT=94 /TID=Mm.33799.1 /TIER=Stack /STK=26 /UG=Mm.33799 /LL=68188 /UG_GENE=4632415H16Rik /UG_TITLE=RIKEN cDNA 4632415H16 gene /DEF=Mus musculus 0 day neonate skin cDNA, RIKEN full-length enriched library, clone:4632415H16:homolog to SYMPLEKIN, full insert sequence.	772.45	562.9	757.7	787.2	575.8	550	1.37227
1424191_a_at	gb:BC019770.1 /DB_XREF=gi:18043929 /FEA=FLmRNA /CNT=74 /TID=Mm.46480.1 /TIER=FL+Stack /STK=46 /UG=Mm.46480 /LL=66664 /UG_GENE=5730578N08Rik /DEF=Mus musculus, RIKEN cDNA 5730578N08 gene, clone MGC:30556 IMAGE:5124769, mRNA, complete cds. /PROD=RIKEN cDNA 5730578N08 gene /FL=gb:BC019770.1	539.3	393.45	547.8	530.8	381.6	405.3	1.3707
1415773_at	gb:BF118393 /DB_XREF=gi:10987869 /DB_XREF=uy94h11.x1 /CLONE=IMAGE:3667269 /FEA=FLmRNA /CNT=834 /TID=Mm.117581.1 /TIER=Stack /STK=32 /UG=Mm.117581 /LL=17975 /UG_GENE=Ncl /UG_TITLE=nucleolin /FL=gb:BC005460.1 gb:NM_010880.1 gb:AF318184.1	1252.3	913.75	1219.5	1285.1	912.1	915.4	1.37051
1417269_at	gb:NM_130860.1 /DB_XREF=gi:18699997 /GEN=Cdk9 /FEA=FLmRNA /CNT=119 /TID=Mm.27557.1 /TIER=FL+Stack /STK=50 /UG=Mm.27557 /LL=107951 /DEF=Mus musculus cyclin-dependent kinase 9 (CDC2-related kinase) (Cdk9), mRNA. /PROD=cyclin-dependent kinase 9 /FL=gb:AF327431.1 gb:BC003901.1 gb:NM_130860.1	1092.95	798.2	1072.7	1113.2	787.3	809.1	1.36927
1422857_at	gb:BC021316.1 /DB_XREF=gi:18204664 /FEA=FLmRNA /CNT=80 /TID=Mm.27462.1 /TIER=FL+Stack /STK=9 /UG=Mm.27462 /LL=56404 /UG_GENE=Trip4 /DEF=Mus musculus, thyroid hormone receptor interactor 4, clone MGC:29162 IMAGE:5027899, mRNA, complete cds. /PROD=thyroid hormone receptor interactor 4 /FL=gb:AF197574.1 gb:NM_019797.1 gb:BC021316.1	166.7	121.8	164.8	168.6	120.7	122.9	1.36864
1419255_at	gb:NM_009260.1 /DB_XREF=gi:7106420 /GEN=Spnb2 /FEA=FLmRNA /CNT=171 /TID=Mm.123110.1 /TIER=FL+Stack /STK=11 /UG=Mm.123110 /LL=20742 /DEF=Mus musculus beta-spectrin 2, non-erythrocytic (Spnb2), mRNA. /PROD=beta-spectrin 2, non-erythrocytic /FL=gb:AF017112.1 gb:NM_009260.1	1496.6	1093.8	1502.8	1490.4	1089.9	1097.7	1.36826
1451756_at	gb:D88690.1 /DB_XREF=gi:2809070 /FEA=FLmRNA /CNT=24 /TID=Mm.3464.2 /TIER=FL /STK=1 /UG=Mm.3464 /LL=14254 /UG_GENE=Flt1 /DEF=Mus musculus mRNA for sFlt-1, complete cds. /PROD=sFlt-1 /FL=gb:D88690.1	809.3	591.6	808.7	809.9	593.7	589.5	1.36799
1433488_x_at	gb:BB543167 /DB_XREF=gi:9614390 /DB_XREF=BB543167 /CLONE=E130208D10 /FEA=EST /CNT=142 /TID=Mm.28670.1 /TIER=Stack /STK=134 /UG=Mm.28670 /LL=75612 /UG_GENE=2610016K11Rik /UG_TITLE=RIKEN cDNA 2610016K11 gene	2930.45	2142.2	2923.3	2937.6	2073.7	2210.7	1.36796
1437478_s_at	gb:AA409309 /DB_XREF=gi:2068660 /DB_XREF=EST03745 /CLONE=C0039E01 /FEA=EST /CNT=28 /TID=Mm.200660.1 /TIER=Stack /STK=17 /UG=Mm.200660 /LL=99974 /UG_GENE=AA408606 /UG_TITLE=expressed sequence AA408606	3957.25	2895.15	3975.5	3939	2836.1	2954.2	1.36685
1417190_at	gb:BC018358.1 /DB_XREF=gi:17390834 /FEA=FLmRNA /CNT=217 /TID=Mm.28830.1 /TIER=FL+Stack /STK=53 /UG=Mm.28830 /LL=59027 /UG_GENE=Pbef-pending /DEF=Mus musculus, pre-B-cell colony-enhancing factor, clone MGC:19365 IMAGE:2609271, mRNA, complete cds. /PROD=pre-B-cell colony-enhancing factor /FL=gb:BC004059.1 gb:NM_021524.1 gb:AF234625.1 gb:BC018358.1	4508.75	3301.4	4554	4463.5	3319.3	3283.5	1.36571
1440392_at	gb:AW045983 /DB_XREF=gi:5906512 /DB_XREF=UI-M-BH1-alc-b-11-0-UI.s1 /CLONE=UI-M-BH1-alc-b-11-0-UI /FEA=EST /CNT=6 /TID=Mm.137952.1 /TIER=ConsEnd /STK=5 /UG=Mm.137952 /UG_TITLE=ESTs, Moderately similar to A42915 type II cAMP-dependent protein kinase RII anchoring protein (H.sapiens)	136.05	99.7	133.2	138.9	98.5	100.9	1.36459
1438928_x_at	gb:BB252065 /DB_XREF=gi:8944811 /DB_XREF=BB252065 /CLONE=A730049I20 /FEA=EST /CNT=9 /TID=Mm.18503.2 /TIER=Stack /STK=9 /UG=Mm.18503 /LL=18081 /UG_GENE=Ninj1 /UG_TITLE=ninjurin 1	2659.95	1950.2	2647.1	2672.8	1964.4	1936	1.36394
1452538_at	gb:AF349142.1 /DB_XREF=gi:15637219 /FEA=mRNA /CNT=1 /TID=Mm.196085.13 /TIER=ConsEnd /STK=0 /UG=Mm.196085 /LL=16017 /UG_GENE=Igh-4 /DEF=Mus musculus clone A13.1 anti-InlB monoclonal antibody IgG1 heavy chain mRNA, partial cds. /PROD=anti-InlB monoclonal antibody IgG1 heavy chain	61.85	45.35	61.6	62.1	44.3	46.4	1.36384
1451577_at	gb:AW491109 /DB_XREF=gi:7061390 /DB_XREF=UI-M-BH3-atw-g-06-0-UI.s1 /CLONE=UI-M-BH3-atw-g-06-0-UI /FEA=FLmRNA /CNT=26 /TID=Mm.38250.2 /TIER=ConsEnd /STK=4 /UG=Mm.38250 /LL=56490 /UG_GENE=Zfp288 /UG_TITLE=zinc finger protein 288 /FL=gb:AF194030.1	1149.45	843.4	1162.9	1136	815.7	871.1	1.36288
1448330_at	gb:NM_010358.1 /DB_XREF=gi:6754083 /GEN=Gstm1 /FEA=FLmRNA /CNT=297 /TID=Mm.2011.1 /TIER=FL+Stack /STK=90 /UG=Mm.2011 /LL=14862 /DEF=Mus musculus glutathione S-transferase, mu 1 (Gstm1), mRNA. /PROD=glutathione-S-transferase, mu 1 /FL=gb:NM_010358.1 gb:J04632.1 gb:BC003822.1	6813.4	5000.6	6833.9	6792.9	5098.7	4902.5	1.36252
1448241_at	gb:BC004651.1 /DB_XREF=gi:13435547 /FEA=FLmRNA /CNT=231 /TID=Mm.4140.1 /TIER=FL+Stack /STK=115 /UG=Mm.4140 /LL=14667 /UG_GENE=Gm2a /DEF=Mus musculus, GM2 ganglioside activator protein, clone MGC:5949 IMAGE:3482848, mRNA, complete cds. /PROD=GM2 ganglioside activator protein /FL=gb:U09816.1 gb:BC004651.1 gb:NM_010299.1 gb:L19526.1	1112.7	817.15	1123.4	1102	812	822.3	1.36168
1456480_at	gb:BB527078 /DB_XREF=gi:16444426 /DB_XREF=BB527078 /CLONE=D930037P12 /FEA=EST /CNT=36 /TID=Mm.93130.1 /TIER=Stack /STK=9 /UG=Mm.93130 /UG_TITLE=ESTs, Moderately similar to hypothetical protein (H.sapiens)	1769.55	1299.65	1761.9	1777.2	1299.5	1299.8	1.36156
1449068_at	gb:NM_011749.1 /DB_XREF=gi:6756048 /GEN=Zfp148 /FEA=FLmRNA /CNT=157 /TID=Mm.417.1 /TIER=FL+Stack /STK=24 /UG=Mm.417 /LL=22661 /DEF=Mus musculus zinc finger protein 148 (Zfp148), mRNA. /PROD=zinc finger protein 148 /FL=gb:NM_011749.1 gb:BC026144.1 gb:AF316548.1 gb:U80078.1	466.9	343.05	460	473.8	340.9	345.2	1.36103
1428232_at	gb:BG068761 /DB_XREF=gi:12551330 /DB_XREF=H3069A08-3 /CLONE=H3069A08 /FEA=mRNA /CNT=312 /TID=Mm.34851.1 /TIER=Stack /STK=29 /UG=Mm.34851 /LL=66698 /UG_GENE=4733401N12Rik /UG_TITLE=RIKEN cDNA 4733401N12 gene	411.5	302.65	408.2	414.8	296.2	309.1	1.35966
1429679_at	gb:BB503935 /DB_XREF=gi:16442672 /DB_XREF=BB503935 /CLONE=D630045M24 /FEA=mRNA /CNT=55 /TID=Mm.28012.1 /TIER=Stack /STK=10 /UG=Mm.28012 /LL=74511 /UG_GENE=P37nb-pending /UG_TITLE=37 kDa leucine-rich repeat (LRR) protein	126.05	92.75	127.1	125	89.9	95.6	1.35903
1431948_a_at	gb:AK016755.1 /DB_XREF=gi:12855660 /FEA=mRNA /CNT=1 /TID=Mm.100738.1 /TIER=ConsEnd /STK=0 /UG=Mm.100738 /LL=74450 /UG_GENE=4933409I19Rik /UG_TITLE=RIKEN cDNA 4933409I19 gene /DEF=Mus musculus adult male testis cDNA, RIKEN full-length enriched library, clone:4933409I19:similar to PANTOTHENATE KINASE 1 BETA (EC 2.7.1.33), full insert sequence.	371.85	273.65	374.6	369.1	268.5	278.8	1.35885
1434566_a_at	gb:BE952228 /DB_XREF=gi:10592470 /DB_XREF=UI-M-CD0-ayk-c-05-0-UI.s1 /CLONE=UI-M-CD0-ayk-c-05-0-UI /FEA=EST /CNT=43 /TID=Mm.77553.1 /TIER=Stack /STK=29 /UG=Mm.77553 /LL=100315 /UG_GENE=AU023234 /UG_TITLE=expressed sequence AU023234	190.15	140	191.7	188.6	136.7	143.3	1.35821
1452351_at	gb:BC025847.1 /DB_XREF=gi:19484009 /FEA=mRNA /CNT=19 /TID=Mm.34720.1 /TIER=Stack /STK=10 /UG=Mm.34720 /DEF=Mus musculus, clone IMAGE:5012822, mRNA, partial cds. /PROD=Unknown (protein for IMAGE:5012822)	521.75	384.4	530.3	513.2	381.1	387.7	1.35731
1452951_at	gb:AK010747.1 /DB_XREF=gi:12846408 /FEA=mRNA /CNT=29 /TID=Mm.74311.1 /TIER=Stack /STK=18 /UG=Mm.74311 /LL=73692 /UG_GENE=2410089E03Rik /UG_TITLE=RIKEN cDNA 2410089E03 gene /DEF=Mus musculus ES cells cDNA, RIKEN full-length enriched library, clone:2410089E03:homolog to CDNA: FLJ23082 FIS, CLONE LNG06451, full insert sequence.	76.75	56.55	77.5	76	57.5	55.6	1.35721
1444762_at	gb:BB089595 /DB_XREF=gi:16261015 /DB_XREF=BB089595 /CLONE=9430023A09 /FEA=EST /CNT=4 /TID=Mm.210148.1 /TIER=ConsEnd /STK=2 /UG=Mm.210148 /UG_TITLE=ESTs	134.45	99.2	137.3	131.6	99.8	98.6	1.35534
1434220_at	gb:AV255972 /DB_XREF=gi:16388259 /DB_XREF=AV255972 /CLONE=4921524E18 /FEA=EST /CNT=59 /TID=Mm.41863.1 /TIER=Stack /STK=38 /UG=Mm.41863 /LL=101674 /UG_GENE=AI849286 /UG_TITLE=expressed sequence AI849286	551.5	407.2	544.1	558.9	395.3	419.1	1.35437
1448398_s_at	gb:BC021344.1 /DB_XREF=gi:18204689 /FEA=FLmRNA /CNT=217 /TID=Mm.13917.1 /TIER=FL+Stack /STK=78 /UG=Mm.13917 /LL=19934 /UG_GENE=Rpl22 /DEF=Mus musculus, ribosomal protein L22, clone MGC:29121 IMAGE:4190569, mRNA, complete cds. /PROD=ribosomal protein L22 /FL=gb:D17653.1 gb:BC007139.1 gb:BC021344.1 gb:NM_009079.1	1536.65	1135.35	1513.9	1559.4	1129.2	1141.5	1.35346
1420985_at	gb:BM208035 /DB_XREF=gi:17764093 /DB_XREF=C0621E04-3 /CLONE=C0621E04 /FEA=FLmRNA /CNT=123 /TID=Mm.24637.1 /TIER=Stack /STK=14 /UG=Mm.24637 /LL=192195 /UG_GENE=LOC192195 /UG_TITLE=putative chromatin remodeling factor /FL=gb:NM_138679.1 gb:AF247132.1	724.45	535.95	713.4	735.5	549.4	522.5	1.35171
1430656_a_at	gb:BF318739 /DB_XREF=gi:11267355 /DB_XREF=uy05d03.x1 /CLONE=IMAGE:3657125 /FEA=mRNA /CNT=8 /TID=Mm.28111.2 /TIER=ConsEnd /STK=1 /UG=Mm.28111 /LL=70396 /UG_GENE=2210409M21Rik /UG_TITLE=RIKEN cDNA 2210409M21 gene	1933.85	1432.8	1906.5	1961.2	1405.2	1460.4	1.3497
1438734_at	gb:BB222714 /DB_XREF=gi:8891326 /DB_XREF=BB222714 /CLONE=A530079C22 /FEA=EST /CNT=14 /TID=Mm.123055.1 /TIER=Stack /STK=9 /UG=Mm.123055 /UG_TITLE=ESTs	110.05	81.55	109.7	110.4	82.9	80.2	1.34948
1460671_at	gb:BI219063 /DB_XREF=gi:14672507 /DB_XREF=602938679F1 /CLONE=IMAGE:5102011 /FEA=FLmRNA /CNT=285 /TID=Mm.1090.1 /TIER=Stack /STK=61 /UG=Mm.1090 /LL=14775 /UG_GENE=Gpx1 /UG_TITLE=glutathione peroxidase 1 /FL=gb:NM_008160.1	5006.35	3710.85	5129.7	4883	3716.7	3705	1.34911
1416164_at	gb:NM_011812.1 /DB_XREF=gi:6753823 /GEN=Fbln5 /FEA=FLmRNA /CNT=187 /TID=Mm.25347.1 /TIER=FL+Stack /STK=120 /UG=Mm.25347 /LL=23876 /DEF=Mus musculus fibulin 5 (Fbln5), mRNA. /PROD=fibulin 5 /FL=gb:NM_011812.1 gb:BC006636.1 gb:AF112151.1	1315.1	975.05	1333.6	1296.6	955.9	994.2	1.34875
1440381_at	gb:AI553565 /DB_XREF=gi:4485928 /DB_XREF=vw41f07.x1 /CLONE=IMAGE:1246405 /FEA=EST /CNT=7 /TID=Mm.35117.1 /TIER=ConsEnd /STK=5 /UG=Mm.35117 /UG_TITLE=ESTs	143.25	106.45	140.9	145.6	104.1	108.8	1.3457
1436158_at	gb:BB547478 /DB_XREF=gi:16447571 /DB_XREF=BB547478 /CLONE=E130318K04 /FEA=EST /CNT=101 /TID=Mm.140186.2 /TIER=Stack /STK=10 /UG=Mm.140186 /LL=13688 /UG_GENE=Eif4ebp2 /UG_TITLE=eukaryotic translation initiation factor 4E binding protein 2	371.1	275.8	376.8	365.4	271.5	280.1	1.34554
1417562_at	gb:NM_007918.1 /DB_XREF=gi:6681294 /GEN=Eif4ebp1 /FEA=FLmRNA /CNT=114 /TID=Mm.6700.1 /TIER=FL+Stack /STK=41 /UG=Mm.6700 /LL=13685 /DEF=Mus musculus eukaryotic translation initiation factor 4E binding protein 1 (Eif4ebp1), mRNA. /PROD=eukaryotic translation initiation factor 4Ebinding protein 1 /FL=gb:U28656.1 gb:NM_007918.1 gb:BC002045.1	3469.8	2579.65	3485.5	3454.1	2587.8	2571.5	1.34507
1452145_at	gb:BC027358.1 /DB_XREF=gi:20071793 /FEA=mRNA /CNT=179 /TID=Mm.22183.1 /TIER=Stack /STK=111 /UG=Mm.22183 /LL=100198 /UG_GENE=AI785303 /DEF=Mus musculus, Similar to hexose-6-phosphate dehydrogenase (glucose 1-dehydrogenase), clone IMAGE:4952442, mRNA, partial cds. /PROD=Similar to hexose-6-phosphate dehydrogenase(glucose 1-dehydrogenase)	527.45	392.4	533.5	521.4	388.4	396.4	1.34416
1449875_s_at	gb:NM_010395.1 /DB_XREF=gi:6754141 /GEN=H2-T10 /FEA=FLmRNA /CNT=11 /TID=Mm.220201.1 /TIER=FL /STK=5 /UG=Mm.220201 /LL=15024 /DEF=Mus musculus histocompatibility 2, T region locus 10 (H2-T10), mRNA. /PROD=histocompatibility 2, T region locus 10 /FL=gb:M35246.1 gb:NM_010395.1	812.5	605	811.9	813.1	616.7	593.3	1.34298
1417111_at	gb:BB070019 /DB_XREF=gi:15404281 /DB_XREF=BB070019 /CLONE=8030488F12 /FEA=FLmRNA /CNT=197 /TID=Mm.117294.1 /TIER=Stack /STK=61 /UG=Mm.117294 /LL=17155 /UG_GENE=Man1a /UG_TITLE=mannosidase 1, alpha /FL=gb:BC015265.1 gb:U04299.1 gb:NM_008548.1	1410.05	1050.8	1412.1	1408	1031.4	1070.2	1.34188
1460552_at	gb:AI327392 /DB_XREF=gi:4061821 /DB_XREF=mq02f01.x1 /CLONE=IMAGE:577561 /FEA=EST /CNT=140 /TID=Mm.25140.1 /TIER=Stack /STK=51 /UG=Mm.25140 /LL=99343 /UG_GENE=AW210570 /UG_TITLE=expressed sequence AW210570	1857.25	1384.3	1882.6	1831.9	1404.9	1363.7	1.34165
1423724_at	gb:BC027100.1 /DB_XREF=gi:20072044 /FEA=FLmRNA /CNT=275 /TID=Mm.38994.1 /TIER=FL+Stack /STK=138 /UG=Mm.38994 /LL=66564 /UG_GENE=2600001N01Rik /DEF=Mus musculus, RIKEN cDNA 2600001N01 gene, clone MGC:38778 IMAGE:5359154, mRNA, complete cds. /PROD=RIKEN cDNA 2600001N01 gene /FL=gb:BC027100.1	2079.75	1550.4	2058.8	2100.7	1513.9	1586.9	1.34143
1434872_x_at	gb:AV170241 /DB_XREF=gi:5376678 /DB_XREF=AV170241 /CLONE=3110094P05 /FEA=EST /CNT=25 /TID=Mm.10474.4 /TIER=Stack /STK=24 /UG=Mm.10474 /LL=67281 /UG_GENE=3110005M08Rik /UG_TITLE=RIKEN cDNA 3110005M08 gene	10655.2	7943.7	10712.9	10597.5	8012.9	7874.5	1.34134
1419759_at	gb:BB819674 /DB_XREF=gi:16992303 /DB_XREF=BB819674 /CLONE=G830001D23 /FEA=FLmRNA /CNT=32 /TID=Mm.16086.1 /TIER=ConsEnd /STK=1 /UG=Mm.16086 /LL=18671 /UG_GENE=Abcb1a /UG_TITLE=ATP-binding cassette, sub-family B (MDRTAP), member 1A /FL=gb:M33581.1 gb:M30697.1 gb:NM_011076.1	390.2	291.25	389.9	390.5	290.1	292.4	1.33974
1433983_at	gb:AV351864 /DB_XREF=gi:16397198 /DB_XREF=AV351864 /CLONE=6820402C05 /FEA=EST /CNT=67 /TID=Mm.37984.1 /TIER=Stack /STK=48 /UG=Mm.37984 /UG_TITLE=ESTs, Weakly similar to T18293 guanylate kinase-interacting protein 1 Maguin-1, membrane-associated - rat (R.norvegicus)	1057.95	789.7	1067.9	1048	789.9	789.5	1.33969
1425464_at	gb:BM214048 /DB_XREF=gi:17772099 /DB_XREF=C0845C11-3 /CLONE=C0845C11 /FEA=FLmRNA /CNT=219 /TID=Mm.21146.1 /TIER=Stack /STK=103 /UG=Mm.21146 /LL=14465 /UG_GENE=Gata6 /UG_TITLE=GATA binding protein 6 /FL=gb:AF179425.1	2970.6	2222.85	3033.7	2907.5	2220.1	2225.6	1.33639
1452997_at	gb:BM207489 /DB_XREF=gi:17763343 /DB_XREF=C0613D12-3 /CLONE=C0613D12 /FEA=mRNA /CNT=234 /TID=Mm.1571.1 /TIER=Stack /STK=13 /UG=Mm.1571 /LL=67033 /UG_GENE=2610005L07Rik /UG_TITLE=RIKEN cDNA 2610005L07 gene	1144.25	856.95	1148.9	1139.6	830.1	883.8	1.33526
1450778_a_at	gb:NM_019996.1 /DB_XREF=gi:9910489 /GEN=Phax-pending /FEA=FLmRNA /CNT=103 /TID=Mm.214569.1 /TIER=FL+Stack /STK=9 /UG=Mm.214569 /LL=56698 /DEF=Mus musculus phosphorylated adaptor for RNA export (Phax-pending), mRNA. /PROD=phosphorylated adaptor for RNA export /FL=gb:NM_019996.1	554.05	415.3	556.1	552	412.6	418	1.3341
1434882_at	gb:BM293485 /DB_XREF=gi:18021572 /DB_XREF=C0305H01-3 /CLONE=C0305H01 /FEA=EST /CNT=205 /TID=Mm.183022.1 /TIER=Stack /STK=23 /UG=Mm.183022 /LL=52816 /UG_GENE=D8Bwg1112e /UG_TITLE=DNA segment, Chr 8, Brigham & Womens Genetics 1112 expressed	387.75	290.95	391.9	383.6	292.1	289.8	1.3327
1428463_a_at	gb:BB535888 /DB_XREF=gi:16446599 /DB_XREF=BB535888 /CLONE=E030046H04 /FEA=mRNA /CNT=272 /TID=Mm.46613.1 /TIER=Stack /STK=127 /UG=Mm.46613 /LL=66702 /UG_GENE=4633401M22Rik /UG_TITLE=RIKEN cDNA 4633401M22 gene	814.7	611.55	822.3	807.1	599.2	623.9	1.33219
1437020_at	gb:BM236717 /DB_XREF=gi:17871987 /DB_XREF=K0440A09-3 /CLONE=K0440A09 /FEA=EST /CNT=34 /TID=Mm.46049.2 /TIER=Stack /STK=29 /UG=Mm.46049 /LL=75560 /UG_GENE=1700020J09Rik /UG_TITLE=RIKEN cDNA 1700020J09 gene	116.25	87.3	118.3	114.2	86.4	88.2	1.33162
1438318_x_at	gb:BB559925 /DB_XREF=gi:9646291 /DB_XREF=BB559925 /CLONE=E530001N08 /FEA=EST /CNT=12 /TID=Mm.21214.3 /TIER=Stack /STK=11 /UG=Mm.21214 /LL=68966 /UG_GENE=1500001L15Rik /UG_TITLE=RIKEN cDNA 1500001L15 gene	1460.65	1097	1479.5	1441.8	1094	1100	1.33149
1460182_at	gb:NM_080557.1 /DB_XREF=gi:18017595 /GEN=Snx4 /FEA=FLmRNA /CNT=184 /TID=Mm.28196.1 /TIER=FL+Stack /STK=92 /UG=Mm.28196 /LL=69150 /DEF=Mus musculus sorting nexin 4 (Snx4), mRNA. /PROD=sorting nexin 4 /FL=gb:NM_080557.1 gb:BC016599.1	814.05	611.7	806.1	822	600.4	623	1.3308
1426904_s_at	gb:AV114239 /DB_XREF=gi:16382179 /DB_XREF=AV114239 /CLONE=2610030F24 /FEA=mRNA /CNT=225 /TID=Mm.21762.1 /TIER=Stack /STK=40 /UG=Mm.21762 /LL=66861 /UG_GENE=1200006L06Rik /UG_TITLE=RIKEN cDNA 1200006L06 gene	710.6	534.25	699.9	721.3	532.1	536.4	1.33009
1444952_a_at	gb:BB260383 /DB_XREF=gi:16399893 /DB_XREF=BB260383 /CLONE=A730094F08 /FEA=EST /CNT=3 /TID=Mm.29420.1 /TIER=ConsEnd /STK=2 /UG=Mm.29420 /UG_TITLE=ESTs, Highly similar to nuclear ubiquitous casein kinase 2; cyclin-dependent kinase substrate (Rattus norvegicus) (R.norvegicus)	420.65	316.9	427.8	413.5	319.5	314.3	1.32739
1457432_at	gb:BB357661 /DB_XREF=gi:9069489 /DB_XREF=BB357661 /CLONE=C030023G16 /FEA=EST /CNT=5 /TID=Mm.197632.1 /TIER=ConsEnd /STK=4 /UG=Mm.197632 /UG_TITLE=ESTs	146.9	110.75	147.9	145.9	108.6	112.9	1.32641
1433668_at	gb:BI410130 /DB_XREF=gi:15171053 /DB_XREF=602964069F1 /CLONE=IMAGE:5119577 /FEA=EST /CNT=139 /TID=Mm.27769.1 /TIER=Stack /STK=74 /UG=Mm.27769 /UG_TITLE=ESTs, Moderately similar to JC4899 proline rich protein - rat (R.norvegicus)	5588.7	4216.65	5472.7	5704.7	4229.1	4204.2	1.32539
1428289_at	gb:BE133935 /DB_XREF=gi:8596435 /DB_XREF=ug14c02.x1 /CLONE=IMAGE:1531586 /FEA=mRNA /CNT=144 /TID=Mm.183017.1 /TIER=Stack /STK=11 /UG=Mm.183017 /LL=70273 /UG_GENE=2310051E17Rik /UG_TITLE=RIKEN cDNA 2310051E17 gene	5154.8	3889.6	5163.2	5146.4	3806.3	3972.9	1.32528
1416716_at	gb:NM_010112.1 /DB_XREF=gi:6753729 /GEN=Efs /FEA=FLmRNA /CNT=109 /TID=Mm.28543.1 /TIER=FL+Stack /STK=72 /UG=Mm.28543 /LL=13644 /DEF=Mus musculus embryonal Fyn-associated substrate (Efs), mRNA. /PROD=embryonal Fyn-associated substrate /FL=gb:U57686.1 gb:BC005438.1 gb:U28728.1 gb:NM_010112.1	269.8	203.95	266.9	272.7	207.3	200.6	1.32287
1424397_at	gb:AF448804.1 /DB_XREF=gi:17863987 /GEN=Ddx36 /FEA=FLmRNA /CNT=94 /TID=Mm.34158.1 /TIER=FL+Stack /STK=34 /UG=Mm.34158 /LL=72162 /DEF=Mus musculus DEADH box polypeptide 36 protein (Ddx36) mRNA, complete cds. /PROD=DEADH box polypeptide 36 protein /FL=gb:AF448804.1	358.15	271.7	355.3	361	275.3	268.1	1.31818
1450739_at	gb:NM_030732.1 /DB_XREF=gi:13507689 /GEN=IRA1 /FEA=FLmRNA /CNT=28 /TID=Mm.160388.1 /TIER=FL+Stack /STK=14 /UG=Mm.160388 /LL=81004 /DEF=Mus musculus IRA1 protein (IRA1), mRNA. /PROD=IRA1 protein /FL=gb:NM_030732.1 gb:AF268195.1	128.45	97.45	128.2	128.7	99.6	95.3	1.31811
1460623_at	gb:BB753881 /DB_XREF=gi:16184253 /DB_XREF=BB753881 /CLONE=G270037H21 /FEA=EST /CNT=23 /TID=Mm.142867.1 /TIER=Stack /STK=19 /UG=Mm.142867 /UG_TITLE=ESTs	309.05	234.6	309.9	308.2	229	240.2	1.31735
1433510_x_at	gb:AV216370 /DB_XREF=gi:6157215 /DB_XREF=AV216370 /CLONE=2410160E13 /FEA=EST /CNT=117 /TID=Mm.11376.2 /TIER=Stack /STK=113 /UG=Mm.11376 /LL=54217 /UG_GENE=Rpl36 /UG_TITLE=ribosomal protein L36	4780.15	3629.95	4836.3	4724	3633.1	3626.8	1.31686
1439186_at	gb:BB022463 /DB_XREF=gi:16257761 /DB_XREF=BB022463 /CLONE=5330411E20 /FEA=EST /CNT=15 /TID=Mm.149539.1 /TIER=Stack /STK=8 /UG=Mm.149539 /UG_TITLE=ESTs	6.45	4.9	6.5	6.4	5	4.8	1.31633
1448555_at	gb:NM_028003.1 /DB_XREF=gi:13386275 /GEN=2310042P20Rik /FEA=FLmRNA /CNT=88 /TID=Mm.12255.1 /TIER=FL+Stack /STK=59 /UG=Mm.12255 /LL=71919 /DEF=Mus musculus RIKEN cDNA 2310042P20 gene (2310042P20Rik), mRNA. /PROD=RIKEN cDNA 2310042P20 /FL=gb:BC004046.1 gb:NM_028003.1	320.7	243.65	327.1	314.3	245.2	242.1	1.31623
1456056_a_at	gb:AV338866 /DB_XREF=gi:6378918 /DB_XREF=AV338866 /CLONE=6430500L06 /FEA=EST /CNT=18 /TID=Mm.28524.3 /TIER=Stack /STK=18 /UG=Mm.28524 /LL=28006 /UG_GENE=D6Wsu116e /UG_TITLE=DNA segment, Chr 6, Wayne State University 116, expressed	1307.35	995	1322.9	1291.8	1019.7	970.3	1.31392
1450376_at	gb:BB825697 /DB_XREF=gi:17003940 /DB_XREF=BB825697 /CLONE=G830039D05 /FEA=FLmRNA /CNT=289 /TID=Mm.2154.1 /TIER=Stack /STK=24 /UG=Mm.2154 /LL=17859 /UG_GENE=Mxi1 /UG_TITLE=Max interacting protein 1 /FL=gb:U24674.1 gb:NM_010847.1 gb:L38822.1	1386.85	1056.4	1387.1	1386.6	1087.8	1025	1.31281
1427150_at	gb:BC022622.1 /DB_XREF=gi:18490734 /FEA=mRNA /CNT=23 /TID=Mm.157690.1 /TIER=Stack /STK=13 /UG=Mm.157690 /UG_TITLE=Mus musculus, clone IMAGE:4192553, mRNA /DEF=Mus musculus, clone IMAGE:4192553, mRNA.	487.4	371.35	483.4	491.4	367	375.7	1.31251
1433827_at	gb:AW610650 /DB_XREF=gi:7315466 /DB_XREF=up35d10.x1 /CLONE=IMAGE:2698963 /FEA=EST /CNT=69 /TID=Mm.200366.1 /TIER=Stack /STK=58 /UG=Mm.200366 /LL=100684 /UG_GENE=AI481521 /UG_TITLE=expressed sequence AI481521	808.8	616.3	794.4	823.2	623.5	609.1	1.31235
1441170_a_at	gb:BB531641 /DB_XREF=gi:9583570 /DB_XREF=BB531641 /CLONE=E030018F14 /FEA=EST /CNT=5 /TID=Mm.197038.1 /TIER=ConsEnd /STK=4 /UG=Mm.197038 /UG_TITLE=ESTs, Moderately similar to T14259 ras GTPase-activating protein, synaptic - rat (R.norvegicus)	147.55	112.5	144.3	150.8	113.5	111.5	1.31156
1437406_x_at	gb:BB787243 /DB_XREF=gi:16955739 /DB_XREF=BB787243 /CLONE=G430115L10 /FEA=EST /CNT=23 /TID=Mm.22248.4 /TIER=Stack /STK=18 /UG=Mm.22248 /LL=16010 /UG_GENE=Igfbp4 /UG_TITLE=insulin-like growth factor binding protein 4	6804.85	5190.95	6797.4	6812.3	5209.9	5172	1.31091
1423484_at	gb:BM217996 /DB_XREF=gi:17777386 /DB_XREF=C0905A01-3 /CLONE=C0905A01 /FEA=FLmRNA /CNT=42 /TID=Mm.46051.1 /TIER=Stack /STK=16 /UG=Mm.46051 /LL=83675 /UG_GENE=Bicc1 /UG_TITLE=bicaudal C homolog 1 (Drosophila) /FL=gb:NM_031397.1 gb:AF319464.1	1325.05	1011.3	1298.6	1351.5	1009.4	1013.2	1.31024
1449042_at	gb:BB836888 /DB_XREF=gi:17015131 /DB_XREF=BB836888 /CLONE=G930043K09 /FEA=FLmRNA /CNT=111 /TID=Mm.493.1 /TIER=Stack /STK=8 /UG=Mm.493 /LL=13018 /UG_GENE=Ctcf /UG_TITLE=CCCTC-binding factor /FL=gb:NM_007794.1 gb:U51037.1	584.2	446.1	586.6	581.8	452.8	439.4	1.30957
1451691_at	gb:BC008277.1 /DB_XREF=gi:14198448 /FEA=FLmRNA /CNT=13 /TID=Mm.219577.1 /TIER=FL /STK=2 /UG=Mm.219577 /DEF=Mus musculus, Similar to Endothelin receptor type A, clone MGC:6567 IMAGE:2812426, mRNA, complete cds. /PROD=Similar to Endothelin receptor type A /FL=gb:BC008277.1	386.9	295.6	392.8	381	296.9	294.3	1.30886
1456699_s_at	gb:AA561825 /DB_XREF=gi:2333290 /DB_XREF=vl23c12.r1 /CLONE=IMAGE:973078 /FEA=EST /CNT=9 /TID=Mm.218317.6 /TIER=Stack /STK=8 /UG=Mm.218317 /LL=75316 /UG_GENE=4930553M18Rik /UG_TITLE=RIKEN cDNA 4930553M18 gene	1412.45	1079.6	1400.6	1424.3	1060.4	1098.8	1.30831
1422562_at	gb:NM_019662.1 /DB_XREF=gi:9790184 /GEN=Rrad /FEA=FLmRNA /CNT=48 /TID=Mm.29467.1 /TIER=FL+Stack /STK=35 /UG=Mm.29467 /LL=56437 /DEF=Mus musculus Ras-related associated with diabetes (Rrad), mRNA. /PROD=Ras-related associated with diabetes /FL=gb:AF084466.1 gb:NM_019662.1	2291.75	1753.05	2310.1	2273.4	1761.1	1745	1.30729
1416922_a_at	gb:NM_009761.1 /DB_XREF=gi:6753199 /GEN=Bnip3l /FEA=FLmRNA /CNT=212 /TID=Mm.29820.1 /TIER=FL+Stack /STK=63 /UG=Mm.29820 /LL=12177 /DEF=Mus musculus BCL2adenovirus E1B 19 kDa-interacting protein 3-like (Bnip3l), mRNA. /PROD=BCL2adenovirus E1B 19 kDa-interacting protein3-like /FL=gb:NM_009761.1 gb:AF067395.1	3332.05	2552.3	3380.7	3283.4	2605.4	2499.2	1.30551
1427056_at	gb:AV228731 /DB_XREF=gi:16385577 /DB_XREF=AV228731 /CLONE=4631401M01 /FEA=mRNA /CNT=40 /TID=Mm.65867.1 /TIER=Stack /STK=21 /UG=Mm.65867 /UG_TITLE=Mus musculus, Similar to a disintegrin and metalloproteinase with thrombospondin motifs 1 (ADAMTS-1), clone IMAGE:3491991, mRNA, partial cds	181	138.75	182.8	179.2	136.7	140.8	1.3045
1447448_s_at	gb:C86813 /DB_XREF=gi:2918770 /DB_XREF=C86813 /CLONE=J0233D01 /FEA=EST /CNT=2 /TID=Mm.200959.1 /TIER=ConsEnd /STK=2 /UG=Mm.200959 /LL=97900 /UG_GENE=C86813 /UG_TITLE=expressed sequence C86813	656.55	503.7	658.7	654.4	489.1	518.3	1.30345
1454982_at	gb:BQ174041 /DB_XREF=gi:20349532 /DB_XREF=UI-M-DJ2-bvv-n-11-0-UI.s1 /CLONE=UI-M-DJ2-bvv-n-11-0-UI /FEA=EST /CNT=48 /TID=Mm.29396.1 /TIER=Stack /STK=31 /UG=Mm.29396 /LL=98990 /UG_GENE=AI463430 /UG_TITLE=expressed sequence AI463430	791.4	607.65	806.4	776.4	604.7	610.6	1.30239
1456199_x_at	gb:BB106402 /DB_XREF=gi:8758970 /DB_XREF=BB106402 /CLONE=9530001D05 /FEA=EST /CNT=198 /TID=Mm.142195.2 /TIER=Stack /STK=13 /UG=Mm.142195 /LL=70078 /UG_GENE=2210008F15Rik /UG_TITLE=RIKEN cDNA 2210008F15 gene	1517	1165.2	1511.5	1522.5	1169.2	1161.2	1.30192
1416280_at	gb:NM_016682.1 /DB_XREF=gi:7709985 /GEN=Uble1b /FEA=FLmRNA /CNT=221 /TID=Mm.27560.1 /TIER=FL+Stack /STK=102 /UG=Mm.27560 /LL=50995 /DEF=Mus musculus ubiquitin-like 1 (sentrin) activating enzyme E1B (Uble1b), mRNA. /PROD=ubiquitin-like 1 (sentrin) activating enzymeE1B /FL=gb:U35833.1 gb:NM_016682.1	1267.4	973.55	1274.8	1260	1000.8	946.3	1.30183
1429199_s_at	gb:BM219812 /DB_XREF=gi:17779740 /DB_XREF=C0930E01-3 /CLONE=C0930E01 /FEA=mRNA /CNT=43 /TID=Mm.2005.2 /TIER=Stack /STK=9 /UG=Mm.2005 /LL=78935 /UG_GENE=5031425D22Rik /UG_TITLE=RIKEN cDNA 5031425D22 gene	205.35	157.75	209.2	201.5	155.6	159.9	1.30174
1452209_at	gb:AV286396 /DB_XREF=gi:16392008 /DB_XREF=AV286396 /CLONE=5031422I09 /FEA=mRNA /CNT=87 /TID=Mm.153748.1 /TIER=Stack /STK=55 /UG=Mm.153748 /LL=67756 /UG_GENE=5031422I09Rik /UG_TITLE=RIKEN cDNA 5031422I09 gene	2221.5	1710.05	2249.6	2193.4	1732.3	1687.8	1.29908
1422554_at	gb:NM_023239.1 /DB_XREF=gi:12963594 /GEN=5730494G16Rik /FEA=FLmRNA /CNT=83 /TID=Mm.19944.1 /TIER=FL+Stack /STK=37 /UG=Mm.19944 /LL=66647 /DEF=Mus musculus RIKEN cDNA 5730494G16 gene (5730494G16Rik), mRNA. /PROD=mage-g1 protein /FL=gb:NM_023239.1 gb:AF319979.1	358.9	276.3	360.6	357.2	271.7	280.9	1.29895
1425894_at	gb:BC019711.1 /DB_XREF=gi:18044643 /FEA=FLmRNA /CNT=3 /TID=Mm.215151.1 /TIER=FL /STK=1 /UG=Mm.215151 /DEF=Mus musculus, clone MGC:18825 IMAGE:4207906, mRNA, complete cds. /PROD=Unknown (protein for MGC:18825) /FL=gb:BC019711.1	127.25	98.05	127.6	126.9	98.3	97.8	1.29781
1455756_at	gb:BB232864 /DB_XREF=gi:16354566 /DB_XREF=BB232864 /CLONE=A630040N15 /FEA=EST /CNT=19 /TID=Mm.40842.2 /TIER=Stack /STK=8 /UG=Mm.40842 /LL=69801 /UG_GENE=1810045J01Rik /UG_TITLE=RIKEN cDNA 1810045J01 gene	278.5	214.6	274.8	282.2	216.2	213	1.29776
1455762_at	gb:BB430142 /DB_XREF=gi:16424053 /DB_XREF=BB430142 /CLONE=C630031M24 /FEA=EST /CNT=10 /TID=Mm.203892.2 /TIER=Stack /STK=8 /UG=Mm.203892 /LL=104781 /UG_GENE=AI316525 /UG_TITLE=expressed sequence AI316525	1030.3	794.1	1026.6	1034	786.2	802	1.29744
1425536_at	gb:AV296217 /DB_XREF=gi:16392823 /DB_XREF=AV296217 /CLONE=5730439P14 /FEA=FLmRNA /CNT=51 /TID=Mm.203928.2 /TIER=Stack /STK=15 /UG=Mm.203928 /LL=20908 /UG_GENE=Stx3 /UG_TITLE=syntaxin 3 /FL=gb:D29797.1	278.75	214.9	280.8	276.7	214.2	215.6	1.29711
1416416_x_at	gb:NM_010358.1 /DB_XREF=gi:6754083 /GEN=Gstm1 /FEA=FLmRNA /CNT=297 /TID=Mm.2011.1 /TIER=FL+Stack /STK=90 /UG=Mm.2011 /LL=14862 /DEF=Mus musculus glutathione S-transferase, mu 1 (Gstm1), mRNA. /PROD=glutathione-S-transferase, mu 1 /FL=gb:NM_010358.1 gb:J04632.1 gb:BC003822.1	7425.75	5726.15	7340.2	7511.3	5656.7	5795.6	1.29681
1418883_a_at	gb:NM_008774.1 /DB_XREF=gi:6679196 /GEN=Pabpc1 /FEA=FLmRNA /CNT=296 /TID=Mm.2642.1 /TIER=FL+Stack /STK=16 /UG=Mm.2642 /LL=18458 /DEF=Mus musculus poly A binding protein, cytoplasmic 1 (Pabpc1), mRNA. /PROD=poly A binding protein, cytoplasmic 1 /FL=gb:NM_008774.1 gb:BC003870.1 gb:BC011207.1 gb:BC023145.1	5414.85	4176	5341.5	5488.2	4186.6	4165.4	1.29666
1419067_a_at	gb:NM_019983.1 /DB_XREF=gi:9910315 /GEN=Rab5ef-pending /FEA=FLmRNA /CNT=53 /TID=Mm.101118.1 /TIER=FL+Stack /STK=14 /UG=Mm.101118 /LL=56715 /DEF=Mus musculus Rab5 exchange factor (Rab5ef-pending), mRNA. /PROD=Rab5 exchange factor /FL=gb:AF093590.1 gb:BC018229.1 gb:NM_019983.1	301.25	232.5	297.1	305.4	232.4	232.6	1.2957
1441867_x_at	gb:AI480494 /DB_XREF=gi:4373720 /DB_XREF=vg33h11.x1 /CLONE=IMAGE:863205 /FEA=EST /CNT=4 /TID=Mm.202274.1 /TIER=ConsEnd /STK=4 /UG=Mm.202274 /LL=104839 /UG_GENE=AI480494 /UG_TITLE=expressed sequence AI480494	770.25	594.75	760.2	780.3	591	598.5	1.29508
1434740_at	gb:BB484759 /DB_XREF=gi:16441196 /DB_XREF=BB484759 /CLONE=D430027G05 /FEA=EST /CNT=28 /TID=Mm.33775.1 /TIER=Stack /STK=26 /UG=Mm.33775 /LL=106157 /UG_GENE=AI194363 /UG_TITLE=expressed sequence AI194363	146.45	113.2	145.6	147.3	111.5	114.9	1.29373
1448995_at	gb:NM_019932.1 /DB_XREF=gi:9910485 /GEN=Pf4 /FEA=FLmRNA /CNT=47 /TID=Mm.23905.1 /TIER=FL+Stack /STK=28 /UG=Mm.23905 /LL=56744 /DEF=Mus musculus platelet factor 4 (Pf4), mRNA. /PROD=platelet factor 4 /FL=gb:AB017491.2 gb:NM_019932.1	2014.4	1557.8	2035.8	1993	1537.9	1577.7	1.29311
1426613_a_at	gb:AV066554 /DB_XREF=gi:5186382 /DB_XREF=AV066554 /CLONE=2010110B02 /FEA=FLmRNA /CNT=122 /TID=Mm.1323.1 /TIER=Stack /STK=9 /UG=Mm.1323 /LL=20639 /UG_GENE=Snrpb2 /UG_TITLE=U2 small nuclear ribonucleoprotein B /FL=gb:BC026794.1	984.8	761.65	975.8	993.8	762.7	760.6	1.29298
1433849_at	gb:BB752135 /DB_XREF=gi:16200607 /DB_XREF=BB752135 /CLONE=G270010L23 /FEA=EST /CNT=168 /TID=Mm.89845.1 /TIER=Stack /STK=10 /UG=Mm.89845 /LL=103738 /UG_GENE=AI452358 /UG_TITLE=expressed sequence AI452358	78.4	60.65	78	78.8	62.2	59.1	1.29266
1420760_s_at	gb:NM_008681.1 /DB_XREF=gi:6679029 /GEN=Ndrl /FEA=FLmRNA /CNT=5 /TID=Mm.30837.1 /TIER=FL /STK=3 /UG=Mm.30837 /LL=17990 /DEF=Mus musculus N-myc downstream regulated-like (Ndrl), mRNA. /PROD=N-myc downstream regulated-like /FL=gb:NM_008681.1 gb:U52073.1	1285.25	995.25	1262.9	1307.6	1013.5	977	1.29138
1453522_at	gb:AK016300.1 /DB_XREF=gi:12854978 /FEA=mRNA /CNT=6 /TID=Mm.105209.1 /TIER=ConsEnd /STK=2 /UG=Mm.105209 /LL=75897 /UG_GENE=4930578F06Rik /UG_TITLE=RIKEN cDNA 4930578F06 gene /DEF=Mus musculus adult male testis cDNA, RIKEN full-length enriched library, clone:4930578F06:hypothetical protein, full insert sequence.	172	133.3	172.9	171.1	134.5	132.1	1.29032
1416418_at	gb:AF180518.1 /DB_XREF=gi:13241281 /FEA=FLmRNA /CNT=303 /TID=Mm.14638.1 /TIER=FL+Stack /STK=90 /UG=Mm.14638 /LL=57436 /UG_GENE=Gabarapl1 /DEF=Mus musculus GABA-A receptor-associated protein-like protein 1 mRNA, complete cds. /PROD=GABA-A receptor-associated protein-like protein1 /FL=gb:BC004602.1 gb:AF180518.1 gb:NM_020590.2 gb:BC024706.1	1553.35	1204.9	1555	1551.7	1183.2	1226.6	1.28919
1433162_at	gb:AK018087.1 /DB_XREF=gi:12857643 /FEA=mRNA /CNT=1 /TID=Mm.159692.1 /TIER=ConsEnd /STK=0 /UG=Mm.159692 /LL=76141 /UG_GENE=6230414M07Rik /UG_TITLE=RIKEN cDNA 6230414M07 gene /DEF=Mus musculus 11 days embryo head cDNA, RIKEN full-length enriched library, clone:6230414M07:unclassifiable transcript, full insert sequence.	122.15	94.75	120.7	123.6	92.9	96.6	1.28918
1420592_a_at	gb:NM_023210.1 /DB_XREF=gi:12963576 /GEN=Cla3 /FEA=FLmRNA /CNT=6 /TID=Mm.218657.1 /TIER=FL /STK=4 /UG=Mm.218657 /LL=66471 /DEF=Mus musculus cerebellar ataxia 3 (Cla3), mRNA. /PROD=cerebellar postnatal development protein-1 /FL=gb:AB037685.1 gb:NM_023210.1	894.2	693.65	895.6	892.8	678.4	708.9	1.28912
1452783_at	gb:AK005500.1 /DB_XREF=gi:12838100 /FEA=mRNA /CNT=91 /TID=Mm.38832.1 /TIER=Stack /STK=41 /UG=Mm.38832 /LL=72007 /UG_GENE=1600019O04Rik /UG_TITLE=RIKEN cDNA 1600019O04 gene /DEF=Mus musculus adult female placenta cDNA, RIKEN full-length enriched library, clone:1600019O04:unclassifiable transcript, full insert sequence.	529.75	411.6	532.5	527	402.8	420.4	1.28705
1418332_a_at	gb:NM_023328.1 /DB_XREF=gi:12963640 /GEN=2900054O13Rik /FEA=FLmRNA /CNT=57 /TID=Mm.45991.1 /TIER=FL+Stack /STK=25 /UG=Mm.45991 /LL=67269 /DEF=Mus musculus RIKEN cDNA 2900054O13 gene (2900054O13Rik), mRNA. /PROD=RIKEN cDNA 2900054O13 gene /FL=gb:NM_023328.1 gb:AF219141.1	1391.8	1081.85	1378	1405.6	1060.2	1103.5	1.2865
1450816_at	gb:NM_015810.1 /DB_XREF=gi:7657466 /GEN=Polg2 /FEA=FLmRNA /CNT=18 /TID=Mm.859.1 /TIER=FL /STK=0 /UG=Mm.859 /LL=50776 /DEF=Mus musculus polymerase, gamma 2 (Polg2), mRNA. /PROD=mitochondrial polymerase gamma 2 /FL=gb:NM_015810.1 gb:AF177202.1	187.25	145.65	185.6	188.9	147	144.3	1.28562
1433549_x_at	gb:AV123618 /DB_XREF=gi:5309852 /DB_XREF=AV123618 /CLONE=2700008C07 /FEA=EST /CNT=108 /TID=Mm.196612.2 /TIER=Stack /STK=95 /UG=Mm.196612 /LL=66481 /UG_GENE=2410030A14Rik /UG_TITLE=RIKEN cDNA 2410030A14 gene	4158.65	3236.5	4177.9	4139.4	3195	3278	1.28492
1436007_a_at	gb:BM233005 /DB_XREF=gi:17868275 /DB_XREF=K0331A12-3 /CLONE=K0331A12 /FEA=EST /CNT=12 /TID=Mm.26392.2 /TIER=Stack /STK=12 /UG=Mm.26392 /UG_TITLE=Mus musculus, Similar to hypothetical protein FLJ20274, clone MGC:7161 IMAGE:3257051, mRNA, complete cds	354.4	276	351.5	357.3	282.6	269.4	1.28406
1451070_at	gb:BC013758.1 /DB_XREF=gi:15489316 /FEA=FLmRNA /CNT=327 /TID=Mm.205830.1 /TIER=FL+Stack /STK=210 /UG=Mm.205830 /LL=14567 /UG_GENE=Gdi1 /DEF=Mus musculus, clone MGC:21593 IMAGE:4501084, mRNA, complete cds. /PROD=Unknown (protein for MGC:21593) /FL=gb:AF251042.1 gb:BC013758.1	1342.4	1045.65	1316.2	1368.6	1045.8	1045.5	1.28379
1452929_at	gb:AK003546.1 /DB_XREF=gi:12834276 /FEA=mRNA /CNT=47 /TID=Mm.28288.1 /TIER=Stack /STK=19 /UG=Mm.28288 /LL=68557 /UG_GENE=1110007I12Rik /UG_TITLE=RIKEN cDNA 1110007I12 gene /DEF=Mus musculus 18 days embryo whole body cDNA, RIKEN full-length enriched library, clone:1110007I12:unclassifiable transcript, full insert sequence.	3328.7	2593.7	3365.2	3292.2	2563.4	2624	1.28338
1428214_at	gb:BB609428 /DB_XREF=gi:16451180 /DB_XREF=BB609428 /CLONE=0610025E08 /FEA=mRNA /CNT=92 /TID=Mm.27901.1 /TIER=Stack /STK=70 /UG=Mm.27901 /LL=66169 /UG_GENE=1110020J08Rik /UG_TITLE=RIKEN cDNA 1110020J08 gene	1751.85	1365.05	1764	1739.7	1394.4	1335.7	1.28336
1424670_s_at	gb:BC019521.1 /DB_XREF=gi:18044522 /FEA=FLmRNA /CNT=47 /TID=Mm.7863.1 /TIER=FL+Stack /STK=20 /UG=Mm.7863 /LL=68520 /UG_GENE=1110013H04Rik /DEF=Mus musculus, RIKEN cDNA 1110013H04 gene, clone MGC:28620 IMAGE:4220205, mRNA, complete cds. /PROD=RIKEN cDNA 1110013H04 gene /FL=gb:BC019521.1	2551.3	1990.5	2529.1	2573.5	2017.4	1963.6	1.28174
1433507_a_at	gb:BE553881 /DB_XREF=gi:9818368 /DB_XREF=ur43g01.x1 /CLONE=IMAGE:3153072 /FEA=EST /CNT=119 /TID=Mm.911.2 /TIER=Stack /STK=114 /UG=Mm.911 /LL=15331 /UG_GENE=Hmgn2 /UG_TITLE=high mobility group nucleosomal binding domain 2	3666.7	2866.05	3709.6	3623.8	2923.9	2808.2	1.27936
1434899_s_at	gb:BI080625 /DB_XREF=gi:14498955 /DB_XREF=602878332F1 /CLONE=IMAGE:5010270 /FEA=EST /CNT=58 /TID=Mm.218873.1 /TIER=Stack /STK=17 /UG=Mm.218873 /LL=67309 /UG_GENE=3110054G10Rik /UG_TITLE=RIKEN cDNA 3110054G10 gene	562.45	439.65	554	570.9	447.4	431.9	1.27931
1416411_at	gb:NM_008183.1 /DB_XREF=gi:6680120 /GEN=Gstm2 /FEA=FLmRNA /CNT=135 /TID=Mm.14601.1 /TIER=FL+Stack /STK=91 /UG=Mm.14601 /LL=14863 /DEF=Mus musculus glutathione S-transferase, mu 2 (Gstm2), mRNA. /PROD=glutathione-S-transferase, mu 2 /FL=gb:J04696.1 gb:NM_008183.1	3476	2718	3476.1	3475.9	2743.6	2692.4	1.27888
1419298_at	gb:NM_008897.1 /DB_XREF=gi:6679418 /GEN=Pon3 /FEA=FLmRNA /CNT=31 /TID=Mm.9122.1 /TIER=FL+Stack /STK=11 /UG=Mm.9122 /LL=18981 /DEF=Mus musculus paraoxonase 3 (Pon3), mRNA. /PROD=paraoxonase 3 /FL=gb:BC005714.1 gb:L76193.1 gb:NM_008897.1	305.7	239.1	301.5	309.9	237	241.2	1.27854
1452648_at	gb:AK010925.1 /DB_XREF=gi:12846701 /FEA=mRNA /CNT=300 /TID=Mm.28689.1 /TIER=Stack /STK=177 /UG=Mm.28689 /LL=21376 /UG_GENE=Tbrg1 /UG_TITLE=transforming growth factor beta regulated gene 1 /DEF=Mus musculus 13 days embryo liver cDNA, RIKEN full-length enriched library, clone:2510008B07:transforming growth factor beta regulated gene 1, full insert sequence.	1294.7	1012.8	1314.7	1274.7	1024.1	1001.5	1.27834
1438072_at	gb:BB242844 /DB_XREF=gi:16355233 /DB_XREF=BB242844 /CLONE=A630093M01 /FEA=EST /CNT=15 /TID=Mm.103411.1 /TIER=Stack /STK=12 /UG=Mm.103411 /UG_TITLE=ESTs	163.05	127.55	165.9	160.2	128.2	126.9	1.27832
1419256_at	gb:BM213516 /DB_XREF=gi:17771438 /DB_XREF=C0837E11-3 /CLONE=C0837E11 /FEA=FLmRNA /CNT=171 /TID=Mm.123110.1 /TIER=Stack /STK=75 /UG=Mm.123110 /LL=20742 /UG_GENE=Spnb2 /UG_TITLE=beta-spectrin 2, non-erythrocytic /FL=gb:AF017112.1 gb:NM_009260.1	2591.2	2029.2	2545.9	2636.5	2001.3	2057.1	1.27696
1448480_at	gb:BC003972.1 /DB_XREF=gi:13278291 /FEA=FLmRNA /CNT=163 /TID=Mm.28053.1 /TIER=FL+Stack /STK=67 /UG=Mm.28053 /LL=66164 /UG_GENE=1110017C15Rik /DEF=Mus musculus, RIKEN cDNA 1110017C15 gene, clone MGC:7418 IMAGE:3488726, mRNA, complete cds. /PROD=RIKEN cDNA 1110017C15 gene /FL=gb:NM_025391.1 gb:BC003972.1	378.95	297	384	373.9	297.7	296.3	1.27593
1437617_x_at	gb:BB387677 /DB_XREF=gi:9110503 /DB_XREF=BB387677 /CLONE=C230052L09 /FEA=EST /CNT=16 /TID=Mm.7705.2 /TIER=Stack /STK=16 /UG=Mm.7705 /LL=73747 /UG_GENE=1110034G24Rik /UG_TITLE=RIKEN cDNA 1110034G24 gene	1267.35	994.25	1280.3	1254.4	1017	971.5	1.27468
1417027_at	gb:NM_030706.1 /DB_XREF=gi:14010848 /GEN=Trim2 /FEA=FLmRNA /CNT=221 /TID=Mm.44876.1 /TIER=FL+Stack /STK=59 /UG=Mm.44876 /LL=80890 /DEF=Mus musculus tripartite motif protein 2 (Trim2), mRNA. /PROD=tripartite motif protein TRIM2 /FL=gb:NM_030706.1 gb:AB043550.1	313.5	245.95	315.5	311.5	244.8	247.1	1.27465
1458802_at	gb:BB164127 /DB_XREF=gi:15409177 /DB_XREF=BB164127 /CLONE=A130075N07 /FEA=EST /CNT=3 /TID=Mm.124995.1 /TIER=ConsEnd /STK=2 /UG=Mm.124995 /UG_TITLE=ESTs	161.4	126.7	164.8	158	127	126.4	1.27388
1417209_at	gb:NM_021372.1 /DB_XREF=gi:10946705 /GEN=AB041541 /FEA=FLmRNA /CNT=84 /TID=Mm.103476.1 /TIER=FL+Stack /STK=53 /UG=Mm.103476 /LL=58172 /DEF=Mus musculus hypothetical protein, MNCb-1504 (AB041541), mRNA. /PROD=hypothetical protein, MNCb-1504 /FL=gb:NM_021372.1 gb:BC014726.1	864.35	678.8	877.5	851.2	674.6	683	1.27335
1417442_a_at	gb:AK012827.1 /DB_XREF=gi:12849828 /FEA=FLmRNA /CNT=92 /TID=Mm.41300.1 /TIER=Stack /STK=23 /UG=Mm.41300 /LL=56535 /UG_GENE=Pex3 /UG_TITLE=peroxisomal biogenesis factor 3 /DEF=Mus musculus 10, 11 days embryo whole body cDNA, RIKEN full-length enriched library, clone:2810027F19:peroxisomal biogenesis factor 3, full insert sequence. /FL=gb:AF152996.1 gb:NM_019961.1	478.05	375.5	469.5	486.6	370.9	380.1	1.2731
1416918_at	gb:NM_016747.1 /DB_XREF=gi:7949128 /GEN=Dlgh3 /FEA=FLmRNA /CNT=98 /TID=Mm.4615.1 /TIER=FL+Stack /STK=64 /UG=Mm.4615 /LL=53310 /DEF=Mus musculus discs, large homolog 3 (Drosophila) (Dlgh3), mRNA. /PROD=discs, large homolog 3 (Drosophila) /FL=gb:D87117.1 gb:NM_016747.1	114	89.55	115.1	112.9	88.5	90.6	1.27303
1428142_at	gb:AK003461.1 /DB_XREF=gi:12834145 /FEA=mRNA /CNT=141 /TID=Mm.22874.1 /TIER=Stack /STK=96 /UG=Mm.22874 /LL=68568 /UG_GENE=1110005E01Rik /UG_TITLE=RIKEN cDNA 1110005E01 gene /DEF=Mus musculus 18 days embryo whole body cDNA, RIKEN full-length enriched library, clone:1110005E01:unclassifiable transcript, full insert sequence.	531.85	417.8	526.4	537.3	415.4	420.2	1.27298
1428011_a_at	gb:BC028256.1 /DB_XREF=gi:20380524 /FEA=mRNA /CNT=19 /TID=Mm.45357.2 /TIER=ConsEnd /STK=0 /UG=Mm.45357 /LL=59079 /UG_GENE=Erbb2ip /DEF=Mus musculus, Similar to erbb2 interacting protein, clone IMAGE:4988135, mRNA, partial cds. /PROD=Similar to erbb2 interacting protein	957.4	752.35	943.6	971.2	753.3	751.4	1.27255
1444128_at	gb:AI447325 /DB_XREF=gi:4303200 /DB_XREF=mr05c09.x1 /CLONE=IMAGE:596560 /FEA=EST /CNT=5 /TID=Mm.133197.1 /TIER=ConsEnd /STK=2 /UG=Mm.133197 /UG_TITLE=ESTs	368.6	289.85	375.9	361.3	288.7	291	1.27169
1436058_at	gb:BB132493 /DB_XREF=gi:16266482 /DB_XREF=BB132493 /CLONE=9830001A05 /FEA=EST /CNT=24 /TID=Mm.27276.1 /TIER=Stack /STK=11 /UG=Mm.27276 /UG_TITLE=ESTs	1238.2	974.9	1249.8	1226.6	998.6	951.2	1.27008
1437801_at	gb:BM115860 /DB_XREF=gi:17078878 /DB_XREF=L0826E05-3 /CLONE=L0826E05 /FEA=EST /CNT=15 /TID=Mm.196508.8 /TIER=Stack /STK=14 /UG=Mm.196508 /LL=21761 /UG_GENE=Tex189 /UG_TITLE=testis expressed gene 189	577.3	454.95	578.2	576.4	450.7	459.2	1.26893
1417138_s_at	gb:NM_025554.1 /DB_XREF=gi:13384981 /GEN=Polr2e /FEA=FLmRNA /CNT=89 /TID=Mm.18579.1 /TIER=FL+Stack /STK=55 /UG=Mm.18579 /LL=66420 /DEF=Mus musculus polymerase (RNA) II (DNA directed) polypeptide E (25kD) (Polr2e), mRNA. /PROD=polymerase (RNA) II (DNA directed) polypeptide E(25kD) /FL=gb:NM_025554.1	2838.05	2238	2809.1	2867	2263.1	2212.9	1.26812
1430787_at	gb:AK009897.1 /DB_XREF=gi:12844975 /FEA=mRNA /CNT=6 /TID=Mm.70018.1 /TIER=ConsEnd /STK=1 /UG=Mm.70018 /LL=69678 /UG_GENE=2310050B05Rik /UG_TITLE=RIKEN cDNA 2310050B05 gene /DEF=Mus musculus adult male tongue cDNA, RIKEN full-length enriched library, clone:2310050B05:unclassifiable transcript, full insert sequence.	237.8	187.55	235.2	240.4	188	187.1	1.26793
1450850_at	gb:BM119387 /DB_XREF=gi:17087413 /DB_XREF=L0924F12-3 /CLONE=L0924F12 /FEA=FLmRNA /CNT=491 /TID=Mm.4551.1 /TIER=Stack /STK=91 /UG=Mm.4551 /LL=22350 /UG_GENE=Vil2 /UG_TITLE=villin 2 /FL=gb:NM_009510.1	1352.3	1068	1336.1	1368.5	1074.2	1061.8	1.2662
1431058_at	gb:AK012522.1 /DB_XREF=gi:12849319 /FEA=mRNA /CNT=12 /TID=Mm.2152.1 /TIER=ConsEnd /STK=0 /UG=Mm.2152 /LL=72459 /UG_GENE=2600017A12Rik /UG_TITLE=RIKEN cDNA 2600017A12 gene /DEF=Mus musculus 11 days embryo whole body cDNA, RIKEN full-length enriched library, clone:2700077B20:homolog to HIV-1 TRANSCRIPTIONAL ELONGATION FACTOR TAT COFACTOR TAT-SF1, full insert sequence.	114.75	90.7	116.4	113.1	89.3	92.1	1.26516
1419653_a_at	gb:NM_007840.1 /DB_XREF=gi:6681156 /GEN=Ddx5 /FEA=FLmRNA /CNT=133 /TID=Mm.19101.1 /TIER=FL /STK=7 /UG=Mm.19101 /LL=13207 /DEF=Mus musculus DEAD (aspartate-glutamate-alanine-aspartate) box polypeptide 5 (Ddx5), mRNA. /PROD=DEAD (aspartate-glutamate-alanine-aspartate) boxpolypeptide 5 /FL=gb:NM_007840.1	4227.8	3348.35	4254.7	4200.9	3347.1	3349.6	1.26265
1434650_at	gb:BI250645 /DB_XREF=gi:14799192 /DB_XREF=602993721F1 /CLONE=IMAGE:5149541 /FEA=EST /CNT=69 /TID=Mm.87671.1 /TIER=Stack /STK=27 /UG=Mm.87671 /UG_TITLE=ESTs, Weakly similar to Z151 MOUSE ZINC FINGER PROTEIN 151 (M.musculus)	109.2	86.55	109.6	108.8	87.4	85.7	1.2617
1428875_at	gb:BE981485 /DB_XREF=gi:10650639 /DB_XREF=UI-M-CG0p-bdc-g-01-0-UI.s1 /CLONE=UI-M-CG0p-bdc-g-01-0-UI /FEA=mRNA /CNT=71 /TID=Mm.26610.1 /TIER=Stack /STK=18 /UG=Mm.26610 /LL=73124 /UG_GENE=3110027H23Rik /UG_TITLE=RIKEN cDNA 3110027H23 gene	725.95	576	716	735.9	566	586	1.26033
1437513_a_at	gb:BM239422 /DB_XREF=gi:17874692 /DB_XREF=K0534B09-3 /CLONE=K0534B09 /FEA=EST /CNT=20 /TID=Mm.29344.4 /TIER=Stack /STK=17 /UG=Mm.29344 /LL=56442 /UG_GENE=Tde1l /UG_TITLE=tumor differentially expressed 1, like	946.25	750.95	939.4	953.1	755.6	746.3	1.26007
1427235_at	gb:AW536493 /DB_XREF=gi:7178910 /DB_XREF=G0105B06-3 /CLONE=G0105B06 /FEA=mRNA /CNT=141 /TID=Mm.28750.1 /TIER=Stack /STK=47 /UG=Mm.28750 /LL=22289 /UG_GENE=Utx /UG_TITLE=ubiquitously transcribed tetratricopeptide repeat gene, X chromosome	308.95	245.4	308	309.9	249.2	241.6	1.25896
1427916_at	gb:BB122084 /DB_XREF=gi:8774652 /DB_XREF=BB122084 /CLONE=9530084J01 /FEA=mRNA /CNT=62 /TID=Mm.46739.1 /TIER=Stack /STK=24 /UG=Mm.46739 /UG_TITLE=Mus musculus St7l mRNA for Tumorsuppressor St7-like product, complete cds	346.5	275.25	346.1	346.9	270.6	279.9	1.25886
1450039_at	gb:AW107303 /DB_XREF=gi:6078103 /DB_XREF=um14a11.x1 /CLONE=IMAGE:2192252 /FEA=FLmRNA /CNT=209 /TID=Mm.396.1 /TIER=Stack /STK=21 /UG=Mm.396 /LL=22284 /UG_GENE=Usp9x /UG_TITLE=ubiquitin specific protease 9, X chromosome /FL=gb:U67874.1 gb:NM_009481.1	621.95	494.6	625.4	618.5	486.7	502.5	1.25748
1438391_x_at	gb:AV078914 /DB_XREF=gi:5198742 /DB_XREF=AV078914 /CLONE=2210406P07 /FEA=EST /CNT=11 /TID=Mm.6994.2 /TIER=Stack /STK=11 /UG=Mm.6994 /LL=15108 /UG_GENE=Hsd17b10 /UG_TITLE=hydroxysteroid (17-beta) dehydrogenase 10	2563.8	2042.25	2557.9	2569.7	2074.6	2009.9	1.25538
1428187_at	gb:AK018679.1 /DB_XREF=gi:12858505 /FEA=mRNA /CNT=115 /TID=Mm.40620.1 /TIER=Stack /STK=76 /UG=Mm.40620 /LL=71587 /UG_GENE=9130415E20Rik /UG_TITLE=RIKEN cDNA 9130415E20 gene /DEF=Mus musculus adult male cecum cDNA, RIKEN full-length enriched library, clone:9130415E20:unclassifiable transcript, full insert sequence.	1439.45	1147.5	1423.1	1455.8	1139.4	1155.6	1.25442
1427197_at	gb:AF236887.1 /DB_XREF=gi:7385180 /GEN=Atr /FEA=mRNA /CNT=14 /TID=Mm.72199.1 /TIER=Stack /STK=10 /UG=Mm.72199 /LL=11986 /DEF=Mus musculus protein kinase ATR (Atr) mRNA, partial cds. /PROD=protein kinase ATR	163.35	130.35	163.9	162.8	131.4	129.3	1.25316
1416675_s_at	gb:NM_019676.1 /DB_XREF=gi:9790166 /GEN=Plcd /FEA=FLmRNA /CNT=108 /TID=Mm.23963.1 /TIER=FL+Stack /STK=75 /UG=Mm.23963 /LL=18799 /DEF=Mus musculus phospholipase C, delta (Plcd), mRNA. /PROD=phospholipase C, delta /FL=gb:BC025798.1 gb:AF133125.1 gb:U85711.1 gb:NM_019676.1	740.75	591.8	735	746.5	587.3	596.3	1.25169
1460577_at	gb:BQ031479 /DB_XREF=gi:19766758 /DB_XREF=UI-1-CF0-ann-b-08-0-UI.s1 /CLONE=UI-1-CF0-ann-b-08-0-UI /FEA=EST /CNT=24 /TID=Mm.73671.1 /TIER=Stack /STK=21 /UG=Mm.73671 /UG_TITLE=ESTs	1542	1232.25	1555.6	1528.4	1255.1	1209.4	1.25137
1426449_a_at	gb:BE952446 /DB_XREF=gi:10592903 /DB_XREF=UI-M-BH4-azn-g-11-0-UI.s1 /CLONE=UI-M-BH4-azn-g-11-0-UI /FEA=FLmRNA /CNT=137 /TID=Mm.8211.4 /TIER=Stack /STK=8 /UG=Mm.8211 /LL=18744 /UG_GENE=Pja1 /UG_TITLE=praja1, RING-H2 motif containing /FL=gb:AF335250.1	366.1	292.7	365.8	366.4	293.3	292.1	1.25077
1460201_a_at	gb:BC002110.1 /DB_XREF=gi:12805288 /FEA=FLmRNA /CNT=76 /TID=Mm.3428.1 /TIER=FL+Stack /STK=52 /UG=Mm.3428 /LL=68193 /UG_GENE=Rpl24 /DEF=Mus musculus, ribosomal protein L24, clone MGC:6606 IMAGE:3488279, mRNA, complete cds. /PROD=ribosomal protein L24 /FL=gb:NM_024218.1 gb:BC002110.1	16772.4	13413	16752.2	16792.6	13585.3	13240.7	1.25046
1417850_at	gb:NM_009029.1 /DB_XREF=gi:6677678 /GEN=Rb1 /FEA=FLmRNA /CNT=90 /TID=Mm.304.1 /TIER=FL+Stack /STK=35 /UG=Mm.304 /LL=19645 /DEF=Mus musculus retinoblastoma 1 (Rb1), mRNA. /PROD=retinoblastoma 1 /FL=gb:M26391.1 gb:NM_009029.1	664.6	531.95	665	664.2	535.9	528	1.24937
1415838_at	gb:AK005203.1 /DB_XREF=gi:12837601 /GEN=Tde1l /FEA=FLmRNA /CNT=458 /TID=Mm.29344.1 /TIER=Stack /STK=27 /UG=Mm.29344 /LL=56442 /UG_TITLE=tumor differentially expressed 1, like /DEF=Mus musculus adult male cerebellum cDNA, RIKEN full-length enriched library, clone:1500011D18:tumor differentially expressed 1, like, full insert sequence. /FL=gb:AF181685.1 gb:NM_019760.1 gb:BC017148.1	2986.4	2392.15	2984.7	2988.1	2394.3	2390	1.24842
1417216_at	gb:NM_138606.1 /DB_XREF=gi:20070429 /GEN=DXCch3 /FEA=FLmRNA /CNT=76 /TID=Mm.932.1 /TIER=FL+Stack /STK=53 /UG=Mm.932 /LL=65950 /DEF=Mus musculus DNA segment, Chr X, Celltech Chiroscience 3 (DXCch3), mRNA. /PROD=DNA segment, Chr X, Celltech Chiroscience 3 /FL=gb:BC027376.1 gb:NM_138606.1	151.3	121.3	151.7	150.9	123.3	119.3	1.24732
1417291_at	gb:L26349.1 /DB_XREF=gi:430732 /GEN=TNF 55 /FEA=FLmRNA /CNT=174 /TID=Mm.1258.1 /TIER=FL+Stack /STK=49 /UG=Mm.1258 /LL=21937 /DEF=Mus musculus Tumor Necrosis Factor Receptor 55 KD (TNF 55) mRNA, complete cds. /PROD=Tumor Necrosis Factor 55 KD Receptor /FL=gb:NM_011609.1 gb:M60468.1 gb:M59377.1 gb:L26349.1 gb:BC004599.1	1006.3	807.3	1024.6	988	801	813.6	1.2465
1428512_at	gb:AK012577.1 /DB_XREF=gi:12849410 /FEA=mRNA /CNT=48 /TID=Mm.18574.1 /TIER=Stack /STK=36 /UG=Mm.18574 /LL=70237 /UG_GENE=2700087I09Rik /UG_TITLE=RIKEN cDNA 2700087I09 gene /DEF=Mus musculus 11 days embryo whole body cDNA, RIKEN full-length enriched library, clone:2700087I09:homolog to CDNA FLJ12969 FIS, CLONE NT2RP2005841, WEAKLY SIMILAR TO HOMO SAPIENS ALEX3, full insert sequence.	691.3	554.6	691.5	691.1	550.2	559	1.24648
1419872_at	gb:AI323359 /DB_XREF=gi:4057788 /DB_XREF=mi30h09.x1 /CLONE=IMAGE:465089 /FEA=EST /CNT=1 /TID=Mm.201971.1 /TIER=ConsEnd /STK=0 /UG=Mm.201971 /LL=106886 /UG_GENE=AI323359 /UG_TITLE=expressed sequence AI323359	4885.65	3920.1	4938.6	4832.7	3979.1	3861.1	1.24631
1437828_s_at	gb:C78559 /DB_XREF=gi:2518889 /DB_XREF=C78559 /CLONE=J0051C05 /FEA=EST /CNT=14 /TID=Mm.214747.1 /TIER=Stack /STK=14 /UG=Mm.214747 /LL=76424 /UG_GENE=2310007I04Rik /UG_TITLE=RIKEN cDNA 2310007I04 gene	347	278.45	347.7	346.3	285.1	271.8	1.24618
1431771_a_at	gb:AK014712.1 /DB_XREF=gi:12852729 /FEA=mRNA /CNT=2 /TID=Mm.41415.2 /TIER=ConsEnd /STK=0 /UG=Mm.41415 /LL=65099 /UG_GENE=Aabp3-pending /UG_TITLE=ActA binding protein 3 /DEF=Mus musculus 0 day neonate head cDNA, RIKEN full-length enriched library, clone:4833416M03:ActA binding protein 3, full insert sequence.	234.4	188.5	234.1	234.7	191	186	1.2435
1455316_x_at	gb:AI987693 /DB_XREF=gi:5819487 /DB_XREF=um05e10.x1 /CLONE=IMAGE:2182218 /FEA=EST /CNT=24 /TID=Mm.212712.2 /TIER=Stack /STK=16 /UG=Mm.212712 /LL=15598 /UG_GENE=Iap /UG_TITLE=intracisternal A particles	11246.2	9044.6	11338.1	11154.3	9066.4	9022.8	1.24342
1449323_a_at	gb:NM_013762.1 /DB_XREF=gi:7305440 /GEN=Rpl3 /FEA=FLmRNA /CNT=126 /TID=Mm.3486.1 /TIER=FL+Stack /STK=14 /UG=Mm.3486 /LL=27367 /DEF=Mus musculus ribosomal protein L3 (Rpl3), mRNA. /PROD=ribosomal protein L3 /FL=gb:NM_013762.1 gb:BC009655.1	11204.8	9026.7	11268.3	11141.2	8867.6	9185.8	1.24129
1456043_at	gb:BE951601 /DB_XREF=gi:10591119 /DB_XREF=UI-M-CC0-ayc-e-08-0-UI.s1 /CLONE=UI-M-CC0-ayc-e-08-0-UI /FEA=EST /CNT=78 /TID=Mm.30602.1 /TIER=Stack /STK=18 /UG=Mm.30602 /UG_TITLE=ESTs, Weakly similar to UBP2_MOUSE UBIQUITIN CARBOXYL-TERMINAL HYDROLASE 2 (UBIQUITIN THIOLESTERASE 2) (UBIQUITIN-SPECIFIC PROCESSING PROTEASE 2) (DEUBIQUITINATING ENZYME 2) (41 KDA UBIQUITIN-SPECIFIC PROTEASE) (M.musculus)	129.65	104.45	131.2	128.1	103	105.9	1.24126
1455173_at	gb:AW537663 /DB_XREF=gi:7180080 /DB_XREF=G0119B02-3 /CLONE=G0119B02 /FEA=EST /CNT=75 /TID=Mm.29255.1 /TIER=Stack /STK=8 /UG=Mm.29255 /LL=106178 /UG_GENE=AI314175 /UG_TITLE=expressed sequence AI314175	239.9	193.35	236.3	243.5	194.7	192	1.24076
1441715_at	gb:BB283960 /DB_XREF=gi:8984409 /DB_XREF=BB283960 /CLONE=A930103O17 /FEA=EST /CNT=4 /TID=Mm.132446.1 /TIER=ConsEnd /STK=4 /UG=Mm.132446 /UG_TITLE=ESTs	28.1	22.65	27.7	28.5	22.9	22.4	1.24062
1424200_s_at	gb:BC027244.1 /DB_XREF=gi:20072654 /FEA=FLmRNA /CNT=184 /TID=Mm.202775.2 /TIER=FL+Stack /STK=45 /UG=Mm.202775 /LL=72124 /UG_GENE=2610007A16Rik /DEF=Mus musculus, RIKEN cDNA 2610007A16 gene, clone MGC:27929 IMAGE:3584697, mRNA, complete cds. /PROD=RIKEN cDNA 2610007A16 gene /FL=gb:BC027244.1	1026.9	827.75	1021.4	1032.4	845.1	810.4	1.24059
1441483_at	gb:BB282832 /DB_XREF=gi:15411165 /DB_XREF=BB282832 /CLONE=A930040J07 /FEA=EST /CNT=4 /TID=Mm.194733.1 /TIER=ConsEnd /STK=4 /UG=Mm.194733 /UG_TITLE=ESTs	59.3	47.8	59	59.6	47.5	48.1	1.24059
1428380_at	gb:AK002276.1 /DB_XREF=gi:12832140 /FEA=mRNA /CNT=118 /TID=Mm.28144.1 /TIER=Stack /STK=46 /UG=Mm.28144 /LL=71668 /UG_GENE=0610007C21Rik /UG_TITLE=RIKEN cDNA 0610007C21 gene /DEF=Mus musculus adult male kidney cDNA, RIKEN full-length enriched library, clone:0610007C21:homolog to HSPC013, full insert sequence.	2032	1638.6	2050.5	2013.5	1635.3	1641.9	1.24008
1429360_at	gb:AK007959.1 /DB_XREF=gi:12841843 /GEN=Klf3 /FEA=mRNA /CNT=79 /TID=Mm.28787.2 /TIER=Stack /STK=31 /UG=Mm.28787 /LL=16599 /UG_TITLE=Kruppel-like factor 3 (basic) /DEF=Mus musculus 10 day old male pancreas cDNA, RIKEN full-length enriched library, clone:1810073A04:Kruppel-like factor 3 (basic), full insert sequence.	376.45	304.05	377.1	375.8	308.7	299.4	1.23812
1424036_at	gb:BC014869.1 /DB_XREF=gi:15928819 /FEA=FLmRNA /CNT=103 /TID=Mm.7039.1 /TIER=FL+Stack /STK=60 /UG=Mm.7039 /LL=68879 /UG_GENE=1190003A07Rik /DEF=Mus musculus, clone MGC:11655 IMAGE:3602158, mRNA, complete cds. /PROD=Unknown (protein for MGC:11655) /FL=gb:BC014869.1	1030.45	832.35	1038.6	1022.3	815.8	848.9	1.238
1451444_s_at	gb:BF150550 /DB_XREF=gi:11031945 /DB_XREF=uy86g09.y1 /CLONE=IMAGE:3666496 /FEA=FLmRNA /CNT=87 /TID=Mm.37505.1 /TIER=ConsEnd /STK=0 /UG=Mm.37505 /UG_TITLE=Mus musculus, Similar to hypothetical protein FLJ22087, clone MGC:7349 IMAGE:3487155, mRNA, complete cds /FL=gb:BC003942.1	108.75	87.9	109.3	108.2	88.8	87	1.2372
1429197_s_at	gb:BB431654 /DB_XREF=gi:16424175 /DB_XREF=BB431654 /CLONE=C630039O19 /FEA=mRNA /CNT=38 /TID=Mm.39565.1 /TIER=Stack /STK=9 /UG=Mm.39565 /LL=78066 /UG_GENE=5830411O09Rik /UG_TITLE=RIKEN cDNA 5830411O09 gene	818.9	662.55	823.3	814.5	653.6	671.5	1.23598
1450333_a_at	gb:NM_008090.2 /DB_XREF=gi:18254453 /GEN=Gata2 /FEA=FLmRNA /CNT=2 /TID=Mm.1391.1 /TIER=FL /STK=2 /UG=Mm.1391 /LL=14461 /DEF=Mus musculus GATA binding protein 2 (Gata2), mRNA. /PROD=GATA binding protein 2 /FL=gb:NM_008090.2 gb:AB000096.2	461.8	373.65	460.7	462.9	378.6	368.7	1.23592
1423132_a_at	gb:BE308547 /DB_XREF=gi:9165376 /DB_XREF=601090541F1 /CLONE=IMAGE:3485099 /FEA=FLmRNA /CNT=269 /TID=Mm.27796.1 /TIER=Stack /STK=17 /UG=Mm.27796 /LL=59050 /UG_GENE=5730427N09Rik /UG_TITLE=RIKEN cDNA 5730427N09 gene /FL=gb:NM_021552.1 gb:AF238866.1	1719.6	1391.8	1740.4	1698.8	1378.9	1404.7	1.23552
1424150_at	gb:BC024955.1 /DB_XREF=gi:19353521 /FEA=FLmRNA /CNT=73 /TID=Mm.1532.1 /TIER=FL+Stack /STK=49 /UG=Mm.1532 /DEF=Mus musculus, clone MGC:37148 IMAGE:4953174, mRNA, complete cds. /PROD=Unknown (protein for MGC:37148) /FL=gb:BC024955.1 gb:BC026428.1	451.75	365.65	444	459.5	369.1	362.2	1.23547
1428260_at	gb:BB667766 /DB_XREF=gi:16399215 /DB_XREF=BB667766 /CLONE=C730038J03 /FEA=mRNA /CNT=102 /TID=Mm.26381.1 /TIER=Stack /STK=65 /UG=Mm.26381 /LL=73991 /UG_GENE=Spg3a /UG_TITLE=spastic paraplegia 3A homolog (human)	134.75	109.1	134.7	134.8	108.2	110	1.23511
1419488_at	gb:NM_139064.1 /DB_XREF=gi:20532343 /GEN=ABIN-2 /FEA=FLmRNA /CNT=37 /TID=Mm.28615.1 /TIER=FL+Stack /STK=9 /UG=Mm.28615 /LL=231130 /DEF=Mus musculus A20 binding inhibitor of NF-kappaB activation-2 (ABIN-2), mRNA. /PROD=A20 binding inhibitor of NF-kappaB activation-2 /FL=gb:NM_139064.1	115.9	93.85	114.1	117.7	94.9	92.8	1.23495
1456395_at	gb:BM120569 /DB_XREF=gi:17088595 /DB_XREF=L0941D07-3 /CLONE=L0941D07 /FEA=EST /CNT=21 /TID=Mm.10707.3 /TIER=Stack /STK=10 /UG=Mm.10707 /LL=19017 /UG_GENE=Ppargc1 /UG_TITLE=peroxisome proliferative activated receptor, gamma, coactivator 1	1162.3	941.9	1159.7	1164.9	937.8	946	1.234
1433852_at	gb:BG075834 /DB_XREF=gi:12558403 /DB_XREF=H3152D03-3 /CLONE=H3152D03 /FEA=EST /CNT=129 /TID=Mm.203892.1 /TIER=Stack /STK=56 /UG=Mm.203892 /LL=104781 /UG_GENE=AI316525 /UG_TITLE=expressed sequence AI316525	688.95	558.5	677.8	700.1	561.7	555.3	1.23357
1416907_at	gb:AF234179.1 /DB_XREF=gi:7331147 /GEN=Tbrbp /FEA=FLmRNA /CNT=290 /TID=Mm.14644.1 /TIER=FL+Stack /STK=34 /UG=Mm.14644 /LL=22099 /DEF=Mus musculus RNA-binding protein (Tbrbp) mRNA, complete cds. /PROD=RNA-binding protein /FL=gb:AF234179.1 gb:NM_011650.1 gb:BC004615.1	461.7	374.75	467.2	456.2	372	377.5	1.23202
1449368_at	gb:NM_007833.1 /DB_XREF=gi:6681142 /GEN=Dcn /FEA=FLmRNA /CNT=355 /TID=Mm.1987.1 /TIER=FL+Stack /STK=12 /UG=Mm.1987 /LL=13179 /DEF=Mus musculus decorin (Dcn), mRNA. /PROD=decorin /FL=gb:NM_007833.1	15693.5	12746.6	15420.3	15966.7	12694.2	12799	1.23119
1420129_s_at	gb:AA409545 /DB_XREF=gi:2066201 /DB_XREF=EST01286 /CLONE=C0007H05 /FEA=EST /CNT=1 /TID=Mm.219697.1 /TIER=ConsEnd /STK=1 /UG=Mm.219697 /LL=28088 /UG_GENE=D10Wsu52e /UG_TITLE=DNA segment, Chr 10, Wayne State University 52, expressed	1991.95	1618.95	2015.3	1968.6	1621.5	1616.4	1.2304
1444083_at	gb:BM122177 /DB_XREF=gi:17105945 /DB_XREF=L0506E12-3 /CLONE=L0506E12 /FEA=EST /CNT=6 /TID=Mm.86872.1 /TIER=ConsEnd /STK=2 /UG=Mm.86872 /UG_TITLE=ESTs, Highly similar to I38344 titin, cardiac muscle (H.sapiens)	9538.6	7756.05	9540.6	9536.6	7602.8	7909.3	1.22983
1423480_at	gb:BB292967 /DB_XREF=gi:16401629 /DB_XREF=BB292967 /CLONE=B130015M19 /FEA=FLmRNA /CNT=143 /TID=Mm.28855.1 /TIER=ConsEnd /STK=3 /UG=Mm.28855 /LL=68979 /UG_GENE=1500002M01Rik /UG_TITLE=RIKEN cDNA 1500002M01 gene /FL=gb:NM_133702.1 gb:BC024874.1	342.75	279.05	339.5	346	274.5	283.6	1.22827
1459691_at	gb:BB244177 /DB_XREF=gi:16355296 /DB_XREF=BB244177 /CLONE=A630099M22 /FEA=EST /CNT=2 /TID=Mm.208243.1 /TIER=ConsEnd /STK=2 /UG=Mm.208243 /UG_TITLE=ESTs	40.7	33.15	40	41.4	33.1	33.2	1.22775
1457825_x_at	gb:BB515151 /DB_XREF=gi:9566609 /DB_XREF=BB515151 /CLONE=D830007B12 /FEA=EST /CNT=5 /TID=Mm.135946.1 /TIER=ConsEnd /STK=3 /UG=Mm.135946 /UG_TITLE=ESTs	1939.65	1581.8	1967.2	1912.1	1593.1	1570.5	1.22623
1416661_at	gb:BB835796 /DB_XREF=gi:17014039 /DB_XREF=BB835796 /CLONE=G930038N11 /FEA=FLmRNA /CNT=376 /TID=Mm.2238.1 /TIER=Stack /STK=11 /UG=Mm.2238 /LL=13669 /UG_GENE=Eif3 /UG_TITLE=eukaryotic translation initiation factor 3 /FL=gb:U14172.1 gb:NM_010123.1	155.75	127.05	156.3	155.2	128.2	125.9	1.2259
1434309_at	gb:BG063077 /DB_XREF=gi:12545563 /DB_XREF=H3001H04-3 /CLONE=H3001H04 /FEA=EST /CNT=90 /TID=Mm.28696.1 /TIER=Stack /STK=35 /UG=Mm.28696 /LL=104724 /UG_GENE=AA409500 /UG_TITLE=expressed sequence AA409500	271.5	221.5	273.6	269.4	225.4	217.6	1.22573
1439214_a_at	gb:AV118744 /DB_XREF=gi:5300895 /DB_XREF=AV118744 /CLONE=2610209P19 /FEA=EST /CNT=9 /TID=Mm.692.4 /TIER=Stack /STK=8 /UG=Mm.692 /LL=11800 /UG_GENE=Api5 /UG_TITLE=apoptosis inhibitory protein 5	143.95	117.45	144.3	143.6	117.4	117.5	1.22563
1454892_at	gb:AW543558 /DB_XREF=gi:7185975 /DB_XREF=C0171C11-3 /CLONE=C0171C11 /FEA=EST /CNT=46 /TID=Mm.204922.1 /TIER=Stack /STK=37 /UG=Mm.204922 /LL=100844 /UG_GENE=AU040890 /UG_TITLE=expressed sequence AU040890	1538.7	1255.6	1547.8	1529.6	1271.7	1239.5	1.22547
1454996_at	gb:BE985436 /DB_XREF=gi:10658742 /DB_XREF=UI-M-CG0p-bem-e-09-0-UI.s1 /CLONE=UI-M-CG0p-bem-e-09-0-UI /FEA=EST /CNT=75 /TID=Mm.36756.1 /TIER=Stack /STK=30 /UG=Mm.36756 /UG_TITLE=ESTs, Weakly similar to DHBK MOUSE PUTATIVE STEROID DEHYDROGENASE KIK-I (M.musculus)	648.6	529.3	639.2	658	529	529.6	1.22539
1426889_at	gb:BG070377 /DB_XREF=gi:12552946 /DB_XREF=H3086F11-3 /CLONE=H3086F11 /FEA=mRNA /CNT=67 /TID=Mm.180410.1 /TIER=Stack /STK=43 /UG=Mm.180410 /LL=75871 /UG_GENE=4930566A11Rik /UG_TITLE=RIKEN cDNA 4930566A11 gene	77.85	63.6	78.6	77.1	63.5	63.7	1.22406
1456600_a_at	gb:AV047821 /DB_XREF=gi:4867486 /DB_XREF=AV047821 /CLONE=1700071E21 /FEA=EST /CNT=51 /TID=Mm.28235.3 /TIER=Stack /STK=8 /UG=Mm.28235 /LL=19823 /UG_GENE=Rnf7 /UG_TITLE=ring finger protein 7	1598.75	1306.25	1622.7	1574.8	1302.9	1309.6	1.22392
1417394_at	gb:U20344.1 /DB_XREF=gi:912487 /FEA=FLmRNA /CNT=140 /TID=Mm.4325.1 /TIER=FL+Stack /STK=46 /UG=Mm.4325 /LL=16600 /UG_GENE=Klf4 /DEF=Mus musculus gut-enriched Kruppel-like factor GKLF mRNA, complete cds. /PROD=gut-enriched Kruppel-like factor /FL=gb:BC010301.1 gb:U20344.1 gb:U70662.1 gb:NM_010637.1	1477.9	1207.65	1503.6	1452.2	1207.4	1207.9	1.22378
1416404_s_at	gb:NM_013647.1 /DB_XREF=gi:7305444 /GEN=Rps16 /FEA=FLmRNA /CNT=201 /TID=Mm.702.1 /TIER=FL+Stack /STK=91 /UG=Mm.702 /LL=20055 /DEF=Mus musculus ribosomal protein S16 (Rps16), mRNA. /PROD=ribosomal protein S16 /FL=gb:NM_013647.1	9293.55	7597.45	9264	9323.1	7560.4	7634.5	1.22325
1416105_at	gb:BC008518.1 /DB_XREF=gi:14250195 /FEA=FLmRNA /CNT=204 /TID=Mm.3842.1 /TIER=FL+Stack /STK=127 /UG=Mm.3842 /LL=18115 /UG_GENE=Nnt /DEF=Mus musculus, clone MGC:6038 IMAGE:3601702, mRNA, complete cds. /PROD=Unknown (protein for MGC:6038) /FL=gb:NM_008710.1 gb:BC008518.1	15818.9	12934.3	15709.9	15927.9	13001.8	12866.8	1.22302
1425700_at	gb:AF320126.2 /DB_XREF=gi:14702188 /GEN=Glur1 /FEA=FLmRNA /CNT=10 /TID=Mm.157764.1 /TIER=FL /STK=1 /UG=Mm.157764 /LL=14816 /DEF=Mus musculus metabotropic glutamate receptor type 1 (Glur1) mRNA, complete cds. /PROD=metabotropic glutamate receptor type 1 /FL=gb:AF320126.2	330.75	270.5	334.3	327.2	271	270	1.22274
1422553_at	gb:NM_008960.1 /DB_XREF=gi:6679522 /GEN=Pten /FEA=FLmRNA /CNT=146 /TID=Mm.1591.1 /TIER=FL+Stack /STK=37 /UG=Mm.1591 /LL=19211 /DEF=Mus musculus phosphatase and tensin homolog (Pten), mRNA. /PROD=phosphatase and tensin homolog /FL=gb:BC021445.1 gb:NM_008960.1 gb:U92437.1	1006.75	823.6	1012	1001.5	832	815.2	1.22238
1450638_at	gb:AF161074.1 /DB_XREF=gi:5596625 /GEN=Tfar19 /FEA=FLmRNA /CNT=95 /TID=Mm.21650.1 /TIER=FL+Stack /STK=55 /UG=Mm.21650 /LL=56330 /DEF=Mus musculus TF-1 apoptosis related protein 19 (Tfar19) mRNA, complete cds. /PROD=TF-1 apoptosis related protein 19 /FL=gb:NM_019746.1 gb:AF161074.1	5110.2	4182.95	5092.3	5128.1	4160.1	4205.8	1.22167
1423195_at	gb:BM122917 /DB_XREF=gi:17106685 /DB_XREF=L0516G11-3 /CLONE=L0516G11 /FEA=FLmRNA /CNT=234 /TID=Mm.3792.1 /TIER=Stack /STK=11 /UG=Mm.3792 /LL=15247 /UG_GENE=Hiat1 /UG_TITLE=hippocampus abundant gene transcript 1 /FL=gb:NM_008246.1 gb:D88315.1	639.95	524.2	643.9	636	528.6	519.8	1.22081
1416194_at	gb:NM_007823.1 /DB_XREF=gi:6681122 /GEN=Cyp4b1 /FEA=FLmRNA /CNT=269 /TID=Mm.1840.1 /TIER=FL+Stack /STK=115 /UG=Mm.1840 /LL=13120 /DEF=Mus musculus cytochrome P450, subfamily IV B, polypeptide 1 (Cyp4b1), mRNA. /PROD=cytochrome P450, subfamily IV B, polypeptide 1 /FL=gb:D50834.1 gb:BC008996.1 gb:NM_007823.1	1286.3	1054.45	1304.9	1267.7	1047.6	1061.3	1.21988
1428749_at	gb:AK018275.1 /DB_XREF=gi:12857907 /FEA=mRNA /CNT=44 /TID=Mm.23594.1 /TIER=Stack /STK=23 /UG=Mm.23594 /LL=76881 /UG_GENE=6430411K14Rik /UG_TITLE=RIKEN cDNA 6430411K14 gene /DEF=Mus musculus adult male olfactory brain cDNA, RIKEN full-length enriched library, clone:6430411K14:homolog to X-LIKE 1 PROTEIN, full insert sequence.	771.8	634.2	772.2	771.4	637.3	631.1	1.21697
1438554_x_at	gb:AU044391 /DB_XREF=gi:3980574 /DB_XREF=AU044391 /CLONE=J0919B03 /FEA=EST /CNT=11 /TID=Mm.27955.6 /TIER=Stack /STK=10 /UG=Mm.27955 /LL=22384 /UG_GENE=Wbscr1 /UG_TITLE=Williams-Beuren syndrome chromosome region 1 homolog (human)	4498.45	3703.55	4487.1	4509.8	3736.1	3671	1.21463
1433689_s_at	gb:BI456571 /DB_XREF=gi:15247227 /DB_XREF=603172225F1 /CLONE=IMAGE:5251495 /FEA=EST /CNT=137 /TID=Mm.13944.2 /TIER=Stack /STK=71 /UG=Mm.13944 /LL=76846 /UG_GENE=3010033P07Rik /UG_TITLE=RIKEN cDNA 3010033P07 gene	10593.8	8721.9	10508.8	10678.7	8621.5	8822.3	1.21461
1434004_at	gb:AV033768 /DB_XREF=gi:16356603 /DB_XREF=AV033768 /CLONE=1500041N16 /FEA=EST /CNT=69 /TID=Mm.193086.2 /TIER=Stack /STK=47 /UG=Mm.193086 /UG_TITLE=Mus musculus, Similar to RIKEN cDNA 1500041N16 gene, clone MGC:12066 IMAGE:3708188, mRNA, complete cds	476	392.45	473.3	478.7	392.3	392.6	1.21289
1460547_a_at	gb:BB722680 /DB_XREF=gi:16104253 /DB_XREF=BB722680 /CLONE=C920005P21 /FEA=EST /CNT=74 /TID=Mm.142872.3 /TIER=Stack /STK=71 /UG=Mm.142872 /LL=15387 /UG_GENE=Hnrpk /UG_TITLE=heterogeneous nuclear ribonucleoprotein K	6425.2	5297.95	6448.4	6402	5271	5324.9	1.21277
1460203_at	gb:NM_010585.1 /DB_XREF=gi:6754389 /GEN=Itpr1 /FEA=FLmRNA /CNT=117 /TID=Mm.2726.1 /TIER=FL+Stack /STK=50 /UG=Mm.2726 /LL=16438 /DEF=Mus musculus inositol 1,4,5-triphosphate receptor 1 (Itpr1), mRNA. /PROD=inositol 1,4,5-triphosphate receptor 1 /FL=gb:BC003271.1 gb:NM_008789.1 gb:NM_010585.1	497.1	409.95	500.9	493.3	417.2	402.7	1.21259
1460436_at	gb:BI652065 /DB_XREF=gi:15566301 /DB_XREF=603298847F1 /CLONE=IMAGE:5339698 /FEA=mRNA /CNT=191 /TID=Mm.181862.1 /TIER=Stack /STK=31 /UG=Mm.181862 /LL=74141 /UG_GENE=1200015G06Rik /UG_TITLE=RIKEN cDNA 1200015G06 gene	1433.65	1186.35	1442.4	1424.9	1198.6	1174.1	1.20845
1417474_at	gb:NM_023831.1 /DB_XREF=gi:12963476 /GEN=1500035H01Rik /FEA=FLmRNA /CNT=91 /TID=Mm.30006.1 /TIER=FL+Stack /STK=44 /UG=Mm.30006 /LL=76568 /DEF=Mus musculus RIKEN cDNA 1500035H01 gene (1500035H01Rik), mRNA. /PROD=RIKEN cDNA 1500035H01 /FL=gb:NM_023831.1 gb:BC010326.1	385.3	318.85	388.2	382.4	321.4	316.3	1.20841
1423459_at	gb:BE853265 /DB_XREF=gi:10311604 /DB_XREF=uw87a10.x1 /CLONE=IMAGE:3468954 /FEA=FLmRNA /CNT=190 /TID=Mm.3596.1 /TIER=Stack /STK=19 /UG=Mm.3596 /LL=12848 /UG_GENE=Cops2 /UG_TITLE=COP9 (constitutive photomorphogenic) homolog, subunit 2 (Arabidopsis thaliana) /FL=gb:BC023096.1 gb:AF071312.1 gb:NM_009939.1 gb:AF087688.1	1401.5	1159.85	1408.6	1394.4	1170.4	1149.3	1.20835
1416271_at	gb:NM_022032.1 /DB_XREF=gi:11528519 /GEN=Perp-pending /FEA=FLmRNA /CNT=250 /TID=Mm.28209.1 /TIER=FL+Stack /STK=103 /UG=Mm.28209 /LL=64058 /DEF=Mus musculus p53 apoptosis effector related to Pmp22 (Perp-pending), mRNA. /PROD=p53 apoptosis effector related to Pmp22 /FL=gb:NM_022032.1 gb:AF249870.1 gb:BC021772.1	3699.85	3062.3	3684.7	3715	3029.9	3094.7	1.20819
1434354_at	gb:BB549292 /DB_XREF=gi:16447788 /DB_XREF=BB549292 /CLONE=E230014O21 /FEA=EST /CNT=49 /TID=Mm.30026.1 /TIER=Stack /STK=34 /UG=Mm.30026 /UG_TITLE=ESTs, Weakly similar to FIG1 MOUSE FIG-1 PROTEIN PRECURSOR (M.musculus)	2195.8	1819.8	2178.3	2213.3	1833.7	1805.9	1.20662
1456014_s_at	gb:BB113173 /DB_XREF=gi:8765741 /DB_XREF=BB113173 /CLONE=9530038P09 /FEA=EST /CNT=20 /TID=Mm.29670.3 /TIER=Stack /STK=20 /UG=Mm.29670 /UG_TITLE=Mus musculus, Similar to hypothetical protein MGC11134, clone MGC:41710 IMAGE:1364225, mRNA, complete cds	319.55	264.85	321.5	317.6	269.2	260.5	1.20653
1452266_at	gb:AW557554 /DB_XREF=gi:7202983 /DB_XREF=L0283D02-3 /CLONE=L0283D02 /FEA=mRNA /CNT=74 /TID=Mm.27117.1 /TIER=Stack /STK=29 /UG=Mm.27117 /LL=76130 /UG_GENE=5830482G23Rik /UG_TITLE=RIKEN cDNA 5830482G23 gene	916.15	759.7	917.1	915.2	768.3	751.1	1.20594
1432466_a_at	gb:AK019319.1 /DB_XREF=gi:12859466 /GEN=Apoe /FEA=mRNA /CNT=1 /TID=Mm.138866.2 /TIER=ConsEnd /STK=0 /UG=Mm.138866 /LL=11816 /UG_TITLE=apolipoprotein E /DEF=Mus musculus adult male hippocampus cDNA, RIKEN full-length enriched library, clone:2900019G12:apolipoprotein E, full insert sequence.	122.2	101.35	122.6	121.8	102.4	100.3	1.20572
1423547_at	gb:AW208566 /DB_XREF=gi:6514506 /DB_XREF=uo61c09.x1 /CLONE=IMAGE:2647024 /FEA=FLmRNA /CNT=267 /TID=Mm.45436.1 /TIER=Stack /STK=11 /UG=Mm.45436 /LL=17105 /UG_GENE=Lyzs /UG_TITLE=lysozyme /FL=gb:BC002069.1 gb:NM_017372.1	7607.65	6312.85	7725.6	7489.7	6272.9	6352.8	1.20511
1449071_at	gb:NM_022879.1 /DB_XREF=gi:12584965 /GEN=Mylc2a /FEA=FLmRNA /CNT=47 /TID=Mm.46514.1 /TIER=FL+Stack /STK=24 /UG=Mm.46514 /LL=17898 /DEF=Mus musculus myosin light chain, regulatory A (Mylc2a), mRNA. /PROD=myosin light chain, regulatory A /FL=gb:NM_022879.1	14876.8	12356.4	14852.2	14901.3	12125.8	12587	1.20397
1423799_at	gb:BI693609 /DB_XREF=gi:15656238 /DB_XREF=603342303F1 /CLONE=IMAGE:5370216 /FEA=FLmRNA /CNT=452 /TID=Mm.13886.1 /TIER=ConsEnd /STK=1 /UG=Mm.13886 /LL=20918 /UG_GENE=Sui1-rs1 /UG_TITLE=suppressor of initiator codon mutations, related sequence 1 (S. cerevisiae) /FL=gb:BC003463.1 gb:BC010791.1 gb:AF129888.1	8097.05	6725.8	8035.4	8158.7	6680.8	6770.8	1.20388
1426853_at	gb:AK019960.1 /DB_XREF=gi:12860380 /GEN=Set /FEA=mRNA /CNT=211 /TID=Mm.28805.2 /TIER=Stack /STK=48 /UG=Mm.28805 /LL=56086 /UG_TITLE=SET translocation /DEF=Mus musculus 8 days embryo whole body cDNA, RIKEN full-length enriched library, clone:5730420M11:SET translocation, full insert sequence.	2511.4	2086.1	2491.6	2531.2	2091	2081.2	1.20387
1415958_at	gb:NM_009204.1 /DB_XREF=gi:6678014 /GEN=Slc2a4 /FEA=FLmRNA /CNT=210 /TID=Mm.10661.1 /TIER=FL+Stack /STK=159 /UG=Mm.10661 /LL=20528 /DEF=Mus musculus solute carrier family 2 (facilitated glucose transporter), member 4 (Slc2a4), mRNA. /PROD=solute carrier family 2 (facilitated glucosetransporter), member 4 /FL=gb:NM_009204.1 gb:AB008453.1 gb:M23383.1 gb:BC014282.1	7515.85	6245.45	7500.2	7531.5	6228.7	6262.2	1.20341
1450138_a_at	gb:NM_009254.1 /DB_XREF=gi:6678096 /GEN=Serpinb6 /FEA=FLmRNA /CNT=14 /TID=Mm.2623.1 /TIER=FL /STK=2 /UG=Mm.2623 /LL=20719 /DEF=Mus musculus serine (or cysteine) proteinase inhibitor, clade B (ovalbumin), member 6 (Serpinb6), mRNA. /PROD=serine protease inhibitor 3 /FL=gb:U25844.1 gb:NM_009254.1	2178.6	1810.45	2152.2	2205	1813.1	1807.8	1.20335
1420150_at	gb:AI596360 /DB_XREF=gi:4605408 /DB_XREF=me60c05.x1 /CLONE=IMAGE:391880 /FEA=EST /CNT=1 /TID=Mm.219560.1 /TIER=ConsEnd /STK=1 /UG=Mm.219560 /LL=100181 /UG_GENE=AI596360 /UG_TITLE=expressed sequence AI596360	1223	1016.75	1212.9	1233.1	1030.8	1002.7	1.20285
1423675_at	gb:BG066359 /DB_XREF=gi:12548928 /DB_XREF=H3042A11-3 /CLONE=H3042A11 /FEA=FLmRNA /CNT=264 /TID=Mm.27496.1 /TIER=Stack /STK=13 /UG=Mm.27496 /UG_TITLE=Mus musculus, Similar to ubiquitin specific protease 1, clone MGC:25528 IMAGE:3585191, mRNA, complete cds /FL=gb:BC018179.1 gb:BC020007.1	176.45	146.8	176.2	176.7	148	145.6	1.20198
1439439_x_at	gb:AV104363 /DB_XREF=gi:5251911 /DB_XREF=AV104363 /CLONE=2510004E04 /FEA=EST /CNT=8 /TID=Mm.21086.4 /TIER=Stack /STK=8 /UG=Mm.21086 /LL=66656 /UG_GENE=Eef1d /UG_TITLE=eukaryotic translation elongation factor 1 delta (guanine nucleotide exchange protein)	1607.25	1337.65	1591.5	1623	1332.5	1342.8	1.20155
1421870_at	gb:BB115834 /DB_XREF=gi:15408091 /DB_XREF=BB115834 /CLONE=9530052C16 /FEA=FLmRNA /CNT=86 /TID=Mm.103583.1 /TIER=Stack /STK=40 /UG=Mm.103583 /LL=80985 /UG_GENE=Mc7-pending /UG_TITLE=brain cDNA 7 /FL=gb:NM_020267.1	1145.55	953.65	1148.2	1142.9	961.8	945.5	1.20123
1449876_at	gb:NM_011160.1 /DB_XREF=gi:6755155 /GEN=Prkg1 /FEA=FLmRNA /CNT=10 /TID=Mm.45826.1 /TIER=FL /STK=5 /UG=Mm.45826 /LL=19091 /DEF=Mus musculus protein kinase, cGMP-dependent, type I (Prkg1), mRNA. /PROD=protein kinase, cGMP-dependent, type I /FL=gb:AF084547.1 gb:NM_011160.1	132.7	110.7	134.7	130.7	110.6	110.8	1.19874
1422153_a_at	gb:NM_026853.1 /DB_XREF=gi:17105325 /GEN=Asb11 /FEA=FLmRNA /CNT=5 /TID=Mm.33225.1 /TIER=FL /STK=1 /UG=Mm.33225 /LL=68854 /DEF=Mus musculus ankyrin repeat and SOCS box-containing protein 11 (Asb11), mRNA. /PROD=ankyrin repeat and SOCS box-containing protein11 /FL=gb:NM_026853.1	5376.65	4487.1	5435.4	5317.9	4425.2	4549	1.19825
1456581_x_at	gb:BB041157 /DB_XREF=gi:8447543 /DB_XREF=BB041157 /CLONE=6030454C23 /FEA=EST /CNT=9 /TID=Mm.24443.6 /TIER=Stack /STK=9 /UG=Mm.24443 /LL=14569 /UG_GENE=Gdi3 /UG_TITLE=guanosine diphosphate (GDP) dissociation inhibitor 3	7260.45	6073.15	7230.4	7290.5	6001.8	6144.5	1.1955
1423781_at	gb:BC019163.1 /DB_XREF=gi:17512402 /FEA=FLmRNA /CNT=170 /TID=Mm.21396.1 /TIER=FL+Stack /STK=114 /UG=Mm.21396 /DEF=Mus musculus, Similar to APP-binding protein 1, clone MGC:29435 IMAGE:3711115, mRNA, complete cds. /PROD=Similar to APP-binding protein 1 /FL=gb:BC027124.1 gb:BC021510.1 gb:BC019163.1	1338.2	1121.5	1345	1331.4	1131.6	1111.4	1.19322
1416066_at	gb:NM_007657.1 /DB_XREF=gi:6680893 /GEN=Cd9 /FEA=FLmRNA /CNT=324 /TID=Mm.2956.1 /TIER=FL+Stack /STK=135 /UG=Mm.2956 /LL=12527 /DEF=Mus musculus CD9 antigen (Cd9), mRNA. /PROD=CD9 antigen /FL=gb:L08115.1 gb:NM_007657.1	1589.95	1332.65	1607	1572.9	1343	1322.3	1.19307
1418501_a_at	gb:NM_130885.1 /DB_XREF=gi:18700025 /GEN=Oxr1 /FEA=FLmRNA /CNT=60 /TID=Mm.70667.1 /TIER=FL+Stack /STK=23 /UG=Mm.70667 /LL=170719 /DEF=Mus musculus oxidation resistance 1 (Oxr1), mRNA. /PROD=oxidation resistance 1 /FL=gb:NM_130885.1 gb:AF324899.1	2308.05	1936.6	2329.3	2286.8	1917.7	1955.5	1.19181
1426144_x_at	gb:AF223417.1 /DB_XREF=gi:17026313 /FEA=FLmRNA /CNT=1 /TID=Mm.55320.3 /TIER=FL /STK=1 /UG=Mm.55320 /LL=76757 /UG_GENE=Trdn /DEF=Mus musculus cardiac triadin isoform 3 mRNA, complete cds. /PROD=cardiac triadin isoform 3 /FL=gb:AF223417.1	1866.7	1567.1	1868.1	1865.3	1566.9	1567.3	1.19118
1428143_a_at	gb:AK003207.1 /DB_XREF=gi:12833731 /FEA=mRNA /CNT=179 /TID=Mm.29998.1 /TIER=Stack /STK=95 /UG=Mm.29998 /LL=66853 /UG_GENE=0610039C21Rik /UG_TITLE=RIKEN cDNA 0610039C21 gene /DEF=Mus musculus 18 days embryo whole body cDNA, RIKEN full-length enriched library, clone:1110001C14:similar to HYPOTHETICAL 19.8 KDA PROTEIN (FRAGMENT), full insert sequence.	7086.2	5957.25	7019.6	7152.8	5927.2	5987.3	1.18951
1426378_at	gb:AV307908 /DB_XREF=gi:16393997 /DB_XREF=AV307908 /CLONE=5730557D05 /FEA=FLmRNA /CNT=461 /TID=Mm.5612.1 /TIER=Stack /STK=42 /UG=Mm.5612 /UG_TITLE=Mus musculus, clone MGC:7530 IMAGE:3492114, mRNA, complete cds /FL=gb:BC003968.1 gb:BC007171.1	2373.5	1995.4	2393.1	2353.9	2019	1971.8	1.18949
1448278_at	gb:NM_026156.1 /DB_XREF=gi:13385659 /GEN=0610041O14Rik /FEA=FLmRNA /CNT=158 /TID=Mm.23739.1 /TIER=FL+Stack /STK=105 /UG=Mm.23739 /LL=67439 /DEF=Mus musculus RIKEN cDNA 0610041O14 gene (0610041O14Rik), mRNA. /PROD=RIKEN cDNA 0610041O14 /FL=gb:NM_026156.1 gb:BC021341.1	296.55	249.6	292.9	300.2	248	251.2	1.1881
1436173_at	gb:BQ175628 /DB_XREF=gi:20351120 /DB_XREF=UI-M-DJ2-bvx-o-22-0-UI.s1 /CLONE=UI-M-DJ2-bvx-o-22-0-UI /FEA=EST /CNT=46 /TID=Mm.89698.1 /TIER=Stack /STK=10 /UG=Mm.89698 /UG_TITLE=ESTs	1819.1	1531.15	1813.1	1825.1	1545.8	1516.5	1.18806
1423042_at	gb:BG068686 /DB_XREF=gi:12551255 /DB_XREF=H3068C04-3 /CLONE=H3068C04 /FEA=FLmRNA /CNT=421 /TID=Mm.18459.1 /TIER=Stack /STK=109 /UG=Mm.18459 /LL=14209 /UG_GENE=Fin14 /UG_TITLE=fibroblast growth factor inducible 14 /FL=gb:U42386.1 gb:NM_008015.1	4106.9	3457.4	4099.6	4114.2	3442.2	3472.6	1.18786
1433575_at	gb:BG083485 /DB_XREF=gi:12566141 /DB_XREF=H3089F12-5 /CLONE=H3089F12 /FEA=EST /CNT=168 /TID=Mm.18789.2 /TIER=Stack /STK=88 /UG=Mm.18789 /LL=20677 /UG_GENE=Sox4 /UG_TITLE=SRY-box containing gene 4	1460.4	1229.75	1457.6	1463.2	1211.6	1247.9	1.18756
1415771_at	gb:AF318184.1 /DB_XREF=gi:12802526 /FEA=FLmRNA /CNT=834 /TID=Mm.117581.1 /TIER=FL+Stack /STK=483 /UG=Mm.117581 /LL=17975 /UG_GENE=Ncl /DEF=Mus musculus nucleolin mRNA, complete cds. /PROD=nucleolin /FL=gb:BC005460.1 gb:NM_010880.1 gb:AF318184.1	3899.4	3285.45	3942.6	3856.2	3248.9	3322	1.18687
1440799_s_at	gb:AI465173 /DB_XREF=gi:4319192 /DB_XREF=mv85h04.x1 /CLONE=IMAGE:661879 /FEA=EST /CNT=5 /TID=Mm.200915.1 /TIER=ConsEnd /STK=5 /UG=Mm.200915 /LL=98372 /UG_GENE=AI465173 /UG_TITLE=expressed sequence AI465173	311.55	262.6	311	312.1	266.5	258.7	1.18641
1427705_a_at	gb:L28118.1 /DB_XREF=gi:468361 /FEA=mRNA /CNT=1 /TID=Mm.3420.3 /TIER=ConsEnd /STK=0 /UG=Mm.3420 /LL=18033 /UG_GENE=Nfkb1 /UG_TITLE=nuclear factor of kappa light chain gene enhancer in B-cells 1, p105 /DEF=Mouse NF-kappa-B (p105) mRNA.	746.4	629.15	749.1	743.7	635.8	622.5	1.18636
1420850_at	gb:AV143435 /DB_XREF=gi:16382974 /DB_XREF=AV143435 /CLONE=2810430I17 /FEA=FLmRNA /CNT=134 /TID=Mm.57335.1 /TIER=Stack /STK=14 /UG=Mm.57335 /LL=66877 /UG_GENE=1200013P10Rik /UG_TITLE=RIKEN cDNA 1200013P10 gene /FL=gb:NM_025820.1	397.9	335.75	396.4	399.4	332.8	338.7	1.18511
1437523_s_at	gb:BB519683 /DB_XREF=gi:9571141 /DB_XREF=BB519683 /CLONE=D830037M07 /FEA=EST /CNT=17 /TID=Mm.72173.3 /TIER=Stack /STK=17 /UG=Mm.72173 /LL=24053 /UG_GENE=Sgcg /UG_TITLE=sarcoglycan, gamma (35kD dystrophin-associated glycoprotein)	3030.05	2556.8	2996.8	3063.3	2547.3	2566.3	1.18509
1440167_s_at	gb:BB557975 /DB_XREF=gi:9644341 /DB_XREF=BB557975 /CLONE=E330031K10 /FEA=EST /CNT=6 /TID=Mm.202294.1 /TIER=ConsEnd /STK=6 /UG=Mm.202294 /LL=106140 /UG_GENE=AA959454 /UG_TITLE=expressed sequence AA959454	1394.45	1178.05	1397.7	1391.2	1165.3	1190.8	1.18369
1459593_x_at	gb:BB752796 /DB_XREF=gi:16183110 /DB_XREF=BB752796 /CLONE=G270021N11 /FEA=EST /CNT=2 /TID=Mm.36658.2 /TIER=ConsEnd /STK=2 /UG=Mm.36658 /LL=101805 /UG_GENE=AV260376 /UG_TITLE=expressed sequence AV260376	2050.85	1736.3	2040.7	2061	1734.5	1738.1	1.18116
1415828_a_at	gb:BF658806 /DB_XREF=gi:11923940 /DB_XREF=maa96d11.x1 /CLONE=IMAGE:3824685 /FEA=FLmRNA /CNT=432 /TID=Mm.29702.1 /TIER=Stack /STK=10 /UG=Mm.29702 /LL=28146 /UG_GENE=D3Ucla1 /UG_TITLE=DNA segment, Chr 3, University of California at Los Angeles 1 /FL=gb:NM_030685.1	472.1	400.1	466.1	478.1	398.5	401.7	1.17996
1426827_at	gb:AV025877 /DB_XREF=gi:16356453 /DB_XREF=AV025877 /CLONE=1200016C19 /FEA=mRNA /CNT=95 /TID=Mm.196325.1 /TIER=Stack /STK=53 /UG=Mm.196325 /UG_TITLE=Mus musculus, clone IMAGE:4460274, mRNA, partial cds	587.5	498.6	584.4	590.6	494.4	502.8	1.1783
1437666_x_at	gb:AW551908 /DB_XREF=gi:7197331 /DB_XREF=L0205E01-3 /CLONE=L0205E01 /FEA=EST /CNT=17 /TID=Mm.331.6 /TIER=Stack /STK=15 /UG=Mm.331 /LL=22190 /UG_GENE=Ubc /UG_TITLE=ubiquitin C	13924.1	11817.4	13924.4	13923.8	11992.9	11641.9	1.17827
1451225_at	gb:BC003980.1 /DB_XREF=gi:13278312 /FEA=FLmRNA /CNT=129 /TID=Mm.8681.1 /TIER=FL+Stack /STK=56 /UG=Mm.8681 /LL=100974 /UG_GENE=AW536184 /DEF=Mus musculus, clone MGC:7459 IMAGE:3490108, mRNA, complete cds. /PROD=Unknown (protein for MGC:7459) /FL=gb:BC003980.1	4547.65	3866	4577.4	4517.9	3861.4	3870.6	1.17632
1433995_s_at	gb:AV227727 /DB_XREF=gi:16385487 /DB_XREF=AV227727 /CLONE=4432408M05 /FEA=EST /CNT=99 /TID=Mm.203935.1 /TIER=Stack /STK=47 /UG=Mm.203935 /LL=52910 /UG_GENE=D16Bwg1543e /UG_TITLE=DNA segment, Chr 16, Brigham & Womens Genetics 1543 expressed	958.3	814.7	968.1	948.5	814	815.4	1.17626
1427881_at	gb:BM246741 /DB_XREF=gi:17882011 /DB_XREF=K0742C04-3 /CLONE=K0742C04 /FEA=mRNA /CNT=174 /TID=Mm.28259.1 /TIER=Stack /STK=82 /UG=Mm.28259 /LL=75923 /UG_GENE=4930588M11Rik /UG_TITLE=RIKEN cDNA 4930588M11 gene	540.75	459.85	542.1	539.4	463	456.7	1.17593
1425641_at	gb:BB586268 /DB_XREF=gi:11482812 /DB_XREF=BB586268 /CLONE=9530004N11 /FEA=FLmRNA /CNT=18 /TID=Mm.6949.1 /TIER=ConsEnd /STK=0 /UG=Mm.6949 /LL=17355 /UG_GENE=Mllt2h /UG_TITLE=homolog of human MLLT2 unidentified gene /FL=gb:AF074266.1	51.25	43.6	51.6	50.9	43.9	43.3	1.17546
1450777_at	gb:NM_011917.1 /DB_XREF=gi:6756026 /GEN=Xrn2 /FEA=FLmRNA /CNT=219 /TID=Mm.3065.1 /TIER=FL+Stack /STK=9 /UG=Mm.3065 /LL=24128 /DEF=Mus musculus 5-3 exoribonuclease 2 (Xrn2), mRNA. /PROD=5-3 exoribonuclease 2 /FL=gb:BC004028.1 gb:NM_011917.1 gb:D38517.1	339.95	289.95	335.8	344.1	292	287.9	1.17244
1456398_at	gb:BB648848 /DB_XREF=gi:16483103 /DB_XREF=BB648848 /CLONE=C130040L09 /FEA=EST /CNT=19 /TID=Mm.18728.2 /TIER=Stack /STK=10 /UG=Mm.18728 /LL=103674 /UG_GENE=AI316828 /UG_TITLE=expressed sequence AI316828	551.85	471.7	550.6	553.1	471.5	471.9	1.16992
1415858_at	gb:NM_019646.1 /DB_XREF=gi:9790118 /GEN=Eif3s8 /FEA=FLmRNA /CNT=444 /TID=Mm.22776.1 /TIER=FL+Stack /STK=197 /UG=Mm.22776 /LL=56347 /DEF=Mus musculus eukaryotic translation initiation factor 3, subunit 8 (110 kDa) (Eif3s8), mRNA. /PROD=eukaryotic translation initiation factor 3,subunit 8 (110 kDa) /FL=gb:BC025032.1 gb:BC024855.1 gb:U67328.1 gb:NM_019646.1	3255.4	2782.6	3284.6	3226.2	2775	2790.2	1.16991
1438657_x_at	gb:BB043450 /DB_XREF=gi:8449836 /DB_XREF=BB043450 /CLONE=6030473O06 /FEA=EST /CNT=10 /TID=Mm.28909.4 /TIER=Stack /STK=10 /UG=Mm.28909 /LL=19243 /UG_GENE=Ptp4a1 /UG_TITLE=protein tyrosine phosphatase 4a1	9702.85	8294	9703.1	9702.6	8219.3	8368.7	1.16986
1423513_at	gb:BG141609 /DB_XREF=gi:12645004 /DB_XREF=ia91f09.x1 /CLONE=IMAGE:5645728 /FEA=FLmRNA /CNT=54 /TID=Mm.42249.1 /TIER=Stack /STK=14 /UG=Mm.42249 /LL=18007 /UG_GENE=Neo1 /UG_TITLE=neogenin /FL=gb:NM_008684.1	664.2	568	666.4	662	564.1	571.9	1.16937
1454811_a_at	gb:AV026664 /DB_XREF=gi:4806274 /DB_XREF=AV026664 /CLONE=1300001D01 /FEA=EST /CNT=48 /TID=Mm.29344.2 /TIER=Stack /STK=45 /UG=Mm.29344 /LL=56442 /UG_GENE=Tde1l /UG_TITLE=tumor differentially expressed 1, like	1845.4	1579.95	1845	1845.8	1582.7	1577.2	1.16801
1443856_at	gb:BE951220 /DB_XREF=gi:10590344 /DB_XREF=UI-M-BH4-azl-c-09-0-UI.s1 /CLONE=UI-M-BH4-azl-c-09-0-UI /FEA=EST /CNT=37 /TID=Mm.200199.1 /TIER=ConsEnd /STK=2 /UG=Mm.200199 /LL=103756 /UG_GENE=AI481320 /UG_TITLE=expressed sequence AI481320	377.45	323.4	380.1	374.8	322.5	324.3	1.16713
1418036_at	gb:NM_008922.1 /DB_XREF=gi:6679460 /GEN=Prim2 /FEA=FLmRNA /CNT=70 /TID=Mm.27705.1 /TIER=FL+Stack /STK=31 /UG=Mm.27705 /LL=19076 /DEF=Mus musculus DNA primase, p58 subunit (Prim2), mRNA. /PROD=DNA primase, p58 subunit /FL=gb:D13545.1 gb:NM_008922.1 gb:BC019500.1	69.1	59.25	69.5	68.7	59.3	59.2	1.16624
1448142_x_at	gb:NM_026533.1 /DB_XREF=gi:13386033 /GEN=Rps13 /FEA=FLmRNA /CNT=343 /TID=Mm.14798.1 /TIER=FL+Stack /STK=170 /UG=Mm.14798 /LL=68052 /DEF=Mus musculus ribosomal protein S13 (Rps13), mRNA. /PROD=ribosomal protein S13 /FL=gb:NM_026533.1 gb:BC011192.1	7177.05	6158.25	7116.7	7237.4	6179.6	6136.9	1.16544
1437610_x_at	gb:AA419672 /DB_XREF=gi:2080970 /DB_XREF=vc51h01.r1 /CLONE=IMAGE:778129 /FEA=EST /CNT=16 /TID=Mm.3381.5 /TIER=Stack /STK=16 /UG=Mm.3381 /LL=20116 /UG_GENE=Rps8 /UG_TITLE=ribosomal protein S8	9572.5	8217.9	9526.1	9618.9	8179.8	8256	1.16484
1428299_at	gb:AW553942 /DB_XREF=gi:7199365 /DB_XREF=L0233G05-3 /CLONE=L0233G05 /FEA=mRNA /CNT=112 /TID=Mm.21735.1 /TIER=Stack /STK=57 /UG=Mm.21735 /LL=76465 /UG_GENE=2310043O08Rik /UG_TITLE=RIKEN cDNA 2310043O08 gene	871.25	748.75	876.1	866.4	738.5	759	1.16361
1418889_a_at	gb:NM_139059.1 /DB_XREF=gi:20544148 /GEN=Csnk1d /FEA=FLmRNA /CNT=98 /TID=Mm.182913.1 /TIER=FL+Stack /STK=16 /UG=Mm.182913 /LL=104318 /DEF=Mus musculus casein kinase 1, delta (Csnk1d), transcript variant 1, mRNA. /PROD=casein kinase 1, delta, isoform 1 /FL=gb:NM_139059.1 gb:BC004604.1	387.55	333.6	390	385.1	331.2	336	1.16172
1426721_s_at	gb:BB667071 /DB_XREF=gi:16398520 /DB_XREF=BB667071 /CLONE=2310056N24 /FEA=mRNA /CNT=248 /TID=Mm.21712.1 /TIER=Stack /STK=92 /UG=Mm.21712 /UG_TITLE=Mus musculus, clone IMAGE:3485144, mRNA	511.7	440.65	514.5	508.9	445.8	435.5	1.16124
1415917_at	gb:NM_138745.1 /DB_XREF=gi:20270274 /GEN=Mthfd1 /FEA=FLmRNA /CNT=271 /TID=Mm.29584.1 /TIER=FL+Stack /STK=170 /UG=Mm.29584 /LL=108156 /DEF=Mus musculus methylenetetrahydrofolate dehydrogenase (NADP+ dependent), methenyltetrahydrofolate cyclohydrolase, formyltetrahydrofolate synthase (Mthfd1), mRNA. /PROD=methylenetetrahydrofolate dehydrogenase (NADP+dependent), methenyltetrahydrofolate cyclohydrol…	472.7	407.25	474.2	471.2	407.9	406.6	1.16071
1415852_at	gb:M33934.1 /DB_XREF=gi:198393 /FEA=FLmRNA /CNT=347 /TID=Mm.6065.1 /TIER=FL+Stack /STK=201 /UG=Mm.6065 /LL=23918 /UG_GENE=Impdh2 /UG_TITLE=inosine 5-phosphate dehydrogenase 2 /DEF=Mouse IMP dehydrogenase mRNA, complete cds. /FL=gb:NM_011830.1 gb:M98333.1 gb:BC010314.1 gb:M33934.1	1114.3	960.35	1119.3	1109.3	950.4	970.3	1.16031
1419976_s_at	gb:C79787 /DB_XREF=gi:2520117 /DB_XREF=C79787 /CLONE=J0071H05 /FEA=EST /CNT=1 /TID=Mm.10285.1 /TIER=ConsEnd /STK=1 /UG=Mm.10285 /LL=52227 /UG_GENE=D8Ertd281e /UG_TITLE=DNA segment, Chr 8, ERATO Doi 281, expressed	373.9	322.75	370.9	376.9	321.9	323.6	1.15848
1435725_x_at	gb:C77643 /DB_XREF=gi:2517973 /DB_XREF=C77643 /CLONE=J0035C08 /FEA=EST /CNT=14 /TID=Mm.70127.4 /TIER=Stack /STK=14 /UG=Mm.70127 /LL=19897 /UG_GENE=Rpl12 /UG_TITLE=ribosomal protein L12	12328.1	10642.8	12448	12208.2	10604.7	10680.9	1.15835
1417833_at	gb:NM_134003.1 /DB_XREF=gi:19527225 /GEN=AI790326 /FEA=FLmRNA /CNT=71 /TID=Mm.27053.1 /TIER=FL+Stack /STK=35 /UG=Mm.27053 /LL=103284 /DEF=Mus musculus expressed sequence AI790326 (AI790326), mRNA. /PROD=expressed sequence AI790326 /FL=gb:BC022677.1 gb:NM_134003.1	205.55	177.7	205.3	205.8	176.5	178.9	1.15672
1427312_at	gb:AK010194.1 /DB_XREF=gi:12845462 /FEA=mRNA /CNT=29 /TID=Mm.33857.1 /TIER=Stack /STK=10 /UG=Mm.33857 /LL=76469 /UG_GENE=2310076E16Rik /UG_TITLE=RIKEN cDNA 2310076E16 gene /DEF=Mus musculus adult male tongue cDNA, RIKEN full-length enriched library, clone:2310076E16:STRETCH RESPONSE PROTEIN 553 (FRAGMENT), full insert sequence.	8983.9	7767.8	8864.8	9103	7759.5	7776.1	1.15656
1460444_at	gb:AK004614.1 /DB_XREF=gi:12835904 /FEA=mRNA /CNT=85 /TID=Mm.495.1 /TIER=Stack /STK=27 /UG=Mm.495 /LL=74110 /UG_GENE=1200006I17Rik /UG_TITLE=RIKEN cDNA 1200006I17 gene /DEF=Mus musculus adult male lung cDNA, RIKEN full-length enriched library, clone:1200006I17:unclassifiable transcript, full insert sequence.	359.3	310.75	358.5	360.1	314.8	306.7	1.15623
1434631_at	gb:AU040849 /DB_XREF=gi:3954673 /DB_XREF=AU040849 /CLONE=J0819C10 /FEA=EST /CNT=36 /TID=Mm.29006.2 /TIER=Stack /STK=28 /UG=Mm.29006 /LL=69946 /UG_GENE=2810009O15Rik /UG_TITLE=RIKEN cDNA 2810009O15 gene	321.75	278.65	323	320.5	281.9	275.4	1.15467
1452358_at	gb:BB770528 /DB_XREF=gi:16197076 /DB_XREF=BB770528 /CLONE=G370114B21 /FEA=mRNA /CNT=50 /TID=Mm.6279.1 /TIER=Stack /STK=42 /UG=Mm.6279 /LL=24004 /UG_GENE=Rai2 /UG_TITLE=retinoic acid induced 2	473.9	410.75	475	472.8	406	415.5	1.15374
1435873_a_at	gb:AI324936 /DB_XREF=gi:4059365 /DB_XREF=mb49d08.x1 /CLONE=IMAGE:332751 /FEA=EST /CNT=24 /TID=Mm.13020.6 /TIER=Stack /STK=12 /UG=Mm.13020 /LL=22121 /UG_GENE=Rpl13a /UG_TITLE=ribosomal protein L13a	15998.9	13878.7	16062.8	15935	13908.1	13849.3	1.15277
1434704_at	gb:BB529352 /DB_XREF=gi:16445589 /DB_XREF=BB529352 /CLONE=E030001I07 /FEA=EST /CNT=56 /TID=Mm.25715.1 /TIER=Stack /STK=26 /UG=Mm.25715 /LL=100947 /UG_GENE=AW226533 /UG_TITLE=expressed sequence AW226533	1191.95	1035.9	1189.5	1194.4	1045.6	1026.2	1.15064
1424821_at	gb:AV001075 /DB_XREF=gi:16356010 /DB_XREF=AV001075 /CLONE=0610010M22 /FEA=FLmRNA /CNT=333 /TID=Mm.102496.1 /TIER=Stack /STK=117 /UG=Mm.102496 /LL=65113 /UG_GENE=N4wbp5-pending /UG_TITLE=Nedd4 WW binding protein 5 /FL=gb:BC026372.1	4547.95	3961.4	4557.8	4538.1	3959.1	3963.7	1.14807
1424442_a_at	gb:BC017130.1 /DB_XREF=gi:16877788 /FEA=FLmRNA /CNT=82 /TID=Mm.41711.1 /TIER=FL+Stack /STK=32 /UG=Mm.41711 /DEF=Mus musculus, clone MGC:27629 IMAGE:4506259, mRNA, complete cds. /PROD=Unknown (protein for MGC:27629) /FL=gb:BC017130.1	3846.3	3351.6	3865.9	3826.7	3359.2	3344	1.1476
1425704_at	gb:BC022224.1 /DB_XREF=gi:18490589 /FEA=FLmRNA /CNT=10 /TID=Mm.192213.1 /TIER=FL /STK=1 /UG=Mm.192213 /DEF=Mus musculus, Similar to hypothetical protein MGC4172, clone MGC:18716 IMAGE:4219994, mRNA, complete cds. /PROD=Similar to hypothetical protein MGC4172 /FL=gb:BC022224.1	2136.4	1862.25	2127.7	2145.1	1851.2	1873.3	1.14721
1418890_a_at	gb:BM230485 /DB_XREF=gi:17793723 /DB_XREF=K0296B02-3 /CLONE=K0296B02 /FEA=FLmRNA /CNT=129 /TID=Mm.29968.1 /TIER=Stack /STK=37 /UG=Mm.29968 /LL=19340 /UG_GENE=Rab3d /UG_TITLE=RAB3D, member RAS oncogene family /FL=gb:NM_031874.2 gb:AF263365.1 gb:M89777.1	402.15	350.95	405.3	399	352	349.9	1.14589
1452128_a_at	gb:AI462244 /DB_XREF=gi:4316274 /DB_XREF=ub71d02.x1 /CLONE=IMAGE:1383171 /FEA=FLmRNA /CNT=53 /TID=Mm.30557.9 /TIER=Stack /STK=10 /UG=Mm.30557 /LL=21473 /UG_GENE=Tcra /UG_TITLE=T-cell receptor alpha chain /FL=gb:BC021313.1	1305.75	1142.25	1318.7	1292.8	1144.5	1140	1.14314
1434257_s_at	gb:AW543558 /DB_XREF=gi:7185975 /DB_XREF=C0171C11-3 /CLONE=C0171C11 /FEA=EST /CNT=46 /TID=Mm.204922.1 /TIER=Stack /STK=37 /UG=Mm.204922 /LL=100844 /UG_GENE=AU040890 /UG_TITLE=expressed sequence AU040890	1544.5	1351.35	1531.7	1557.3	1356	1346.7	1.14293
1444108_at	gb:AI414004 /DB_XREF=gi:4257508 /DB_XREF=ma78e11.x1 /CLONE=IMAGE:316844 /FEA=EST /CNT=6 /TID=Mm.211696.1 /TIER=ConsEnd /STK=2 /UG=Mm.211696 /UG_TITLE=ESTs	373.3	327.65	375.1	371.5	324.4	330.9	1.13933
1448432_at	gb:NM_019676.1 /DB_XREF=gi:9790166 /GEN=Plcd /FEA=FLmRNA /CNT=108 /TID=Mm.23963.1 /TIER=FL+Stack /STK=75 /UG=Mm.23963 /LL=18799 /DEF=Mus musculus phospholipase C, delta (Plcd), mRNA. /PROD=phospholipase C, delta /FL=gb:BC025798.1 gb:AF133125.1 gb:U85711.1 gb:NM_019676.1	293.15	257.35	293.4	292.9	256.2	258.5	1.13911
1448875_at	gb:NM_009572.1 /DB_XREF=gi:6677638 /GEN=Zhx1 /FEA=FLmRNA /CNT=62 /TID=Mm.37216.1 /TIER=FL+Stack /STK=34 /UG=Mm.37216 /LL=22770 /DEF=Mus musculus zinc fingers and homeoboxes protein 1 (Zhx1), mRNA. /PROD=zinc fingers and homeoboxes protein 1 /FL=gb:NM_009572.1	349.4	306.85	346.9	351.9	306.4	307.3	1.13867
1416520_x_at	gb:NM_018730.1 /DB_XREF=gi:9055321 /GEN=Rpl36 /FEA=FLmRNA /CNT=174 /TID=Mm.11376.1 /TIER=FL+Stack /STK=83 /UG=Mm.11376 /LL=54217 /DEF=Mus musculus ribosomal protein L36 (Rpl36), mRNA. /PROD=ribosomal protein L36 /FL=gb:NM_018730.1 gb:BC021595.1	7660.45	6728.3	7625.7	7695.2	6766	6690.6	1.13854
1417713_at	gb:AA985754 /DB_XREF=gi:3167143 /DB_XREF=ue13h03.y1 /CLONE=IMAGE:1480277 /FEA=FLmRNA /CNT=448 /TID=Mm.29859.1 /TIER=Stack /STK=30 /UG=Mm.29859 /LL=67204 /UG_GENE=Eif2s2 /UG_TITLE=eukaryotic translation initiation factor 2, subunit 2 (beta, 38kDa) /FL=gb:NM_026030.1 gb:BC003848.1	2419.45	2129	2411.2	2427.7	2119.6	2138.4	1.13643
1451984_at	gb:BC021506.1 /DB_XREF=gi:18204831 /FEA=FLmRNA /CNT=136 /TID=Mm.218240.1 /TIER=FL+Stack /STK=33 /UG=Mm.218240 /DEF=Mus musculus, Similar to E1B-55kDa-associated protein 5, clone MGC:36621 IMAGE:5347099, mRNA, complete cds. /PROD=Similar to E1B-55kDa-associated protein 5 /FL=gb:BC021506.1	1789.7	1577.8	1789	1790.4	1593.2	1562.4	1.1343
1438999_a_at	gb:BM239652 /DB_XREF=gi:17874922 /DB_XREF=K0538A03-3 /CLONE=K0538A03 /FEA=EST /CNT=9 /TID=Mm.34530.6 /TIER=Stack /STK=9 /UG=Mm.34530 /LL=54446 /UG_GENE=Nfat5 /UG_TITLE=nuclear factor of activated T-cells 5	362.3	319.65	362.4	362.2	318.7	320.6	1.13343
1426377_at	gb:AV128105 /DB_XREF=gi:16382563 /DB_XREF=AV128105 /CLONE=2700054B05 /FEA=FLmRNA /CNT=128 /TID=Mm.32505.1 /TIER=Stack /STK=43 /UG=Mm.32505 /UG_TITLE=Mus musculus, Similar to zinc finger protein 281, clone MGC:7737 IMAGE:3498439, mRNA, complete cds /FL=gb:BC003243.1	202.5	179.2	201.7	203.3	180.7	177.7	1.13002
1428817_at	gb:AK012182.1 /DB_XREF=gi:12848769 /FEA=mRNA /CNT=112 /TID=Mm.133630.1 /TIER=Stack /STK=20 /UG=Mm.133630 /LL=67074 /UG_GENE=2610528O22Rik /UG_TITLE=RIKEN cDNA 2610528O22 gene /DEF=Mus musculus 10 days embryo whole body cDNA, RIKEN full-length enriched library, clone:2610528O22:homolog to KIAA1040 PROTEIN (FRAGMENT), full insert sequence.	743.85	658.35	746.1	741.6	658.8	657.9	1.12987
1415947_at	gb:NM_011804.1 /DB_XREF=gi:6753519 /GEN=Creg /FEA=FLmRNA /CNT=313 /TID=Mm.459.1 /TIER=FL+Stack /STK=161 /UG=Mm.459 /LL=23850 /DEF=Mus musculus cellular repressor of E1A-stimulated genes (Creg), mRNA. /PROD=cellular repressor of E1A-stimulated genes /FL=gb:NM_011804.1 gb:AF084524.1 gb:BC027426.1	4083.15	3615.65	4095.6	4070.7	3628.4	3602.9	1.1293
1428236_at	gb:AK005001.1 /DB_XREF=gi:12836615 /FEA=mRNA /CNT=155 /TID=Mm.181973.1 /TIER=Stack /STK=68 /UG=Mm.181973 /LL=74159 /UG_GENE=1300014E15Rik /UG_TITLE=RIKEN cDNA 1300014E15 gene /DEF=Mus musculus adult male liver cDNA, RIKEN full-length enriched library, clone:1300014E15:homolog to ENDOZEPINE-RELATED PROTEIN PRECURSOR (MEMBRANE-ASSOCIATED DIAZEPAM BINDING INHIBITOR) (MA-DBI), full insert sequence.	563.35	499.3	560.4	566.3	494.7	503.9	1.12828
1416758_at	gb:NM_133715.1 /DB_XREF=gi:19526895 /GEN=2310069I04Rik /FEA=FLmRNA /CNT=96 /TID=Mm.193391.1 /TIER=FL+Stack /STK=71 /UG=Mm.193391 /LL=69653 /DEF=Mus musculus RIKEN cDNA 2310069I04 gene (2310069I04Rik), mRNA. /PROD=RIKEN cDNA 2310069I04 /FL=gb:NM_133715.1 gb:BC005635.1	364.65	323.85	367	362.3	323.5	324.2	1.12598
1452778_x_at	gb:AK004633.1 /DB_XREF=gi:12835939 /FEA=mRNA /CNT=49 /TID=Mm.3797.2 /TIER=Stack /STK=42 /UG=Mm.3797 /LL=53605 /UG_GENE=Nap1l1 /UG_TITLE=nucleosome assembly protein 1-like 1 /DEF=Mus musculus adult male lung cDNA, RIKEN full-length enriched library, clone:1200007G01:nucleosome assembly protein 1-like 1, full insert sequence.	1316.35	1169.2	1303.9	1328.8	1168.5	1169.9	1.12586
1433446_at	gb:BB705380 /DB_XREF=gi:16054215 /DB_XREF=BB705380 /CLONE=7420476N11 /FEA=EST /CNT=360 /TID=Mm.61526.4 /TIER=Stack /STK=17 /UG=Mm.61526 /LL=18514 /UG_GENE=Pbx1 /UG_TITLE=pre B-cell leukemia transcription factor 1	276.15	245.35	274.7	277.6	247.8	242.9	1.12554
1420033_s_at	gb:AU019644 /DB_XREF=gi:3375228 /DB_XREF=AU019644 /CLONE=J0520E06 /FEA=EST /CNT=1 /TID=Mm.195322.1 /TIER=ConsEnd /STK=1 /UG=Mm.195322 /LL=52432 /UG_GENE=D7Ertd753e /UG_TITLE=DNA segment, Chr 7, ERATO Doi 753, expressed	1218.05	1083.15	1208.2	1227.9	1077.8	1088.5	1.12454
1428537_at	gb:BI659446 /DB_XREF=gi:15573682 /DB_XREF=603303377F1 /CLONE=IMAGE:5349211 /FEA=mRNA /CNT=147 /TID=Mm.180596.1 /TIER=Stack /STK=33 /UG=Mm.180596 /LL=66792 /UG_GENE=5430427P18Rik /UG_TITLE=RIKEN cDNA 5430427P18 gene	3260.1	2899.55	3242.6	3277.6	2914.5	2884.6	1.12435
1415716_a_at	gb:AA208652 /DB_XREF=gi:1805201 /DB_XREF=mv86e12.r1 /CLONE=IMAGE:661966 /FEA=mRNA /CNT=200 /TID=Mm.29911.1 /TIER=Stack /STK=120 /UG=Mm.29911 /LL=69272 /UG_GENE=3200001M24Rik /UG_TITLE=RIKEN cDNA 3200001M24 gene	13588.8	12092.1	13640.2	13537.4	12141.6	12042.7	1.12377
1451130_at	gb:AF353245.1 /DB_XREF=gi:13447204 /FEA=FLmRNA /CNT=166 /TID=Mm.41890.1 /TIER=FL+Stack /STK=100 /UG=Mm.41890 /LL=67023 /UG_GENE=2010315L10Rik /DEF=Mus musculus D12 protein mRNA, complete cds. /PROD=D12 protein /FL=gb:AF353245.1	3573.6	3188.35	3572.4	3574.8	3154.3	3222.4	1.12083
1417699_at	gb:AV325174 /DB_XREF=gi:16395443 /DB_XREF=AV325174 /CLONE=6330401E03 /FEA=FLmRNA /CNT=101 /TID=Mm.24632.1 /TIER=Stack /STK=10 /UG=Mm.24632 /LL=98053 /UG_GENE=C76800 /UG_TITLE=expressed sequence C76800 /FL=gb:BC023081.1 gb:NM_133801.1	312.15	278.6	311.9	312.4	278.2	279	1.12042
1453729_a_at	gb:BF578245 /DB_XREF=gi:11651957 /DB_XREF=602093072F1 /CLONE=IMAGE:4207720 /FEA=mRNA /CNT=25 /TID=Mm.10474.2 /TIER=ConsEnd /STK=0 /UG=Mm.10474 /LL=67281 /UG_GENE=3110005M08Rik /UG_TITLE=RIKEN cDNA 3110005M08 gene	12037.4	10774.6	12006.7	12068	10721.6	10827.6	1.1172
1452709_at	gb:AK003596.1 /DB_XREF=gi:12834361 /FEA=mRNA /CNT=150 /TID=Mm.23758.1 /TIER=Stack /STK=65 /UG=Mm.23758 /LL=73826 /UG_GENE=1110008P04Rik /UG_TITLE=RIKEN cDNA 1110008P04 gene /DEF=Mus musculus 18 days embryo whole body cDNA, RIKEN full-length enriched library, clone:1110008P04:unclassifiable transcript, full insert sequence.	396.8	355.85	393.8	399.8	356.8	354.9	1.11508
1418128_at	gb:NM_007405.1 /DB_XREF=gi:6671512 /GEN=Adcy6 /FEA=FLmRNA /CNT=77 /TID=Mm.157091.1 /TIER=FL+Stack /STK=29 /UG=Mm.157091 /LL=11512 /DEF=Mus musculus adenylate cyclase 6 (Adcy6), mRNA. /PROD=adenylate cyclase 6 /FL=gb:M93422.1 gb:NM_007405.1	2355.6	2112.8	2367.8	2343.4	2122.9	2102.7	1.11492
1455197_at	gb:BE852181 /DB_XREF=gi:10310445 /DB_XREF=uw15h07.x1 /CLONE=IMAGE:3416797 /FEA=EST /CNT=22 /TID=Mm.100439.1 /TIER=Stack /STK=21 /UG=Mm.100439 /UG_TITLE=ESTs, Weakly similar to TRANSFORMING PROTEIN RHOB (M.musculus)	73	65.55	73.4	72.6	65	66.1	1.11365
1451127_at	gb:BC024822.1 /DB_XREF=gi:19354543 /FEA=FLmRNA /CNT=155 /TID=Mm.24642.1 /TIER=FL+Stack /STK=103 /UG=Mm.24642 /DEF=Mus musculus, Similar to hypothetical protein DKFZp564K0822, clone MGC:38780 IMAGE:5359195, mRNA, complete cds. /PROD=Similar to hypothetical protein DKFZp564K0822 /FL=gb:BC024822.1	472.65	425.7	468.4	476.9	426.4	425	1.11029
1448336_at	gb:NM_007879.1 /DB_XREF=gi:6681224 /GEN=Drg1 /FEA=FLmRNA /CNT=160 /TID=Mm.3250.1 /TIER=FL+Stack /STK=90 /UG=Mm.3250 /LL=13494 /DEF=Mus musculus developmentally regulated GTP binding protein 1 (Drg1), mRNA. /PROD=developmentally regulated GTP binding protein 1 /FL=gb:D10715.1 gb:NM_007879.1	1014.1	913.8	1011.5	1016.7	904.1	923.5	1.10976
1417935_at	gb:NM_023290.1 /DB_XREF=gi:12963620 /GEN=Mkrn2 /FEA=FLmRNA /CNT=90 /TID=Mm.177966.1 /TIER=FL+Stack /STK=33 /UG=Mm.177966 /LL=67027 /DEF=Mus musculus makorin, ring finger protein, 2 (Mkrn2), mRNA. /PROD=makorin, ring finger protein, 2 /FL=gb:NM_023290.1 gb:AF277171.1 gb:BC025547.1	1529	1378.6	1533.8	1524.2	1389.6	1367.6	1.1091
1423665_a_at	gb:BC026934.1 /DB_XREF=gi:20071189 /FEA=FLmRNA /CNT=412 /TID=Mm.4419.1 /TIER=FL+Stack /STK=178 /UG=Mm.4419 /LL=19983 /UG_GENE=Rpl5 /DEF=Mus musculus, ribosomal protein L5, clone MGC:25420 IMAGE:2651564, mRNA, complete cds. /PROD=ribosomal protein L5 /FL=gb:BC026934.1	14005.1	12650.8	13991.7	14018.4	12567.3	12734.2	1.10705
1431745_a_at	gb:AK006009.1 /DB_XREF=gi:12838886 /FEA=mRNA /CNT=2 /TID=Mm.25549.3 /TIER=ConsEnd /STK=0 /UG=Mm.25549 /LL=75553 /UG_GENE=1700016A15Rik /UG_TITLE=RIKEN cDNA 1700016A15 gene /DEF=Mus musculus adult male testis cDNA, RIKEN full-length enriched library, clone:1700016A15:homolog to NY-REN-37 ANTIGEN (FRAGMENT), full insert sequence.	1256.55	1135.15	1253	1260.1	1124.1	1146.2	1.10695
1439030_at	gb:BI410722 /DB_XREF=gi:15171645 /DB_XREF=602964254F1 /CLONE=IMAGE:5119644 /FEA=EST /CNT=45 /TID=Mm.22554.2 /TIER=Stack /STK=8 /UG=Mm.22554 /LL=102479 /UG_GENE=AI317178 /UG_TITLE=expressed sequence AI317178	202.2	182.75	201.4	203	184.4	181.1	1.10643
1419595_a_at	gb:NM_010281.1 /DB_XREF=gi:6753979 /GEN=Ggh /FEA=FLmRNA /CNT=14 /TID=Mm.20461.1 /TIER=FL+Stack /STK=8 /UG=Mm.20461 /LL=14590 /DEF=Mus musculus gamma-glutamyl hydrolase (Ggh), mRNA. /PROD=gamma-glutamyl hydrolase /FL=gb:AF051103.1 gb:NM_010281.1	286.9	259.4	289.3	284.5	258.7	260.1	1.10601
1460329_at	gb:BG066773 /DB_XREF=gi:12549342 /DB_XREF=H3046G06-3 /CLONE=H3046G06 /FEA=FLmRNA /CNT=107 /TID=Mm.26364.1 /TIER=Stack /STK=9 /UG=Mm.26364 /LL=56386 /UG_GENE=B4galt6 /UG_TITLE=UDP-Gal:betaGlcNAc beta 1,4-galactosyltransferase, polypeptide 6 /FL=gb:BC011149.1 gb:NM_019737.1 gb:AF142674.1 gb:AF097158.1	788	712.5	790	786	719.6	705.4	1.10596
1435882_at	gb:BM200602 /DB_XREF=gi:17753967 /DB_XREF=C0213D11-3 /CLONE=C0213D11 /FEA=EST /CNT=29 /TID=Mm.25610.3 /TIER=Stack /STK=12 /UG=Mm.25610 /LL=74383 /UG_GENE=4932431F02Rik /UG_TITLE=RIKEN cDNA 4932431F02 gene	388.2	351.1	390.9	385.5	351.5	350.7	1.10567
1417615_a_at	gb:NM_025919.1 /DB_XREF=gi:13385407 /GEN=2010203J19Rik /FEA=FLmRNA /CNT=65 /TID=Mm.4280.1 /TIER=FL+Stack /STK=40 /UG=Mm.4280 /LL=67025 /DEF=Mus musculus RIKEN cDNA 2010203J19 gene (2010203J19Rik), mRNA. /PROD=RIKEN cDNA 2010203J19 /FL=gb:NM_025919.1 gb:BC025077.1	7745.75	7013.55	7717.2	7774.3	6962.7	7064.4	1.1044
1448970_at	gb:AV088109 /DB_XREF=gi:16381419 /DB_XREF=AV088109 /CLONE=2310034N23 /FEA=FLmRNA /CNT=118 /TID=Mm.23896.1 /TIER=Stack /STK=12 /UG=Mm.23896 /LL=67453 /UG_GENE=1200007B05Rik /UG_TITLE=RIKEN cDNA 1200007B05 gene /FL=gb:NM_026165.1 gb:BC020087.1	1850.35	1676.85	1848.6	1852.1	1675.7	1678	1.10347
1428230_at	gb:BF160591 /DB_XREF=gi:11040698 /DB_XREF=601768374F1 /CLONE=IMAGE:3987426 /FEA=mRNA /CNT=167 /TID=Mm.56167.1 /TIER=Stack /STK=43 /UG=Mm.56167 /LL=70607 /UG_GENE=5730497N19Rik /UG_TITLE=RIKEN cDNA 5730497N19 gene	543.75	492.85	544.5	543	490	495.7	1.10328
1431033_x_at	gb:AA681807 /DB_XREF=gi:2663947 /DB_XREF=vu65f09.r1 /CLONE=IMAGE:1196297 /FEA=mRNA /CNT=23 /TID=Mm.17221.1 /TIER=ConsEnd /STK=0 /UG=Mm.17221 /LL=77559 /UG_GENE=Agl /UG_TITLE=amylo-1,6-glucosidase, 4-alpha-glucanotransferase	2336.15	2118.15	2316.5	2355.8	2123.7	2112.6	1.10292
1437027_x_at	gb:AV307521 /DB_XREF=gi:6340035 /DB_XREF=AV307521 /CLONE=5730553C13 /FEA=EST /CNT=30 /TID=Mm.1951.3 /TIER=Stack /STK=29 /UG=Mm.1951 /LL=19826 /UG_GENE=Rnps1 /UG_TITLE=ribonucleic acid binding protein S1	1624.55	1473.6	1626.3	1622.8	1462.5	1484.7	1.10244
1460325_at	gb:BB837171 /DB_XREF=gi:17015414 /DB_XREF=BB837171 /CLONE=G930045G21 /FEA=FLmRNA /CNT=347 /TID=Mm.34701.1 /TIER=Stack /STK=49 /UG=Mm.34701 /LL=80912 /UG_GENE=Pum1 /UG_TITLE=pumilio 1 (Drosophila) /FL=gb:AF321909.1 gb:NM_030722.1	614.05	560.3	614	614.1	565.4	555.2	1.09593
1448739_x_at	gb:NM_011296.1 /DB_XREF=gi:6755367 /GEN=Rps18 /FEA=FLmRNA /CNT=56 /TID=Mm.42790.1 /TIER=FL+Stack /STK=43 /UG=Mm.42790 /LL=20084 /DEF=Mus musculus ribosomal protein S18 (Rps18), mRNA. /PROD=ribosomal protein S18 /FL=gb:NM_011296.1 gb:M76763.1	11324	10338.2	11285.5	11362.6	10382.9	10293.5	1.09536
1416276_a_at	gb:NM_009094.1 /DB_XREF=gi:6677804 /GEN=Rps4x /FEA=FLmRNA /CNT=245 /TID=Mm.66.1 /TIER=FL+Stack /STK=102 /UG=Mm.66 /LL=20102 /DEF=Mus musculus ribosomal protein S4, X-linked (Rps4x), mRNA. /PROD=ribosomal protein S4, X-linked /FL=gb:BC009100.1 gb:M73436.1 gb:NM_009094.1	12966.4	11838.6	12896.5	13036.2	11876.2	11801	1.09526
1420872_at	gb:BF472806 /DB_XREF=gi:11541989 /DB_XREF=UI-M-BZ0-axh-f-08-0-UI.r1 /CLONE=UI-M-BZ0-axh-f-08-0-UI /FEA=FLmRNA /CNT=102 /TID=Mm.9445.1 /TIER=Stack /STK=49 /UG=Mm.9445 /LL=54195 /UG_GENE=Gucy1b3 /UG_TITLE=guanylate cyclase 1, soluble, beta 3 /FL=gb:NM_017469.1 gb:AF020339.1 gb:AF297083.1	437.65	401.1	435.2	440.1	399.2	403	1.09112
1434037_s_at	gb:AV094898 /DB_XREF=gi:16381649 /DB_XREF=AV094898 /CLONE=2410003E15 /FEA=EST /CNT=90 /TID=Mm.21637.1 /TIER=Stack /STK=45 /UG=Mm.21637 /LL=106596 /UG_GENE=AI461839 /UG_TITLE=expressed sequence AI461839	2451.5	2247	2468.5	2434.5	2249	2245	1.09101
1416925_at	gb:NM_008379.1 /DB_XREF=gi:6680448 /GEN=Impnb /FEA=FLmRNA /CNT=313 /TID=Mm.16710.1 /TIER=FL+Stack /STK=42 /UG=Mm.16710 /LL=16211 /DEF=Mus musculus importin beta (Impnb), mRNA. /PROD=importin beta /FL=gb:D45836.1 gb:NM_008379.1 gb:D67015.1	741.95	681.5	747.5	736.4	679.5	683.5	1.0887
1417240_at	gb:NM_011777.1 /DB_XREF=gi:6756084 /GEN=Zyx /FEA=FLmRNA /CNT=160 /TID=Mm.4895.1 /TIER=FL+Stack /STK=51 /UG=Mm.4895 /LL=22793 /DEF=Mus musculus zyxin (Zyx), mRNA. /PROD=zyxin /FL=gb:NM_011777.1	1697.9	1563.3	1703.9	1691.9	1560.8	1565.8	1.0861
1416290_a_at	gb:NM_011874.1 /DB_XREF=gi:7110700 /GEN=Psmc4 /FEA=FLmRNA /CNT=215 /TID=Mm.29582.1 /TIER=FL+Stack /STK=101 /UG=Mm.29582 /LL=23996 /DEF=Mus musculus proteasome (prosome, macropain) 26S subunit, ATPase, 4 (Psmc4), mRNA. /PROD=proteasome (prosome, macropain) 26S subunit,ATPase, 4 /FL=gb:NM_011874.1 gb:BC012708.1 gb:L76223.1	3413.25	3149.4	3399.3	3427.2	3133.7	3165.1	1.08378
1455742_x_at	gb:BE197350 /DB_XREF=gi:8709519 /DB_XREF=ug69a06.x1 /CLONE=IMAGE:1547602 /FEA=EST /CNT=13 /TID=Mm.196508.6 /TIER=Stack /STK=8 /UG=Mm.196508 /LL=21761 /UG_GENE=Tex189 /UG_TITLE=testis expressed gene 189	9175.5	8488.2	9107	9244	8492.3	8484.1	1.08097
1455827_at	gb:BB003847 /DB_XREF=gi:15389600 /DB_XREF=BB003847 /CLONE=4732457D15 /FEA=EST /CNT=183 /TID=Mm.28651.1 /TIER=Stack /STK=42 /UG=Mm.28651 /LL=97939 /UG_GENE=R75232 /UG_TITLE=expressed sequence R75232	4496.9	4174.25	4485.1	4508.7	4161.3	4187.2	1.0773
1451361_a_at	gb:BC027342.1 /DB_XREF=gi:20070642 /FEA=FLmRNA /CNT=54 /TID=Mm.29046.1 /TIER=FL+Stack /STK=30 /UG=Mm.29046 /DEF=Mus musculus, clone MGC:6926 IMAGE:2811349, mRNA, complete cds. /PROD=Unknown (protein for MGC:6926) /FL=gb:BC027342.1	543.4	504.9	546.6	540.2	506.8	503	1.07625
1426866_at	gb:AK011230.1 /DB_XREF=gi:12847215 /FEA=mRNA /CNT=80 /TID=Mm.141652.1 /TIER=Stack /STK=48 /UG=Mm.141652 /LL=72136 /UG_GENE=2600016L03Rik /UG_TITLE=RIKEN cDNA 2600016L03 gene /DEF=Mus musculus 10 days embryo whole body cDNA, RIKEN full-length enriched library, clone:2600016L03:similar to CHONDROITIN 4-O-SULFOTRANSFERASE, full insert sequence.	345.8	321.85	345.5	346.1	320.6	323.1	1.07441
1440343_at	gb:BQ174267 /DB_XREF=gi:20349758 /DB_XREF=UI-M-DJ2-bvx-h-05-0-UI.s1 /CLONE=UI-M-DJ2-bvx-h-05-0-UI /FEA=EST /CNT=11 /TID=Mm.31856.1 /TIER=ConsEnd /STK=5 /UG=Mm.31856 /LL=70748 /UG_GENE=6330404E13Rik /UG_TITLE=RIKEN cDNA 6330404E13 gene	176.3	164.15	176.6	176	165.2	163.1	1.07402
1416247_at	gb:NM_016890.1 /DB_XREF=gi:8393726 /GEN=Dctn3 /FEA=FLmRNA /CNT=179 /TID=Mm.29025.1 /TIER=FL+Stack /STK=107 /UG=Mm.29025 /LL=53598 /DEF=Mus musculus dynactin 3 (Dctn3), mRNA. /PROD=dynactin 3 /FL=gb:NM_016890.1 gb:AF098508.1	1958.3	1825.05	1957.5	1959.1	1815	1835.1	1.07301
1425305_at	gb:BC027135.1 /DB_XREF=gi:20073345 /FEA=FLmRNA /CNT=12 /TID=Mm.111848.1 /TIER=FL /STK=3 /UG=Mm.111848 /DEF=Mus musculus, Similar to zinc finger protein 295, clone MGC:38832 IMAGE:5360683, mRNA, complete cds. /PROD=Similar to zinc finger protein 295 /FL=gb:BC027135.1	169.8	159.8	170.7	168.9	160.2	159.4	1.06258
1436586_x_at	gb:BE368859 /DB_XREF=gi:9314222 /DB_XREF=601221489F1 /CLONE=IMAGE:3590302 /FEA=EST /CNT=11 /TID=Mm.43778.3 /TIER=Stack /STK=8 /UG=Mm.43778 /LL=20044 /UG_GENE=Rps14 /UG_TITLE=ribosomal protein S14	11212.9	10567.4	11238.1	11187.8	10565.6	10569.1	1.06109
1437148_at	gb:BG967632 /DB_XREF=gi:14355269 /DB_XREF=602833430F1 /CLONE=IMAGE:4987926 /FEA=EST /CNT=230 /TID=Mm.17912.3 /TIER=Stack /STK=24 /UG=Mm.17912 /LL=12124 /UG_GENE=Biklk /UG_TITLE=Bcl2-interacting killer-like	5362.55	5091.6	5380.4	5344.7	5082.5	5100.7	1.05322
1423677_at	gb:AF279263.1 /DB_XREF=gi:8778201 /FEA=FLmRNA /CNT=261 /TID=Mm.20943.1 /TIER=FL+Stack /STK=167 /UG=Mm.20943 /LL=27055 /UG_GENE=Fkbp9 /DEF=Mus musculus FKBP65RS mRNA, complete cds. /PROD=FKBP65RS /FL=gb:AF279263.1 gb:BC026133.1 gb:AF090334.1	1806.85	1725.6	1807.8	1805.9	1718.3	1732.9	1.04709
1426030_a_at	gb:BC025494.1 /DB_XREF=gi:19343725 /FEA=FLmRNA /CNT=1 /TID=Mm.219639.1 /TIER=FL /STK=1 /UG=Mm.219639 /DEF=Mus musculus, Similar to N-acylaminoacyl-peptide hydrolase, clone MGC:38101 IMAGE:5310043, mRNA, complete cds. /PROD=Similar to N-acylaminoacyl-peptide hydrolase /FL=gb:BC025494.1	1289.15	1237.55	1285.9	1292.4	1236.7	1238.4	1.0417
1423225_at	gb:AK007523.1 /DB_XREF=gi:12841124 /FEA=FLmRNA /CNT=117 /TID=Mm.104491.1 /TIER=Stack /STK=25 /UG=Mm.104491 /LL=80795 /UG_GENE=Hsp30-pending /UG_TITLE=heat shock protein, 30 kDa /DEF=Mus musculus 10 day old male pancreas cDNA, RIKEN full-length enriched library, clone:1810017B18:heat shock protein, 30 kDa, full insert sequence. /FL=gb:AF170920.1 gb:NM_019979.1	2267.5	2178.5	2266.9	2268.1	2179.5	2177.5	1.04085
1429619_a_at	gb:AK018387.1 /DB_XREF=gi:12858064 /FEA=mRNA /CNT=61 /TID=Mm.28233.2 /TIER=Stack /STK=12 /UG=Mm.28233 /LL=74528 /UG_GENE=8430406I07Rik /UG_TITLE=RIKEN cDNA 8430406I07 gene /DEF=Mus musculus 16 days embryo lung cDNA, RIKEN full-length enriched library, clone:8430406I07:unclassifiable, full insert sequence.	253.05	260.4	252.8	253.3	261	259.8	0.971774
1454685_at	gb:BQ177047 /DB_XREF=gi:20352539 /DB_XREF=UI-M-DJ2-bwa-o-06-0-UI.s1 /CLONE=UI-M-DJ2-bwa-o-06-0-UI /FEA=EST /CNT=85 /TID=Mm.206658.1 /TIER=Stack /STK=72 /UG=Mm.206658 /UG_TITLE=ESTs, Weakly similar to S26689 hypothetical protein hc1 - mouse (M.musculus)	1425.25	1469.65	1423.6	1426.9	1470	1469.3	0.969789
1455578_x_at	gb:AU018166 /DB_XREF=gi:3373656 /DB_XREF=AU018166 /CLONE=J0749F01 /FEA=EST /CNT=24 /TID=Mm.13859.4 /TIER=Stack /STK=10 /UG=Mm.13859 /LL=67945 /UG_GENE=Rpl41 /UG_TITLE=ribosomal protein L41	13749.8	14279.4	13723.8	13775.7	14271.8	14286.9	0.962911
1417466_at	gb:NM_133736.1 /DB_XREF=gi:19526933 /GEN=1110070A02Rik /FEA=FLmRNA /CNT=99 /TID=Mm.41641.1 /TIER=FL+Stack /STK=44 /UG=Mm.41641 /LL=71800 /DEF=Mus musculus RIKEN cDNA 1110070A02 gene (1110070A02Rik), mRNA. /PROD=RIKEN cDNA 1110070A02 /FL=gb:BC005656.1 gb:NM_133736.1	10453.2	10887	10472.3	10434.1	10912.4	10861.5	0.960159
1448129_at	gb:NM_026369.1 /DB_XREF=gi:13385865 /GEN=Arpc5 /FEA=FLmRNA /CNT=442 /TID=Mm.29864.1 /TIER=FL+Stack /STK=186 /UG=Mm.29864 /LL=67771 /DEF=Mus musculus actin related protein 23 complex, subunit 5 (165 kDa) (Arpc5), mRNA. /PROD=actin related protein 23 complex, subunit 5(165 kDa) /FL=gb:NM_026369.1	1645.95	1725.6	1639.5	1652.4	1722.6	1728.6	0.953842
1416392_a_at	gb:NM_009729.1 /DB_XREF=gi:6753143 /GEN=Atp6v0c /FEA=FLmRNA /CNT=320 /TID=Mm.30155.1 /TIER=FL+Stack /STK=92 /UG=Mm.30155 /LL=11984 /DEF=Mus musculus ATPase, H+ transporting, lysosomal 16kD, V0 subunit C (Atp6v0c), mRNA. /PROD=ATPase, H+ transporting, lysosomal (vacuolarproton pump)6kD /FL=gb:M64298.1 gb:NM_009729.1	6012.3	6308.85	6003.8	6020.8	6335.3	6282.4	0.952995
1415980_at	gb:NM_026468.1 /DB_XREF=gi:13385959 /GEN=Atp5g2 /FEA=FLmRNA /CNT=334 /TID=Mm.10314.1 /TIER=FL+Stack /STK=154 /UG=Mm.10314 /LL=67942 /DEF=Mus musculus ATP synthase, H+ transporting, mitochondrial F0 complex, subunit c (subunit 9), isoform 2 (Atp5g2), mRNA. /PROD=ATP synthase, H+ transporting, mitochondrial F0complex, subunit c (subunit 9), isoform 2 /FL=gb:NM_026468.1 gb:BC006813.1	10448.1	10981.5	10470.5	10425.8	11029.2	10933.8	0.951432
1452758_s_at	gb:AU015377 /DB_XREF=gi:3370168 /DB_XREF=AU015377 /CLONE=J0711C01 /FEA=mRNA /CNT=157 /TID=Mm.183021.1 /TIER=Stack /STK=22 /UG=Mm.183021 /LL=77989 /UG_GENE=E130105L11Rik /UG_TITLE=RIKEN cDNA E130105L11 gene	6246.85	6593	6219.9	6273.8	6590.7	6595.3	0.947497
1416428_at	gb:NM_021513.1 /DB_XREF=gi:10946933 /GEN=AB041579 /FEA=FLmRNA /CNT=145 /TID=Mm.29459.1 /TIER=FL+Stack /STK=90 /UG=Mm.29459 /LL=59016 /DEF=Mus musculus hypothetical protein, MNCb-2032 (AB041579), mRNA. /PROD=hypothetical protein, MNCb-2032 /FL=gb:NM_021513.1	872.05	924.95	873.1	871	923.5	926.4	0.942808
1449855_s_at	gb:AB033370.1 /DB_XREF=gi:12248389 /GEN=uchl3 /FEA=FLmRNA /CNT=14 /TID=Mm.23589.1 /TIER=FL /STK=5 /UG=Mm.23589 /LL=50933 /DEF=Mus musculus uchl3 mRNA for UCH-L3, complete cds. /PROD=UCH-L3 /FL=gb:AF247358.1 gb:AB033370.1 gb:NM_016723.1	1221.95	1302.6	1227.9	1216	1301.9	1303.3	0.938085
1436990_s_at	gb:AA038464 /DB_XREF=gi:1513871 /DB_XREF=mi90f01.r1 /CLONE=IMAGE:473881 /FEA=EST /CNT=34 /TID=Mm.30114.3 /TIER=Stack /STK=31 /UG=Mm.30114 /LL=74018 /UG_GENE=Als2 /UG_TITLE=amyotrophic lateral sclerosis 2 (juvenile) homolog (human)	18111	19312.4	18001.1	18221	19274.9	19349.9	0.937794
1434891_at	gb:AV253087 /DB_XREF=gi:16387874 /DB_XREF=AV253087 /CLONE=4833445A08 /FEA=EST /CNT=57 /TID=Mm.24807.1 /TIER=Stack /STK=23 /UG=Mm.24807 /LL=99830 /UG_GENE=AU042434 /UG_TITLE=expressed sequence AU042434	726.95	779.2	723.7	730.2	775.8	782.6	0.932944
1420991_at	gb:NM_013468.1 /DB_XREF=gi:7304882 /GEN=Crap /FEA=FLmRNA /CNT=57 /TID=Mm.10279.1 /TIER=FL /STK=2 /UG=Mm.10279 /LL=107765 /DEF=Mus musculus cardiac responsive adriamycin protein (Crap), mRNA. /PROD=cardiac responsive adriamycin protein /FL=gb:NM_013468.1 gb:AF041847.1	12854.9	13802.5	12920.5	12789.2	13804.5	13800.6	0.931339
1416551_at	gb:NM_009722.1 /DB_XREF=gi:6806902 /GEN=Atp2a2 /FEA=FLmRNA /CNT=184 /TID=Mm.42255.1 /TIER=FL+Stack /STK=82 /UG=Mm.42255 /LL=11938 /DEF=Mus musculus ATPase, Ca++ transporting, cardiac muscle, slow twitch 2 (Atp2a2), mRNA. /PROD=ATPase, Ca++ transporting, cardiac muscle, slowtwitch 2 /FL=gb:NM_009722.1	18565.2	20059.8	18658.5	18472	19958.5	20161.1	0.925495
1455976_x_at	gb:AV019984 /DB_XREF=gi:4796976 /DB_XREF=AV019984 /CLONE=1190012K22 /FEA=EST /CNT=22 /TID=Mm.2785.3 /TIER=Stack /STK=22 /UG=Mm.2785 /LL=13167 /UG_GENE=Dbi /UG_TITLE=diazepam binding inhibitor	4703.65	5088.3	4681.5	4725.8	5081.6	5095	0.924405
1431766_x_at	gb:AK004568.1 /DB_XREF=gi:12835826 /GEN=Rps2 /FEA=mRNA /CNT=2 /TID=Mm.1129.4 /TIER=ConsEnd /STK=0 /UG=Mm.1129 /LL=16898 /UG_TITLE=ribosomal protein S2 /DEF=Mus musculus adult male lung cDNA, RIKEN full-length enriched library, clone:1200003H09:ribosomal protein S2, full insert sequence.	15046.9	16306	15046.1	15047.7	16212.1	16399.9	0.922783
1451943_a_at	gb:AF259673.1 /DB_XREF=gi:12005899 /GEN=Pp2ca1b /FEA=FLmRNA /CNT=1 /TID=Mm.3766.3 /TIER=FL /STK=1 /UG=Mm.3766 /LL=19042 /DEF=Mus musculus protein phosphatase 2C alpha 1b (Pp2ca1b) mRNA, complete cds. /PROD=protein phosphatase 2C alpha 1b /FL=gb:AF259673.1	852.7	925.1	857	848.4	919.3	930.9	0.921738
1448153_at	gb:NM_007747.1 /DB_XREF=gi:6680985 /GEN=Cox5a /FEA=FLmRNA /CNT=352 /TID=Mm.360.1 /TIER=FL+Stack /STK=165 /UG=Mm.360 /LL=12858 /DEF=Mus musculus cytochrome c oxidase, subunit Va (Cox5a), mRNA. /PROD=cytochrome c oxidase, subunit Va /FL=gb:NM_007747.1	17276.8	18749	17367.2	17186.4	18800	18697.9	0.921481
1433753_x_at	gb:AI505281 /DB_XREF=gi:4403132 /DB_XREF=vp98g05.x1 /CLONE=IMAGE:1092824 /FEA=EST /CNT=65 /TID=Mm.21096.6 /TIER=Stack /STK=64 /UG=Mm.21096 /LL=57837 /UG_GENE=Eral1 /UG_TITLE=Era (G-protein)-like 1 (E. coli)	442	479.85	440.7	443.3	480.9	478.8	0.921121
1427212_at	gb:BC027377.1 /DB_XREF=gi:20073310 /FEA=mRNA /CNT=58 /TID=Mm.205152.1 /TIER=Stack /STK=8 /UG=Mm.205152 /DEF=Mus musculus, Similar to hypothetical protein MGC2745, clone IMAGE:4951171, mRNA, partial cds. /PROD=Similar to hypothetical protein MGC2745	816.75	887.45	814.5	819	890.6	884.3	0.920334
1431765_a_at	gb:AK004568.1 /DB_XREF=gi:12835826 /GEN=Rps2 /FEA=mRNA /CNT=2 /TID=Mm.1129.4 /TIER=ConsEnd /STK=0 /UG=Mm.1129 /LL=16898 /UG_TITLE=ribosomal protein S2 /DEF=Mus musculus adult male lung cDNA, RIKEN full-length enriched library, clone:1200003H09:ribosomal protein S2, full insert sequence.	14117.1	15371.9	14120.3	14113.9	15398.5	15345.2	0.918374
1456736_x_at	gb:AV217938 /DB_XREF=gi:6158779 /DB_XREF=AV217938 /CLONE=2410193G09 /FEA=EST /CNT=8 /TID=Mm.181892.4 /TIER=Stack /STK=8 /UG=Mm.181892 /LL=75734 /UG_GENE=5230400G24Rik /UG_TITLE=RIKEN cDNA 5230400G24 gene	7214.65	7861.4	7268.6	7160.7	7827	7895.8	0.917731
1448327_at	gb:NM_033268.1 /DB_XREF=gi:15149486 /GEN=Actn2 /FEA=FLmRNA /CNT=173 /TID=Mm.195067.1 /TIER=FL+Stack /STK=91 /UG=Mm.195067 /LL=11472 /DEF=Mus musculus actinin alpha 2 (Actn2), mRNA. /PROD=actinin alpha 2 /FL=gb:NM_033268.1 gb:AF248643.1	13240.5	14438.4	13193	13287.9	14547.1	14329.7	0.91703
1422032_a_at	gb:AK002775.1 /DB_XREF=gi:12833005 /FEA=FLmRNA /CNT=20 /TID=Mm.1608.1 /TIER=ConsEnd /STK=4 /UG=Mm.1608 /LL=65098 /UG_GENE=Awp1-pending /UG_TITLE=associated with Prkcl1 /DEF=Mus musculus adult male kidney cDNA, RIKEN full-length enriched library, clone:0610037K16:associated with Prkcl1, full insert sequence. /FL=gb:NM_022985.2	3005.55	3282.15	3021.9	2989.2	3264.3	3300	0.915726
1450016_at	gb:NM_009831.1 /DB_XREF=gi:6753313 /GEN=Ccng /FEA=FLmRNA /CNT=268 /TID=Mm.2103.1 /TIER=FL /STK=2 /UG=Mm.2103 /LL=12450 /DEF=Mus musculus cyclin G (Ccng), mRNA. /PROD=cyclin G /FL=gb:BC005534.1 gb:L49507.1 gb:NM_009831.1	4100.25	4481.5	4120.6	4079.9	4495.9	4467.1	0.914928
1419649_s_at	gb:BQ176602 /DB_XREF=gi:20352094 /DB_XREF=UI-M-DJ2-bvy-l-22-0-UI.s1 /CLONE=UI-M-DJ2-bvy-l-22-0-UI /FEA=FLmRNA /CNT=181 /TID=Mm.25194.1 /TIER=Stack /STK=52 /UG=Mm.25194 /LL=17913 /UG_GENE=Myo1c /UG_TITLE=myosin Ic /FL=gb:U96723.1 gb:AY007255.1 gb:BC021481.1 gb:NM_008659.1	2826.2	3091.95	2839.8	2812.6	3094.7	3089.2	0.914051
1423472_at	gb:BE985469 /DB_XREF=gi:10658810 /DB_XREF=UI-M-CG0p-bem-h-07-0-UI.s1 /CLONE=UI-M-CG0p-bem-h-07-0-UI /FEA=FLmRNA /CNT=336 /TID=Mm.336.1 /TIER=Stack /STK=17 /UG=Mm.336 /LL=18000 /UG_GENE=Sept2 /UG_TITLE=septin 2 /FL=gb:NM_010891.1 gb:D49382.2	1357.05	1485.8	1354.1	1360	1480.4	1491.2	0.913346
1423111_at	gb:BM213627 /DB_XREF=gi:17771573 /DB_XREF=C0839C04-3 /CLONE=C0839C04 /FEA=FLmRNA /CNT=257 /TID=Mm.4069.1 /TIER=Stack /STK=50 /UG=Mm.4069 /LL=11946 /UG_GENE=Atp5a1 /UG_TITLE=ATP synthase, H+ transporting, mitochondrial F1 complex, alpha subunit, isoform 1 /FL=gb:NM_007505.1 gb:BC014854.1 gb:L01062.1	20979.4	22970.7	21109.8	20848.9	23053.7	22887.7	0.913309
1419734_at	gb:NM_007393.1 /DB_XREF=gi:6671508 /GEN=Actb /FEA=FLmRNA /CNT=122 /TID=Mm.297.1 /TIER=FL /STK=6 /UG=Mm.297 /LL=11461 /DEF=Mus musculus actin, beta, cytoplasmic (Actb), mRNA. /PROD=actin, beta, cytoplasmic /FL=gb:J04181.1 gb:NM_007393.1	2441.8	2677.75	2423.8	2459.8	2666	2689.5	0.911885
1433682_at	gb:BE287052 /DB_XREF=gi:9165794 /DB_XREF=601091021F1 /CLONE=IMAGE:3485668 /FEA=EST /CNT=92 /TID=Mm.29954.1 /TIER=Stack /STK=72 /UG=Mm.29954 /UG_TITLE=ESTs, Moderately similar to KIAA0337 (H.sapiens)	468.1	513.4	468.1	468.1	510.8	516	0.911765
1422208_a_at	gb:BC016135.1 /DB_XREF=gi:16359360 /FEA=FLmRNA /CNT=11 /TID=Mm.4702.1 /TIER=FL /STK=1 /UG=Mm.4702 /LL=14697 /UG_GENE=Gnb5 /DEF=Mus musculus, guanine nucleotide binding protein, beta 5, clone MGC:28984 IMAGE:4506201, mRNA, complete cds. /PROD=guanine nucleotide binding protein, beta 5 /FL=gb:NM_010313.1 gb:U69145.1 gb:BC016135.1	588.05	645.2	584.4	591.7	648.9	641.5	0.911423
1428533_at	gb:AK010503.1 /DB_XREF=gi:12845996 /FEA=mRNA /CNT=52 /TID=Mm.24503.1 /TIER=Stack /STK=34 /UG=Mm.24503 /LL=71992 /UG_GENE=2410015L18Rik /UG_TITLE=RIKEN cDNA 2410015L18 gene /DEF=Mus musculus ES cells cDNA, RIKEN full-length enriched library, clone:2410015L18:homolog to HYPOTHETICAL 55.2 KDA PROTEIN, full insert sequence.	487.7	535.1	488.7	486.7	537.9	532.3	0.911418
1416080_at	gb:NM_009614.1 /DB_XREF=gi:6752961 /GEN=Adam15 /FEA=FLmRNA /CNT=175 /TID=Mm.19830.1 /TIER=FL+Stack /STK=131 /UG=Mm.19830 /LL=11490 /DEF=Mus musculus a disintegrin and metalloproteinase domain 15 (metargidin) (Adam15), mRNA. /PROD=a disintegrin and metalloprotease domain 15(metargidin) /FL=gb:AF006196.1 gb:NM_009614.1	307.2	338.05	307	307.4	335.8	340.3	0.908741
1416175_a_at	gb:NM_011696.1 /DB_XREF=gi:6755966 /GEN=Vdac3 /FEA=FLmRNA /CNT=266 /TID=Mm.133962.1 /TIER=FL+Stack /STK=118 /UG=Mm.133962 /LL=22335 /DEF=Mus musculus voltage-dependent anion channel 3 (Vdac3), mRNA. /PROD=voltage-dependent anion channel 3 /FL=gb:U30839.1 gb:NM_011696.1 gb:BC004743.1	8691.9	9570.3	8712.4	8671.4	9588	9552.6	0.908216
1418201_at	gb:NM_138752.1 /DB_XREF=gi:20270286 /GEN=Clg /FEA=FLmRNA /CNT=78 /TID=Mm.22813.1 /TIER=FL+Stack /STK=28 /UG=Mm.22813 /LL=192230 /DEF=Mus musculus common-site lymphomaleukemia guanine nucleotide exchange factor (Clg), mRNA. /PROD=common-site lymphomaleukemia guanine nucleotideexchange factor /FL=gb:AF465238.1 gb:NM_138752.1	278.8	307.1	277.5	280.1	306.2	308	0.907848
1428309_s_at	gb:AK003410.1 /DB_XREF=gi:12834065 /FEA=mRNA /CNT=105 /TID=Mm.12746.1 /TIER=Stack /STK=56 /UG=Mm.12746 /LL=68559 /UG_GENE=1110004D19Rik /UG_TITLE=RIKEN cDNA 1110004D19 gene /DEF=Mus musculus 18 days embryo whole body cDNA, RIKEN full-length enriched library, clone:1110004D19:homolog to DJ310O13.3 (NOVEL PROTEIN) (FRAGMENT), full insert sequence.	2379.4	2621.95	2371.2	2387.6	2602.4	2641.5	0.907493
1448163_at	gb:NM_011937.1 /DB_XREF=gi:6754029 /GEN=Gnpi /FEA=FLmRNA /CNT=198 /TID=Mm.22374.1 /TIER=FL+Stack /STK=153 /UG=Mm.22374 /LL=26384 /DEF=Mus musculus glucosamine-6-phosphate deaminase (Gnpi), mRNA. /PROD=glucosamine-6-phosphate deaminase /FL=gb:AF160355.1 gb:AF088903.1 gb:NM_011937.1 gb:BC014800.1	375.4	414.4	375.9	374.9	417.8	411	0.905888
1416565_at	gb:NM_025628.1 /DB_XREF=gi:13385089 /GEN=2010000G05Rik /FEA=FLmRNA /CNT=179 /TID=Mm.400.1 /TIER=FL+Stack /STK=81 /UG=Mm.400 /LL=66542 /DEF=Mus musculus RIKEN cDNA 2010000G05 gene (2010000G05Rik), mRNA. /PROD=RIKEN cDNA 2010000G05 /FL=gb:NM_025628.1 gb:BC024343.1	12007.6	13270.8	11904.4	12110.8	13283	13258.5	0.904817
1436709_at	gb:AW611444 /DB_XREF=gi:7316630 /DB_XREF=un64c12.x1 /CLONE=IMAGE:2503414 /FEA=EST /CNT=152 /TID=Mm.27797.2 /TIER=Stack /STK=133 /UG=Mm.27797 /UG_TITLE=ESTs, Weakly similar to T32814 hypothetical protein H17B01.4 - Caenorhabditis elegans (C.elegans)	638.45	706.25	637.2	639.7	703.5	709	0.904
1451399_at	gb:BC008274.1 /DB_XREF=gi:14198437 /FEA=FLmRNA /CNT=69 /TID=Mm.6560.1 /TIER=FL+Stack /STK=25 /UG=Mm.6560 /LL=66466 /UG_GENE=2810403H05Rik /DEF=Mus musculus, RIKEN cDNA 2810403H05 gene, clone MGC:6932 IMAGE:2811562, mRNA, complete cds. /PROD=RIKEN cDNA 2810403H05 gene /FL=gb:BC008274.1	2232.7	2472.7	2233.6	2231.8	2482.2	2463.2	0.90294
1437807_x_at	gb:BB066232 /DB_XREF=gi:8523646 /DB_XREF=BB066232 /CLONE=8030448P13 /FEA=EST /CNT=15 /TID=Mm.18962.3 /TIER=Stack /STK=14 /UG=Mm.18962 /LL=12385 /UG_GENE=Catna1 /UG_TITLE=catenin alpha 1	8855.6	9813.55	8856.9	8854.3	9884.8	9742.3	0.902385
1423296_at	gb:AK003436.1 /DB_XREF=gi:12834106 /GEN=Psmd8 /FEA=FLmRNA /CNT=285 /TID=Mm.35812.1 /TIER=Stack /STK=17 /UG=Mm.35812 /LL=57296 /UG_TITLE=proteasome (prosome, macropain) 26S subunit, non-ATPase, 8 /DEF=Mus musculus 18 days embryo whole body cDNA, RIKEN full-length enriched library, clone:1110004L21:proteasome (prosome, macropain) 26S subunit, non-ATPase, 8, full insert sequence. /FL=gb:BC005717.1 g…	2004.05	2220.85	1998.5	2009.6	2205.1	2236.6	0.90238
1428949_at	gb:AK014235.1 /DB_XREF=gi:12851955 /FEA=mRNA /CNT=47 /TID=Mm.37962.1 /TIER=Stack /STK=16 /UG=Mm.37962 /LL=73192 /UG_GENE=Xpot /UG_TITLE=exportin, tRNA (nuclear export receptor for tRNAs) /DEF=Mus musculus 13 days embryo head cDNA, RIKEN full-length enriched library, clone:3110065H13:homolog to EXPORTIN T, full insert sequence.	729.15	809.15	727.9	730.4	808.6	809.7	0.901131
1424033_at	gb:BC025529.1 /DB_XREF=gi:19343868 /FEA=FLmRNA /CNT=162 /TID=Mm.220930.1 /TIER=FL+Stack /STK=60 /UG=Mm.220930 /DEF=Mus musculus, Similar to splicing factor, arginineserine-rich 7 (35kD), clone MGC:38287 IMAGE:5342587, mRNA, complete cds. /PROD=Similar to splicing factor, arginineserine-rich7 (35kD) /FL=gb:BC014857.1 gb:BC025529.1	421.95	468.4	424.4	419.5	466.8	470	0.900833
1439505_at	gb:AA210377 /DB_XREF=gi:1807624 /DB_XREF=mu72d07.r1 /CLONE=IMAGE:644941 /FEA=EST /CNT=11 /TID=Mm.69166.1 /TIER=ConsEnd /STK=7 /UG=Mm.69166 /UG_TITLE=ESTs	2015.5	2241.25	2022.4	2008.6	2240.3	2242.2	0.899275
1415983_at	gb:BC022943.1 /DB_XREF=gi:18605748 /FEA=FLmRNA /CNT=302 /TID=Mm.153911.1 /TIER=FL+Stack /STK=154 /UG=Mm.153911 /LL=18826 /UG_GENE=Pls2 /DEF=Mus musculus, Similar to plastin 2, L, clone MGC:30234 IMAGE:3486993, mRNA, complete cds. /PROD=Similar to plastin 2, L /FL=gb:D37837.1 gb:NM_008879.1 gb:BC022943.1	624.3	694.6	621.2	627.4	695.7	693.5	0.898791
1448808_a_at	gb:NM_008705.1 /DB_XREF=gi:6679077 /GEN=Nme2 /FEA=FLmRNA /CNT=116 /TID=Mm.1125.1 /TIER=FL+Stack /STK=38 /UG=Mm.1125 /LL=18103 /DEF=Mus musculus expressed in non-metastatic cells 2, protein (NM23B) (nucleoside diphosphate kinase) (Nme2), mRNA. /PROD=expressed in non-metastatic cells 2, protein(NM23B) /FL=gb:NM_008705.1	16776.1	18677	16807.2	16745.1	18682	18672.1	0.898223
1451470_s_at	gb:BC024899.1 /DB_XREF=gi:19353115 /FEA=FLmRNA /CNT=102 /TID=Mm.196607.1 /TIER=FL+Stack /STK=16 /UG=Mm.196607 /LL=28059 /UG_GENE=Eif5a /DEF=Mus musculus, eukaryotic translation initiation factor 5A, clone MGC:25474 IMAGE:4482804, mRNA, complete cds. /PROD=eukaryotic translation initiation factor 5A /FL=gb:BC024899.1 gb:BC003889.1 gb:BC008093.1	10962.5	12229.4	10881	11043.9	12238.7	12220	0.896405
1433604_x_at	gb:BG065457 /DB_XREF=gi:12548020 /DB_XREF=H3031D03-3 /CLONE=H3031D03 /FEA=EST /CNT=106 /TID=Mm.16763.3 /TIER=Stack /STK=83 /UG=Mm.16763 /LL=11674 /UG_GENE=Aldo1 /UG_TITLE=aldolase 1, A isoform	14028.7	15663.9	13939.6	14117.8	15564.3	15763.5	0.895607
1421425_a_at	gb:AB061524.1 /DB_XREF=gi:16904644 /GEN=ZAKI-4 /FEA=FLmRNA /CNT=6 /TID=Mm.41696.1 /TIER=FL /STK=1 /UG=Mm.41696 /LL=53901 /DEF=Mus musculus mRNA for calcineurin inhibitory protein ZAKI-4, complete cds. /PROD=calcineurin inhibitory protein ZAKI-4 /FL=gb:AF237791.1 gb:AB061524.1 gb:AF237887.1 gb:NM_030598.1	10439.4	11659.2	10409.7	10469	11553.1	11765.3	0.895375
1415816_at	gb:NM_007638.1 /DB_XREF=gi:6671703 /GEN=Cct7 /FEA=FLmRNA /CNT=513 /TID=Mm.914.1 /TIER=FL+Stack /STK=236 /UG=Mm.914 /LL=12468 /DEF=Mus musculus chaperonin subunit 7 (eta) (Cct7), mRNA. /PROD=chaperonin subunit 7 (eta) /FL=gb:BC008255.1 gb:NM_007638.1	3107.15	3476.05	3105.3	3109	3451.7	3500.4	0.893874
1418551_at	gb:NM_008653.1 /DB_XREF=gi:6678975 /GEN=Mybpc3 /FEA=FLmRNA /CNT=44 /TID=Mm.10728.1 /TIER=FL+Stack /STK=22 /UG=Mm.10728 /LL=17868 /DEF=Mus musculus myosin binding protein C, cardiac (Mybpc3), mRNA. /PROD=myosin binding protein C, cardiac /FL=gb:NM_008653.1 gb:AF097333.1 gb:AF059576.1	14500.1	16221.9	14405	14595.2	16104.9	16338.9	0.89386
1437456_x_at	gb:BB332410 /DB_XREF=gi:9041173 /DB_XREF=BB332410 /CLONE=B730047P15 /FEA=EST /CNT=18 /TID=Mm.30205.4 /TIER=Stack /STK=18 /UG=Mm.30205 /LL=24047 /UG_GENE=Scya19 /UG_TITLE=small inducible cytokine A19	1828.1	2048.2	1816.1	1840.1	2037.6	2058.8	0.89254
1456580_s_at	gb:AV019894 /DB_XREF=gi:4796886 /DB_XREF=AV019894 /CLONE=1190012E06 /FEA=EST /CNT=9 /TID=Mm.22514.3 /TIER=Stack /STK=9 /UG=Mm.22514 /LL=66043 /UG_GENE=0610008F14Rik /UG_TITLE=RIKEN cDNA 0610008F14 gene	14257.4	15985.7	14304.1	14210.8	15850.3	16121.1	0.891888
1418181_at	gb:BC027445.1 /DB_XREF=gi:20071662 /FEA=FLmRNA /CNT=79 /TID=Mm.153891.1 /TIER=FL+Stack /STK=28 /UG=Mm.153891 /LL=19245 /UG_GENE=Ptp4a3 /DEF=Mus musculus, protein tyrosine phosphatase 4a3, clone MGC:36146 IMAGE:4482106, mRNA, complete cds. /PROD=protein tyrosine phosphatase 4a3 /FL=gb:NM_008975.1 gb:AF035645.1 gb:BC027445.1	4779.25	5359.2	4752.7	4805.8	5350	5368.4	0.891784
1416057_at	gb:BC027265.1 /DB_XREF=gi:20073150 /FEA=FLmRNA /CNT=232 /TID=Mm.30084.1 /TIER=FL+Stack /STK=137 /UG=Mm.30084 /LL=104130 /UG_GENE=Np15 /DEF=Mus musculus, nuclear protein 15.6, clone MGC:27951 IMAGE:3589704, mRNA, complete cds. /PROD=nuclear protein 15.6 /FL=gb:BC027265.1 gb:NM_019435.1	13380.3	15005.9	13282.9	13477.7	14904	15107.7	0.891672
1433818_at	gb:AV296997 /DB_XREF=gi:15405860 /DB_XREF=AV296997 /CLONE=5730446A02 /FEA=EST /CNT=117 /TID=Mm.86311.1 /TIER=Stack /STK=18 /UG=Mm.86311 /LL=103456 /UG_GENE=AW493985 /UG_TITLE=expressed sequence AW493985	157.1	176.25	156.2	158	177	175.5	0.891348
1428308_at	gb:AK003410.1 /DB_XREF=gi:12834065 /FEA=mRNA /CNT=105 /TID=Mm.12746.1 /TIER=Stack /STK=56 /UG=Mm.12746 /LL=68559 /UG_GENE=1110004D19Rik /UG_TITLE=RIKEN cDNA 1110004D19 gene /DEF=Mus musculus 18 days embryo whole body cDNA, RIKEN full-length enriched library, clone:1110004D19:homolog to DJ310O13.3 (NOVEL PROTEIN) (FRAGMENT), full insert sequence.	2066.95	2319.75	2077.4	2056.5	2305.2	2334.3	0.891023
1448322_a_at	gb:NM_009941.1 /DB_XREF=gi:6753497 /GEN=Cox4a /FEA=FLmRNA /CNT=221 /TID=Mm.2136.1 /TIER=FL+Stack /STK=91 /UG=Mm.2136 /LL=12857 /DEF=Mus musculus cytochrome c oxidase, subunit IVa (Cox4a), mRNA. /PROD=cytochrome c oxidase, subunit IV /FL=gb:NM_009941.1	21572.8	24216.9	21619.1	21526.5	24043.3	24390.5	0.890816
1452345_at	gb:AF237628.1 /DB_XREF=gi:12656195 /FEA=mRNA /CNT=19 /TID=Mm.27616.1 /TIER=Stack /STK=11 /UG=Mm.27616 /LL=93677 /UG_GENE=Lmod2 /DEF=Mus musculus cardiac leiomodin mRNA, partial cds. /PROD=cardiac leiomodin	8879.3	9970.1	8861.9	8896.7	10023.3	9916.9	0.890593
1444112_at	gb:BQ174086 /DB_XREF=gi:20349577 /DB_XREF=UI-M-DJ2-bvv-f-16-0-UI.s1 /CLONE=UI-M-DJ2-bvv-f-16-0-UI /FEA=EST /CNT=6 /TID=Mm.46333.1 /TIER=ConsEnd /STK=2 /UG=Mm.46333 /UG_TITLE=ESTs	942.95	1060.65	944.7	941.2	1055.8	1065.5	0.88903
1450101_a_at	gb:BB329638 /DB_XREF=gi:9038401 /DB_XREF=BB329638 /CLONE=B630016D19 /FEA=FLmRNA /CNT=27 /TID=Mm.149760.1 /TIER=Stack /STK=12 /UG=Mm.149760 /LL=99470 /UG_GENE=AA407180 /UG_TITLE=expressed sequence AA407180 /FL=gb:AF213258.1 gb:NM_133853.1	129.95	146.35	130.7	129.2	145.5	147.2	0.88794
1429568_x_at	gb:AK007937.1 /DB_XREF=gi:12841812 /FEA=mRNA /CNT=20 /TID=Mm.44214.3 /TIER=Stack /STK=14 /UG=Mm.44214 /LL=67921 /UG_GENE=2510010F15Rik /UG_TITLE=RIKEN cDNA 2510010F15 gene /DEF=Mus musculus 10 day old male pancreas cDNA, RIKEN full-length enriched library, clone:1810062L23:homolog to UBIQUITIN-CONJUGATING ENZYME E2 (EC 6.3.2.19) (UBIQUITIN-PROTEIN LIGASE) (UBIQUITIN CARRIER PROTEIN), full insert …	970.9	1093.45	976.7	965.1	1084.5	1102.4	0.887924
1448987_at	gb:NM_007381.1 /DB_XREF=gi:6680615 /GEN=Acadl /FEA=FLmRNA /CNT=325 /TID=Mm.2445.1 /TIER=FL+Stack /STK=28 /UG=Mm.2445 /LL=11363 /DEF=Mus musculus acetyl-Coenzyme A dehydrogenase, long-chain (Acadl), mRNA. /PROD=acetyl-Coenzyme A dehydrogenase, long-chain /FL=gb:NM_007381.1 gb:U21489.1 gb:BC027412.1	14033.2	15804.6	13999.4	14067	15837.2	15772.1	0.887916
1416938_at	gb:NM_025366.1 /DB_XREF=gi:13384733 /GEN=1110001O19Rik /FEA=FLmRNA /CNT=94 /TID=Mm.28510.1 /TIER=FL+Stack /STK=62 /UG=Mm.28510 /LL=66121 /DEF=Mus musculus RIKEN cDNA 1110001O19 gene (1110001O19Rik), mRNA. /PROD=RIKEN cDNA 1110001O19 /FL=gb:NM_025366.1	2952.05	3325.35	2950.1	2954	3337.1	3313.6	0.887741
1451096_at	gb:BC016097.1 /DB_XREF=gi:16359269 /FEA=FLmRNA /CNT=246 /TID=Mm.21669.1 /TIER=FL+Stack /STK=126 /UG=Mm.21669 /DEF=Mus musculus, Similar to NADH dehydrogenase (ubiquinone) Fe-S protein 2 (49kD) (NADH-coenzyme Q reductase), clone MGC:27667 IMAGE:4910260, mRNA, complete cds. /PROD=Similar to NADH dehydrogenase (ubiquinone) Fe-Sprotein 2 (49kD) (NADH-coenzyme Q reductase) /FL=gb:BC016097.1	11444.3	12946.4	11448	11440.6	12841.8	13051.1	0.883972
1457043_at	gb:BB441870 /DB_XREF=gi:16424762 /DB_XREF=BB441870 /CLONE=D030029B15 /FEA=EST /CNT=19 /TID=Mm.45060.1 /TIER=ConsEnd /STK=5 /UG=Mm.45060 /UG_TITLE=ESTs	220.65	250.2	219.3	222	249.8	250.6	0.881894
1439435_x_at	gb:BB411302 /DB_XREF=gi:9232657 /DB_XREF=BB411302 /CLONE=C430022E17 /FEA=EST /CNT=8 /TID=Mm.188.5 /TIER=Stack /STK=8 /UG=Mm.188 /LL=18655 /UG_GENE=Pgk1 /UG_TITLE=phosphoglycerate kinase 1	911.6	1036.75	913.9	909.3	1045.4	1028.1	0.879286
1415814_at	gb:NM_007509.2 /DB_XREF=gi:19705577 /GEN=Atp6v1b2 /FEA=FLmRNA /CNT=431 /TID=Mm.10727.1 /TIER=FL+Stack /STK=238 /UG=Mm.10727 /LL=11966 /DEF=Mus musculus ATPase, H+ transporting, lysosomal 5658kD, V1 subunit B, isoform 2 (Atp6v1b2), mRNA. /PROD=ATPase, H+ transporting, lysosomal (vacuolarproton pump), beta 5658 kDa, isoform 2 /FL=gb:BC012497.1 gb:NM_007509.2	1484.05	1688.3	1474.4	1493.7	1681.5	1695.1	0.87902
1448161_a_at	gb:NM_011334.1 /DB_XREF=gi:6755425 /GEN=Clcn4-2 /FEA=FLmRNA /CNT=290 /TID=Mm.193088.1 /TIER=FL+Stack /STK=154 /UG=Mm.193088 /LL=12727 /DEF=Mus musculus chloride channel 4-2 (Clcn4-2), mRNA. /PROD=chloride channel 4-2 /FL=gb:NM_011334.1	523.7	595.95	524.6	522.8	597.4	594.5	0.878765
1418095_at	gb:NM_025357.1 /DB_XREF=gi:14149751 /GEN=Smpx /FEA=FLmRNA /CNT=56 /TID=Mm.140340.1 /TIER=FL+Stack /STK=30 /UG=Mm.140340 /LL=66106 /DEF=Mus musculus small muscle protein, X-linked (Smpx), mRNA. /PROD=small muscle protein, X-linked /FL=gb:AY026524.1 gb:NM_025357.1 gb:AF364070.1	11113.6	12651.9	11104.6	11122.7	12683.4	12620.3	0.878421
1452150_at	gb:BG071197 /DB_XREF=gi:12553766 /DB_XREF=H3095G10-3 /CLONE=H3095G10 /FEA=mRNA /CNT=170 /TID=Mm.206206.1 /TIER=Stack /STK=109 /UG=Mm.206206 /LL=100317 /UG_GENE=AU040320 /UG_TITLE=expressed sequence AU040320	903.45	1028.5	907.6	899.3	1019.8	1037.2	0.878415
1424064_at	gb:BC016408.1 /DB_XREF=gi:16741105 /FEA=FLmRNA /CNT=144 /TID=Mm.182563.1 /TIER=FL+Stack /STK=57 /UG=Mm.182563 /LL=76308 /UG_GENE=1110011F09Rik /DEF=Mus musculus, RIKEN cDNA 1110011F09 gene, clone MGC:25456 IMAGE:4242206, mRNA, complete cds. /PROD=RIKEN cDNA 1110011F09 gene /FL=gb:BC016408.1	2381.15	2712.2	2368	2394.3	2700.5	2723.9	0.87794
1448323_a_at	gb:BC019502.1 /DB_XREF=gi:18044514 /FEA=FLmRNA /CNT=224 /TID=Mm.2608.1 /TIER=FL+Stack /STK=91 /UG=Mm.2608 /LL=12111 /UG_GENE=Bgn /DEF=Mus musculus, biglycan, clone MGC:28669 IMAGE:4237268, mRNA, complete cds. /PROD=biglycan /FL=gb:BC005452.1 gb:NM_007542.2 gb:L20276.1 gb:BC019502.1	3585.65	4092.8	3614.1	3557.2	4071.7	4113.9	0.876087
1448999_at	gb:AV226526 /DB_XREF=gi:16385341 /DB_XREF=AV226526 /CLONE=4021401A16 /FEA=FLmRNA /CNT=120 /TID=Mm.29090.1 /TIER=Stack /STK=48 /UG=Mm.29090 /LL=66682 /UG_GENE=4021401A16Rik /UG_TITLE=RIKEN cDNA 4021401A16 gene /FL=gb:NM_025701.1	415.45	475.3	413.6	417.3	469.6	481	0.87408
1425718_a_at	gb:BC004092.1 /DB_XREF=gi:13278614 /FEA=FLmRNA /CNT=7 /TID=Mm.179252.3 /TIER=FL /STK=1 /UG=Mm.179252 /LL=117198 /UG_GENE=Nd1-pending /DEF=Mus musculus, Similar to NS1-binding protein, clone MGC:8306 IMAGE:3593827, mRNA, complete cds. /PROD=Similar to NS1-binding protein /FL=gb:BC004092.1	11552.2	13216.9	11667.5	11437	13245.8	13188	0.874051
1455821_x_at	gb:AV108824 /DB_XREF=gi:5256372 /DB_XREF=AV108824 /CLONE=2510048N19 /FEA=EST /CNT=53 /TID=Mm.30049.2 /TIER=Stack /STK=51 /UG=Mm.30049 /LL=12261 /UG_GENE=C1qbp /UG_TITLE=complement component 1, q subcomponent binding protein	9541.05	10918.6	9543.7	9538.4	10819.4	11017.9	0.873831
1422483_a_at	gb:NM_007808.1 /DB_XREF=gi:6681094 /GEN=Cycs /FEA=FLmRNA /CNT=292 /TID=Mm.35389.1 /TIER=FL+Stack /STK=73 /UG=Mm.35389 /LL=13063 /DEF=Mus musculus cytochrome c, somatic (Cycs), mRNA. /PROD=cytochrome c, somatic /FL=gb:NM_007808.1	13634	15603	13611.1	13657	15650.7	15555.2	0.873812
1455547_at	gb:BM125518 /DB_XREF=gi:17120070 /DB_XREF=id74h07.x1 /CLONE=IMAGE:5669220 /FEA=EST /CNT=53 /TID=Mm.32144.1 /TIER=Stack /STK=11 /UG=Mm.32144 /UG_TITLE=ESTs, Weakly similar to HSPC055 protein (Homo sapiens) (H.sapiens)	1180.45	1351.6	1172.1	1188.8	1365.8	1337.4	0.873372
1454712_at	gb:AW212577 /DB_XREF=gi:6518680 /DB_XREF=uo08h07.x1 /CLONE=IMAGE:2598973 /FEA=EST /CNT=128 /TID=Mm.200415.2 /TIER=Stack /STK=64 /UG=Mm.200415 /LL=14123 /UG_GENE=Fbs /UG_TITLE=fibrosin	842.7	965.55	831.9	853.5	966.3	964.8	0.872767
1433658_x_at	gb:AV300794 /DB_XREF=gi:16393353 /DB_XREF=AV300794 /CLONE=5730488K16 /FEA=EST /CNT=82 /TID=Mm.29707.3 /TIER=Stack /STK=76 /UG=Mm.29707 /LL=59092 /UG_GENE=Pcbp4 /UG_TITLE=poly(rC) binding protein 4	1752.1	2007.6	1770.2	1734	2003.8	2011.4	0.872734
1451495_at	gb:AW556980 /DB_XREF=gi:7202409 /DB_XREF=L0275G11-3 /CLONE=L0275G11 /FEA=FLmRNA /CNT=181 /TID=Mm.14569.1 /TIER=Stack /STK=13 /UG=Mm.14569 /UG_TITLE=Mus musculus WAC mRNA, complete cds /FL=gb:AF320996.1	695	797.2	701.2	688.8	799.7	794.7	0.871801
1451428_x_at	gb:BC024610.1 /DB_XREF=gi:19354311 /FEA=FLmRNA /CNT=39 /TID=Mm.46628.2 /TIER=FL+Stack /STK=21 /UG=Mm.46628 /LL=22344 /UG_GENE=Vezf1 /DEF=Mus musculus, vascular endothelial zinc finger 1, clone MGC:28455 IMAGE:4159675, mRNA, complete cds. /PROD=vascular endothelial zinc finger 1 /FL=gb:BC024610.1	879.25	1009.35	888	870.5	1010.5	1008.2	0.871105
1423672_at	gb:BC026507.1 /DB_XREF=gi:20071574 /FEA=FLmRNA /CNT=191 /TID=Mm.6157.1 /TIER=FL+Stack /STK=169 /UG=Mm.6157 /LL=72421 /UG_GENE=2510042P03Rik /DEF=Mus musculus, clone MGC:31637 IMAGE:4511795, mRNA, complete cds. /PROD=Unknown (protein for MGC:31637) /FL=gb:BC026507.1	515.15	592.5	515.9	514.4	593.5	591.5	0.869451
1458425_at	gb:BM945176 /DB_XREF=gi:19428761 /DB_XREF=UI-M-EM0-bvf-j-22-0-UI.r2 /CLONE=IMAGE:5691381 /FEA=EST /CNT=6 /TID=Mm.212737.1 /TIER=ConsEnd /STK=2 /UG=Mm.212737 /UG_TITLE=ESTs	119	136.9	119.1	118.9	135.8	138	0.869248
1434057_at	gb:C78790 /DB_XREF=gi:2519120 /DB_XREF=C78790 /CLONE=J0055A12 /FEA=EST /CNT=102 /TID=Mm.1103.2 /TIER=Stack /STK=44 /UG=Mm.1103 /LL=66434 /UG_GENE=2010003O02Rik /UG_TITLE=RIKEN cDNA 2010003O02 gene	7604.65	8755.25	7693.8	7515.5	8723.9	8786.6	0.868582
1460342_s_at	gb:U73200.1 /DB_XREF=gi:1657836 /FEA=FLmRNA /CNT=252 /TID=Mm.2402.1 /TIER=FL+Stack /STK=143 /UG=Mm.2402 /LL=26936 /UG_GENE=Rhoip3-pending /DEF=Mus musculus p116Rip mRNA, complete cds. /PROD=p116Rip /FL=gb:U73200.1	1717.35	1977.25	1702.4	1732.3	1961.5	1993	0.868555
1419682_a_at	gb:NM_023815.1 /DB_XREF=gi:12963836 /GEN=2810408M09Rik /FEA=FLmRNA /CNT=27 /TID=Mm.36606.1 /TIER=FL /STK=7 /UG=Mm.36606 /LL=76367 /DEF=Mus musculus RIKEN cDNA 2810408M09 gene (2810408M09Rik), mRNA. /PROD=Nori-2 protein /FL=gb:BC017155.1 gb:AB028045.1 gb:NM_023815.1	68.3	78.75	69.1	67.5	79.1	78.4	0.867302
1450848_at	gb:AK014889.1 /DB_XREF=gi:12852993 /GEN=Dap3 /FEA=FLmRNA /CNT=197 /TID=Mm.29028.1 /TIER=Stack /STK=94 /UG=Mm.29028 /LL=65111 /UG_TITLE=death associated protein 3 /DEF=Mus musculus adult male testis cDNA, RIKEN full-length enriched library, clone:4921514D13:death associated protein 3, full insert sequence. /FL=gb:NM_022994.1 gb:BC019566.1	2952.05	3406.25	2966.1	2938	3438	3374.5	0.866657
1431074_a_at	gb:BI654600 /DB_XREF=gi:15568836 /DB_XREF=603285507F1 /CLONE=IMAGE:5329728 /FEA=mRNA /CNT=18 /TID=Mm.38610.3 /TIER=ConsEnd /STK=0 /UG=Mm.38610 /LL=71795 /UG_GENE=1110020B03Rik /UG_TITLE=RIKEN cDNA 1110020B03 gene	703.3	811.75	703.5	703.1	819.1	804.4	0.8664
1415998_at	gb:NM_011694.1 /DB_XREF=gi:6755962 /GEN=Vdac1 /FEA=FLmRNA /CNT=381 /TID=Mm.3555.1 /TIER=FL+Stack /STK=149 /UG=Mm.3555 /LL=22333 /DEF=Mus musculus voltage-dependent anion channel 1 (Vdac1), mRNA. /PROD=voltage-dependent anion channel 1 /FL=gb:NM_011694.1 gb:U30840.1	12696.4	14663.8	12612.8	12780.1	14543.8	14783.7	0.865839
1426692_at	gb:AK004762.1 /DB_XREF=gi:12836184 /FEA=mRNA /CNT=162 /TID=Mm.8686.1 /TIER=Stack /STK=112 /UG=Mm.8686 /LL=74128 /UG_GENE=1200014H14Rik /UG_TITLE=RIKEN cDNA 1200014H14 gene /DEF=Mus musculus adult male lung cDNA, RIKEN full-length enriched library, clone:1200014H14:hypothetical protein, full insert sequence.	870.7	1005.75	872	869.4	993.4	1018.1	0.865722
1448708_at	gb:NM_134027.1 /DB_XREF=gi:19923063 /GEN=Pparbp /FEA=FLmRNA /CNT=61 /TID=Mm.12926.1 /TIER=FL+Stack /STK=45 /UG=Mm.12926 /LL=19014 /DEF=Mus musculus peroxisome proliferator activated receptor binding protein (Pparbp), mRNA. /PROD=Ppar binding protein, isoform 2 /FL=gb:BC021440.1 gb:NM_134027.1	390.75	451.4	385.8	395.7	449.7	453.1	0.86564
1423737_at	gb:BC027270.1 /DB_XREF=gi:20071221 /FEA=FLmRNA /CNT=251 /TID=Mm.30113.1 /TIER=FL+Stack /STK=132 /UG=Mm.30113 /LL=68349 /UG_GENE=Ndufs3 /DEF=Mus musculus, Similar to NADH dehydrogenase (ubiquinone) Fe-S protein 3, clone MGC:27855 IMAGE:3491580, mRNA, complete cds. /PROD=Similar to NADH dehydrogenase (ubiquinone) Fe-Sprotein 3 /FL=gb:BC027270.1	11329.9	13092.4	11248.4	11411.3	13073.9	13110.9	0.865376
1455126_x_at	gb:AV209841 /DB_XREF=gi:6150513 /DB_XREF=AV209841 /CLONE=1700121K23 /FEA=EST /CNT=25 /TID=Mm.29828.3 /TIER=Stack /STK=24 /UG=Mm.29828 /LL=69159 /UG_GENE=1810036J22Rik /UG_TITLE=RIKEN cDNA 1810036J22 gene	8533.5	9874.05	8438.1	8628.9	9817.2	9930.9	0.864235
1454654_at	gb:BG069395 /DB_XREF=gi:12552052 /DB_XREF=H3076H04-3 /CLONE=H3076H04 /FEA=EST /CNT=178 /TID=Mm.24094.1 /TIER=Stack /STK=91 /UG=Mm.24094 /UG_TITLE=ESTs, Highly similar to hypothetical protein FLJ14784 (Homo sapiens) (H.sapiens)	759.85	879.5	756.6	763.1	887.2	871.8	0.863957
1431189_a_at	gb:BI872590 /DB_XREF=gi:16046265 /DB_XREF=603397993F1 /CLONE=IMAGE:5401822 /FEA=mRNA /CNT=7 /TID=Mm.180782.2 /TIER=ConsEnd /STK=0 /UG=Mm.180782 /LL=68126 /UG_GENE=B430104H02Rik /UG_TITLE=RIKEN cDNA B430104H02 gene	324.45	376.25	327.2	321.7	378.2	374.3	0.862326
1435813_at	gb:BM212838 /DB_XREF=gi:17770514 /DB_XREF=C0827H11-3 /CLONE=C0827H11 /FEA=EST /CNT=16 /TID=Mm.41343.1 /TIER=Stack /STK=13 /UG=Mm.41343 /LL=68802 /UG_GENE=1110056A04Rik /UG_TITLE=RIKEN cDNA 1110056A04 gene	3084.25	3577.6	3068	3100.5	3592.6	3562.6	0.8621
1424183_at	gb:BG070487 /DB_XREF=gi:12553056 /DB_XREF=H3087H05-3 /CLONE=H3087H05 /FEA=FLmRNA /CNT=289 /TID=Mm.219649.1 /TIER=Stack /STK=72 /UG=Mm.219649 /UG_TITLE=Mus musculus, Similar to Acetyl-Co A acetyltransferase 1, mitochondrial, clone MGC:39067 IMAGE:5365469, mRNA, complete cds /FL=gb:BC024763.1	7893.25	9162.2	7800	7986.5	9125.6	9198.8	0.861502
1416272_at	gb:NM_019920.1 /DB_XREF=gi:9910451 /GEN=Map2k1ip1 /FEA=FLmRNA /CNT=172 /TID=Mm.20922.1 /TIER=FL+Stack /STK=103 /UG=Mm.20922 /LL=56692 /DEF=Mus musculus mitogen-activated protein kinase kinase 1 interacting protein 1 (Map2k1ip1), mRNA. /PROD=mitogen-activated protein kinase kinase 1interacting protein 1 /FL=gb:AF082526.1 gb:BC016417.1 gb:NM_019920.1	2360	2740.15	2339.9	2380.1	2722.3	2758	0.861267
1451042_a_at	gb:AK013451.1 /DB_XREF=gi:12850813 /FEA=FLmRNA /CNT=51 /TID=Mm.196204.1 /TIER=Stack /STK=9 /UG=Mm.196204 /LL=67014 /UG_GENE=1810047J07Rik /UG_TITLE=RIKEN cDNA 1810047J07 gene /DEF=Mus musculus 10, 11 days embryo whole body cDNA, RIKEN full-length enriched library, clone:2810489I10:similar to BRAIN CDNA, CLONE MNCB-7109, SIMILAR TO AF000198, WEAK SIMILARITY TO HSP90 (CAENORHABDITIS ELEGANS), full …	465.15	540.3	467.3	463	535.9	544.7	0.860911
1433955_at	gb:BB467195 /DB_XREF=gi:16427337 /DB_XREF=BB467195 /CLONE=D230012M20 /FEA=EST /CNT=70 /TID=Mm.86365.1 /TIER=Stack /STK=49 /UG=Mm.86365 /UG_TITLE=ESTs	262.95	305.45	261.6	264.3	309	301.9	0.860861
1448462_at	gb:NM_011561.1 /DB_XREF=gi:6755753 /GEN=Tdg /FEA=FLmRNA /CNT=168 /TID=Mm.183016.1 /TIER=FL+Stack /STK=69 /UG=Mm.183016 /LL=21665 /DEF=Mus musculus thymine DNA glycosylase (Tdg), mRNA. /PROD=thymine DNA glycosylase /FL=gb:NM_011561.1 gb:AF069519.1 gb:BC010315.1	192.05	223.15	189.6	194.5	224.6	221.7	0.860632
1460741_x_at	gb:BG069802 /DB_XREF=gi:12552371 /DB_XREF=H3080C09-3 /CLONE=H3080C09 /FEA=EST /CNT=104 /TID=Mm.196577.1 /TIER=Stack /STK=49 /UG=Mm.196577 /LL=28065 /UG_GENE=D17Wsu92e /UG_TITLE=DNA segment, Chr 17, Wayne State University 92, expressed	603	700.7	596.9	609.1	705.1	696.3	0.860568
1416600_a_at	gb:AF260717.1 /DB_XREF=gi:7839596 /GEN=Dscr1 /FEA=FLmRNA /CNT=119 /TID=Mm.56.1 /TIER=FL+Stack /STK=79 /UG=Mm.56 /LL=54720 /DEF=Mus musculus Down syndrome candiate region 1 (Dscr1) mRNA, complete cds. /PROD=Down syndrome candiate region 1 /FL=gb:AF260717.1 gb:AF282255.1 gb:AF237789.1 gb:NM_019466.1	1507.45	1753.15	1523.3	1491.6	1757.6	1748.7	0.859852
1448131_at	gb:NM_133201.1 /DB_XREF=gi:18875345 /GEN=LOC170731 /FEA=FLmRNA /CNT=243 /TID=Mm.154312.1 /TIER=FL+Stack /STK=184 /UG=Mm.154312 /LL=170731 /DEF=Mus musculus hypertension related protein 1 (LOC170731), mRNA. /PROD=hypertension related protein 1 /FL=gb:AF384100.1 gb:NM_133201.1 gb:AB048831.1	5997.25	6976.65	5975.8	6018.7	6910.5	7042.8	0.859617
1425512_at	gb:AW541674 /DB_XREF=gi:7184091 /DB_XREF=C0148A11-3 /CLONE=C0148A11 /FEA=FLmRNA /CNT=73 /TID=Mm.3906.4 /TIER=Stack /STK=25 /UG=Mm.3906 /LL=26400 /UG_GENE=Map2k7 /UG_TITLE=mitogen activated protein kinase kinase 7 /FL=gb:U93030.1	735.2	855.9	734	736.4	865.9	845.9	0.858979
1438658_a_at	gb:AV238324 /DB_XREF=gi:6190835 /DB_XREF=AV238324 /CLONE=4732426N18 /FEA=EST /CNT=10 /TID=Mm.136736.2 /TIER=Stack /STK=10 /UG=Mm.136736 /LL=105115 /UG_GENE=AI132464 /UG_TITLE=expressed sequence AI132464	864.5	1006.55	852	877	1003.9	1009.2	0.858874
1426353_at	gb:AI746342 /DB_XREF=gi:5124606 /DB_XREF=ul05g02.x1 /CLONE=IMAGE:2065202 /FEA=FLmRNA /CNT=128 /TID=Mm.121721.2 /TIER=Stack /STK=77 /UG=Mm.121721 /LL=20852 /UG_GENE=Stat6 /UG_TITLE=signal transducer and activator of transcription 6 /FL=gb:AF481809.1 gb:AF481808.1	958.3	1116	957.5	959.1	1107.3	1124.7	0.858692
1434252_at	gb:BG966711 /DB_XREF=gi:14354348 /DB_XREF=602834572F1 /CLONE=IMAGE:4989185 /FEA=EST /CNT=107 /TID=Mm.205458.1 /TIER=Stack /STK=37 /UG=Mm.205458 /LL=97668 /UG_GENE=C88213 /UG_TITLE=expressed sequence C88213	730.45	851.05	727.7	733.2	853.9	848.2	0.858293
1415691_at	gb:BQ176806 /DB_XREF=gi:20352298 /DB_XREF=UI-M-DJ2-bvz-d-10-0-UI.s1 /CLONE=UI-M-DJ2-bvz-d-10-0-UI /FEA=FLmRNA /CNT=162 /TID=Mm.382.1 /TIER=Stack /STK=73 /UG=Mm.382 /LL=13383 /UG_GENE=Dlgh1 /UG_TITLE=discs, large homolog 1 (Drosophila) /FL=gb:U93309.1 gb:NM_007862.1	1663.05	1937.95	1670.9	1655.2	1951.1	1924.8	0.858149
1450691_at	gb:NM_080643.1 /DB_XREF=gi:18079353 /GEN=Caskin2-pending /FEA=FLmRNA /CNT=79 /TID=Mm.215122.1 /TIER=FL+Stack /STK=25 /UG=Mm.215122 /LL=140721 /DEF=Mus musculus cask-interacting protein 2 (Caskin2-pending), mRNA. /PROD=cask-interacting protein 2 /FL=gb:NM_080643.1 gb:AF451978.1	626.6	730.55	621.4	631.8	735.4	725.7	0.85771
1428362_at	gb:AK021370.1 /DB_XREF=gi:12862241 /FEA=mRNA /CNT=157 /TID=Mm.183021.1 /TIER=Stack /STK=48 /UG=Mm.183021 /LL=77989 /UG_GENE=E130105L11Rik /UG_TITLE=RIKEN cDNA E130105L11 gene /DEF=Mus musculus 0 day neonate eyeball cDNA, RIKEN full-length enriched library, clone:E130105L11:unclassifiable transcript, full insert sequence.	4783.75	5580.45	4758.2	4809.3	5557.3	5603.6	0.857234
1424436_at	gb:U01023.1 /DB_XREF=gi:403490 /FEA=FLmRNA /CNT=46 /TID=Mm.4505.2 /TIER=FL+Stack /STK=33 /UG=Mm.4505 /LL=14450 /UG_GENE=Gart /DEF=Mus musculus glycinamide ribonucleotide synthetase mRNA, complete cds. /PROD=glycinamide ribonucleotide sythetase /FL=gb:U01023.1	461.6	538.5	461.2	462	538.2	538.8	0.857196
1449526_a_at	gb:NM_024228.1 /DB_XREF=gi:13195651 /GEN=1110015E22Rik /FEA=FLmRNA /CNT=17 /TID=Mm.27893.1 /TIER=FL+Stack /STK=8 /UG=Mm.27893 /LL=68616 /DEF=Mus musculus RIKEN cDNA 1110015E22 gene (1110015E22Rik), mRNA. /PROD=RIKEN cDNA 1110015E22 /FL=gb:BC002172.1 gb:NM_024228.1	42.8	49.95	42.2	43.4	50	49.9	0.856857
1428881_at	gb:AK014256.1 /DB_XREF=gi:12851983 /GEN=Klc1 /FEA=mRNA /CNT=34 /TID=Mm.20354.2 /TIER=Stack /STK=18 /UG=Mm.20354 /LL=16593 /UG_TITLE=kinesin light chain 1 /DEF=Mus musculus 13 days embryo head cDNA, RIKEN full-length enriched library, clone:3110076A12:kinesin light chain 1, full insert sequence.	659.55	770.1	656.6	662.5	777.1	763.1	0.856447
1424039_at	gb:BC022616.1 /DB_XREF=gi:18490732 /FEA=FLmRNA /CNT=241 /TID=Mm.29455.1 /TIER=FL+Stack /STK=59 /UG=Mm.29455 /LL=67887 /UG_GENE=1810045K07Rik /DEF=Mus musculus, RIKEN cDNA 1810045K07 gene, clone MGC:31156 IMAGE:4187981, mRNA, complete cds. /PROD=RIKEN cDNA 1810045K07 gene /FL=gb:BC024888.1 gb:BC013497.1 gb:BC022616.1	6198.45	7241.05	6194.7	6202.2	7253.6	7228.5	0.856015
1449441_a_at	gb:NM_016757.1 /DB_XREF=gi:7949166 /GEN=Wbp1 /FEA=FLmRNA /CNT=53 /TID=Mm.1109.1 /TIER=FL+Stack /STK=10 /UG=Mm.1109 /LL=22377 /DEF=Mus musculus WW domain binding protein 1 (Wbp1), mRNA. /PROD=WW domain binding protein 1 /FL=gb:BC005666.1 gb:NM_016757.1 gb:U40825.1	1440.65	1683.1	1445.9	1435.4	1683.9	1682.3	0.85595
1437209_at	gb:AV324566 /DB_XREF=gi:16395348 /DB_XREF=AV324566 /CLONE=6230425F05 /FEA=EST /CNT=27 /TID=Mm.73618.1 /TIER=Stack /STK=22 /UG=Mm.73618 /UG_TITLE=ESTs	90.15	105.45	88.9	91.4	104.9	106	0.854908
1423114_at	gb:BB427315 /DB_XREF=gi:16423793 /DB_XREF=BB427315 /CLONE=C630010F02 /FEA=FLmRNA /CNT=308 /TID=Mm.24529.1 /TIER=Stack /STK=8 /UG=Mm.24529 /LL=66105 /UG_GENE=1100001F19Rik /UG_TITLE=RIKEN cDNA 1100001F19 gene /FL=gb:NM_025356.1	1245.35	1457.75	1252.6	1238.1	1461	1454.5	0.854296
1427078_at	gb:BI690054 /DB_XREF=gi:15652683 /DB_XREF=603310521F1 /CLONE=IMAGE:5346509 /FEA=mRNA /CNT=64 /TID=Mm.35084.1 /TIER=Stack /STK=19 /UG=Mm.35084 /LL=102607 /UG_GENE=3526401K03Rik /UG_TITLE=RIKEN cDNA 3526401K03 gene	579.6	678.5	583.4	575.8	680.6	676.4	0.854237
1448882_at	gb:NM_025318.1 /DB_XREF=gi:13384683 /GEN=0610009E20Rik /FEA=FLmRNA /CNT=155 /TID=Mm.28092.1 /TIER=FL+Stack /STK=33 /UG=Mm.28092 /LL=66048 /DEF=Mus musculus RIKEN cDNA 0610009E20 gene (0610009E20Rik), mRNA. /PROD=RIKEN cDNA 0610009E20 /FL=gb:BC022104.1 gb:NM_025318.1	1242.15	1454.25	1234.4	1249.9	1438.8	1469.7	0.854152
1451398_at	gb:BC009118.1 /DB_XREF=gi:14318639 /FEA=FLmRNA /CNT=53 /TID=Mm.29059.1 /TIER=FL+Stack /STK=26 /UG=Mm.29059 /DEF=Mus musculus, clone MGC:6971 IMAGE:3154595, mRNA, complete cds. /PROD=Unknown (protein for MGC:6971) /FL=gb:BC009118.1	1779.1	2083.9	1795.3	1762.9	2095.1	2072.7	0.853736
1424122_s_at	gb:AB076722.1 /DB_XREF=gi:18143653 /GEN=U2MU /FEA=FLmRNA /CNT=58 /TID=Mm.29542.1 /TIER=FL+Stack /STK=52 /UG=Mm.29542 /UG_TITLE=Mus musculus U2MU mRNA, complete cds /DEF=Mus musculus U2MU mRNA, complete cds. /FL=gb:AB076722.1	1485.5	1741.1	1463.1	1507.9	1742.4	1739.8	0.853196
1451695_a_at	gb:AF274027.1 /DB_XREF=gi:14971094 /FEA=FLmRNA /CNT=5 /TID=Mm.2400.2 /TIER=FL /STK=2 /UG=Mm.2400 /LL=14779 /UG_GENE=Gpx4 /DEF=Mus musculus phospholipid hydroperoxide glutathione peroxidase mRNA, complete cds, alternatively spliced. /PROD=phospholipid hydroperoxide glutathioneperoxidase /FL=gb:AF274027.1	11660.1	13671.5	11663.7	11656.6	13765	13578.1	0.852877
1416769_s_at	gb:NM_033617.1 /DB_XREF=gi:15991794 /GEN=Atp6v0b /FEA=FLmRNA /CNT=145 /TID=Mm.3479.1 /TIER=FL+Stack /STK=70 /UG=Mm.3479 /LL=114143 /DEF=Mus musculus ATPase, H+ transporting, lysosomal 21kDa, V0 subunit B (Atp6v0b), mRNA. /PROD=ATPase, H+ transporting, lysosomal 21kDa, V0subunit B /FL=gb:NM_033617.1 gb:AB060654.1 gb:AF356006.1	2152.4	2523.7	2175	2129.8	2527.6	2519.8	0.852875
1436812_at	gb:BB763578 /DB_XREF=gi:16208199 /DB_XREF=BB763578 /CLONE=G370028H14 /FEA=EST /CNT=83 /TID=Mm.102056.1 /TIER=Stack /STK=48 /UG=Mm.102056 /LL=101668 /UG_GENE=AI847300 /UG_TITLE=expressed sequence AI847300	864.65	1014	864	865.3	999.2	1028.8	0.852712
1416780_at	gb:NM_021514.1 /DB_XREF=gi:12248178 /GEN=Pfkm /FEA=FLmRNA /CNT=123 /TID=Mm.26550.1 /TIER=FL+Stack /STK=70 /UG=Mm.26550 /LL=18642 /DEF=Mus musculus phosphofructokinase, muscle (Pfkm), mRNA. /PROD=phosphofructokinase, muscle /FL=gb:AF249894.1 gb:NM_021514.1 gb:BC005526.1	11360.3	13323.6	11205.9	11514.7	13380.7	13266.4	0.852648
1415760_s_at	gb:BC027632.1 /DB_XREF=gi:20380326 /FEA=mRNA /CNT=25 /TID=Mm.9703.2 /TIER=ConsEnd /STK=0 /UG=Mm.9703 /LL=11927 /UG_GENE=Atox1 /DEF=Mus musculus, clone MGC:41183 IMAGE:1328907, mRNA, complete cds. /PROD=Unknown (protein for MGC:41183)	1937.75	2275.15	1964	1911.5	2271	2279.3	0.851702
1460184_at	gb:NM_008212.1 /DB_XREF=gi:6680162 /GEN=Hadhsc /FEA=FLmRNA /CNT=233 /TID=Mm.2491.1 /TIER=FL+Stack /STK=88 /UG=Mm.2491 /LL=15107 /DEF=Mus musculus L-3-hydroxyacyl-Coenzyme A dehydrogenase, short chain (Hadhsc), mRNA. /PROD=L-3-hydroxyacyl-Coenzyme A dehydrogenase, shortchain /FL=gb:NM_008212.1 gb:D29639.1	11043.2	12974.6	10855.1	11231.4	12983.9	12965.2	0.851147
1449036_at	gb:AK004847.1 /DB_XREF=gi:12836339 /FEA=FLmRNA /CNT=148 /TID=Mm.27764.1 /TIER=Stack /STK=53 /UG=Mm.27764 /LL=66889 /UG_GENE=1300002C13Rik /UG_TITLE=RIKEN cDNA 1300002C13 gene /DEF=Mus musculus adult male liver cDNA, RIKEN full-length enriched library, clone:1300002C13:BRAIN CDNA, CLONE MNCB-3816, SIMILAR TO AF171875 G1-RELATED ZINC FINGER PROTEIN (MUS MUSCULUS), full insert sequence. /FL=gb:AF426…	1616.45	1900.55	1636.5	1596.4	1898.6	1902.5	0.850517
1422573_at	gb:D85596.1 /DB_XREF=gi:2094764 /GEN=AMPD3 /FEA=FLmRNA /CNT=54 /TID=Mm.3238.1 /TIER=FL+Stack /STK=33 /UG=Mm.3238 /LL=11717 /DEF=Mouse mRNA for AMP deaminase H-type, complete cds. /PROD=AMP deaminase H-type /FL=gb:NM_009667.1 gb:D85596.1	1049.1	1233.6	1044.4	1053.8	1221.9	1245.3	0.850438
1448577_x_at	gb:BC004829.1 /DB_XREF=gi:13435995 /FEA=FLmRNA /CNT=206 /TID=Mm.2079.1 /TIER=FL+Stack /STK=57 /UG=Mm.2079 /LL=20973 /UG_GENE=Syngr2 /DEF=Mus musculus, synaptogyrin 2, clone MGC:6483 IMAGE:2646657, mRNA, complete cds. /PROD=synaptogyrin 2 /FL=gb:AF364049.1 gb:BC004829.1 gb:AF151985.1 gb:NM_009304.1	3079.55	3622.65	3105.8	3053.3	3602.4	3642.9	0.850082
1428106_at	gb:AK004841.1 /DB_XREF=gi:12836328 /FEA=mRNA /CNT=230 /TID=Mm.214574.1 /TIER=Stack /STK=113 /UG=Mm.214574 /LL=74148 /UG_GENE=1300001I01Rik /UG_TITLE=RIKEN cDNA 1300001I01 gene /DEF=Mus musculus adult male liver cDNA, RIKEN full-length enriched library, clone:1300001I01:homolog to PUTATIVE EUKARYOTIC TRANSLATION INITIATION FACTOR 3 SUBUNIT (EIF-3) (FRAGMENT), full insert sequence.	2615.35	3076.65	2650.4	2580.3	3099.5	3053.8	0.850064
1417683_at	gb:NM_023232.1 /DB_XREF=gi:12963592 /GEN=0610041G12Rik /FEA=FLmRNA /CNT=110 /TID=Mm.46716.1 /TIER=FL+Stack /STK=38 /UG=Mm.46716 /LL=66593 /DEF=Mus musculus RIKEN cDNA 0610041G12 gene (0610041G12Rik), mRNA. /PROD=direct IAP binding protein with low PI /FL=gb:NM_023232.1 gb:AF203914.1	1762.4	2073.5	1767.3	1757.5	2046.9	2100.1	0.849964
1418010_a_at	gb:BC024362.1 /DB_XREF=gi:19354391 /FEA=FLmRNA /CNT=277 /TID=Mm.182692.1 /TIER=FL+Stack /STK=31 /UG=Mm.182692 /LL=54673 /UG_GENE=Sh3glb1 /DEF=Mus musculus, SH3-domain GRB2-like B1 (endophilin), clone MGC:35926 IMAGE:5031296, mRNA, complete cds. /PROD=SH3-domain GRB2-like B1 (endophilin) /FL=gb:BC024362.1 gb:NM_019464.1 gb:AF263364.1	8937.4	10516.2	8885.7	8989.1	10597.7	10434.8	0.849866
1428791_at	gb:BB183512 /DB_XREF=gi:16270248 /DB_XREF=BB183512 /CLONE=A230106O05 /FEA=mRNA /CNT=33 /TID=Mm.5203.1 /TIER=Stack /STK=21 /UG=Mm.5203 /LL=69789 /UG_GENE=1500009C23Rik /UG_TITLE=RIKEN cDNA 1500009C23 gene	985.2	1159.85	991.3	979.1	1161.9	1157.8	0.84942
1416335_at	gb:NM_010798.1 /DB_XREF=gi:6754695 /GEN=Mif /FEA=FLmRNA /CNT=216 /TID=Mm.2326.1 /TIER=FL+Stack /STK=96 /UG=Mm.2326 /LL=17319 /DEF=Mus musculus macrophage migration inhibitory factor (Mif), mRNA. /PROD=macrophage migration inhibitory factor /FL=gb:NM_010798.1 gb:L10613.1 gb:BC024895.1	4953.7	5833.55	4956.8	4950.6	5846.5	5820.6	0.849174
1452265_at	gb:AJ288061.1 /DB_XREF=gi:13508652 /FEA=mRNA /CNT=76 /TID=Mm.23141.1 /TIER=Stack /STK=30 /UG=Mm.23141 /LL=76707 /UG_GENE=Clasp1-pending /DEF=Mus musculus partial mRNA for CLIP-associating protein CLASP1. /PROD=CLIP-associating protein CLASP1	5469	6442.95	5394.3	5543.7	6476.3	6409.6	0.848835
1428146_s_at	gb:AK002555.1 /DB_XREF=gi:12832621 /FEA=mRNA /CNT=264 /TID=Mm.142498.1 /TIER=Stack /STK=93 /UG=Mm.142498 /LL=68343 /UG_GENE=0610011L04Rik /UG_TITLE=RIKEN cDNA 0610011L04 gene /DEF=Mus musculus adult male kidney cDNA, RIKEN full-length enriched library, clone:0610011L04:homolog to 3-KETOACYL-COA THIOLASE, MITOCHONDRIAL (EC 2.3.1.16) (BETA- KETOTHIOLASE) (ACETYL-COA ACYLTRANSFERASE) (MITOCHONDRIAL …	11445.3	13498.1	11576.4	11314.2	13482.9	13513.2	0.847922
1425678_a_at	gb:BC020189.1 /DB_XREF=gi:18043575 /FEA=FLmRNA /CNT=8 /TID=Mm.200461.2 /TIER=FL /STK=1 /UG=Mm.200461 /LL=20623 /UG_GENE=Snrk /DEF=Mus musculus, clone MGC:28970 IMAGE:4482701, mRNA, complete cds. /PROD=Unknown (protein for MGC:28970) /FL=gb:BC020189.1	1619.9	1910.55	1600.9	1638.9	1919	1902.1	0.847871
1434053_x_at	gb:AV216686 /DB_XREF=gi:6157531 /DB_XREF=AV216686 /CLONE=2410165P03 /FEA=EST /CNT=48 /TID=Mm.19370.2 /TIER=Stack /STK=45 /UG=Mm.19370 /LL=11958 /UG_GENE=Atp5k /UG_TITLE=ATP synthase, H+ transporting, mitochondrial F1F0 complex, subunit e	13253.9	15638.7	13054.9	13452.8	15667.7	15609.7	0.847503
1417383_at	gb:BB810113 /DB_XREF=gi:16982742 /DB_XREF=BB810113 /CLONE=G730002N04 /FEA=FLmRNA /CNT=179 /TID=Mm.10211.1 /TIER=Stack /STK=12 /UG=Mm.10211 /LL=12499 /UG_GENE=Entpd5 /UG_TITLE=ectonucleoside triphosphate diphosphohydrolase 5 /FL=gb:NM_007647.1 gb:BC015247.1 gb:AF006482.1	638.6	754.15	642.8	634.4	759.2	749.1	0.846781
[truncated: 757 more rows]
