# Supplementary material for: Stearoyl-CoA Desaturase (SCD) Induces Cardiac Dysfunction with Cardiac Lipid Overload and Angiotensin II AT1 Receptor Protein Up-Regulation
Source: Int J Mol Sci. 2021 Sep 13;22(18):9883. doi: 10.3390/ijms22189883 (PMC8472087; doi:10.3390/ijms22189883)
Supplement: Supplementary file 1 [file ijms-22-09883-s001.zip › Table_S2.xlsx]

## Sheet: Old-APO-vs-Old-B6
Affymetrix-ID	Descriptions	Mean-Old-APOE	Mean-Old-B6	Old-APOE1	Old-APOE2	Old-B6-1	Old-B6-2	Fold change
1448764_a_at	gb:NM_017399.1 /DB_XREF=gi:8393342 /GEN=Fabp1 /FEA=FLmRNA /CNT=105 /TID=Mm.22126.1 /TIER=FL+Stack /STK=41 /UG=Mm.22126 /LL=14080 /DEF=Mus musculus fatty acid binding protein 1, liver (Fabp1), mRNA. /PROD=fatty acid binding protein 1, liver /FL=gb:BC009812.1 gb:NM_017399.1	17449.7	3.45	17194.4	17704.9	1.5	5.4	5057.87
1420553_x_at	gb:NM_009243.1 /DB_XREF=gi:6678078 /GEN=Spi1-1 /FEA=FLmRNA /CNT=10 /TID=Mm.218230.1 /TIER=FL /STK=4 /UG=Mm.218230 /LL=20700 /DEF=Mus musculus serine protease inhibitor 1-1 (Spi1-1), mRNA. /PROD=serine protease inhibitor 1-1 /FL=gb:M75721.1 gb:NM_009243.1	4282.7	0.95	4229.1	4336.3	1.2	0.7	4508.11
1417556_at	gb:NM_017399.1 /DB_XREF=gi:8393342 /GEN=Fabp1 /FEA=FLmRNA /CNT=105 /TID=Mm.22126.1 /TIER=FL+Stack /STK=41 /UG=Mm.22126 /LL=14080 /DEF=Mus musculus fatty acid binding protein 1, liver (Fabp1), mRNA. /PROD=fatty acid binding protein 1, liver /FL=gb:BC009812.1 gb:NM_017399.1	13352.1	7.5	13079.2	13625.1	11.9	3.1	1780.29
1423147_at	gb:AW551830 /DB_XREF=gi:7197253 /DB_XREF=L0204D02-3 /CLONE=L0204D02 /FEA=FLmRNA /CNT=230 /TID=Mm.14064.1 /TIER=Stack /STK=39 /UG=Mm.14064 /LL=11720 /UG_GENE=Mat1a /UG_TITLE=methionine adenosyltransferase I, alpha /FL=gb:BC011211.1 gb:NM_133653.1	3184.4	2	3116.2	3252.6	2.8	1.2	1592.2
1426547_at	gb:AI195150 /DB_XREF=gi:3747756 /DB_XREF=ui61c05.x1 /CLONE=IMAGE:1886888 /FEA=FLmRNA /CNT=218 /TID=Mm.196595.1 /TIER=Stack /STK=22 /UG=Mm.196595 /LL=14473 /UG_GENE=Gc /UG_TITLE=group specific component /FL=gb:BC010762.1	3528.35	3.45	3459.9	3596.8	1.9	5	1022.71
1455201_x_at	gb:AI194999 /DB_XREF=gi:3747605 /DB_XREF=ui59d01.x1 /CLONE=IMAGE:1886689 /FEA=EST /CNT=21 /TID=Mm.26743.3 /TIER=Stack /STK=21 /UG=Mm.26743 /LL=11806 /UG_GENE=Apoa1 /UG_TITLE=apolipoprotein A-I	4230.35	4.15	4267.2	4193.5	5	3.3	1019.36
1419549_at	gb:NM_007482.1 /DB_XREF=gi:7106254 /GEN=Arg1 /FEA=FLmRNA /CNT=164 /TID=Mm.154144.1 /TIER=FL+Stack /STK=8 /UG=Mm.154144 /LL=11846 /DEF=Mus musculus arginase 1, liver (Arg1), mRNA. /PROD=arginase 1, liver /FL=gb:NM_007482.1 gb:U51805.1 gb:BC013341.1	2607.55	2.95	2560.4	2654.7	3.4	2.5	883.915
1450624_at	gb:NM_016668.1 /DB_XREF=gi:7709989 /GEN=Bhmt /FEA=FLmRNA /CNT=286 /TID=Mm.21983.1 /TIER=FL+Stack /STK=137 /UG=Mm.21983 /LL=12116 /DEF=Mus musculus betaine-homocysteine methyltransferase (Bhmt), mRNA. /PROD=betaine-homocysteine methyltransferase /FL=gb:AF033381.1 gb:NM_016668.1	9202.8	12.2	9010.7	9394.9	15.2	9.2	754.328
1450788_at	gb:NM_009117.1 /DB_XREF=gi:6677842 /GEN=Saa1 /FEA=FLmRNA /CNT=17 /TID=Mm.148800.1 /TIER=FL+Stack /STK=9 /UG=Mm.148800 /LL=20208 /DEF=Mus musculus serum amyloid A 1 (Saa1), mRNA. /PROD=serum amyloid A 1 /FL=gb:NM_009117.1	1272.05	1.7	1262.3	1281.8	0.9	2.5	748.265
1419233_x_at	gb:NM_009692.1 /DB_XREF=gi:6753095 /GEN=Apoa1 /FEA=FLmRNA /CNT=13 /TID=Mm.26743.1 /TIER=FL+Stack /STK=12 /UG=Mm.26743 /LL=11806 /DEF=Mus musculus apolipoprotein A-I (Apoa1), mRNA. /PROD=apolipoprotein A-I /FL=gb:BC012253.1 gb:NM_009692.1	3665.25	5.1	3558.3	3772.2	7.5	2.7	718.676
1419232_a_at	gb:NM_009692.1 /DB_XREF=gi:6753095 /GEN=Apoa1 /FEA=FLmRNA /CNT=13 /TID=Mm.26743.1 /TIER=FL+Stack /STK=12 /UG=Mm.26743 /LL=11806 /DEF=Mus musculus apolipoprotein A-I (Apoa1), mRNA. /PROD=apolipoprotein A-I /FL=gb:BC012253.1 gb:NM_009692.1	2248.55	3.2	2235.4	2261.7	3.6	2.8	702.672
1424451_at	gb:BC019882.1 /DB_XREF=gi:18043768 /FEA=FLmRNA /CNT=83 /TID=Mm.205266.2 /TIER=FL+Stack /STK=31 /UG=Mm.205266 /LL=113868 /UG_GENE=Acaa /DEF=Mus musculus, Similar to Acetyl-CoA acyltransferase, 3-oxo acyl-CoA thiolase A, peroxisomal, clone MGC:29978 IMAGE:5123887, mRNA, complete cds. /PROD=Similar to Acetyl-CoA acyltransferase, 3-oxoacyl-CoA thiolase A, peroxisomal /FL=gb:BC019882.1	10958.8	15.75	10754	11163.6	28.2	3.3	695.797
1417085_at	gb:NM_030611.1 /DB_XREF=gi:13487924 /GEN=Hsd17b5 /FEA=FLmRNA /CNT=154 /TID=Mm.196666.1 /TIER=FL+Stack /STK=57 /UG=Mm.196666 /LL=80858 /DEF=Mus musculus hydroxysteroid (17-beta) dehydrogenase 5 (Hsd17b5), mRNA. /PROD=hydroxysteroid (17-beta) dehydrogenase 5 /FL=gb:NM_030611.1 gb:D45850.1	5558.3	8.1	5507.8	5608.8	4.3	11.9	686.21
1418282_x_at	gb:NM_009244.1 /DB_XREF=gi:6678080 /GEN=Spi1-2 /FEA=FLmRNA /CNT=114 /TID=Mm.193418.1 /TIER=FL+Stack /STK=26 /UG=Mm.193418 /LL=20701 /DEF=Mus musculus serine protease inhibitor 1-2 (Spi1-2), mRNA. /PROD=serine protease inhibitor 1-2 /FL=gb:M25529.1 gb:NM_009244.1	7187.45	12.15	6954.2	7420.7	19.1	5.2	591.56
1455913_x_at	gb:AV152953 /DB_XREF=gi:5358159 /DB_XREF=AV152953 /CLONE=2900051A13 /FEA=EST /CNT=45 /TID=Mm.2108.4 /TIER=Stack /STK=26 /UG=Mm.2108 /LL=22139 /UG_GENE=Ttr /UG_TITLE=transthyretin	13224.1	22.4	13232.7	13215.6	24.7	20.1	590.364
1425260_at	gb:BC024643.1 /DB_XREF=gi:19353305 /FEA=FLmRNA /CNT=244 /TID=Mm.16773.1 /TIER=FL /STK=3 /UG=Mm.16773 /LL=11657 /UG_GENE=Alb1 /DEF=Mus musculus, Similar to albumin, clone MGC:27522 IMAGE:4242076, mRNA, complete cds. /PROD=Similar to albumin /FL=gb:BC024643.1	7546.5	15.2	7370.9	7722.1	9.3	21.1	496.48
1454608_x_at	gb:BG141874 /DB_XREF=gi:12645269 /DB_XREF=ia95f03.x1 /CLONE=IMAGE:5646100 /FEA=EST /CNT=189 /TID=Mm.2108.3 /TIER=Stack /STK=163 /UG=Mm.2108 /LL=22139 /UG_GENE=Ttr /UG_TITLE=transthyretin	16690.8	46.55	16535.2	16846.3	51.9	41.2	358.555
1420465_s_at	gb:NM_031188.1 /DB_XREF=gi:13654244 /GEN=Mup1 /FEA=FLmRNA /CNT=47 /TID=Mm.157893.1 /TIER=FL /STK=5 /UG=Mm.157893 /LL=17840 /DEF=Mus musculus major urinary protein 1 (Mup1), mRNA. /PROD=major urinary protein 1 /FL=gb:M16355.1 gb:BC012221.1 gb:BC012259.1 gb:BC013649.1 gb:NM_031188.1	10667.5	30.65	10175.7	11159.3	33.3	28	348.042
1418696_at	gb:NM_138951.1 /DB_XREF=gi:20336733 /GEN=MGC37912 /FEA=FLmRNA /CNT=83 /TID=Mm.27244.1 /TIER=FL+Stack /STK=19 /UG=Mm.27244 /LL=192653 /DEF=Mus musculus hypothetical protein MGC37912 (MGC37912), mRNA. /PROD=hypothetical protein MGC37912 /FL=gb:BC021613.1 gb:BC024432.1 gb:BC021608.1 gb:NM_138951.1 gb:BC026825.1	2348.15	7.1	2315.5	2380.8	6.6	7.6	330.725
1459737_s_at	gb:AA408768 /DB_XREF=gi:2068297 /DB_XREF=EST03382 /CLONE=C0034C09 /FEA=EST /CNT=2 /TID=Mm.202689.1 /TIER=ConsEnd /STK=2 /UG=Mm.202689 /LL=106847 /UG_GENE=AA408768 /UG_TITLE=expressed sequence AA408768	14777.2	47.25	14483.9	15070.6	49.8	44.7	312.746
1438840_x_at	gb:AI527359 /DB_XREF=gi:4441494 /DB_XREF=uj51c05.x1 /CLONE=IMAGE:1923464 /FEA=EST /CNT=10 /TID=Mm.26743.6 /TIER=Stack /STK=9 /UG=Mm.26743 /LL=11806 /UG_GENE=Apoa1 /UG_TITLE=apolipoprotein A-I	4161.95	14.1	4142.5	4181.4	2.4	25.8	295.174
1419093_at	gb:BC018390.1 /DB_XREF=gi:17390919 /FEA=FLmRNA /CNT=111 /TID=Mm.21545.1 /TIER=FL+Stack /STK=13 /UG=Mm.21545 /LL=56720 /UG_GENE=Tdo2 /DEF=Mus musculus, tryptophan 2,3-dioxygenase, clone MGC:25811 IMAGE:4159877, mRNA, complete cds. /PROD=tryptophan 2,3-dioxygenase /FL=gb:NM_019911.1 gb:BC018390.1 gb:U24493.1	3656.3	12.8	3679.8	3632.8	16.5	9.1	285.648
1454638_a_at	gb:AW106920 /DB_XREF=gi:6077720 /DB_XREF=um34c04.x1 /CLONE=IMAGE:2236422 /FEA=EST /CNT=238 /TID=Mm.2422.2 /TIER=Stack /STK=106 /UG=Mm.2422 /LL=18478 /UG_GENE=Pah /UG_TITLE=phenylalanine hydroxylase	7118.65	25.1	7096.1	7141.2	30.2	20	283.612
1423944_at	gb:BC011246.1 /DB_XREF=gi:15030011 /FEA=FLmRNA /CNT=260 /TID=Mm.3485.1 /TIER=FL+Stack /STK=74 /UG=Mm.3485 /LL=15458 /UG_GENE=Hpxn /DEF=Mus musculus, clone MGC:19095 IMAGE:4196684, mRNA, complete cds. /PROD=Unknown (protein for MGC:19095) /FL=gb:BC011246.1 gb:BC019901.1	2285.5	8.35	2329.8	2241.2	9.4	7.3	273.713
1420525_a_at	gb:NM_008769.1 /DB_XREF=gi:6679183 /GEN=Otc /FEA=FLmRNA /CNT=15 /TID=Mm.2611.1 /TIER=FL /STK=4 /UG=Mm.2611 /LL=18416 /DEF=Mus musculus ornithine transcarbamylase (Otc), mRNA. /PROD=ornithine transcarbamylase /FL=gb:M17030.1 gb:NM_008769.1	1596.2	6	1601.5	1590.9	9.3	2.7	266.033
1448470_at	gb:NM_019395.1 /DB_XREF=gi:9506588 /GEN=Fbp1 /FEA=FLmRNA /CNT=228 /TID=Mm.30154.1 /TIER=FL+Stack /STK=68 /UG=Mm.30154 /LL=14121 /DEF=Mus musculus fructose bisphosphatase 1 (Fbp1), mRNA. /PROD=fructose bisphosphatase 1 /FL=gb:NM_019395.1 gb:BC011480.1	9310.35	35.5	9333.5	9287.2	28.2	42.8	262.263
1417561_at	gb:NM_007469.1 /DB_XREF=gi:6680703 /GEN=Apoc1 /FEA=FLmRNA /CNT=74 /TID=Mm.182440.1 /TIER=FL+Stack /STK=41 /UG=Mm.182440 /LL=11812 /DEF=Mus musculus apolipoprotein CI (Apoc1), mRNA. /PROD=apolipoprotein CI /FL=gb:NM_007469.1 gb:BC019398.1	8700.5	39	8668.9	8732.1	44.1	33.9	223.09
1418913_at	gb:NM_022884.1 /DB_XREF=gi:12584973 /GEN=Bhmt2 /FEA=FLmRNA /CNT=50 /TID=Mm.29981.1 /TIER=FL+Stack /STK=16 /UG=Mm.29981 /LL=64918 /DEF=Mus musculus betaine-homocysteine methyltransferase 2 (Bhmt2), mRNA. /PROD=betaine-homocysteine methyltransferase 2 /FL=gb:BC013515.1 gb:NM_022884.1 gb:AF257474.1	362.4	1.7	380.2	344.6	2.8	0.6	213.176
1417950_a_at	gb:NM_013474.1 /DB_XREF=gi:7304896 /GEN=Apoa2 /FEA=FLmRNA /CNT=78 /TID=Mm.43677.1 /TIER=FL+Stack /STK=32 /UG=Mm.43677 /LL=11807 /DEF=Mus musculus apolipoprotein A-II (Apoa2), mRNA. /PROD=apolipoprotein A-II /FL=gb:NM_013474.1 gb:M79362.1 gb:M79361.1	13758.9	66.95	13142.4	14375.4	49.8	84.1	205.51
1436291_a_at	gb:AW490997 /DB_XREF=gi:7061274 /DB_XREF=UI-M-BH3-asr-d-12-0-UI.s1 /CLONE=UI-M-BH3-asr-d-12-0-UI /FEA=EST /CNT=10 /TID=Mm.30994.3 /TIER=Stack /STK=10 /UG=Mm.30994 /LL=64705 /UG_GENE=Dpys /UG_TITLE=dihydropyrimidinase	917.35	4.6	964.6	870.1	3.9	5.3	199.424
1448680_at	gb:NM_009245.1 /DB_XREF=gi:6678082 /GEN=Spi1-3 /FEA=FLmRNA /CNT=66 /TID=Mm.196591.1 /TIER=FL+Stack /STK=48 /UG=Mm.196591 /LL=20702 /DEF=Mus musculus serine protease inhibitor 1-3 (Spi1-3), mRNA. /PROD=serine protease inhibitor 1-3 /FL=gb:M75720.1 gb:NM_009245.1	11467.2	61.75	11318.1	11616.3	81.7	41.8	185.704
1451513_x_at	gb:BC012874.1 /DB_XREF=gi:15277552 /FEA=FLmRNA /CNT=20 /TID=Mm.193418.2 /TIER=FL+Stack /STK=13 /UG=Mm.193418 /LL=20701 /UG_GENE=Spi1-2 /DEF=Mus musculus, Similar to serine protease inhibitor 1-2, clone MGC:18593 IMAGE:4194027, mRNA, complete cds. /PROD=Similar to serine protease inhibitor 1-2 /FL=gb:BC012874.1	6607.2	35.6	6518.4	6696	31.6	39.6	185.596
1423691_x_at	gb:M21836.1 /DB_XREF=gi:193023 /FEA=FLmRNA /CNT=348 /TID=Mm.6800.2 /TIER=FL+Stack /STK=152 /UG=Mm.6800 /LL=16691 /UG_GENE=Krt2-8 /UG_TITLE=keratin complex 2, basic, gene 8 /DEF=Mouse extra-embryonic endodermal cytokeratin type II (EndoA) mRNA, complete cds. /FL=gb:M21836.1	1762.85	9.75	1718.7	1807	6.5	13	180.805
1422070_at	gb:NM_011996.1 /DB_XREF=gi:6752985 /GEN=Adh4 /FEA=FLmRNA /CNT=8 /TID=Mm.25845.1 /TIER=FL /STK=1 /UG=Mm.25845 /LL=26876 /DEF=Mus musculus alcohol dehydrogenase 4 (class II), pi polypeptide (Adh4), mRNA. /PROD=alcohol dehydrogenase 4 (class II), pipolypeptide /FL=gb:NM_011996.1	1223.65	7.3	1252.7	1194.6	6.7	7.9	167.623
1418708_at	gb:BC024657.1 /DB_XREF=gi:19353016 /FEA=FLmRNA /CNT=38 /TID=Mm.8239.1 /TIER=FL+Stack /STK=19 /UG=Mm.8239 /LL=11425 /UG_GENE=Apoc4 /DEF=Mus musculus, apolipoprotein CIV, clone MGC:18467 IMAGE:4196217, mRNA, complete cds. /PROD=apolipoprotein CIV /FL=gb:NM_007385.1 gb:BC024657.1	1870.25	12.7	1957.3	1783.2	15.9	9.5	147.264
1418278_at	gb:BC021776.1 /DB_XREF=gi:18256822 /FEA=FLmRNA /CNT=75 /TID=Mm.178973.1 /TIER=FL+Stack /STK=26 /UG=Mm.178973 /LL=11814 /UG_GENE=Apoc3 /DEF=Mus musculus, clone MGC:28546 IMAGE:4196708, mRNA, complete cds. /PROD=Unknown (protein for MGC:28546) /FL=gb:NM_023114.1 gb:BC021776.1	3443.2	23.6	3364	3522.4	12.6	34.6	145.898
1436615_a_at	gb:AI786408 /DB_XREF=gi:5334124 /DB_XREF=uj55b02.x1 /CLONE=IMAGE:1923819 /FEA=EST /CNT=10 /TID=Mm.2611.3 /TIER=Stack /STK=8 /UG=Mm.2611 /LL=18416 /UG_GENE=Otc /UG_TITLE=ornithine transcarbamylase	610.75	4.25	649.6	571.9	7.6	0.9	143.706
1434484_at	gb:AV006463 /DB_XREF=gi:4783450 /DB_XREF=AV006463 /CLONE=1100001G20 /FEA=EST /CNT=39 /TID=Mm.902.1 /TIER=Stack /STK=31 /UG=Mm.902 /UG_TITLE=ESTs	1653.9	11.7	1679.5	1628.3	16.1	7.3	141.359
1418438_at	gb:NM_007980.1 /DB_XREF=gi:6679736 /GEN=Fabp2 /FEA=FLmRNA /CNT=87 /TID=Mm.28398.1 /TIER=FL+Stack /STK=23 /UG=Mm.28398 /LL=14079 /DEF=Mus musculus fatty acid binding protein 2, intestinal (Fabp2), mRNA. /PROD=fatty acid binding protein intestinal /FL=gb:NM_007980.1 gb:M65034.1 gb:BC013457.1	638.3	4.55	667.7	608.9	5	4.1	140.286
1432492_a_at	gb:AK002295.1 /DB_XREF=gi:12832173 /FEA=mRNA /CNT=1 /TID=Mm.30100.2 /TIER=ConsEnd /STK=0 /UG=Mm.30100 /LL=107766 /UG_GENE=Haao /UG_TITLE=3-hydroxyanthranilate 3,4-dioxygenase /DEF=Mus musculus adult male kidney cDNA, RIKEN full-length enriched library, clone:0610007K21:homolog to 3-HYDROXYANTHRANILATE 3,4-DIOXYGENASE (EC 1.13.11.6) (3-HAO) (3-HYDROXYANTHRANILIC ACID DIOXYGENASE) (3-HYDROXYANTHRAN…	1391.25	10.05	1378	1404.5	9.8	10.3	138.433
1448852_at	gb:NM_009060.1 /DB_XREF=gi:6677738 /GEN=Rgn /FEA=FLmRNA /CNT=97 /TID=Mm.2118.1 /TIER=FL+Stack /STK=35 /UG=Mm.2118 /LL=19733 /DEF=Mus musculus regucalcin (Rgn), mRNA. /PROD=regucalcin /FL=gb:D86217.1 gb:NM_009060.1 gb:U28937.1 gb:BC012710.1	6172.8	47.55	5893	6452.6	47.9	47.2	129.817
1418197_at	gb:BC012701.1 /DB_XREF=gi:15215203 /FEA=FLmRNA /CNT=57 /TID=Mm.4177.1 /TIER=FL+Stack /STK=28 /UG=Mm.4177 /LL=22227 /UG_GENE=Ucp1 /DEF=Mus musculus, Similar to uncoupling protein, mitochondrial, clone MGC:13965 IMAGE:4191276, mRNA, complete cds. /PROD=Similar to uncoupling protein, mitochondrial /FL=gb:U63419.1 gb:BC012701.1 gb:NM_009463.1	2350.35	18.45	2406.7	2294	27.4	9.5	127.39
1419618_at	gb:NM_130452.1 /DB_XREF=gi:18485501 /GEN=Bbox1 /FEA=FLmRNA /CNT=19 /TID=Mm.27335.1 /TIER=FL+Stack /STK=8 /UG=Mm.27335 /LL=170442 /DEF=Mus musculus butyrobetaine (gamma), 2-oxoglutarate dioxygenase 1 (gamma-butyrobetaine hydroxylase) (Bbox1), mRNA. /PROD=butyrobetaine (gamma), 2-oxoglutaratedioxygenase 1 (gamma-butyrobetaine hydroxylase) /FL=gb:BC019406.1 gb:AY033514.1 gb:NM_130452.1	531.2	4.65	532.9	529.5	4.5	4.8	114.237
1418069_at	gb:NM_009695.1 /DB_XREF=gi:6753099 /GEN=Apoc2 /FEA=FLmRNA /CNT=82 /TID=Mm.28394.1 /TIER=FL+Stack /STK=30 /UG=Mm.28394 /LL=11813 /DEF=Mus musculus apolipoprotein CII (Apoc2), mRNA. /PROD=apolipoprotein CII /FL=gb:NM_009695.1 gb:BC024697.1	906.95	7.95	884.6	929.3	11.4	4.5	114.082
1449492_a_at	gb:NM_010702.1 /DB_XREF=gi:6754529 /GEN=Lect2 /FEA=FLmRNA /CNT=19 /TID=Mm.16973.1 /TIER=FL+Stack /STK=9 /UG=Mm.16973 /LL=16841 /DEF=Mus musculus leukocyte cell-derived chemotaxin 2 (Lect2), mRNA. /PROD=leukocyte cell-derived chemotaxin 2 /FL=gb:NM_010702.1 gb:AF035161.1 gb:AB009687.1	499.45	4.4	515.7	483.2	3.2	5.6	113.511
1427000_at	gb:BF580781 /DB_XREF=gi:11654493 /DB_XREF=602093939F1 /CLONE=IMAGE:4208433 /FEA=mRNA /CNT=63 /TID=Mm.202383.1 /TIER=Stack /STK=27 /UG=Mm.202383 /UG_TITLE=Mus musculus, clone IMAGE:4990763, mRNA	337.75	3.15	351.8	323.7	3.5	2.8	107.222
1423866_at	gb:BC016407.1 /DB_XREF=gi:16741102 /FEA=FLmRNA /CNT=258 /TID=Mm.196242.1 /TIER=FL+Stack /STK=87 /UG=Mm.196242 /LL=20714 /UG_GENE=Spi2 /DEF=Mus musculus, clone MGC:25414 IMAGE:4210846, mRNA, complete cds. /PROD=Unknown (protein for MGC:25414) /FL=gb:BC019802.1 gb:BC016407.1 gb:BC011217.1	948.5	9.05	942.7	954.3	4	14.1	104.807
1424618_at	gb:BC013343.1 /DB_XREF=gi:15426478 /FEA=FLmRNA /CNT=79 /TID=Mm.6584.1 /TIER=FL+Stack /STK=22 /UG=Mm.6584 /LL=15445 /UG_GENE=Hpd /DEF=Mus musculus, Similar to 4-hydroxyphenylpyruvic acid dioxygenase, clone MGC:14040 IMAGE:4193670, mRNA, complete cds. /PROD=Similar to 4-hydroxyphenylpyruvic aciddioxygenase /FL=gb:BC013343.1 gb:D29987.1	7627.85	73.7	7168.9	8086.8	74.1	73.3	103.499
1418787_at	gb:NM_010776.1 /DB_XREF=gi:6754655 /GEN=Mbl2 /FEA=FLmRNA /CNT=39 /TID=Mm.30045.1 /TIER=FL+Stack /STK=18 /UG=Mm.30045 /LL=17195 /DEF=Mus musculus mannose binding lectin, serum (C) (Mbl2), mRNA. /PROD=mannose binding lectin, serum (C) /FL=gb:NM_010776.1 gb:D11440.1 gb:BC010760.1	557.35	5.7	546.5	568.2	10	1.4	97.7807
1449394_at	gb:NM_020495.1 /DB_XREF=gi:14547898 /GEN=Slc21a10 /FEA=FLmRNA /CNT=31 /TID=Mm.24074.1 /TIER=FL+Stack /STK=12 /UG=Mm.24074 /LL=28253 /DEF=Mus musculus solute carrier family 21 (organic anion transporter), member 10 (Slc21a10), mRNA. /PROD=solute carrier family 21 (organic aniontransporter), member 10 /FL=gb:AB031959.1 gb:NM_020495.1	174.9	1.95	180.8	169	3	0.9	89.6923
1427337_at	gb:BC013511.1 /DB_XREF=gi:15488741 /FEA=mRNA /CNT=30 /TID=Mm.90181.1 /TIER=ConsEnd /STK=3 /UG=Mm.90181 /DEF=Mus musculus, Similar to aldehyde dehydrogenase 8 family, member A1, clone IMAGE:4234742, mRNA, partial cds. /PROD=Similar to aldehyde dehydrogenase 8 family,member A1	1054.4	11.8	1062	1046.8	16.1	7.5	89.3559
1421092_at	gb:AK014346.1 /DB_XREF=gi:12852133 /FEA=FLmRNA /CNT=23 /TID=Mm.20286.1 /TIER=Stack /STK=10 /UG=Mm.20286 /LL=68054 /UG_GENE=4632419J12Rik /UG_TITLE=RIKEN cDNA 4632419J12 gene /DEF=Mus musculus 17 days embryo head cDNA, RIKEN full-length enriched library, clone:3300001F13:homolog to ALPHA-1-ANTIPROTEINASE PRECURSOR (ALPHA-1-ANTITRYPSIN) (ALPHA-1- PROTEINASE INHIBITOR), full insert sequence. /FL=gb:…	733.3	8.25	751.8	714.8	7.5	9	88.8848
1455770_at	gb:AI595721 /DB_XREF=gi:4604769 /DB_XREF=uj68e12.x1 /CLONE=IMAGE:1925134 /FEA=EST /CNT=10 /TID=Mm.30146.1 /TIER=Stack /STK=8 /UG=Mm.30146 /UG_TITLE=ESTs	442.6	5.1	423.3	461.9	8.2	2	86.7843
1418837_at	gb:AI195046 /DB_XREF=gi:3747652 /DB_XREF=ui59h09.x1 /CLONE=IMAGE:1886753 /FEA=FLmRNA /CNT=60 /TID=Mm.26928.1 /TIER=ConsEnd /STK=1 /UG=Mm.26928 /LL=67375 /UG_GENE=2410027J01Rik /UG_TITLE=RIKEN cDNA 2410027J01 gene /FL=gb:NM_133686.1 gb:BC011191.1	553.25	6.4	554.8	551.7	5.1	7.7	86.4453
1419622_at	gb:NM_009467.1 /DB_XREF=gi:6678500 /GEN=Ugt2b5 /FEA=FLmRNA /CNT=11 /TID=Mm.29157.1 /TIER=FL+Stack /STK=8 /UG=Mm.29157 /LL=22238 /DEF=Mus musculus UDP-glucuronosyltransferase 2 family, member 5 (Ugt2b5), mRNA. /PROD=UDP-glucuronosyltransferase 2 family, member 5 /FL=gb:NM_009467.1	113.8	1.35	117.1	110.5	2	0.7	84.2963
1452986_at	gb:AK002584.1 /DB_XREF=gi:12832674 /FEA=mRNA /CNT=57 /TID=Mm.157442.1 /TIER=Stack /STK=15 /UG=Mm.157442 /UG_TITLE=Mus musculus adult male kidney cDNA, RIKEN full-length enriched library, clone:0610012C11:homogentisate 1, 2-dioxygenase, full insert sequence /DEF=Mus musculus adult male kidney cDNA, RIKEN full-length enriched library, clone:0610012C11:homogentisate 1, 2-dioxygenase, full insert seq…	2325.25	28.25	2447.3	2203.2	23.7	32.8	82.3097
1448683_at	gb:NM_029562.1 /DB_XREF=gi:13386413 /GEN=1300006E06Rik /FEA=FLmRNA /CNT=199 /TID=Mm.29064.1 /TIER=FL+Stack /STK=47 /UG=Mm.29064 /LL=76279 /DEF=Mus musculus RIKEN cDNA 1300006E06 gene (1300006E06Rik), mRNA. /PROD=RIKEN cDNA 1300006E06 /FL=gb:NM_029562.1	176.7	2.15	175.6	177.8	1.3	3	82.1861
1456748_a_at	gb:AV306253 /DB_XREF=gi:6338767 /DB_XREF=AV306253 /CLONE=5730537C13 /FEA=EST /CNT=8 /TID=Mm.16958.2 /TIER=Stack /STK=8 /UG=Mm.16958 /LL=18082 /UG_GENE=Nipsnap1 /UG_TITLE=4-nitrophenylphosphatase domain and non-neuronal SNAP25-like protein homolog 1 (C. elegans)	892.55	11	899.1	886	2.9	19.1	81.1409
1427473_at	gb:J03953.1 /DB_XREF=gi:193689 /FEA=mRNA /CNT=11 /TID=Mm.37199.1 /TIER=ConsEnd /STK=0 /UG=Mm.37199 /LL=14864 /UG_GENE=Gstm3 /UG_TITLE=glutathione S-transferase, mu 3 /DEF=Mouse, glutathione transferase GT9.3 mRNA, 3 end.	2101.5	26.2	2151.6	2051.4	29.6	22.8	80.2099
1427474_s_at	gb:J03953.1 /DB_XREF=gi:193689 /FEA=mRNA /CNT=11 /TID=Mm.37199.1 /TIER=ConsEnd /STK=0 /UG=Mm.37199 /LL=14864 /UG_GENE=Gstm3 /UG_TITLE=glutathione S-transferase, mu 3 /DEF=Mouse, glutathione transferase GT9.3 mRNA, 3 end.	7246.75	91.95	7219	7274.5	45.3	138.6	78.8118
1448227_at	gb:NM_010346.1 /DB_XREF=gi:6754065 /GEN=Grb7 /FEA=FLmRNA /CNT=185 /TID=Mm.17500.1 /TIER=FL+Stack /STK=124 /UG=Mm.17500 /LL=14786 /DEF=Mus musculus growth factor receptor bound protein 7 (Grb7), mRNA. /PROD=growth factor receptor bound protein 7 /FL=gb:BC003295.1 gb:NM_010346.1 gb:M94450.1	270.2	3.45	259.6	280.8	3.6	3.3	78.3188
1416649_at	gb:NM_007443.1 /DB_XREF=gi:6680683 /GEN=Ambp /FEA=FLmRNA /CNT=156 /TID=Mm.2197.1 /TIER=FL+Stack /STK=76 /UG=Mm.2197 /LL=11699 /DEF=Mus musculus alpha 1 microglobulinbikunin (Ambp), mRNA. /PROD=alpha 1 microglobulinbikunin /FL=gb:BC021660.1 gb:NM_007443.1	516.25	6.75	518.9	513.6	8.2	5.3	76.4815
1418914_s_at	gb:NM_022884.1 /DB_XREF=gi:12584973 /GEN=Bhmt2 /FEA=FLmRNA /CNT=50 /TID=Mm.29981.1 /TIER=FL+Stack /STK=16 /UG=Mm.29981 /LL=64918 /DEF=Mus musculus betaine-homocysteine methyltransferase 2 (Bhmt2), mRNA. /PROD=betaine-homocysteine methyltransferase 2 /FL=gb:BC013515.1 gb:NM_022884.1 gb:AF257474.1	700.55	9.2	703.9	697.2	14.4	4	76.1467
1422604_at	gb:M27695.1 /DB_XREF=gi:202294 /FEA=FLmRNA /CNT=121 /TID=Mm.10865.1 /TIER=FL+Stack /STK=28 /UG=Mm.10865 /LL=22262 /UG_GENE=Uox /UG_TITLE=urate oxidase /DEF=Mouse urate oxidase mRNA, complete cds. /FL=gb:BC019771.1 gb:NM_009474.2 gb:M27695.1	4238.05	56.45	4097.4	4378.7	65.2	47.7	75.0762
1451515_s_at	gb:BC010799.1 /DB_XREF=gi:14789822 /FEA=FLmRNA /CNT=36 /TID=Mm.39974.1 /TIER=FL+Stack /STK=13 /UG=Mm.39974 /DEF=Mus musculus, clone MGC:18871 IMAGE:4234793, mRNA, complete cds. /PROD=Unknown (protein for MGC:18871) /FL=gb:BC010799.1	1634.15	21.8	1641.5	1626.8	25.6	18	74.961
1424676_s_at	gb:BC026948.1 /DB_XREF=gi:20072491 /FEA=FLmRNA /CNT=46 /TID=Mm.27333.1 /TIER=FL+Stack /STK=20 /UG=Mm.27333 /DEF=Mus musculus, clone MGC:30313 IMAGE:5136664, mRNA, complete cds. /PROD=Unknown (protein for MGC:30313) /FL=gb:BC026948.1	245.5	3.35	251.9	239.1	3.2	3.5	73.2836
1426154_s_at	gb:M27608.1 /DB_XREF=gi:199874 /FEA=FLmRNA /CNT=1 /TID=Mm.157893.3 /TIER=FL /STK=1 /UG=Mm.157893 /LL=17840 /UG_GENE=Mup1 /UG_TITLE=major urinary protein 1 /DEF=Mouse major urinary protein mRNA, complete cds. /FL=gb:M27608.1	1336.35	18.5	1293.5	1379.2	6.8	30.2	72.2351
1425688_a_at	gb:AF227731.1 /DB_XREF=gi:12655893 /FEA=FLmRNA /CNT=18 /TID=Mm.30994.2 /TIER=FL /STK=1 /UG=Mm.30994 /LL=64705 /UG_GENE=Dpys /DEF=Mus musculus dihydropyrimidinase mRNA, complete cds. /PROD=dihydropyrimidinase /FL=gb:AF227731.1	227.7	3.25	243.8	211.6	4.3	2.2	70.0615
1418601_at	gb:NM_011921.1 /DB_XREF=gi:7106241 /GEN=Aldh1a7 /FEA=FLmRNA /CNT=38 /TID=Mm.14609.1 /TIER=FL+Stack /STK=21 /UG=Mm.14609 /LL=26358 /DEF=Mus musculus aldehyde dehydrogenase family 1, subfamily A7 (Aldh1a7), mRNA. /PROD=aldehyde dehydrogenase family 1, subfamily A7 /FL=gb:NM_011921.1 gb:U96401.1	2585.4	37.8	2592.4	2578.4	51.9	23.7	68.3968
1425387_at	gb:BC021607.1 /DB_XREF=gi:18204895 /FEA=FLmRNA /CNT=8 /TID=Mm.215260.1 /TIER=FL /STK=2 /UG=Mm.215260 /DEF=Mus musculus, Similar to hydroxysteroid (17-beta) dehydrogenase 5, clone MGC:37825 IMAGE:5098938, mRNA, complete cds. /PROD=Similar to hydroxysteroid (17-beta)dehydrogenase 5 /FL=gb:BC021607.1	1136.6	17.6	1151.2	1122	26	9.2	64.5795
1435989_x_at	gb:AW322280 /DB_XREF=gi:6756305 /DB_XREF=uo73c05.x1 /CLONE=IMAGE:2648168 /FEA=EST /CNT=13 /TID=Mm.6800.3 /TIER=Stack /STK=12 /UG=Mm.6800 /LL=16691 /UG_GENE=Krt2-8 /UG_TITLE=keratin complex 2, basic, gene 8	2196.65	34.05	2179.4	2213.9	39.5	28.6	64.5125
1448973_at	gb:NM_016771.1 /DB_XREF=gi:7949145 /GEN=Sultn /FEA=FLmRNA /CNT=100 /TID=Mm.6824.1 /TIER=FL+Stack /STK=29 /UG=Mm.6824 /LL=53315 /DEF=Mus musculus N-sulfotransferase (Sultn), mRNA. /PROD=N-sulfotransferase /FL=gb:U32371.1 gb:NM_016771.1 gb:AF026073.1 gb:BC010752.1	417.3	6.75	394.4	440.2	0.5	13	61.8222
1457601_at	gb:BB653614 /DB_XREF=gi:16487442 /DB_XREF=BB653614 /CLONE=C730010C06 /FEA=EST /CNT=4 /TID=Mm.52023.2 /TIER=ConsEnd /STK=4 /UG=Mm.52023 /UG_TITLE=ESTs	48.9	0.8	48.6	49.2	1.1	0.5	61.125
1418836_at	gb:NM_133686.1 /DB_XREF=gi:19526851 /GEN=2410027J01Rik /FEA=FLmRNA /CNT=60 /TID=Mm.26928.1 /TIER=FL+Stack /STK=17 /UG=Mm.26928 /LL=67375 /DEF=Mus musculus RIKEN cDNA 2410027J01 gene (2410027J01Rik), mRNA. /PROD=RIKEN cDNA 2410027J01 /FL=gb:NM_133686.1 gb:BC011191.1	541.25	8.95	562	520.5	10.8	7.1	60.4749
1451194_at	gb:BC024112.1 /DB_XREF=gi:18848232 /FEA=FLmRNA /CNT=473 /TID=Mm.218862.1 /TIER=FL+Stack /STK=69 /UG=Mm.218862 /DEF=Mus musculus, clone MGC:36398 IMAGE:5102118, mRNA, complete cds. /PROD=Unknown (protein for MGC:36398) /FL=gb:BC026577.1 gb:BC024112.1 gb:BC022113.1 gb:BC016435.1	9839.95	162.9	9498.6	10181.3	204.9	120.9	60.4048
1455540_at	gb:AV239350 /DB_XREF=gi:16386498 /DB_XREF=AV239350 /CLONE=4732433M03 /FEA=EST /CNT=74 /TID=Mm.21539.2 /TIER=Stack /STK=11 /UG=Mm.21539 /LL=28143 /UG_GENE=D1Ucla3 /UG_TITLE=DNA segment, Chr 1, University of California at Los Angeles 3	634.85	10.75	670.2	599.5	12.5	9	59.0558
1418668_at	gb:NM_054094.4 /DB_XREF=gi:19745154 /GEN=Bucs1 /FEA=FLmRNA /CNT=53 /TID=Mm.33731.1 /TIER=FL+Stack /STK=20 /UG=Mm.33731 /LL=117147 /DEF=Mus musculus butyryl Coenzyme A synthetase 1 (Bucs1), mRNA. /PROD=acetyl-Coenzyme A synthetase 3 /FL=gb:BC022149.1 gb:NM_054094.4 gb:AB059428.1 gb:BC016414.1	546.9	9.35	536.9	556.9	17.9	0.8	58.492
1451565_s_at	gb:BC022133.1 /DB_XREF=gi:18381076 /FEA=FLmRNA /CNT=21 /TID=Mm.27361.1 /TIER=FL+Stack /STK=9 /UG=Mm.27361 /DEF=Mus musculus, clone MGC:37818 IMAGE:5098655, mRNA, complete cds. /PROD=Unknown (protein for MGC:37818) /FL=gb:BC022133.1	685.25	11.8	674.9	695.6	19.6	4	58.072
1416025_at	gb:NM_133862.1 /DB_XREF=gi:19527077 /GEN=AI256424 /FEA=FLmRNA /CNT=301 /TID=Mm.16422.1 /TIER=FL+Stack /STK=143 /UG=Mm.16422 /LL=99571 /DEF=Mus musculus expressed sequence AI256424 (AI256424), mRNA. /PROD=expressed sequence AI256424 /FL=gb:BC019506.1 gb:NM_133862.1 gb:BC019828.1	421.95	7.35	446.3	397.6	9.6	5.1	57.4082
1421944_a_at	gb:U09362.1 /DB_XREF=gi:488075 /GEN=MHL-1 /FEA=FLmRNA /CNT=22 /TID=Mm.6559.1 /TIER=FL /STK=1 /UG=Mm.6559 /LL=11889 /DEF=Mus musculus BALBc asialoglycoprotein receptor (MHL-1) mRNA, complete cds. /PROD=asialoglycoprotein receptor /FL=gb:NM_009714.1 gb:BC022106.1 gb:U09362.1 gb:D13517.1	241	4.35	230	252	1.1	7.6	55.4023
1416149_at	gb:AB038696.1 /DB_XREF=gi:11602813 /GEN=Olig1 /FEA=FLmRNA /CNT=150 /TID=Mm.39300.1 /TIER=FL+Stack /STK=121 /UG=Mm.39300 /LL=50914 /DEF=Mus musculus mRNA for Olig1 bHLH protein, complete cds. /PROD=Olig1 bHLH protein /FL=gb:NM_016968.1 gb:AB038696.1	182.3	3.3	181	183.6	4.5	2.1	55.2424
1416809_at	gb:BC010528.1 /DB_XREF=gi:14714762 /FEA=FLmRNA /CNT=276 /TID=Mm.21193.1 /TIER=FL+Stack /STK=68 /UG=Mm.21193 /LL=13112 /UG_GENE=Cyp3a11 /DEF=Mus musculus, cytochrome P450, steroid inducible 3a11, clone MGC:18636 IMAGE:4194909, mRNA, complete cds. /PROD=cytochrome P450, steroid inducible 3a11 /FL=gb:NM_007818.1 gb:BC010528.1	558.5	10.15	525.9	591.1	8.5	11.8	55.0246
1449242_s_at	gb:NM_053176.1 /DB_XREF=gi:16716460 /GEN=AW413091 /FEA=FLmRNA /CNT=119 /TID=Mm.1799.1 /TIER=FL+Stack /STK=17 /UG=Mm.1799 /LL=94175 /DEF=Mus musculus expressed sequence AW413091 (AW413091), mRNA. /PROD=histidine-rich glycoprotein /FL=gb:NM_053176.1 gb:BC011168.1 gb:AF194028.1 gb:AB055897.1	471.4	8.75	469.4	473.4	10.1	7.4	53.8743
1438617_at	gb:BB222737 /DB_XREF=gi:8891349 /DB_XREF=BB222737 /CLONE=A530079E05 /FEA=EST /CNT=10 /TID=Mm.164639.1 /TIER=Stack /STK=10 /UG=Mm.164639 /UG_TITLE=ESTs, Moderately similar to A39567 thyroxine-binding globulin precursor - rat (R.norvegicus)	42.75	0.8	46.4	39.1	0.7	0.9	53.4375
1418352_at	gb:BC012682.1 /DB_XREF=gi:15215148 /FEA=FLmRNA /CNT=47 /TID=Mm.8877.1 /TIER=FL+Stack /STK=25 /UG=Mm.8877 /LL=15486 /UG_GENE=Hsd17b2 /DEF=Mus musculus, hydroxysteroid 17-beta dehydrogenase 2, clone MGC:13900 IMAGE:4217153, mRNA, complete cds. /PROD=hydroxysteroid 17-beta dehydrogenase 2 /FL=gb:BC012682.1 gb:NM_008290.1	156.55	3	150.2	162.9	2.6	3.4	52.1833
1428012_at	gb:BC027748.1 /DB_XREF=gi:20381210 /FEA=mRNA /CNT=27 /TID=Mm.197638.1 /TIER=ConsEnd /STK=0 /UG=Mm.197638 /DEF=Mus musculus, Similar to complement component 8, alpha polypeptide, clone MGC:29381 IMAGE:5052412, mRNA, complete cds. /PROD=Similar to complement component 8, alphapolypeptide	162.85	3.15	175.2	150.5	1.7	4.6	51.6984
1451054_at	gb:BE628912 /DB_XREF=gi:9911600 /DB_XREF=uu29g05.y1 /CLONE=IMAGE:3373400 /FEA=FLmRNA /CNT=56 /TID=Mm.4777.1 /TIER=Stack /STK=8 /UG=Mm.4777 /LL=18405 /UG_GENE=Orm1 /UG_TITLE=orosomucoid 1 /FL=gb:BC012725.1 gb:M27008.1 gb:NM_008768.1	533.15	10.55	552.9	513.4	1.8	19.3	50.5355
1448842_at	gb:NM_033037.1 /DB_XREF=gi:14719433 /GEN=Cdo1 /FEA=FLmRNA /CNT=310 /TID=Mm.29996.1 /TIER=FL+Stack /STK=36 /UG=Mm.29996 /LL=12583 /DEF=Mus musculus cysteine dioxygenase 1, cytosolic (Cdo1), mRNA. /PROD=cysteine dioxygenase 1, cytosolic /FL=gb:NM_033037.1 gb:BC013638.1	4669.55	94.2	4609.5	4729.6	99.4	89	49.5706
1449254_at	gb:NM_009263.1 /DB_XREF=gi:6678112 /GEN=Spp1 /FEA=FLmRNA /CNT=201 /TID=Mm.321.1 /TIER=FL+Stack /STK=16 /UG=Mm.321 /LL=20750 /DEF=Mus musculus secreted phosphoprotein 1 (Spp1), mRNA. /PROD=secreted phosphoprotein 1 /FL=gb:BC002113.1 gb:J04806.1 gb:NM_009263.1	2147.25	44	2163.3	2131.2	49.4	38.6	48.8011
1420420_at	gb:NM_010403.1 /DB_XREF=gi:6754155 /GEN=Hao1 /FEA=FLmRNA /CNT=14 /TID=Mm.26634.1 /TIER=FL /STK=5 /UG=Mm.26634 /LL=15112 /DEF=Mus musculus hydroxyacid oxidase 1, liver (Hao1), mRNA. /PROD=hydroxyacid oxidase 1, liver /FL=gb:AF104312.1 gb:NM_010403.1	585.45	12	607.1	563.8	21.2	2.8	48.7875
1428005_at	gb:AA958845 /DB_XREF=gi:3125075 /DB_XREF=ua19a01.r1 /CLONE=IMAGE:1347144 /FEA=mRNA /CNT=40 /TID=Mm.30022.1 /TIER=ConsEnd /STK=0 /UG=Mm.30022 /LL=66112 /UG_GENE=1300013F15Rik /UG_TITLE=RIKEN cDNA 1300013F15 gene	500.35	10.4	510.1	490.6	0.9	19.9	48.1106
1423523_at	gb:BF687395 /DB_XREF=gi:11972803 /DB_XREF=602102567F1 /CLONE=IMAGE:4220560 /FEA=FLmRNA /CNT=91 /TID=Mm.18651.1 /TIER=Stack /STK=13 /UG=Mm.18651 /LL=30956 /UG_GENE=Lorsdh /UG_TITLE=lysine oxoglutarate reductase, saccharopine dehydrogenase /FL=gb:NM_013930.1 gb:BC005420.1	340.8	7.3	359.5	322.1	4.2	10.4	46.6849
1419075_s_at	gb:NM_011314.1 /DB_XREF=gi:6755393 /GEN=Saa2 /FEA=FLmRNA /CNT=20 /TID=Mm.200941.1 /TIER=FL+Stack /STK=14 /UG=Mm.200941 /LL=20209 /DEF=Mus musculus serum amyloid A 2 (Saa2), mRNA. /PROD=serum amyloid A 2 /FL=gb:NM_011314.1 gb:U60438.1 gb:U60437.1 gb:BC024606.1 gb:M11130.1 gb:L22190.1	1539.3	33.15	1502.1	1576.5	40.8	25.5	46.4344
1421040_a_at	gb:NM_008182.1 /DB_XREF=gi:6680118 /GEN=Gsta2 /FEA=FLmRNA /CNT=20 /TID=Mm.197422.1 /TIER=FL /STK=2 /UG=Mm.197422 /LL=14858 /DEF=Mus musculus glutathione S-transferase, alpha 2 (Yc2) (Gsta2), mRNA. /PROD=glutathione-S-transferase, alpha 2 (Yc2) /FL=gb:NM_008182.1	1089	23.5	1078.5	1099.5	29.7	17.3	46.3404
1448854_s_at	gb:NM_008645.1 /DB_XREF=gi:6678963 /GEN=Mug1 /FEA=FLmRNA /CNT=127 /TID=Mm.1311.1 /TIER=FL+Stack /STK=35 /UG=Mm.1311 /LL=17836 /DEF=Mus musculus murinoglobulin 1 (Mug1), mRNA. /PROD=murinoglobulin 1 /FL=gb:NM_008645.1 gb:M65736.1	105.2	2.3	102.5	107.9	2.5	2.1	45.7391
1425392_a_at	gb:AF009328.1 /DB_XREF=gi:2267577 /FEA=FLmRNA /CNT=6 /TID=Mm.3077.2 /TIER=FL /STK=2 /UG=Mm.3077 /LL=12355 /UG_GENE=Nr1i3 /DEF=Mus musculus orphan nuclear hormone receptor isoform mCAR2 mRNA, complete cds. /PROD=mCAR2 /FL=gb:AF009328.1	244.25	5.4	237.8	250.7	6.3	4.5	45.2315
1418713_at	gb:NM_025273.1 /DB_XREF=gi:13384607 /GEN=Pcbd /FEA=FLmRNA /CNT=49 /TID=Mm.39473.1 /TIER=FL+Stack /STK=19 /UG=Mm.39473 /LL=13180 /DEF=Mus musculus 6-pyruvoyl-tetrahydropterin synthasedimerization cofactor of hepatocyte nuclear factor 1 alpha (TCF1) (Pcbd), mRNA. /PROD=6-pyruvoyl-tetrahydropterinsynthasedimerization cofactor of hepatocyte nuclearfactor 1 alpha (TCF1) /FL=gb:NM_025273.1 gb:BC024354.1	2142.6	48.75	2045.4	2239.8	50.2	47.3	43.9508
1450455_s_at	gb:AF177041.1 /DB_XREF=gi:7229396 /GEN=Akra /FEA=FLmRNA /CNT=20 /TID=Mm.89993.1 /TIER=FL /STK=1 /UG=Mm.89993 /LL=27383 /DEF=Mus musculus aldo-keto reductase a (Akra) mRNA, complete cds. /PROD=aldo-keto reductase a /FL=gb:NM_013777.1 gb:AB027237.1 gb:AF177041.1 gb:BC012643.1	1192.65	27.6	1212.2	1173.1	33.2	22	43.212
1418858_at	gb:NM_023617.1 /DB_XREF=gi:13994152 /GEN=1200011D03Rik /FEA=FLmRNA /CNT=37 /TID=Mm.20108.1 /TIER=FL+Stack /STK=17 /UG=Mm.20108 /LL=71724 /DEF=Mus musculus RIKEN cDNA 1200011D03 gene (1200011D03Rik), mRNA. /PROD=RIKEN cDNA 1200011D03 /FL=gb:AF172276.2 gb:NM_023617.1	586.3	13.6	586.2	586.4	22.6	4.6	43.1103
1421921_at	gb:BC011158.1 /DB_XREF=gi:15029869 /FEA=FLmRNA /CNT=38 /TID=Mm.14274.1 /TIER=FL /STK=1 /UG=Mm.14274 /LL=20717 /UG_GENE=Spi2-rs1 /DEF=Mus musculus, Similar to serine protease inhibitor-2 related sequence 1, clone MGC:18640 IMAGE:4194074, mRNA, complete cds. /PROD=Similar to serine protease inhibitor-2 relatedsequence 1 /FL=gb:BC011158.1 gb:NM_009253.1	207.9	4.9	202.6	213.2	6	3.8	42.4286
1417991_at	gb:NM_007860.1 /DB_XREF=gi:6681186 /GEN=Dio1 /FEA=FLmRNA /CNT=53 /TID=Mm.2774.1 /TIER=FL+Stack /STK=32 /UG=Mm.2774 /LL=13370 /DEF=Mus musculus deiodinase, iodothyronine, type I (Dio1), mRNA. /PROD=deiodinase, iodothyronine, type I /FL=gb:NM_007860.1 gb:U49861.1	147.65	3.55	148.9	146.4	1.7	5.4	41.5915
1431701_a_at	gb:AK006269.1 /DB_XREF=gi:12839275 /GEN=Pdzk1 /FEA=mRNA /CNT=2 /TID=Mm.28015.3 /TIER=ConsEnd /STK=0 /UG=Mm.28015 /LL=59020 /UG_TITLE=PDZ domain containing 1 /DEF=Mus musculus adult male testis cDNA, RIKEN full-length enriched library, clone:1700023D20:PDZ domain containing 1, full insert sequence.	157.35	3.8	158.7	156	2.3	5.3	41.4079
1455595_at	gb:AW111403 /DB_XREF=gi:6824116 /DB_XREF=MT5501 /CLONE=MT5501 /FEA=EST /CNT=20 /TID=Mm.27329.1 /TIER=Stack /STK=10 /UG=Mm.27329 /UG_TITLE=ESTs, Moderately similar to UDB5 MOUSE UDP-GLUCURONOSYLTRANSFERASE 2B5 PRECURSOR, MICROSOMAL (M.musculus)	849.9	21	859.3	840.5	10.6	31.4	40.4714
1453042_at	gb:AK008229.1 /DB_XREF=gi:12842287 /FEA=mRNA /CNT=21 /TID=Mm.23165.1 /TIER=Stack /STK=11 /UG=Mm.23165 /LL=72074 /UG_GENE=2010013E14Rik /UG_TITLE=RIKEN cDNA 2010013E14 gene /DEF=Mus musculus adult male small intestine cDNA, RIKEN full-length enriched library, clone:2010013E14:Ank repeat containing protein, full insert sequence.	125.75	3.15	120.6	130.9	2	4.3	39.9206
1453080_at	gb:AK018646.1 /DB_XREF=gi:12858459 /FEA=mRNA /CNT=21 /TID=Mm.86391.1 /TIER=Stack /STK=8 /UG=Mm.86391 /LL=75761 /UG_GENE=9130022K13Rik /UG_TITLE=RIKEN cDNA 9130022K13 gene /DEF=Mus musculus adult male cecum cDNA, RIKEN full-length enriched library, clone:9130022K13:homolog to TNF-INDUCIBLE PROTEIN CG12-1 (CG12_1), full insert sequence.	425.35	10.75	431.6	419.1	7.2	14.3	39.5674
1424815_at	gb:BC021322.1 /DB_XREF=gi:18204072 /FEA=FLmRNA /CNT=33 /TID=Mm.25781.1 /TIER=FL+Stack /STK=15 /UG=Mm.25781 /DEF=Mus musculus, clone MGC:29379 IMAGE:5051685, mRNA, complete cds. /PROD=Unknown (protein for MGC:29379) /FL=gb:BC021322.1	326.15	8.3	320.5	331.8	2.8	13.8	39.2952
1416239_at	gb:NM_007494.1 /DB_XREF=gi:6996910 /GEN=Ass1 /FEA=FLmRNA /CNT=282 /TID=Mm.3217.1 /TIER=FL+Stack /STK=108 /UG=Mm.3217 /LL=11898 /DEF=Mus musculus argininosuccinate synthetase 1 (Ass1), mRNA. /PROD=arginosuccinate synthetase 1 /FL=gb:M31690.1 gb:NM_007494.1 gb:BC002074.1	1484.45	39	1488.2	1480.7	65.1	12.9	38.0628
1424279_at	gb:BC005467.1 /DB_XREF=gi:13529484 /FEA=FLmRNA /CNT=168 /TID=Mm.88793.1 /TIER=FL+Stack /STK=40 /UG=Mm.88793 /LL=14161 /UG_GENE=Fga /DEF=Mus musculus, fibrinogen A alpha polypeptide, clone MGC:6605 IMAGE:3487861, mRNA, complete cds. /PROD=fibrinogen A alpha polypeptide /FL=gb:BC005467.1	512.25	13.75	492.4	532.1	22.6	4.9	37.2545
1460232_s_at	gb:NM_013821.1 /DB_XREF=gi:7305166 /GEN=Hsd3b6 /FEA=FLmRNA /CNT=29 /TID=Mm.14435.1 /TIER=FL+Stack /STK=24 /UG=Mm.14435 /LL=15497 /DEF=Mus musculus hydroxysteroid dehydrogenase-6, delta<5>-3-beta (Hsd3b6), mRNA. /PROD=hydroxysteroid dehydrogenase-6, delta<5>-3-beta /FL=gb:AF031170.1 gb:NM_013821.1 gb:AY046512.1	349.7	9.7	344.1	355.3	17.7	1.7	36.0515
1417909_at	gb:BC019447.1 /DB_XREF=gi:18044464 /FEA=FLmRNA /CNT=196 /TID=Mm.30025.1 /TIER=FL+Stack /STK=33 /UG=Mm.30025 /LL=11905 /UG_GENE=Serpinc1 /DEF=Mus musculus, Similar to serine (or cysteine) proteinase inhibitor, clade C (antithrombin), member 1, clone MGC:30300 IMAGE:5125534, mRNA, complete cds. /PROD=Similar to serine (or cysteine) proteinaseinhibitor, clade C (antithrombin), member 1 /FL=gb:BC0194…	607.65	16.9	566.4	648.9	6.1	27.7	35.9556
1418918_at	gb:NM_008341.1 /DB_XREF=gi:6680380 /GEN=Igfbp1 /FEA=FLmRNA /CNT=46 /TID=Mm.21300.1 /TIER=FL+Stack /STK=16 /UG=Mm.21300 /LL=16006 /DEF=Mus musculus insulin-like growth factor binding protein 1 (Igfbp1), mRNA. /PROD=insulin-like growth factor binding protein 1 /FL=gb:NM_008341.1 gb:BC013345.1	49.45	1.4	53.4	45.5	1.4	1.4	35.3214
1425559_a_at	gb:AB022340.1 /DB_XREF=gi:4164167 /GEN=SA /FEA=FLmRNA /CNT=20 /TID=Mm.9821.2 /TIER=FL /STK=1 /UG=Mm.9821 /LL=20216 /UG_TITLE=SA rat hypertension-associated homolog /DEF=Mus musculus SA mRNA, complete cds. /FL=gb:AY064696.1 gb:AB022340.1	135.15	3.85	125.6	144.7	3.5	4.2	35.1039
1426225_at	gb:U63146.1 /DB_XREF=gi:1515449 /GEN=RBP /FEA=FLmRNA /CNT=137 /TID=Mm.2605.1 /TIER=FL+Stack /STK=45 /UG=Mm.2605 /LL=19662 /DEF=Mus musculus retinol binding protein (RBP) mRNA, complete cds. /PROD=retinol binding protein /FL=gb:U63146.1	3273.85	95.2	3135.1	3412.6	127	63.4	34.3892
1423437_at	gb:AI172943 /DB_XREF=gi:3720523 /DB_XREF=ud62f01.x1 /CLONE=IMAGE:1450489 /FEA=FLmRNA /CNT=121 /TID=Mm.14719.1 /TIER=ConsEnd /STK=2 /UG=Mm.14719 /LL=14859 /UG_GENE=Gsta3 /UG_TITLE=glutathione S-transferase, alpha 3 /FL=gb:BC009805.1 gb:NM_010356.1 gb:M73483.1	1584.2	46.2	1513.2	1655.2	55.3	37.1	34.29
1449457_at	gb:AB078618.1 /DB_XREF=gi:18307691 /GEN=mCACH-1 /FEA=FLmRNA /CNT=41 /TID=Mm.43994.1 /TIER=FL /STK=1 /UG=Mm.43994 /LL=74156 /DEF=Mus musculus mCACH-1 mRNA for cytosolic acetyl-CoA hydrolase, complete cds. /PROD=cytosolic acetyl-CoA hydrolase /FL=gb:AB078618.1 gb:NM_028790.1	346.95	10.2	361.7	332.2	14.4	6	34.0147
1417422_at	gb:NM_010321.1 /DB_XREF=gi:6754025 /GEN=Gnmt /FEA=FLmRNA /CNT=133 /TID=Mm.29395.1 /TIER=FL+Stack /STK=45 /UG=Mm.29395 /LL=14711 /DEF=Mus musculus glycine N-methyltransferase (Gnmt), mRNA. /PROD=glycine N-methyltransferase /FL=gb:BC014283.1 gb:D89664.1 gb:NM_010321.1	6085.2	181.45	5984.9	6185.5	209	153.9	33.5365
1424518_at	gb:BC020489.1 /DB_XREF=gi:18088055 /FEA=FLmRNA /CNT=54 /TID=Mm.28305.1 /TIER=FL+Stack /STK=27 /UG=Mm.28305 /LL=71898 /UG_GENE=2310016F22Rik /DEF=Mus musculus, Similar to RIKEN cDNA 9130022K13 gene, clone MGC:6828 IMAGE:2649139, mRNA, complete cds. /PROD=Similar to RIKEN cDNA 9130022K13 gene /FL=gb:BC020489.1	665.05	19.85	679.2	650.9	18.3	21.4	33.5038
1417761_at	gb:BC010769.1 /DB_XREF=gi:14789705 /FEA=FLmRNA /CNT=287 /TID=Mm.4533.1 /TIER=FL+Stack /STK=36 /UG=Mm.4533 /LL=11808 /UG_GENE=Apoa4 /DEF=Mus musculus, clone MGC:18592 IMAGE:4240796, mRNA, complete cds. /PROD=Unknown (protein for MGC:18592) /FL=gb:BC010769.1 gb:NM_007468.1 gb:M64250.1 gb:M64249.1 gb:M64248.1	78.35	2.4	84.7	72	2.7	2.1	32.6458
1419525_at	gb:NM_007608.1 /DB_XREF=gi:6671679 /GEN=Car5a /FEA=FLmRNA /CNT=20 /TID=Mm.116761.1 /TIER=FL+Stack /STK=9 /UG=Mm.116761 /LL=12352 /DEF=Mus musculus carbonic anhydrase 5a, mitochondrial (Car5a), mRNA. /PROD=carbonic anhydrase 5a, mitochondrial /FL=gb:NM_007608.1	168.65	5.35	176.9	160.4	7.7	3	31.5234
1418833_at	gb:NM_016702.1 /DB_XREF=gi:7709977 /GEN=Agxt /FEA=FLmRNA /CNT=54 /TID=Mm.7457.1 /TIER=FL+Stack /STK=17 /UG=Mm.7457 /LL=11611 /DEF=Mus musculus alanine-glyoxylate aminotransferase (Agxt), mRNA. /PROD=alanine-glyoxylate aminotransferase /FL=gb:AF027730.2 gb:NM_016702.1 gb:BC025799.1	545.05	17.3	503.7	586.4	18.8	15.8	31.5058
1418940_at	gb:NM_019878.1 /DB_XREF=gi:9845262 /GEN=Sult1b1 /FEA=FLmRNA /CNT=26 /TID=Mm.23502.1 /TIER=FL+Stack /STK=16 /UG=Mm.23502 /LL=56362 /DEF=Mus musculus sulfotransferase family 1B, member 1 (Sult1b1), mRNA. /PROD=dopatyrosine sulfotransferase /FL=gb:BC024361.1 gb:U92076.1 gb:NM_019878.1	103.6	3.3	102.1	105.1	2.8	3.8	31.3939
1427336_at	gb:BB667719 /DB_XREF=gi:16399168 /DB_XREF=BB667719 /CLONE=C730035L17 /FEA=mRNA /CNT=30 /TID=Mm.90181.1 /TIER=Stack /STK=8 /UG=Mm.90181 /UG_TITLE=Mus musculus, Similar to aldehyde dehydrogenase 8 family, member A1, clone IMAGE:4234742, mRNA, partial cds	591.8	18.9	536.4	647.2	6.9	30.9	31.3122
1460244_at	gb:NM_133995.1 /DB_XREF=gi:19527211 /GEN=AI195023 /FEA=FLmRNA /CNT=52 /TID=Mm.25557.1 /TIER=FL+Stack /STK=17 /UG=Mm.25557 /LL=103149 /DEF=Mus musculus expressed sequence AI195023 (AI195023), mRNA. /PROD=expressed sequence AI195023 /FL=gb:BC021388.1 gb:NM_133995.1	940.5	30.1	945.7	935.3	27.1	33.1	31.2458
1435838_at	gb:BB709256 /DB_XREF=gi:16062425 /DB_XREF=BB709256 /CLONE=A930104M06 /FEA=EST /CNT=14 /TID=Mm.17974.1 /TIER=Stack /STK=13 /UG=Mm.17974 /LL=105800 /UG_GENE=AI303810 /UG_TITLE=expressed sequence AI303810	421.95	14.05	447.9	396	5.8	22.3	30.032
1450521_a_at	gb:NM_011558.2 /DB_XREF=gi:18373336 /GEN=Tcrg-V4 /FEA=FLmRNA /CNT=4 /TID=Mm.1289.1 /TIER=FL /STK=1 /UG=Mm.1289 /LL=21638 /DEF=Mus musculus T-cell receptor gamma, variable 4 (Tcrg-V4), mRNA. /PROD=T-cell receptor gamma, variable 4 /FL=gb:NM_011558.2	61.15	2.05	61.6	60.7	2	2.1	29.8293
1416729_at	gb:NM_008877.1 /DB_XREF=gi:6679380 /GEN=Plg /FEA=FLmRNA /CNT=196 /TID=Mm.971.1 /TIER=FL+Stack /STK=71 /UG=Mm.971 /LL=18815 /DEF=Mus musculus plasminogen (Plg), mRNA. /PROD=plasminogen /FL=gb:J04766.1 gb:NM_008877.1 gb:BC014773.1	309.95	10.5	318.8	301.1	10.3	10.7	29.519
1418653_at	gb:NM_134144.1 /DB_XREF=gi:19527381 /GEN=AI266900 /FEA=FLmRNA /CNT=64 /TID=Mm.38963.1 /TIER=FL+Stack /STK=20 /UG=Mm.38963 /LL=107141 /DEF=Mus musculus expressed sequence AI266900 (AI266900), mRNA. /PROD=expressed sequence AI266900 /FL=gb:NM_134144.1 gb:BC011222.1	523.1	17.95	536.8	509.4	6.7	29.2	29.1421
1416913_at	gb:NM_007954.1 /DB_XREF=gi:6679688 /GEN=Es1 /FEA=FLmRNA /CNT=153 /TID=Mm.88078.1 /TIER=FL+Stack /STK=64 /UG=Mm.88078 /LL=13884 /DEF=Mus musculus esterase 1 (Es1), mRNA. /PROD=esterase 1 /FL=gb:M57960.1 gb:NM_007954.1 gb:AF034435.1	190.8	6.55	202.6	179	4.3	8.8	29.1298
1431786_s_at	gb:AK013117.1 /DB_XREF=gi:12850279 /FEA=mRNA /CNT=2 /TID=Mm.33800.1 /TIER=ConsEnd /STK=0 /UG=Mm.33800 /LL=76974 /UG_GENE=2810420C16Rik /UG_TITLE=RIKEN cDNA 2810420C16 gene /DEF=Mus musculus 10, 11 days embryo whole body cDNA, RIKEN full-length enriched library, clone:2810420C16:related to HYPOTHETICAL TRANSTHYRETIN-LIKE PROTEIN R09H10.3 IN CHROMOSOME IV, full insert sequence.	1754	60.25	1706.2	1801.8	60.1	60.4	29.112
1420347_at	gb:NM_011126.1 /DB_XREF=gi:10242374 /GEN=Plunc /FEA=FLmRNA /CNT=9 /TID=Mm.28438.1 /TIER=FL /STK=6 /UG=Mm.28438 /LL=18843 /DEF=Mus musculus palate, lung, and nasal epithelium expressed transcript (Plunc), mRNA. /PROD=palate, lung, and nasal epithelium expressedtranscript /FL=gb:U69172.1 gb:NM_011126.1	153.7	5.35	141.2	166.2	2.3	8.4	28.729
1449337_at	gb:AI098840 /DB_XREF=gi:3448365 /DB_XREF=ue38f12.y1 /CLONE=IMAGE:1482671 /FEA=FLmRNA /CNT=111 /TID=Mm.21545.1 /TIER=ConsEnd /STK=0 /UG=Mm.21545 /LL=56720 /UG_GENE=Tdo2 /UG_TITLE=tryptophan 2,3-dioxygenase /FL=gb:NM_019911.1 gb:BC018390.1 gb:U24493.1	678.35	23.65	681.5	675.2	9.8	37.5	28.6829
1427284_a_at	gb:AU019171 /DB_XREF=gi:3374755 /DB_XREF=AU019171 /CLONE=J0513G08 /FEA=mRNA /CNT=46 /TID=Mm.24375.1 /TIER=Stack /STK=14 /UG=Mm.24375 /LL=50500 /UG_GENE=Ttpa /UG_TITLE=tocopherol (alpha) transfer protein	1300.4	46.2	1332.7	1268.1	66.2	26.2	28.1472
1415994_at	gb:NM_021282.1 /DB_XREF=gi:11276064 /GEN=Cyp2e1 /FEA=FLmRNA /CNT=381 /TID=Mm.21758.1 /TIER=FL+Stack /STK=151 /UG=Mm.21758 /LL=13106 /DEF=Mus musculus cytochrome P450, 2e1, ethanol inducible (Cyp2e1), mRNA. /PROD=cytochrome P450, 2e1, ethanol inducible /FL=gb:NM_021282.1 gb:L11650.1 gb:BC013451.1	5975.05	225.9	5965.5	5984.6	209.5	242.3	26.45
1449067_at	gb:NM_031197.1 /DB_XREF=gi:13654261 /GEN=Slc2a2 /FEA=FLmRNA /CNT=63 /TID=Mm.18443.1 /TIER=FL+Stack /STK=24 /UG=Mm.18443 /LL=20526 /DEF=Mus musculus solute carrier family 2 (facilitated glucose transporter), member 2 (Slc2a2), mRNA. /PROD=solute carrier family 2 (facilitated glucosetransporter), member 2 /FL=gb:NM_031197.1	94.45	3.6	102.5	86.4	4.8	2.4	26.2361
1458327_x_at	gb:BB275387 /DB_XREF=gi:8972408 /DB_XREF=BB275387 /CLONE=A830092K04 /FEA=EST /CNT=3 /TID=Mm.125501.1 /TIER=ConsEnd /STK=3 /UG=Mm.125501 /UG_TITLE=ESTs	14.4	0.55	13.8	15	0.5	0.6	26.1818
1435792_at	gb:BB148221 /DB_XREF=gi:16267748 /DB_XREF=BB148221 /CLONE=9930106M03 /FEA=EST /CNT=28 /TID=Mm.99965.2 /TIER=Stack /STK=13 /UG=Mm.99965 /LL=110955 /UG_GENE=D1Lub1 /UG_TITLE=DNA segment, Chr 1, Lubeck 1	428.35	16.4	446.5	410.2	24.3	8.5	26.1189
1424853_s_at	gb:BC010747.1 /DB_XREF=gi:14789623 /FEA=FLmRNA /CNT=51 /TID=Mm.10742.1 /TIER=FL+Stack /STK=13 /UG=Mm.10742 /LL=13117 /UG_GENE=Cyp4a10 /DEF=Mus musculus, clone MGC:18335 IMAGE:4242518, mRNA, complete cds. /PROD=Unknown (protein for MGC:18335) /FL=gb:BC010747.1 gb:AB018421.1 gb:AB017785.1	157.4	6.05	159.7	155.1	10.7	1.4	26.0165
1418771_a_at	gb:NM_019775.1 /DB_XREF=gi:9789914 /GEN=Cpb2 /FEA=FLmRNA /CNT=47 /TID=Mm.24242.1 /TIER=FL+Stack /STK=18 /UG=Mm.24242 /LL=56373 /DEF=Mus musculus carboxypeptidase B2 (plasma) (Cpb2), mRNA. /PROD=carboxypeptidase B2 (plasma) /FL=gb:AF186188.1 gb:AB021968.1 gb:NM_019775.1 gb:AF164524.1	215.8	8.3	232.1	199.5	16	0.6	26
1431900_a_at	gb:AK019022.1 /DB_XREF=gi:12859020 /FEA=mRNA /CNT=1 /TID=Mm.42260.2 /TIER=ConsEnd /STK=0 /UG=Mm.42260 /LL=15377 /UG_GENE=Foxa3 /UG_TITLE=forkhead box A3 /DEF=Mus musculus 10 day old male pancreas cDNA, RIKEN full-length enriched library, clone:1810021N14:forkhead box A3, full insert sequence.	148.05	5.7	149	147.1	1.1	10.3	25.9737
1423436_at	gb:AI196411 /DB_XREF=gi:3749017 /DB_XREF=ui69e02.x1 /CLONE=IMAGE:1887674 /FEA=FLmRNA /CNT=121 /TID=Mm.14719.1 /TIER=Stack /STK=26 /UG=Mm.14719 /LL=14859 /UG_GENE=Gsta3 /UG_TITLE=glutathione S-transferase, alpha 3 /FL=gb:BC009805.1 gb:NM_010356.1 gb:M73483.1	2852.35	110.6	2812.7	2892	94	127.2	25.7898
1451548_at	gb:BC027189.1 /DB_XREF=gi:20071297 /FEA=FLmRNA /CNT=22 /TID=Mm.200370.1 /TIER=FL+Stack /STK=10 /UG=Mm.200370 /LL=76654 /UG_GENE=1700124F02Rik /DEF=Mus musculus, clone MGC:28547 IMAGE:4196835, mRNA, complete cds. /PROD=Unknown (protein for MGC:28547) /FL=gb:BC027189.1	42.35	1.65	38.5	46.2	2.1	1.2	25.6667
1418037_at	gb:NM_007576.1 /DB_XREF=gi:6671655 /GEN=C4bp /FEA=FLmRNA /CNT=67 /TID=Mm.14087.1 /TIER=FL+Stack /STK=31 /UG=Mm.14087 /LL=12269 /DEF=Mus musculus complement component 4 binding protein (C4bp), mRNA. /PROD=complement component 4 binding protein /FL=gb:BC012257.1 gb:NM_007576.1 gb:M17122.1	78	3.1	78.3	77.7	4.5	1.7	25.1613
1416833_at	gb:NM_029550.1 /DB_XREF=gi:19482165 /GEN=Keg1 /FEA=FLmRNA /CNT=162 /TID=Mm.182442.1 /TIER=FL+Stack /STK=67 /UG=Mm.182442 /LL=64697 /DEF=Mus musculus kidney expressed gene 1 (Keg1), mRNA. /PROD=RIKEN cDNA 0610008P16 /FL=gb:BC010803.1 gb:NM_029550.1	569.75	23.1	553.4	586.1	22.4	23.8	24.6645
1449153_at	gb:BC019135.1 /DB_XREF=gi:17512328 /FEA=FLmRNA /CNT=31 /TID=Mm.2055.1 /TIER=FL+Stack /STK=21 /UG=Mm.2055 /LL=17381 /UG_GENE=Mmp12 /DEF=Mus musculus, Similar to matrix metalloproteinase 12, clone MGC:29351 IMAGE:5037674, mRNA, complete cds. /PROD=Similar to matrix metalloproteinase 12 /FL=gb:M82831.1 gb:NM_008605.1 gb:BC019135.1	382.9	15.65	402.9	362.9	20.7	10.6	24.4665
1424400_a_at	gb:BC025939.1 /DB_XREF=gi:19684150 /FEA=FLmRNA /CNT=116 /TID=Mm.30035.1 /TIER=FL+Stack /STK=34 /UG=Mm.30035 /LL=70374 /UG_GENE=1810048F20Rik /DEF=Mus musculus, Similar to 10-formyltetrahydrofolate dehydrogenase, clone MGC:37834 IMAGE:5099360, mRNA, complete cds. /PROD=Similar to 10-formyltetrahydrofolatedehydrogenase /FL=gb:BC025939.1	3427.9	141.45	3390.1	3465.7	113.7	169.2	24.234
1425738_at	gb:M35669.1 /DB_XREF=gi:197295 /FEA=FLmRNA /CNT=6 /TID=Mm.104747.7 /TIER=FL /STK=1 /UG=Mm.104747 /LL=16114 /UG_GENE=Igk-V28 /UG_TITLE=immunoglobulin kappa chain variable 28 (V28) /DEF=Mouse Ig aberrantly rearranged kappa-chain mRNA V-J2-C-region, complete cds. /FL=gb:M35669.1	92.4	3.85	93.8	91	5.8	1.9	24
1449193_at	gb:NM_009690.1 /DB_XREF=gi:6753091 /GEN=Api6 /FEA=FLmRNA /CNT=40 /TID=Mm.6676.1 /TIER=FL+Stack /STK=19 /UG=Mm.6676 /LL=11801 /DEF=Mus musculus apoptosis inhibitor 6 (Api6), mRNA. /PROD=apoptosis inhibitor 6 /FL=gb:BC006799.1 gb:AF018269.1 gb:AF018268.1 gb:AF011428.1 gb:NM_009690.1	445.6	18.75	454.8	436.4	20.3	17.2	23.7653
1419002_s_at	gb:NM_007519.1 /DB_XREF=gi:6680761 /GEN=Baat /FEA=FLmRNA /CNT=33 /TID=Mm.2859.1 /TIER=FL+Stack /STK=15 /UG=Mm.2859 /LL=12012 /DEF=Mus musculus bile acid-Coenzyme A: amino acid N-acyltransferase (Baat), mRNA. /PROD=bile acid-Coenzyme A: amino acidN-acyltransferase /FL=gb:U95215.1 gb:NM_007519.1 gb:BC012683.1	435.55	18.65	429.4	441.7	17.2	20.1	23.3539
1448766_at	gb:BC026833.1 /DB_XREF=gi:20073041 /FEA=FLmRNA /CNT=131 /TID=Mm.21198.1 /TIER=FL+Stack /STK=41 /UG=Mm.21198 /LL=14618 /UG_GENE=Gjb1 /DEF=Mus musculus, gap junction membrane channel protein beta 1, clone MGC:6217 IMAGE:3483365, mRNA, complete cds. /PROD=gap junction membrane channel protein beta 1 /FL=gb:M63802.1 gb:NM_008124.1 gb:BC026833.1	31.2	1.35	31.1	31.3	0.9	1.8	23.1111
1423439_at	gb:AW106963 /DB_XREF=gi:6077763 /DB_XREF=um34h07.x1 /CLONE=IMAGE:2236477 /FEA=FLmRNA /CNT=259 /TID=Mm.42246.1 /TIER=Stack /STK=25 /UG=Mm.42246 /LL=18534 /UG_GENE=Pck1 /UG_TITLE=phosphoenolpyruvate carboxykinase 1, cytosolic /FL=gb:NM_011044.1	904.05	39.35	928	880.1	43.9	34.8	22.9746
1418672_at	gb:NM_013778.1 /DB_XREF=gi:7304878 /GEN=Akr1c13 /FEA=FLmRNA /CNT=48 /TID=Mm.27447.1 /TIER=FL+Stack /STK=20 /UG=Mm.27447 /LL=27384 /DEF=Mus musculus aldo-keto reductase family 1, member C13 (Akr1c13), mRNA. /PROD=aldo-keto reductase family 1, member C13 /FL=gb:AB027125.1 gb:NM_013778.1 gb:BC021937.1	575.75	25.1	616.4	535.1	25	25.2	22.9382
1426059_at	gb:BC012412.1 /DB_XREF=gi:15214573 /FEA=FLmRNA /CNT=1 /TID=Mm.100043.1 /TIER=FL /STK=1 /UG=Mm.100043 /DEF=Mus musculus, Similar to Glucokinase regulatory protein, clone MGC:19300 IMAGE:4159892, mRNA, complete cds. /PROD=Similar to Glucokinase regulatory protein /FL=gb:BC012412.1	422.4	18.55	390.5	454.3	23.3	13.8	22.7709
1459030_at	gb:AI874739 /DB_XREF=gi:5548726 /DB_XREF=ul22g04.x1 /CLONE=IMAGE:2088342 /FEA=EST /CNT=3 /TID=Mm.40249.1 /TIER=ConsEnd /STK=2 /UG=Mm.40249 /LL=99124 /UG_GENE=AI874739 /UG_TITLE=expressed sequence AI874739	165.75	7.65	169.4	162.1	3.8	11.5	21.6667
1435245_at	gb:AI195532 /DB_XREF=gi:3748138 /DB_XREF=ui52e09.x1 /CLONE=IMAGE:1886056 /FEA=EST /CNT=32 /TID=Mm.30102.1 /TIER=Stack /STK=18 /UG=Mm.30102 /LL=103153 /UG_GENE=AI195532 /UG_TITLE=expressed sequence AI195532	287.5	14.5	289.9	285.1	7.9	21.1	19.8276
1451600_s_at	gb:BC019147.1 /DB_XREF=gi:17512360 /FEA=FLmRNA /CNT=31 /TID=Mm.207084.1 /TIER=FL /STK=5 /UG=Mm.207084 /DEF=Mus musculus, clone MGC:29382 IMAGE:5052937, mRNA, complete cds. /PROD=Unknown (protein for MGC:29382) /FL=gb:BC019147.1	139.5	7.2	144.1	134.9	10.6	3.8	19.375
1452417_x_at	gb:AV057155 /DB_XREF=gi:5156902 /DB_XREF=AV057155 /CLONE=1810044K02 /FEA=mRNA /CNT=13 /TID=Mm.104747.14 /TIER=ConsEnd /STK=2 /UG=Mm.104747 /LL=16114 /UG_GENE=Igk-V28 /UG_TITLE=immunoglobulin kappa chain variable 28 (V28)	1914.45	99.15	1890.3	1938.6	97.6	100.7	19.3086
1448169_at	gb:NM_010664.1 /DB_XREF=gi:6754481 /GEN=Krt1-18 /FEA=FLmRNA /CNT=380 /TID=Mm.22479.1 /TIER=FL+Stack /STK=149 /UG=Mm.22479 /LL=16668 /DEF=Mus musculus keratin complex 1, acidic, gene 18 (Krt1-18), mRNA. /PROD=keratin complex 1, acidic, gene 18 /FL=gb:M36376.1 gb:NM_010664.1 gb:M11686.1	1573.3	81.55	1609.6	1537	82.5	80.6	19.2925
1419094_at	gb:NM_010001.1 /DB_XREF=gi:6753579 /GEN=Cyp2c37 /FEA=FLmRNA /CNT=62 /TID=Mm.220317.1 /TIER=FL+Stack /STK=13 /UG=Mm.220317 /LL=13096 /DEF=Mus musculus cytochrome P450, 2c37 (Cyp2c37), mRNA. /PROD=cytochrome P450, 2c37 /FL=gb:NM_010001.1 gb:AF047542.1	181.75	9.45	181.4	182.1	11.3	7.6	19.2328
1422815_at	gb:NM_013485.1 /DB_XREF=gi:15375311 /GEN=C9 /FEA=FLmRNA /CNT=36 /TID=Mm.29095.1 /TIER=FL+Stack /STK=11 /UG=Mm.29095 /LL=12279 /DEF=Mus musculus complement component 9 (C9), mRNA. /PROD=complement component 9 /FL=gb:NM_013485.1 gb:BC011137.1	734.35	38.35	745.4	723.3	35	41.7	19.1486
1426037_a_at	gb:U94828.1 /DB_XREF=gi:2605641 /GEN=RGS-r /FEA=FLmRNA /CNT=1 /TID=Mm.181709.2 /TIER=FL /STK=1 /UG=Mm.181709 /LL=19734 /DEF=Mus musculus retinally abundant regulator of G-protein signaling mRGS-r (RGS-r) mRNA, complete cds. /PROD=retinally abundant regulator of G-proteinsignaling mRGS-r /FL=gb:U94828.1	178.7	9.35	165.6	191.8	14.3	4.4	19.1123
1438687_at	gb:BE630983 /DB_XREF=gi:9913660 /DB_XREF=uu51g09.x1 /CLONE=IMAGE:3375520 /FEA=EST /CNT=27 /TID=Mm.36534.1 /TIER=Stack /STK=9 /UG=Mm.36534 /UG_TITLE=ESTs	19.95	1.05	20.9	19	1	1.1	19
1426706_s_at	gb:BB431728 /DB_XREF=gi:15412061 /DB_XREF=BB431728 /CLONE=C630040I01 /FEA=mRNA /CNT=152 /TID=Mm.27002.1 /TIER=Stack /STK=102 /UG=Mm.27002 /UG_TITLE=Mus musculus, Similar to xylulokinase homolog (H. influenzae), clone IMAGE:5043428, mRNA, partial cds	175.8	9.3	168.5	183.1	5.5	13.1	18.9032
1418998_at	gb:NM_133809.1 /DB_XREF=gi:19527029 /GEN=AI046660 /FEA=FLmRNA /CNT=39 /TID=Mm.27217.1 /TIER=FL+Stack /STK=15 /UG=Mm.27217 /LL=98256 /DEF=Mus musculus expressed sequence AI046660 (AI046660), mRNA. /PROD=expressed sequence AI046660 /FL=gb:BC014683.1 gb:NM_133809.1	605.6	32.45	562.9	648.3	32.7	32.2	18.6626
1430893_at	gb:AK011413.1 /DB_XREF=gi:12847521 /FEA=mRNA /CNT=3 /TID=Mm.196051.1 /TIER=ConsEnd /STK=1 /UG=Mm.196051 /LL=76914 /UG_GENE=2610016E04Rik /UG_TITLE=RIKEN cDNA 2610016E04 gene /DEF=Mus musculus 10 days embryo whole body cDNA, RIKEN full-length enriched library, clone:2610016E04:similar to MAJOR URINARY PROTEINS 11 AND 8 (MUP11 AND MUP8) (FRAGMENT), full insert sequence.	131.1	7.1	131.8	130.4	4.5	9.7	18.4648
1436503_at	gb:BF302511 /DB_XREF=gi:11249051 /DB_XREF=602031541F1 /CLONE=IMAGE:4166314 /FEA=EST /CNT=175 /TID=Mm.26869.1 /TIER=Stack /STK=8 /UG=Mm.26869 /UG_TITLE=ESTs, Weakly similar to A2MG MOUSE ALPHA-2-MACROGLOBULIN PRECURSOR (M.musculus)	177.55	9.85	169	186.1	13	6.7	18.0254
1416677_at	gb:NM_013475.1 /DB_XREF=gi:7304898 /GEN=Apoh /FEA=FLmRNA /CNT=198 /TID=Mm.2266.1 /TIER=FL+Stack /STK=74 /UG=Mm.2266 /LL=11818 /DEF=Mus musculus apolipoprotein H (Apoh), mRNA. /PROD=apolipoprotein H /FL=gb:NM_013475.1 gb:BC019811.1	635.25	35.6	638.1	632.4	43.5	27.7	17.8441
1423858_a_at	gb:BC014714.1 /DB_XREF=gi:15928471 /FEA=FLmRNA /CNT=295 /TID=Mm.10633.1 /TIER=FL+Stack /STK=89 /UG=Mm.10633 /LL=15360 /UG_GENE=Hmgcs2 /DEF=Mus musculus, 3-hydroxy-3-methylglutaryl-Coenzyme A synthase 2, clone MGC:25633 IMAGE:4216637, mRNA, complete cds. /PROD=3-hydroxy-3-methylglutaryl-Coenzyme A synthase2 /FL=gb:BC024744.1 gb:BC014714.1	3476.15	195.05	3530.7	3421.6	202.3	187.8	17.8218
1424530_at	gb:BC005759.1 /DB_XREF=gi:13543183 /FEA=FLmRNA /CNT=81 /TID=Mm.28994.1 /TIER=FL+Stack /STK=26 /UG=Mm.28994 /DEF=Mus musculus, clone MGC:6302 IMAGE:2655022, mRNA, complete cds. /PROD=Unknown (protein for MGC:6302) /FL=gb:BC005759.1	1315.25	75.1	1274.3	1356.2	78.6	71.6	17.5133
1419082_at	gb:NM_011111.1 /DB_XREF=gi:6755097 /GEN=Serpinb2 /FEA=FLmRNA /CNT=23 /TID=Mm.5019.1 /TIER=FL+Stack /STK=14 /UG=Mm.5019 /LL=18788 /DEF=Mus musculus serine (or cysteine) proteinase inhibitor, clade B (ovalbumin), member 2 (Serpinb2), mRNA. /PROD=plasminogen activator inhibitor, type II /FL=gb:NM_011111.1	30.5	1.75	28.9	32.1	2.1	1.4	17.4286
1452311_at	gb:AK004755.1 /DB_XREF=gi:12836170 /FEA=mRNA /CNT=45 /TID=Mm.21789.1 /TIER=Stack /STK=16 /UG=Mm.21789 /LL=74129 /UG_GENE=1200014D15Rik /UG_TITLE=RIKEN cDNA 1200014D15 gene /DEF=Mus musculus adult male lung cDNA, RIKEN full-length enriched library, clone:1200014D15:homolog to DIMETHYLGLYCINE DEHYDROGENASE, MITOCHONDRIAL PRECURSOR (EC 1.5.99.2) (ME2GLYDH), full insert sequence.	531.25	30.5	538	524.5	17.5	43.5	17.418
1427351_s_at	gb:BB226392 /DB_XREF=gi:8897037 /DB_XREF=BB226392 /CLONE=A530097A12 /FEA=mRNA /CNT=11 /TID=Mm.218842.1 /TIER=ConsEnd /STK=6 /UG=Mm.218842 /LL=16019 /UG_GENE=Igh-6 /UG_TITLE=immunoglobulin heavy chain 6 (heavy chain of IgM)	1338.65	77.6	1290.6	1386.7	100.1	55.1	17.2506
1417618_at	gb:NM_010582.1 /DB_XREF=gi:6754383 /GEN=Itih2 /FEA=FLmRNA /CNT=89 /TID=Mm.182043.1 /TIER=FL+Stack /STK=40 /UG=Mm.182043 /LL=16425 /DEF=Mus musculus inter-alpha trypsin inhibitor, heavy chain 2 (Itih2), mRNA. /PROD=inter-alpha trypsin inhibitor, heavy chain 2 /FL=gb:NM_010582.1	395.95	23.1	387	404.9	21.1	25.1	17.1407
1448465_at	gb:BC010837.1 /DB_XREF=gi:14789959 /FEA=FLmRNA /CNT=176 /TID=Mm.16958.1 /TIER=FL+Stack /STK=69 /UG=Mm.16958 /LL=18082 /UG_GENE=Nipsnap1 /DEF=Mus musculus, Similar to 4-nitrophenylphosphatase domain and non-neuronal SNAP25-like protein homolog 1 (C. elegans), clone MGC:19362 IMAGE:4242309, mRNA, complete cds. /PROD=Similar to 4-nitrophenylphosphatase domain andnon-neuronal SNAP25-like protein homo…	785.95	46.95	790.8	781.1	56.1	37.8	16.7401
1422072_a_at	gb:NM_008184.1 /DB_XREF=gi:7110612 /GEN=Gstm6 /FEA=FLmRNA /CNT=8 /TID=Mm.31041.1 /TIER=FL /STK=1 /UG=Mm.31041 /LL=14867 /DEF=Mus musculus glutathione S-transferase, mu 6 (Gstm6), mRNA. /PROD=glutathione-S-transferase, mu 6 /FL=gb:NM_008184.1	728.55	44	719.1	738	40.2	47.8	16.558
1424973_at	gb:AF204959.1 /DB_XREF=gi:6525046 /GEN=CYP3A25 /FEA=FLmRNA /CNT=21 /TID=Mm.26993.1 /TIER=FL+Stack /STK=10 /UG=Mm.26993 /LL=56388 /DEF=Mus musculus cytochrome P450 3A25 (CYP3A25) mRNA, complete cds. /PROD=cytochrome P450 3A25 /FL=gb:AF204959.1	152.8	9.35	162.3	143.3	3.1	15.6	16.3422
1460256_at	gb:NM_007606.1 /DB_XREF=gi:6671675 /GEN=Car3 /FEA=FLmRNA /CNT=422 /TID=Mm.300.1 /TIER=FL+Stack /STK=10 /UG=Mm.300 /LL=12350 /DEF=Mus musculus carbonic anhydrase 3 (Car3), mRNA. /PROD=carbonic anhydrase 3 /FL=gb:BC011129.1 gb:NM_007606.1 gb:M27796.1	2360.45	145.45	2208.6	2512.3	162.4	128.5	16.2286
1418908_at	gb:NM_013626.1 /DB_XREF=gi:7305366 /GEN=Pam /FEA=FLmRNA /CNT=46 /TID=Mm.5121.1 /TIER=FL+Stack /STK=16 /UG=Mm.5121 /LL=18484 /DEF=Mus musculus peptidylglycine alpha-amidating monooxygenase (Pam), mRNA. /PROD=peptidylglycine alpha-amidating monooxygenase /FL=gb:U79523.1 gb:NM_013626.1	711.3	44.95	670.5	752.1	39.3	50.6	15.8243
1451297_at	gb:BC019856.1 /DB_XREF=gi:18044344 /FEA=FLmRNA /CNT=95 /TID=Mm.26207.1 /TIER=FL+Stack /STK=40 /UG=Mm.26207 /DEF=Mus musculus, clone MGC:29968 IMAGE:5123684, mRNA, complete cds. /PROD=Unknown (protein for MGC:29968) /FL=gb:BC019856.1	133.95	8.5	135.8	132.1	4	13	15.7588
1455186_a_at	gb:BI556771 /DB_XREF=gi:15444085 /DB_XREF=603239495F1 /CLONE=IMAGE:5292503 /FEA=EST /CNT=27 /TID=Mm.33800.2 /TIER=Stack /STK=21 /UG=Mm.33800 /LL=76974 /UG_GENE=2810420C16Rik /UG_TITLE=RIKEN cDNA 2810420C16 gene	1211.95	77.05	1189.4	1234.5	68.2	85.9	15.7294
1445563_at	gb:BB283854 /DB_XREF=gi:8984303 /DB_XREF=BB283854 /CLONE=A930103J16 /FEA=EST /CNT=3 /TID=Mm.138103.1 /TIER=ConsEnd /STK=2 /UG=Mm.138103 /UG_TITLE=ESTs	10.15	0.65	10.1	10.2	0.8	0.5	15.6154
1420673_a_at	gb:NM_053115.1 /DB_XREF=gi:16716410 /GEN=Acox2 /FEA=FLmRNA /CNT=12 /TID=Mm.28700.1 /TIER=FL /STK=3 /UG=Mm.28700 /LL=93732 /DEF=Mus musculus acyl-Coenzyme A oxidase 2, branched chain (Acox2), mRNA. /PROD=acyl-Coenzyme A oxidase 2, branched chain /FL=gb:NM_053115.1	773.75	49.6	750.5	797	48.7	50.5	15.5998
1422141_s_at	gb:BI455890 /DB_XREF=gi:15246546 /DB_XREF=603171219F1 /CLONE=IMAGE:5250796 /FEA=FLmRNA /CNT=7 /TID=Mm.207045.1 /TIER=ConsEnd /STK=0 /UG=Mm.207045 /LL=114564 /UG_GENE=Csprs /UG_TITLE=component of Sp100-rs /FL=gb:NM_033616.1	87.75	5.7	83.8	91.7	1.1	10.3	15.3947
1450332_s_at	gb:NM_010232.1 /DB_XREF=gi:6753891 /GEN=Fmo5 /FEA=FLmRNA /CNT=2 /TID=Mm.1668.1 /TIER=FL /STK=2 /UG=Mm.1668 /LL=14263 /DEF=Mus musculus flavin containing monooxygenase 5 (Fmo5), mRNA. /PROD=flavin containing monooxygenase 5 /FL=gb:NM_010232.1 gb:U90535.1	3309.3	216.05	3306.5	3312.1	221.7	210.4	15.3173
1455435_s_at	gb:BG072100 /DB_XREF=gi:12554669 /DB_XREF=H3106G04-3 /CLONE=H3106G04 /FEA=EST /CNT=25 /TID=Mm.9772.3 /TIER=Stack /STK=13 /UG=Mm.9772 /LL=74524 /UG_GENE=8430418G19Rik /UG_TITLE=RIKEN cDNA 8430418G19 gene	316.8	20.85	315.7	317.9	19	22.7	15.1942
1424485_at	gb:BC019491.1 /DB_XREF=gi:18044500 /FEA=FLmRNA /CNT=73 /TID=Mm.28341.1 /TIER=FL+Stack /STK=29 /UG=Mm.28341 /LL=30924 /UG_GENE=Angptl3 /DEF=Mus musculus, angiopoietin-like 3, clone MGC:28584 IMAGE:4211688, mRNA, complete cds. /PROD=angiopoietin-like 3 /FL=gb:AF162224.1 gb:BC019491.1	454	29.9	459.8	448.2	23.7	36.1	15.1839
1421041_s_at	gb:NM_008182.1 /DB_XREF=gi:6680118 /GEN=Gsta2 /FEA=FLmRNA /CNT=20 /TID=Mm.197422.1 /TIER=FL /STK=2 /UG=Mm.197422 /LL=14858 /DEF=Mus musculus glutathione S-transferase, alpha 2 (Yc2) (Gsta2), mRNA. /PROD=glutathione-S-transferase, alpha 2 (Yc2) /FL=gb:NM_008182.1	1605.4	106.8	1626.7	1584.1	118.4	95.2	15.0318
1427042_at	gb:BB127697 /DB_XREF=gi:15408263 /DB_XREF=BB127697 /CLONE=9630025B09 /FEA=mRNA /CNT=44 /TID=Mm.34281.1 /TIER=Stack /STK=22 /UG=Mm.34281 /UG_TITLE=Mus musculus, clone IMAGE:4022528, mRNA	48.75	3.25	52.4	45.1	5.3	1.2	15
1442344_at	gb:BE648906 /DB_XREF=gi:9974727 /DB_XREF=UI-M-BH2.2-aoo-d-12-0-UI.r1 /CLONE=UI-M-BH2.2-aoo-d-12-0-UI /FEA=EST /CNT=5 /TID=Mm.27084.2 /TIER=ConsEnd /STK=3 /UG=Mm.27084 /LL=97682 /UG_GENE=C76297 /UG_TITLE=expressed sequence C76297	9.7	0.65	9.9	9.5	0.5	0.8	14.9231
1426243_at	gb:BC019483.1 /DB_XREF=gi:18044097 /FEA=FLmRNA /CNT=66 /TID=Mm.28301.1 /TIER=FL+Stack /STK=28 /UG=Mm.28301 /LL=70338 /UG_GENE=0610010I13Rik /DEF=Mus musculus, clone MGC:28655 IMAGE:4235178, mRNA, complete cds. /PROD=Unknown (protein for MGC:28655) /FL=gb:BC019483.1	891.25	59.8	932.2	850.3	60.9	58.7	14.9038
1449486_at	gb:NM_021456.1 /DB_XREF=gi:10946841 /GEN=Ces1 /FEA=FLmRNA /CNT=30 /TID=Mm.22720.1 /TIER=FL+Stack /STK=9 /UG=Mm.22720 /LL=12623 /DEF=Mus musculus carboxylesterase 1 (Ces1), mRNA. /PROD=carboxylesterase 1 /FL=gb:BC026897.1 gb:NM_021456.1 gb:BC021150.1	47.15	3.2	46.5	47.8	4.7	1.7	14.7344
1449326_x_at	gb:NM_011314.1 /DB_XREF=gi:6755393 /GEN=Saa2 /FEA=FLmRNA /CNT=20 /TID=Mm.200941.1 /TIER=FL+Stack /STK=14 /UG=Mm.200941 /LL=20209 /DEF=Mus musculus serum amyloid A 2 (Saa2), mRNA. /PROD=serum amyloid A 2 /FL=gb:NM_011314.1 gb:U60438.1 gb:U60437.1 gb:BC024606.1 gb:M11130.1 gb:L22190.1	376.35	25.55	357.1	395.6	18.5	32.6	14.7299
1448881_at	gb:NM_017370.1 /DB_XREF=gi:8850218 /GEN=Hp /FEA=FLmRNA /CNT=154 /TID=Mm.26730.1 /TIER=FL+Stack /STK=33 /UG=Mm.26730 /LL=15439 /DEF=Mus musculus haptoglobin (Hp), mRNA. /PROD=haptoglobin /FL=gb:NM_017370.1 gb:M96827.1	1764.9	120.55	1741.3	1788.5	135.3	105.8	14.6404
1424626_at	gb:BC021951.1 /DB_XREF=gi:18314550 /FEA=FLmRNA /CNT=37 /TID=Mm.22966.1 /TIER=FL+Stack /STK=22 /UG=Mm.22966 /LL=69861 /UG_GENE=2010003K11Rik /DEF=Mus musculus, Similar to RIKEN cDNA 2010003K11 gene, clone MGC:37907 IMAGE:5102159, mRNA, complete cds. /PROD=Similar to RIKEN cDNA 2010003K11 gene /FL=gb:BC021951.1	312.95	21.5	333.8	292.1	10.7	32.3	14.5558
1419318_at	gb:BC019212.1 /DB_XREF=gi:17512523 /FEA=FLmRNA /CNT=25 /TID=Mm.3489.1 /TIER=FL+Stack /STK=11 /UG=Mm.3489 /LL=20211 /UG_GENE=Saa4 /DEF=Mus musculus, serum amyloid A 4, clone MGC:29122 IMAGE:5053373, mRNA, complete cds. /PROD=serum amyloid A 4 /FL=gb:NM_011316.1 gb:BC019212.1 gb:U02554.1	461	32.05	493.9	428.1	33.3	30.8	14.3838
1417776_at	gb:NM_013478.1 /DB_XREF=gi:7304910 /GEN=Azgp1 /FEA=FLmRNA /CNT=98 /TID=Mm.30061.1 /TIER=FL+Stack /STK=36 /UG=Mm.30061 /LL=12007 /DEF=Mus musculus alpha-2-glycoprotein 1, zinc (Azgp1), mRNA. /PROD=alpha-2-glycoprotein 1, zinc /FL=gb:D21059.1 gb:NM_013478.1	615.4	42.9	621.6	609.2	42.1	43.7	14.345
1434906_at	gb:AI182092 /DB_XREF=gi:3732730 /DB_XREF=ud75h12.x1 /CLONE=IMAGE:1451783 /FEA=EST /CNT=43 /TID=Mm.200459.1 /TIER=Stack /STK=23 /UG=Mm.200459 /LL=71661 /UG_GENE=0610005C13Rik /UG_TITLE=RIKEN cDNA 0610005C13 gene	411.1	28.9	397.1	425.1	46	11.8	14.2249
1427455_x_at	gb:BI107286 /DB_XREF=gi:14558179 /DB_XREF=602894285F1 /CLONE=IMAGE:5039325 /FEA=mRNA /CNT=15 /TID=Mm.104747.15 /TIER=ConsEnd /STK=0 /UG=Mm.104747 /LL=16114 /UG_GENE=Igk-V28 /UG_TITLE=immunoglobulin kappa chain variable 28 (V28)	1717.55	121.15	1711.1	1724	111.8	130.5	14.1771
1448303_at	gb:NM_053110.1 /DB_XREF=gi:16716408 /GEN=Gpnmb /FEA=FLmRNA /CNT=151 /TID=Mm.23567.1 /TIER=FL+Stack /STK=98 /UG=Mm.23567 /LL=93695 /DEF=Mus musculus glycoprotein (transmembrane) nmb (Gpnmb), mRNA. /PROD=glycoprotein (transmembrane) nmb /FL=gb:BC026375.1 gb:NM_053110.1 gb:AF322054.1	1049.45	74.25	1024.1	1074.8	67.7	80.8	14.134
1418519_at	gb:BC012637.1 /DB_XREF=gi:15215023 /FEA=FLmRNA /CNT=81 /TID=Mm.35020.1 /TIER=FL+Stack /STK=22 /UG=Mm.35020 /LL=23923 /UG_GENE=Kat2 /DEF=Mus musculus, Similar to kynurenine aminotransferase II, clone MGC:13720 IMAGE:4160508, mRNA, complete cds. /PROD=Similar to kynurenine aminotransferase II /FL=gb:NM_011834.1 gb:BC012637.1 gb:AF072376.1	245.05	17.4	248.4	241.7	9.3	25.5	14.0833
1432913_at	gb:AK015134.1 /DB_XREF=gi:12853355 /FEA=mRNA /CNT=1 /TID=Mm.159799.1 /TIER=ConsEnd /STK=0 /UG=Mm.159799 /LL=76868 /UG_GENE=4930413P14Rik /UG_TITLE=RIKEN cDNA 4930413P14 gene /DEF=Mus musculus adult male testis cDNA, RIKEN full-length enriched library, clone:4930413P14:unclassifiable, full insert sequence.	46.3	3.3	44.4	48.2	3.4	3.2	14.0303
1440549_at	gb:BM207373 /DB_XREF=gi:17763172 /DB_XREF=C0611H03-3 /CLONE=C0611H03 /FEA=EST /CNT=5 /TID=Mm.214699.1 /TIER=ConsEnd /STK=5 /UG=Mm.214699 /UG_TITLE=ESTs	23.75	1.7	22.2	25.3	2.5	0.9	13.9706
1427214_at	gb:AK017155.1 /DB_XREF=gi:12856265 /FEA=mRNA /CNT=41 /TID=Mm.30032.1 /TIER=Stack /STK=8 /UG=Mm.30032 /LL=75986 /UG_GENE=5033405N08Rik /UG_TITLE=RIKEN cDNA 5033405N08 gene /DEF=Mus musculus 11 days pregnant adult female ovary and uterus cDNA, RIKEN full-length enriched library, clone:5033405N08:related to AGMATINASE, full insert sequence.	715.3	51.25	705.4	725.2	58.5	44	13.9571
1421709_a_at	gb:NM_010232.1 /DB_XREF=gi:6753891 /GEN=Fmo5 /FEA=FLmRNA /CNT=2 /TID=Mm.1668.1 /TIER=FL /STK=2 /UG=Mm.1668 /LL=14263 /DEF=Mus musculus flavin containing monooxygenase 5 (Fmo5), mRNA. /PROD=flavin containing monooxygenase 5 /FL=gb:NM_010232.1 gb:U90535.1	1327.5	98.45	1310.4	1344.6	88.5	108.4	13.484
1435036_at	gb:BI146987 /DB_XREF=gi:14606988 /DB_XREF=602913434F1 /CLONE=IMAGE:5054168 /FEA=EST /CNT=25 /TID=Mm.77133.1 /TIER=Stack /STK=21 /UG=Mm.77133 /LL=104816 /UG_GENE=AI429460 /UG_TITLE=expressed sequence AI429460	214.55	16	216.6	212.5	8.1	23.9	13.4094
1430570_at	gb:AV227891 /DB_XREF=gi:6180410 /DB_XREF=AV227891 /CLONE=4432411A05 /FEA=mRNA /CNT=22 /TID=Mm.105278.1 /TIER=ConsEnd /STK=1 /UG=Mm.105278 /LL=70789 /UG_GENE=Kynu /UG_TITLE=kynureninase (L-kynurenine hydrolase)	286.6	21.75	302.9	270.3	20.5	23	13.177
1457903_at	gb:BB022314 /DB_XREF=gi:16257752 /DB_XREF=BB022314 /CLONE=5330410G21 /FEA=EST /CNT=4 /TID=Mm.210396.1 /TIER=ConsEnd /STK=3 /UG=Mm.210396 /UG_TITLE=ESTs	15.05	1.15	15.2	14.9	1.5	0.8	13.087
1417813_at	gb:NM_019777.1 /DB_XREF=gi:9789982 /GEN=Ikbke /FEA=FLmRNA /CNT=52 /TID=Mm.37672.1 /TIER=FL+Stack /STK=36 /UG=Mm.37672 /LL=56489 /DEF=Mus musculus inhibitor of kappaB kinase epsilon (Ikbke), mRNA. /PROD=inhibitor of kappaB kinase epsilon /FL=gb:NM_019777.1 gb:AB016589.1	62.15	4.75	59	65.3	3.1	6.4	13.0842
1418897_at	gb:NM_010168.1 /DB_XREF=gi:6753797 /GEN=F2 /FEA=FLmRNA /CNT=85 /TID=Mm.89048.1 /TIER=FL+Stack /STK=16 /UG=Mm.89048 /LL=14061 /DEF=Mus musculus coagulation factor II (F2), mRNA. /PROD=coagulation factor II /FL=gb:BC013662.1 gb:NM_010168.1	468.3	35.9	489.6	447	39	32.8	13.0446
1421422_at	gb:NM_138654.1 /DB_XREF=gi:20149731 /GEN=AF397014 /FEA=FLmRNA /CNT=7 /TID=Mm.36108.1 /TIER=FL /STK=2 /UG=Mm.36108 /LL=192136 /DEF=Mus musculus cDNA sequence AF397014 (AF397014), mRNA. /PROD=cDNA sequence AF397014 /FL=gb:NM_138654.1	47.55	3.7	43.2	51.9	4.3	3.1	12.8514
1419105_at	gb:NM_009108.1 /DB_XREF=gi:6677830 /GEN=Nr1h4 /FEA=FLmRNA /CNT=44 /TID=Mm.3095.1 /TIER=FL+Stack /STK=13 /UG=Mm.3095 /LL=20186 /DEF=Mus musculus nuclear receptor subfamily 1, group H, member 4 (Nr1h4), mRNA. /PROD=nuclear receptor subfamily 1, group H, member 4 /FL=gb:BC015261.1 gb:U09416.1 gb:NM_009108.1	205.4	16.1	209.8	201	2.2	30	12.7578
1446837_at	gb:BG074335 /DB_XREF=gi:12556904 /DB_XREF=H3133H04-3 /CLONE=H3133H04 /FEA=EST /CNT=2 /TID=Mm.182712.1 /TIER=ConsEnd /STK=2 /UG=Mm.182712 /UG_TITLE=ESTs	10.2	0.8	10.7	9.7	0.8	0.8	12.75
1451557_at	gb:BC024120.1 /DB_XREF=gi:18848347 /FEA=FLmRNA /CNT=88 /TID=Mm.28110.1 /TIER=FL+Stack /STK=9 /UG=Mm.28110 /DEF=Mus musculus, Similar to Tyrosine aminotransferase, clone MGC:37790 IMAGE:5097591, mRNA, complete cds. /PROD=Similar to Tyrosine aminotransferase /FL=gb:BC024120.1 gb:BC024264.1 gb:BC025934.1	878.35	69.45	912.8	843.9	65.7	73.2	12.6472
1428326_s_at	gb:AK005016.1 /DB_XREF=gi:12836643 /FEA=mRNA /CNT=65 /TID=Mm.2607.1 /TIER=Stack /STK=53 /UG=Mm.2607 /UG_TITLE=Mus musculus adult male liver cDNA, RIKEN full-length enriched library, clone:1300015I21:heat-responsive protein 12, full insert sequence /DEF=Mus musculus adult male liver cDNA, RIKEN full-length enriched library, clone:1300015I21:heat-responsive protein 12, full insert sequence.	2169.9	173	2250.4	2089.4	148.4	197.6	12.5428
1417741_at	gb:NM_133198.1 /DB_XREF=gi:18875341 /GEN=Pygl /FEA=FLmRNA /CNT=76 /TID=Mm.30047.1 /TIER=FL+Stack /STK=37 /UG=Mm.30047 /LL=110095 /DEF=Mus musculus liver glycogen phosphorylase (Pygl), mRNA. /PROD=liver glycogen phosphorylase /FL=gb:AF288783.1 gb:BC013636.1 gb:NM_133198.1	2715.75	216.8	2778.8	2652.7	226.1	207.5	12.5265
1438359_at	gb:AV066542 /DB_XREF=gi:5186370 /DB_XREF=AV066542 /CLONE=2010110A07 /FEA=EST /CNT=11 /TID=Mm.46323.1 /TIER=Stack /STK=11 /UG=Mm.46323 /LL=103393 /UG_GENE=AV066542 /UG_TITLE=expressed sequence AV066542	235.15	18.8	236.8	233.5	34.1	3.5	12.508
1419670_at	gb:NM_080845.1 /DB_XREF=gi:18252783 /GEN=Ftcd /FEA=FLmRNA /CNT=38 /TID=Mm.36278.1 /TIER=FL /STK=7 /UG=Mm.36278 /LL=14317 /DEF=Mus musculus formiminotransferase cyclodeaminase (Ftcd), mRNA. /PROD=formiminotransferase cyclodeaminase /FL=gb:BC010813.1 gb:NM_080845.1	663.05	53.45	669	657.1	27.6	79.3	12.4051
1418190_at	gb:NM_011134.1 /DB_XREF=gi:7242182 /GEN=Pon1 /FEA=FLmRNA /CNT=79 /TID=Mm.30107.1 /TIER=FL+Stack /STK=28 /UG=Mm.30107 /LL=18979 /DEF=Mus musculus paraoxonase 1 (Pon1), mRNA. /PROD=paraoxonase 1 /FL=gb:U32684.1 gb:NM_011134.1 gb:BC012706.1 gb:U72636.1	664.75	54.15	672.7	656.8	53.1	55.2	12.2761
1416468_at	gb:NM_013467.1 /DB_XREF=gi:7304880 /GEN=Aldh1a1 /FEA=FLmRNA /CNT=197 /TID=Mm.4514.1 /TIER=FL+Stack /STK=87 /UG=Mm.4514 /LL=11668 /DEF=Mus musculus aldehyde dehydrogenase family 1, subfamily A1 (Aldh1a1), mRNA. /PROD=alcohol dehydrogenase family 1, subfamily A1 /FL=gb:NM_013467.1 gb:M74570.1	7760.45	638.4	7659.1	7861.8	571.1	705.7	12.1561
1451335_at	gb:AF263458.1 /DB_XREF=gi:8571447 /FEA=FLmRNA /CNT=96 /TID=Mm.34609.1 /TIER=FL+Stack /STK=35 /UG=Mm.34609 /LL=231507 /UG_GENE=onzin /DEF=Mus musculus onzin mRNA, complete cds. /PROD=onzin /FL=gb:AF263458.1 gb:BC010789.1	559.6	46.15	574.1	545.1	51.7	40.6	12.1257
1419349_a_at	gb:BC010593.1 /DB_XREF=gi:14714876 /FEA=FLmRNA /CNT=127 /TID=Mm.104363.1 /TIER=FL+Stack /STK=10 /UG=Mm.104363 /LL=13105 /UG_GENE=Cyp2d9 /DEF=Mus musculus, cytochrome P450, 2d9, clone MGC:11540 IMAGE:3964178, mRNA, complete cds. /PROD=cytochrome P450, 2d9 /FL=gb:BC010593.1 gb:M23998.1 gb:M27168.1 gb:NM_010006.1	167	13.8	156.1	177.9	24.7	2.9	12.1014
1418916_a_at	gb:NM_029269.1 /DB_XREF=gi:15082217 /GEN=0610038O04Rik /FEA=FLmRNA /CNT=27 /TID=Mm.28247.1 /TIER=FL+Stack /STK=16 /UG=Mm.28247 /LL=75396 /DEF=Mus musculus RIKEN cDNA 0610038O04 gene (0610038O04Rik), mRNA. /PROD=putative pp-24 precursor /FL=gb:NM_029269.1	158.7	13.15	167.1	150.3	8.3	18	12.0684
1416225_at	gb:BC013477.1 /DB_XREF=gi:15488661 /FEA=FLmRNA /CNT=321 /TID=Mm.2409.1 /TIER=FL+Stack /STK=110 /UG=Mm.2409 /LL=11522 /UG_GENE=Adh1 /DEF=Mus musculus, alcohol dehydrogenase 1, complex, clone MGC:18885 IMAGE:4238555, mRNA, complete cds. /PROD=alcohol dehydrogenase 1, complex /FL=gb:NM_007409.1 gb:BC013477.1	10793.9	895	10679.1	10908.7	858.9	931.1	12.0602
1455383_at	gb:AW123841 /DB_XREF=gi:6099371 /DB_XREF=UI-M-BH2.1-app-a-06-0-UI.s1 /CLONE=UI-M-BH2.1-app-a-06-0-UI /FEA=EST /CNT=15 /TID=Mm.76757.1 /TIER=Stack /STK=15 /UG=Mm.76757 /UG_TITLE=ESTs	81.6	6.8	78.2	85	3.9	9.7	12
1427262_at	gb:L04961.1 /DB_XREF=gi:202420 /FEA=mRNA /CNT=151 /TID=Mm.4095.1 /TIER=Stack /STK=19 /UG=Mm.4095 /LL=22438 /UG_GENE=Xist /UG_TITLE=inactive X specific transcripts /DEF=Mouse nuclear-localized inactive X-specific transcript (Xist) mRNA.	11.9	1	12.6	11.2	1.1	0.9	11.9
1430557_at	gb:BB009682 /DB_XREF=gi:15403241 /DB_XREF=BB009682 /CLONE=4732490N24 /FEA=mRNA /CNT=16 /TID=Mm.59239.1 /TIER=ConsEnd /STK=1 /UG=Mm.59239 /LL=73979 /UG_GENE=4930434J08Rik /UG_TITLE=RIKEN cDNA 4930434J08 gene	19.6	1.65	20.6	18.6	1.6	1.7	11.8788
1419578_at	gb:NM_010775.1 /DB_XREF=gi:6754653 /GEN=Mbl1 /FEA=FLmRNA /CNT=28 /TID=Mm.8367.1 /TIER=FL+Stack /STK=8 /UG=Mm.8367 /LL=17194 /DEF=Mus musculus mannose binding lectin, liver (A) (Mbl1), mRNA. /PROD=mannose binding lectin, liver (A) /FL=gb:NM_010775.1 gb:D11441.1 gb:BC021762.1	184.6	15.55	178.1	191.1	6.7	24.4	11.8714
1423968_at	gb:BC022134.1 /DB_XREF=gi:18381173 /FEA=FLmRNA /CNT=149 /TID=Mm.29147.1 /TIER=FL+Stack /STK=71 /UG=Mm.29147 /DEF=Mus musculus, clone MGC:37820 IMAGE:5098754, mRNA, complete cds. /PROD=Unknown (protein for MGC:37820) /FL=gb:BC022134.1	64.45	5.5	64.1	64.8	6.1	4.9	11.7182
1423844_s_at	gb:BC026595.1 /DB_XREF=gi:20071820 /FEA=FLmRNA /CNT=138 /TID=Mm.206417.1 /TIER=FL+Stack /STK=92 /UG=Mm.206417 /DEF=Mus musculus, clone MGC:37300 IMAGE:4974777, mRNA, complete cds. /PROD=Unknown (protein for MGC:37300) /FL=gb:BC026595.1 gb:BC013472.1	908.95	77.9	904.9	913	95.3	60.5	11.6682
1424357_at	gb:BC026654.1 /DB_XREF=gi:20071860 /FEA=FLmRNA /CNT=59 /TID=Mm.31552.1 /TIER=FL+Stack /STK=36 /UG=Mm.31552 /DEF=Mus musculus, clone MGC:37581 IMAGE:4988382, mRNA, complete cds. /PROD=Unknown (protein for MGC:37581) /FL=gb:BC018222.1 gb:BC026654.1	468.9	40.4	477	460.8	30.3	50.5	11.6064
1415965_at	gb:NM_009127.1 /DB_XREF=gi:6677860 /GEN=Scd1 /FEA=FLmRNA /CNT=521 /TID=Mm.140785.1 /TIER=FL+Stack /STK=14 /UG=Mm.140785 /LL=20249 /DEF=Mus musculus stearoyl-Coenzyme A desaturase 1 (Scd1), mRNA. /PROD=stearoyl-Coenzyme A desaturase 1 /FL=gb:BC007474.1 gb:NM_009127.1	432.65	37.5	437.5	427.8	26.8	48.2	11.5373
1437040_at	gb:AV280878 /DB_XREF=gi:16391491 /DB_XREF=AV280878 /CLONE=4933417N20 /FEA=EST /CNT=36 /TID=Mm.52111.1 /TIER=Stack /STK=28 /UG=Mm.52111 /LL=98280 /UG_GENE=AI197444 /UG_TITLE=expressed sequence AI197444	481.3	41.8	468.8	493.8	38.2	45.4	11.5144
1441776_at	gb:BB732603 /DB_XREF=gi:16115878 /DB_XREF=BB732603 /CLONE=E970028F13 /FEA=EST /CNT=4 /TID=Mm.197113.1 /TIER=ConsEnd /STK=4 /UG=Mm.197113 /UG_TITLE=ESTs	17.7	1.55	18.8	16.6	1.2	1.9	11.4194
1435007_s_at	gb:BF531708 /DB_XREF=gi:11619071 /DB_XREF=602072604F1 /CLONE=IMAGE:4209816 /FEA=EST /CNT=41 /TID=Mm.202653.1 /TIER=Stack /STK=21 /UG=Mm.202653 /LL=104760 /UG_GENE=AI132487 /UG_TITLE=expressed sequence AI132487	2106.4	186.05	2059.9	2152.9	183.2	188.9	11.3217
1452480_at	gb:BC024760.1 /DB_XREF=gi:19353793 /FEA=mRNA /CNT=4 /TID=Mm.191491.1 /TIER=ConsEnd /STK=0 /UG=Mm.191491 /DEF=Mus musculus, clone IMAGE:5363184, mRNA, partial cds. /PROD=Unknown (protein for IMAGE:5363184)	22.4	2	23.2	21.6	1.1	2.9	11.2
1449434_at	gb:AK003671.1 /DB_XREF=gi:12834480 /GEN=Car3 /FEA=FLmRNA /CNT=422 /TID=Mm.300.1 /TIER=Stack /STK=91 /UG=Mm.300 /LL=12350 /UG_TITLE=carbonic anhydrase 3 /DEF=Mus musculus 18 days embryo whole body cDNA, RIKEN full-length enriched library, clone:1110013P06:carbonic anhydrase 3, full insert sequence. /FL=gb:BC011129.1 gb:NM_007606.1 gb:M27796.1	11130	994.65	10960.4	11299.5	1005.4	983.9	11.1898
1424758_s_at	gb:BC018416.1 /DB_XREF=gi:17390983 /FEA=FLmRNA /CNT=38 /TID=Mm.29094.1 /TIER=FL+Stack /STK=17 /UG=Mm.29094 /DEF=Mus musculus, clone MGC:25863 IMAGE:4196269, mRNA, complete cds. /PROD=Unknown (protein for MGC:25863) /FL=gb:BC018416.1	272.2	24.55	282.7	261.7	21.8	27.3	11.0876
1454649_at	gb:AV003635 /DB_XREF=gi:16356035 /DB_XREF=AV003635 /CLONE=0610031P22 /FEA=EST /CNT=102 /TID=Mm.22941.2 /TIER=Stack /STK=96 /UG=Mm.22941 /LL=78925 /UG_GENE=4930435F02Rik /UG_TITLE=RIKEN cDNA 4930435F02 gene	53.15	4.8	53.6	52.7	4.9	4.7	11.0729
1439617_s_at	gb:AI265463 /DB_XREF=gi:3883621 /DB_XREF=uj02c10.x1 /CLONE=IMAGE:1890738 /FEA=EST /CNT=8 /TID=Mm.200842.1 /TIER=ConsEnd /STK=7 /UG=Mm.200842 /LL=98888 /UG_GENE=AI265463 /UG_TITLE=expressed sequence AI265463	210.75	19.25	222.9	198.6	20.3	18.2	10.9481
1427370_at	gb:AK005066.1 /DB_XREF=gi:12836735 /FEA=mRNA /CNT=18 /TID=Mm.80810.1 /TIER=ConsEnd /STK=4 /UG=Mm.80810 /LL=71761 /UG_GENE=1300019J08Rik /UG_TITLE=RIKEN cDNA 1300019J08 gene /DEF=Mus musculus adult male liver cDNA, RIKEN full-length enriched library, clone:1300019J08:related to IMIDAZOLONEPROPIONASE (EC 3.5.2.7) (IMIDAZOLONE-5-PROPIONATE HYDROLASE), full insert sequence.	215.15	19.75	225.3	205	12.4	27.1	10.8937
1431263_at	gb:AK010703.1 /DB_XREF=gi:12846340 /FEA=mRNA /CNT=7 /TID=Mm.86667.1 /TIER=ConsEnd /STK=0 /UG=Mm.86667 /LL=73700 /UG_GENE=2410051C13Rik /UG_TITLE=RIKEN cDNA 2410051C13 gene /DEF=Mus musculus ES cells cDNA, RIKEN full-length enriched library, clone:2410051C13:homolog to 5-AMP-ACTIVATED PROTEIN KINASE, GAMMA-2 SUBUNIT (AMPK GAMMA-2 CHAIN) (AMPK GAMMA2) (H91620P), full insert sequence.	14.65	1.35	15.7	13.6	1.6	1.1	10.8519
1425218_a_at	gb:AF274959.1 /DB_XREF=gi:16551116 /FEA=FLmRNA /CNT=9 /TID=Mm.210437.2 /TIER=FL /STK=4 /UG=Mm.210437 /LL=117158 /UG_GENE=Scgb3a2 /DEF=Mus musculus UGRP1A mRNA, complete cds. /PROD=UGRP1A /FL=gb:AF274959.1	46.2	4.3	43.3	49.1	6.1	2.5	10.7442
1454067_a_at	gb:AK016432.1 /DB_XREF=gi:12855157 /FEA=mRNA /CNT=1 /TID=Mm.182227.2 /TIER=ConsEnd /STK=0 /UG=Mm.182227 /LL=70984 /UG_GENE=4931406C07Rik /UG_TITLE=RIKEN cDNA 4931406C07 gene /DEF=Mus musculus adult male testis cDNA, RIKEN full-length enriched library, clone:4931406C07:homolog to HYPOTHETICAL 35.1 KDA PROTEIN, full insert sequence.	941.25	87.95	966	916.5	89.3	86.6	10.7021
1444182_at	gb:AV376910 /DB_XREF=gi:16398092 /DB_XREF=AV376910 /CLONE=9130218M03 /FEA=EST /CNT=5 /TID=Mm.98583.1 /TIER=ConsEnd /STK=2 /UG=Mm.98583 /UG_TITLE=ESTs	90.7	8.55	84.6	96.8	12.4	4.7	10.6082
1425057_at	gb:BC019997.1 /DB_XREF=gi:18044105 /FEA=FLmRNA /CNT=38 /TID=Mm.104960.1 /TIER=FL /STK=7 /UG=Mm.104960 /LL=68371 /UG_GENE=0610038K03Rik /DEF=Mus musculus, RIKEN cDNA 0610038K03 gene, clone MGC:28693 IMAGE:4240949, mRNA, complete cds. /PROD=RIKEN cDNA 0610038K03 gene /FL=gb:BC019997.1	391.25	37.25	401	381.5	37.8	36.7	10.5034
1449853_at	gb:NM_053196.1 /DB_XREF=gi:16716496 /GEN=Sfxn2 /FEA=FLmRNA /CNT=16 /TID=Mm.197430.1 /TIER=FL /STK=5 /UG=Mm.197430 /LL=94279 /DEF=Mus musculus sideroflexin 2 (Sfxn2), mRNA. /PROD=sideroflexin 2 /FL=gb:NM_053196.1 gb:BC019808.1 gb:AF325261.1	43.75	4.25	41	46.5	3.7	4.8	10.2941
1427001_s_at	gb:BF580781 /DB_XREF=gi:11654493 /DB_XREF=602093939F1 /CLONE=IMAGE:4208433 /FEA=mRNA /CNT=63 /TID=Mm.202383.1 /TIER=Stack /STK=27 /UG=Mm.202383 /UG_TITLE=Mus musculus, clone IMAGE:4990763, mRNA	671.55	65.25	650.3	692.8	64.1	66.4	10.292
1424969_s_at	gb:BC027189.1 /DB_XREF=gi:20071297 /FEA=FLmRNA /CNT=22 /TID=Mm.200370.1 /TIER=FL+Stack /STK=10 /UG=Mm.200370 /LL=76654 /UG_GENE=1700124F02Rik /DEF=Mus musculus, clone MGC:28547 IMAGE:4196835, mRNA, complete cds. /PROD=Unknown (protein for MGC:28547) /FL=gb:BC027189.1	112.4	10.95	107.9	116.9	8	13.9	10.2648
1450717_at	gb:NM_007447.1 /DB_XREF=gi:6680687 /GEN=Ang /FEA=FLmRNA /CNT=28 /TID=Mm.2566.1 /TIER=FL+Stack /STK=17 /UG=Mm.2566 /LL=11727 /DEF=Mus musculus angiogenin (Ang), mRNA. /PROD=angiogenin /FL=gb:NM_007447.1	660.7	64.55	661.4	660	66.3	62.8	10.2355
1447354_at	gb:AW122208 /DB_XREF=gi:6097669 /DB_XREF=UI-M-BH2.2-aov-c-07-0-UI.s1 /CLONE=UI-M-BH2.2-aov-c-07-0-UI /FEA=EST /CNT=2 /TID=Mm.90404.1 /TIER=ConsEnd /STK=2 /UG=Mm.90404 /UG_TITLE=ESTs	8.65	0.85	8.5	8.8	0.8	0.9	10.1765
1417498_at	gb:NM_008878.1 /DB_XREF=gi:6679382 /GEN=Serpinf2 /FEA=FLmRNA /CNT=169 /TID=Mm.934.1 /TIER=FL+Stack /STK=43 /UG=Mm.934 /LL=18816 /DEF=Mus musculus serine (or cysteine) proteinase inhibitor, clade F (alpha-2 antiplasmin, pigment epithelium derived factor), member 2 (Serpinf2), mRNA. /PROD=plasmin inhibitor alpha 2 /FL=gb:NM_008878.1 gb:BC026756.1	97.85	9.65	100.1	95.6	9.6	9.7	10.1399
1417323_at	gb:NM_019976.1 /DB_XREF=gi:9910191 /GEN=Dda3-pending /FEA=FLmRNA /CNT=104 /TID=Mm.23776.1 /TIER=FL+Stack /STK=48 /UG=Mm.23776 /LL=56742 /DEF=Mus musculus differential display and activated by p53 (Dda3-pending), mRNA. /PROD=differential display and activated by p53 /FL=gb:BC019165.1 gb:AF156598.1 gb:NM_019976.1	57.1	5.65	58.6	55.6	7.2	4.1	10.1062
1444949_at	gb:BG068671 /DB_XREF=gi:12551240 /DB_XREF=H3068B01-3 /CLONE=H3068B01 /FEA=EST /CNT=3 /TID=Mm.173633.1 /TIER=ConsEnd /STK=2 /UG=Mm.173633 /UG_TITLE=ESTs	26.65	2.65	28.8	24.5	3.5	1.8	10.0566
1446397_at	gb:BB031367 /DB_XREF=gi:16258181 /DB_XREF=BB031367 /CLONE=5830463N04 /FEA=EST /CNT=2 /TID=Mm.215288.1 /TIER=ConsEnd /STK=2 /UG=Mm.215288 /UG_TITLE=ESTs	19.55	1.95	20.5	18.6	3.1	0.8	10.0256
1425546_a_at	gb:AF440692.1 /DB_XREF=gi:17046470 /FEA=FLmRNA /CNT=23 /TID=Mm.37214.2 /TIER=FL /STK=1 /UG=Mm.37214 /LL=22041 /UG_GENE=Trf /DEF=Mus musculus transferrin mRNA, complete cds. /PROD=transferrin /FL=gb:AF440692.1	7471.2	749.15	7363.5	7578.9	813.3	685	9.9729
1418645_at	gb:L07645.1 /DB_XREF=gi:193751 /FEA=FLmRNA /CNT=95 /TID=Mm.13000.1 /TIER=FL+Stack /STK=20 /UG=Mm.13000 /LL=15109 /UG_GENE=Hal /DEF=Mouse histidase locus histidine ammonia-lyase mRNA, complete cds. /PROD=histidine ammonia-lyase /FL=gb:NM_010401.1 gb:L07645.1	213.4	21.65	201	225.8	19.9	23.4	9.85681
1451426_at	gb:AF316999.1 /DB_XREF=gi:13194585 /GEN=D11lgp2 /FEA=FLmRNA /CNT=47 /TID=Mm.170797.2 /TIER=FL+Stack /STK=21 /UG=Mm.170797 /LL=80861 /DEF=Mus musculus D11lgp2 mRNA, complete cds. /PROD=unknown /FL=gb:AF316999.1	119.25	12.1	126.8	111.7	9.4	14.8	9.85537
1418976_s_at	gb:NM_009894.1 /DB_XREF=gi:6753421 /GEN=Cideb /FEA=FLmRNA /CNT=56 /TID=Mm.10737.1 /TIER=FL+Stack /STK=15 /UG=Mm.10737 /LL=12684 /DEF=Mus musculus cell death-inducing DNA fragmentation factor, alpha subunit-like effector B (Cideb), mRNA. /PROD=cell death-inducing DNA fragmentation factor,alpha subunit-like effector B /FL=gb:NM_009894.1 gb:BC012664.1 gb:AF041377.1	1902.75	195.2	1985.8	1819.7	197.8	192.6	9.74769
1442938_at	gb:BG066579 /DB_XREF=gi:12549236 /DB_XREF=H3045F03-3 /CLONE=H3045F03 /FEA=EST /CNT=3 /TID=Mm.155610.1 /TIER=ConsEnd /STK=3 /UG=Mm.155610 /LL=52546 /UG_GENE=D12Ertd247e /UG_TITLE=DNA segment, Chr 12, ERATO Doi 247, expressed	8.25	0.85	8.6	7.9	0.6	1.1	9.70588
1418739_at	gb:NM_013731.1 /DB_XREF=gi:7305482 /GEN=Sgk2 /FEA=FLmRNA /CNT=36 /TID=Mm.26462.1 /TIER=FL+Stack /STK=19 /UG=Mm.26462 /LL=27219 /DEF=Mus musculus serumglucocorticoid regulated kinase 2 (Sgk2), mRNA. /PROD=serumglucocorticoid regulated kinase 2 /FL=gb:BC026549.1 gb:AF169033.1 gb:NM_013731.1	460.4	47.85	432.9	487.9	54.2	41.5	9.62173
1437536_at	gb:BM951276 /DB_XREF=gi:19434866 /DB_XREF=UI-M-EH0-bus-f-15-0-UI.r1 /CLONE=IMAGE:5686286 /FEA=EST /CNT=70 /TID=Mm.39703.1 /TIER=Stack /STK=16 /UG=Mm.39703 /LL=101664 /UG_GENE=AI842067 /UG_TITLE=expressed sequence AI842067	446.9	46.65	410	483.8	30.5	62.8	9.57985
1429316_at	gb:AK018120.1 /DB_XREF=gi:12857691 /FEA=mRNA /CNT=55 /TID=Mm.87660.1 /TIER=Stack /STK=48 /UG=Mm.87660 /LL=70727 /UG_GENE=6330404M18Rik /UG_TITLE=RIKEN cDNA 6330404M18 gene /DEF=Mus musculus adult male medulla oblongata cDNA, RIKEN full-length enriched library, clone:6330404M18:hypothetical protein, full insert sequence.	16.6	1.75	17.2	16	1.9	1.6	9.48571
1416316_at	gb:BC013442.1 /DB_XREF=gi:15488596 /FEA=FLmRNA /CNT=235 /TID=Mm.6611.1 /TIER=FL+Stack /STK=99 /UG=Mm.6611 /LL=26458 /UG_GENE=Slc27a2 /DEF=Mus musculus, solute carrier family 27 (fatty acid transporter), member 2, clone MGC:18372 IMAGE:4236616, mRNA, complete cds. /PROD=solute carrier family 27 (fatty acidtransporter), member 2 /FL=gb:AF033031.1 gb:BC022170.1 gb:BC024735.1 gb:AF072757.1 gb:BC01344…	216.3	22.95	214.1	218.5	15.5	30.4	9.42484
1420966_at	gb:NM_011017.1 /DB_XREF=gi:6754951 /GEN=Slc25a15 /FEA=FLmRNA /CNT=77 /TID=Mm.200907.1 /TIER=FL /STK=2 /UG=Mm.200907 /LL=18408 /DEF=Mus musculus solute carrier family 25 (mitochondrial carrier; ornithine transporter), member 15 (Slc25a15), mRNA. /PROD=solute carrier family 25 (mitochondrial carrier;ornithine transporter), member 15 /FL=gb:NM_011017.1 gb:AF133914.1	97.45	10.35	99.3	95.6	6.4	14.3	9.41546
1449374_at	gb:BC013525.1 /DB_XREF=gi:15488781 /FEA=FLmRNA /CNT=74 /TID=Mm.8543.1 /TIER=FL+Stack /STK=12 /UG=Mm.8543 /LL=19193 /UG_GENE=Pso /DEF=Mus musculus, peroxisomal sarcosine oxidase, clone MGC:19202 IMAGE:4237443, mRNA, complete cds. /PROD=peroxisomal sarcosine oxidase /FL=gb:BC013525.1 gb:NM_008952.1 gb:U94700.1	558.55	59.55	577.4	539.7	59.4	59.7	9.37951
1427249_x_at	gb:AW112849 /DB_XREF=gi:6825562 /DB_XREF=MC1167 /CLONE=MC1167 /FEA=mRNA /CNT=34 /TID=Mm.197537.1 /TIER=Stack /STK=26 /UG=Mm.197537 /LL=17842 /UG_GENE=Mup3 /UG_TITLE=major urinary protein 3	7.95	0.85	7.6	8.3	1.1	0.6	9.35294
1429987_at	gb:AK018112.1 /DB_XREF=gi:12857678 /FEA=mRNA /CNT=8 /TID=Mm.12289.1 /TIER=ConsEnd /STK=5 /UG=Mm.12289 /LL=70718 /UG_GENE=6330404C01Rik /UG_TITLE=RIKEN cDNA 6330404C01 gene /DEF=Mus musculus adult male medulla oblongata cDNA, RIKEN full-length enriched library, clone:6330404C01:unclassifiable, full insert sequence.	17.1	1.85	16.3	17.9	1.2	2.5	9.24324
1428738_a_at	gb:BG072279 /DB_XREF=gi:12554848 /DB_XREF=H3108G07-3 /CLONE=H3108G07 /FEA=mRNA /CNT=113 /TID=Mm.154012.1 /TIER=Stack /STK=23 /UG=Mm.154012 /LL=66039 /UG_GENE=0610008K04Rik /UG_TITLE=RIKEN cDNA 0610008K04 gene	1308.8	142.05	1341.9	1275.7	135.6	148.5	9.21366
1427329_a_at	gb:AI326478 /DB_XREF=gi:4060907 /DB_XREF=mn86h06.x1 /CLONE=IMAGE:551003 /FEA=mRNA /CNT=194 /TID=Mm.28362.2 /TIER=Stack /STK=8 /UG=Mm.28362 /LL=104790 /UG_GENE=AI326478 /UG_TITLE=expressed sequence AI326478	1216.25	132.05	1193.7	1238.8	122	142.1	9.21053
1455324_at	gb:BQ176176 /DB_XREF=gi:20351668 /DB_XREF=UI-M-DJ2-bwg-e-24-0-UI.s1 /CLONE=UI-M-DJ2-bwg-e-24-0-UI /FEA=EST /CNT=45 /TID=Mm.41360.1 /TIER=Stack /STK=16 /UG=Mm.41360 /LL=106419 /UG_GENE=AW494639 /UG_TITLE=expressed sequence AW494639	195.7	21.3	189.5	201.9	21.5	21.1	9.18779
1431833_a_at	gb:AK004902.1 /DB_XREF=gi:12836438 /GEN=Hmgcs2 /FEA=mRNA /CNT=1 /TID=Mm.10633.2 /TIER=ConsEnd /STK=0 /UG=Mm.10633 /LL=15360 /UG_TITLE=3-hydroxy-3-methylglutaryl-Coenzyme A synthase 2 /DEF=Mus musculus adult male liver cDNA, RIKEN full-length enriched library, clone:1300004J23:3-hydroxy-3-methylglutaryl-Coenzyme A synthase 2, full insert sequence.	1239	135.5	1216.3	1261.7	132.6	138.4	9.14391
1419559_at	gb:BC011228.1 /DB_XREF=gi:15029981 /FEA=FLmRNA /CNT=56 /TID=Mm.10976.1 /TIER=FL+Stack /STK=8 /UG=Mm.10976 /LL=64385 /UG_GENE=Cyp4f14 /DEF=Mus musculus, cytochrome P450, subfamily IVF, polypeptide 14 (leukotriene B4 omega hydroxylase), clone MGC:18804 IMAGE:4195156, mRNA, complete cds. /PROD=cytochrome P450, subfamily IVF, polypeptide 14(leukotriene B4 omega hydroxylase) /FL=gb:NM_022434.1 gb:BC01…	31.05	3.4	30	32.1	3.6	3.2	9.13235
1419684_at	gb:NM_021443.1 /DB_XREF=gi:10946817 /GEN=Scya8 /FEA=FLmRNA /CNT=15 /TID=Mm.42029.1 /TIER=FL /STK=7 /UG=Mm.42029 /LL=20307 /DEF=Mus musculus small inducible cytokine A8 (Scya8), mRNA. /PROD=small inducible cytokine A8 /FL=gb:AB023418.1 gb:NM_021443.1	930.1	102.35	913.4	946.8	96.4	108.3	9.08744
1441895_x_at	gb:AV226590 /DB_XREF=gi:6178257 /DB_XREF=AV226590 /CLONE=4021401I22 /FEA=EST /CNT=4 /TID=Mm.83072.1 /TIER=ConsEnd /STK=4 /UG=Mm.83072 /UG_TITLE=ESTs	16.7	1.85	15.4	18	1.7	2	9.02703
1432767_at	gb:AK021380.1 /DB_XREF=gi:12862254 /FEA=mRNA /CNT=2 /TID=Mm.160010.1 /TIER=ConsEnd /STK=0 /UG=Mm.160010 /LL=77869 /UG_GENE=E130112B07Rik /UG_TITLE=RIKEN cDNA E130112B07 gene /DEF=Mus musculus 0 day neonate eyeball cDNA, RIKEN full-length enriched library, clone:E130112B07:unclassifiable transcript, full insert sequence.	27.85	3.1	28.1	27.6	2.1	4.1	8.98387
1438329_at	gb:BB745017 /DB_XREF=gi:16147956 /DB_XREF=BB745017 /CLONE=F530006B12 /FEA=EST /CNT=13 /TID=Mm.212803.1 /TIER=Stack /STK=11 /UG=Mm.212803 /UG_TITLE=ESTs, Weakly similar to T08664 Toll protein-like receptor DKFZp547I0610.1 (H.sapiens)	26.4	2.95	26.7	26.1	3.4	2.5	8.94915
1420144_x_at	gb:AI464227 /DB_XREF=gi:4318257 /DB_XREF=vc42e08.x1 /CLONE=IMAGE:777254 /FEA=EST /CNT=1 /TID=Mm.36240.2 /TIER=ConsEnd /STK=1 /UG=Mm.36240 /UG_TITLE=ESTs	16.5	1.85	16.2	16.8	1.3	2.4	8.91892
1448485_at	gb:NM_008116.1 /DB_XREF=gi:6679994 /GEN=Ggtp /FEA=FLmRNA /CNT=121 /TID=Mm.4559.1 /TIER=FL+Stack /STK=67 /UG=Mm.4559 /LL=14598 /DEF=Mus musculus gamma-glutamyl transpeptidase (Ggtp), mRNA. /PROD=gamma-glutamyl transpeptidase /FL=gb:NM_008116.1 gb:U30509.1 gb:BC012969.1	14.65	1.65	15	14.3	2	1.3	8.87879
1424995_at	gb:BB408396 /DB_XREF=gi:16415674 /DB_XREF=BB408396 /CLONE=C430006L12 /FEA=FLmRNA /CNT=50 /TID=Mm.197182.1 /TIER=Stack /STK=13 /UG=Mm.197182 /UG_TITLE=Mus musculus, similar to hypothetical protein, clone MGC:37792 IMAGE:5097665, mRNA, complete cds /FL=gb:BC025834.1 gb:BC025935.1	287.45	33.25	286.8	288.1	43.2	23.3	8.64511
1421214_at	gb:BE287856 /DB_XREF=gi:9167148 /DB_XREF=601098675F1 /CLONE=IMAGE:3497106 /FEA=FLmRNA /CNT=15 /TID=Mm.8396.1 /TIER=ConsEnd /STK=0 /UG=Mm.8396 /LL=12763 /UG_GENE=Cmah /UG_TITLE=cytidine monophospho-N-acetylneuraminic acid hydroxylase /FL=gb:NM_007717.1 gb:D21826.1	106.65	12.35	104	109.3	10.7	14	8.63563
1427961_s_at	gb:BC028826.1 /DB_XREF=gi:20380045 /FEA=mRNA /CNT=31 /TID=Mm.221171.1 /TIER=Stack /STK=11 /UG=Mm.221171 /DEF=Mus musculus, Similar to UDP glycosyltransferase 2 family, polypeptide B4, clone MGC:37823 IMAGE:5098890, mRNA, complete cds. /PROD=Similar to UDP glycosyltransferase 2 family,polypeptide B4	247.35	28.7	248.1	246.6	27.4	30	8.61847
1417246_at	gb:NM_007376.1 /DB_XREF=gi:6680607 /GEN=A2m /FEA=FLmRNA /CNT=190 /TID=Mm.27725.1 /TIER=FL+Stack /STK=51 /UG=Mm.27725 /LL=11287 /DEF=Mus musculus alpha-2-macroglobulin (A2m), mRNA. /PROD=alpha-2-macroglobulin /FL=gb:M93264.1 gb:NM_007376.1	417.65	48.6	425.5	409.8	43	54.2	8.59362
1453439_at	gb:AK017352.1 /DB_XREF=gi:12856547 /FEA=mRNA /CNT=6 /TID=Mm.79700.1 /TIER=ConsEnd /STK=3 /UG=Mm.79700 /LL=71421 /UG_GENE=5430427O21Rik /UG_TITLE=RIKEN cDNA 5430427O21 gene /DEF=Mus musculus 6 days neonate head cDNA, RIKEN full-length enriched library, clone:5430427O21:hypothetical protein, full insert sequence.	60.35	7.05	58.4	62.3	7.3	6.8	8.56028
1427655_a_at	gb:M37694.1 /DB_XREF=gi:293824 /FEA=mRNA /CNT=2 /TID=Mm.3888.2 /TIER=ConsEnd /STK=0 /UG=Mm.3888 /DEF=Mouse (clone RAD11) T-cell receptor rearranged delta-chain mRNA V-D-J-C region, 3 end. /PROD=T cell receptor delta-chain	82.1	9.65	83.2	81	9.7	9.6	8.50777
1415964_at	gb:BC007474.1 /DB_XREF=gi:13938634 /FEA=FLmRNA /CNT=521 /TID=Mm.140785.1 /TIER=FL+Stack /STK=156 /UG=Mm.140785 /LL=20249 /UG_GENE=Scd1 /DEF=Mus musculus, stearoyl-Coenzyme A desaturase 1, clone MGC:6427 IMAGE:3599932, mRNA, complete cds. /PROD=stearoyl-Coenzyme A desaturase 1 /FL=gb:BC007474.1 gb:NM_009127.1	8827.9	1042.95	8648	9007.8	1002.3	1083.6	8.46436
1449462_at	gb:NM_026085.1 /DB_XREF=gi:13385583 /GEN=3110049J23Rik /FEA=FLmRNA /CNT=24 /TID=Mm.24795.1 /TIER=FL+Stack /STK=10 /UG=Mm.24795 /LL=67307 /DEF=Mus musculus RIKEN cDNA 3110049J23 gene (3110049J23Rik), mRNA. /PROD=RIKEN cDNA 3110049J23 /FL=gb:NM_026085.1	200	23.65	188.1	211.9	24.4	22.9	8.45666
1417231_at	gb:BC015252.1 /DB_XREF=gi:15929633 /FEA=FLmRNA /CNT=105 /TID=Mm.117068.1 /TIER=FL+Stack /STK=52 /UG=Mm.117068 /LL=12738 /UG_GENE=Cldn2 /DEF=Mus musculus, claudin 2, clone MGC:18348 IMAGE:4223446, mRNA, complete cds. /PROD=claudin 2 /FL=gb:AF072128.1 gb:BC015252.1 gb:NM_016675.1	75.45	8.95	73.1	77.8	14.4	3.5	8.43017
1448813_at	gb:NM_023383.1 /DB_XREF=gi:13184049 /GEN=Aadac /FEA=FLmRNA /CNT=90 /TID=Mm.24547.1 /TIER=FL+Stack /STK=38 /UG=Mm.24547 /LL=67758 /DEF=Mus musculus arylacetamide deacetylase (esterase) (Aadac), mRNA. /PROD=arylacetamide deacetylase (esterase) /FL=gb:BC019999.1 gb:NM_023383.1	152.9	18.4	155.2	150.6	19	17.8	8.30978
1425033_at	gb:BC018306.1 /DB_XREF=gi:17390717 /FEA=FLmRNA /CNT=30 /TID=Mm.24030.1 /TIER=FL+Stack /STK=8 /UG=Mm.24030 /DEF=Mus musculus, Similar to solute carrier family 17 (sodium phosphate), member 2, clone MGC:19073 IMAGE:4193755, mRNA, complete cds. /PROD=Similar to solute carrier family 17 (sodiumphosphate), member 2 /FL=gb:BC018306.1	28.25	3.4	26.7	29.8	2.4	4.4	8.30882
1422019_at	gb:NM_009371.1 /DB_XREF=gi:6678324 /GEN=Tgfbr2 /FEA=FLmRNA /CNT=22 /TID=Mm.1377.1 /TIER=FL /STK=1 /UG=Mm.1377 /LL=21813 /DEF=Mus musculus transforming growth factor, beta receptor II (Tgfbr2), mRNA. /PROD=transforming growth factor, beta receptor II /FL=gb:NM_009371.1	12.85	1.55	12.8	12.9	2.1	1	8.29032
1421983_s_at	gb:BF235476 /DB_XREF=gi:11148078 /DB_XREF=602025284F1 /CLONE=IMAGE:4160684 /FEA=FLmRNA /CNT=35 /TID=Mm.220337.1 /TIER=ConsEnd /STK=0 /UG=Mm.220337 /LL=15378 /UG_GENE=Hnf4 /UG_TITLE=hepatic nuclear factor 4 /FL=gb:NM_008261.1	226.05	27.35	218	234.1	28.5	26.2	8.26508
1456978_s_at	gb:BG070237 /DB_XREF=gi:12552806 /DB_XREF=H3085B08-3 /CLONE=H3085B08 /FEA=EST /CNT=6 /TID=Mm.23578.1 /TIER=ConsEnd /STK=6 /UG=Mm.23578 /LL=52039 /UG_GENE=D19Ertd652e /UG_TITLE=DNA segment, Chr 19, ERATO Doi 652, expressed	34.95	4.25	32.8	37.1	4.3	4.2	8.22353
1424934_at	gb:BC027200.1 /DB_XREF=gi:20071112 /FEA=FLmRNA /CNT=32 /TID=Mm.26741.1 /TIER=FL+Stack /STK=11 /UG=Mm.26741 /LL=71773 /UG_GENE=1300012D20Rik /DEF=Mus musculus, Similar to UDP glycosyltransferase 2 family, polypeptide B17, clone MGC:28464 IMAGE:4161686, mRNA, complete cds. /PROD=Similar to UDP glycosyltransferase 2 family,polypeptide B17 /FL=gb:BC027200.1	151.4	18.75	151.9	150.9	24.5	13	8.07467
1427577_x_at	gb:BF301241 /DB_XREF=gi:11247764 /DB_XREF=602029676F1 /CLONE=IMAGE:4164906 /FEA=mRNA /CNT=4 /TID=Mm.57033.1 /TIER=ConsEnd /STK=0 /UG=Mm.57033 /UG_TITLE=M.musculus immunoglobulin kappa chain variable region	43.9	5.5	46.6	41.2	5.4	5.6	7.98182
1455271_at	gb:BB560177 /DB_XREF=gi:16449077 /DB_XREF=BB560177 /CLONE=E530011N06 /FEA=EST /CNT=30 /TID=Mm.27799.3 /TIER=Stack /STK=18 /UG=Mm.27799 /LL=66239 /UG_GENE=1500011J06Rik /UG_TITLE=RIKEN cDNA 1500011J06 gene	417.65	52.35	412.5	422.8	59.4	45.3	7.97803
1443545_at	gb:BB278652 /DB_XREF=gi:16401092 /DB_XREF=BB278652 /CLONE=A930012E13 /FEA=EST /CNT=3 /TID=Mm.208497.1 /TIER=ConsEnd /STK=3 /UG=Mm.208497 /UG_TITLE=ESTs	14.7	1.85	13.9	15.5	1.4	2.3	7.94595
1418845_at	gb:NM_008934.1 /DB_XREF=gi:6679476 /GEN=Proc /FEA=FLmRNA /CNT=47 /TID=Mm.2786.1 /TIER=FL+Stack /STK=17 /UG=Mm.2786 /LL=19123 /DEF=Mus musculus protein C (Proc), mRNA. /PROD=protein C /FL=gb:AF318182.1 gb:BC013896.1 gb:NM_008934.1 gb:D10445.1	135.3	17.05	132.4	138.2	25.3	8.8	7.93548
1443637_at	gb:BB747403 /DB_XREF=gi:16150340 /DB_XREF=BB747403 /CLONE=F530202P13 /FEA=EST /CNT=3 /TID=Mm.185413.1 /TIER=ConsEnd /STK=3 /UG=Mm.185413 /UG_TITLE=ESTs	21.2	2.7	22.2	20.2	2.3	3.1	7.85185
1447446_at	gb:AU016576 /DB_XREF=gi:3371580 /DB_XREF=AU016576 /CLONE=J0726H11 /FEA=EST /CNT=2 /TID=Mm.173283.1 /TIER=ConsEnd /STK=2 /UG=Mm.173283 /UG_TITLE=ESTs	12.1	1.55	12.8	11.4	1.1	2	7.80645
1436453_at	gb:BB144871 /DB_XREF=gi:8799808 /DB_XREF=BB144871 /CLONE=9930027H11 /FEA=EST /CNT=10 /TID=Mm.25766.1 /TIER=Stack /STK=9 /UG=Mm.25766 /LL=101918 /UG_GENE=BB144871 /UG_TITLE=expressed sequence BB144871	172.05	22.15	180.5	163.6	15.9	28.4	7.76749
1443945_at	gb:BB374054 /DB_XREF=gi:16407241 /DB_XREF=BB374054 /CLONE=C130073F10 /FEA=EST /CNT=9 /TID=Mm.34251.1 /TIER=ConsEnd /STK=2 /UG=Mm.34251 /UG_TITLE=ESTs, Weakly similar to YA04_HUMAN HYPOTHETICAL PROTEIN DJ845O24.2 (H.sapiens)	24.75	3.2	23.9	25.6	4.2	2.2	7.73438
1456371_a_at	gb:BQ266582 /DB_XREF=gi:20491657 /DB_XREF=NISC_ff13h11.x1 /CLONE=IMAGE:2866028 /FEA=EST /CNT=11 /TID=Mm.202216.3 /TIER=Stack /STK=11 /UG=Mm.202216 /LL=71774 /UG_GENE=1300007L22Rik /UG_TITLE=RIKEN cDNA 1300007L22 gene	42.3	5.5	39.8	44.8	4	7	7.69091
1429262_at	gb:AK005472.1 /DB_XREF=gi:12838051 /FEA=mRNA /CNT=23 /TID=Mm.30172.1 /TIER=Stack /STK=8 /UG=Mm.30172 /LL=73246 /UG_GENE=1600016B17Rik /UG_TITLE=RIKEN cDNA 1600016B17 gene /DEF=Mus musculus adult female placenta cDNA, RIKEN full-length enriched library, clone:1600016B17:Ras association (RalGDSAF-6) domain containing protein, full insert sequence.	42.05	5.5	39.9	44.2	2.9	8.1	7.64546
1447042_at	gb:AW555329 /DB_XREF=gi:7200740 /DB_XREF=L0252H08-3 /CLONE=L0252H08 /FEA=EST /CNT=2 /TID=Mm.103136.1 /TIER=ConsEnd /STK=2 /UG=Mm.103136 /UG_TITLE=ESTs	31.6	4.15	29.1	34.1	4.2	4.1	7.61446
1420573_at	gb:NM_010467.1 /DB_XREF=gi:6912415 /GEN=Hoxd1 /FEA=FLmRNA /CNT=6 /TID=Mm.4932.1 /TIER=FL /STK=4 /UG=Mm.4932 /LL=15429 /DEF=Mus musculus homeo box D1 (Hoxd1), mRNA. /PROD=homeo box D1 /FL=gb:NM_010467.1	11.8	1.55	11.3	12.3	2	1.1	7.6129
1418979_at	gb:NM_134072.1 /DB_XREF=gi:19527293 /GEN=AW557061 /FEA=FLmRNA /CNT=83 /TID=Mm.26838.1 /TIER=FL+Stack /STK=15 /UG=Mm.26838 /LL=105387 /DEF=Mus musculus expressed sequence AW557061 (AW557061), mRNA. /PROD=expressed sequence AW557061 /FL=gb:BC026628.1 gb:BC013482.1 gb:NM_134072.1	683	89.95	692.4	673.6	78	101.9	7.59311
1421905_at	gb:BB829563 /DB_XREF=gi:17007806 /DB_XREF=BB829563 /CLONE=G930007L12 /FEA=FLmRNA /CNT=120 /TID=Mm.34104.1 /TIER=Stack /STK=9 /UG=Mm.34104 /LL=116940 /UG_GENE=Ncoa6ip /UG_TITLE=nuclear receptor coactivator 6 interacting protein /FL=gb:NM_054089.1 gb:AF389908.1	44.75	5.9	41.6	47.9	4.2	7.6	7.58475
1420451_at	gb:NM_021370.1 /DB_XREF=gi:10946701 /GEN=Inac-pending /FEA=FLmRNA /CNT=6 /TID=Mm.88839.1 /TIER=FL /STK=5 /UG=Mm.88839 /LL=58170 /DEF=Mus musculus amiloride-sensitive sodium channel (Inac-pending), mRNA. /PROD=amiloride-sensitive sodium channel /FL=gb:NM_021370.1	14	1.85	13.9	14.1	1.1	2.6	7.56757
1419100_at	gb:NM_009252.1 /DB_XREF=gi:6678092 /GEN=Spi2-2 /FEA=FLmRNA /CNT=61 /TID=Mm.22650.1 /TIER=FL+Stack /STK=13 /UG=Mm.22650 /LL=20716 /DEF=Mus musculus serine protease inhibitor 2-2 (Spi2-2), mRNA. /PROD=serine protease inhibitor 2-2 /FL=gb:NM_009252.1 gb:M64086.1 gb:BC013651.1	849.6	112.75	859.4	839.8	123.3	102.2	7.53525
1436696_x_at	gb:AV038436 /DB_XREF=gi:4858101 /DB_XREF=AV038436 /CLONE=1600029N05 /FEA=EST /CNT=8 /TID=Mm.36666.3 /TIER=Stack /STK=8 /UG=Mm.36666 /LL=66996 /UG_GENE=Ceacam11 /UG_TITLE=CEA-related cell adhesion molecule 11	12	1.6	12.1	11.9	1.7	1.5	7.5
1437504_at	gb:AV316605 /DB_XREF=gi:15406084 /DB_XREF=AV316605 /CLONE=5830437K10 /FEA=EST /CNT=20 /TID=Mm.124291.1 /TIER=Stack /STK=17 /UG=Mm.124291 /LL=98911 /UG_GENE=AI316789 /UG_TITLE=expressed sequence AI316789	25.05	3.35	25.1	25	4.9	1.8	7.47761
1423478_at	gb:BF660388 /DB_XREF=gi:11925522 /DB_XREF=maa89a09.x1 /CLONE=IMAGE:3823792 /FEA=FLmRNA /CNT=40 /TID=Mm.4182.1 /TIER=Stack /STK=17 /UG=Mm.4182 /LL=18751 /UG_GENE=Prkcb /UG_TITLE=protein kinase C, beta /FL=gb:NM_008855.1	92.85	12.45	94.3	91.4	8.1	16.8	7.45783
1433408_a_at	gb:AK010648.1 /DB_XREF=gi:12846241 /FEA=mRNA /CNT=1 /TID=Mm.23828.1 /TIER=ConsEnd /STK=0 /UG=Mm.23828 /LL=70024 /UG_GENE=2410041F14Rik /UG_TITLE=RIKEN cDNA 2410041F14 gene /DEF=Mus musculus ES cells cDNA, RIKEN full-length enriched library, clone:2410041F14:unclassifiable, full insert sequence.	261.15	35.05	251.5	270.8	48.3	21.8	7.45078
1416607_at	gb:NM_133732.1 /DB_XREF=gi:19526925 /GEN=4931406C07Rik /FEA=FLmRNA /CNT=239 /TID=Mm.182227.1 /TIER=FL+Stack /STK=78 /UG=Mm.182227 /LL=70984 /DEF=Mus musculus RIKEN cDNA 4931406C07 gene (4931406C07Rik), mRNA. /PROD=RIKEN cDNA 4931406C07 /FL=gb:BC016078.1 gb:BC011540.1 gb:NM_133732.1	2173.6	292.05	2156.7	2190.5	269.9	314.2	7.44256
1449555_a_at	gb:NM_021564.1 /DB_XREF=gi:10947005 /GEN=Fetub /FEA=FLmRNA /CNT=57 /TID=Mm.28461.1 /TIER=FL /STK=7 /UG=Mm.28461 /LL=59083 /DEF=Mus musculus fetuin beta (Fetub), mRNA. /PROD=fetuin beta /FL=gb:NM_021564.1	220.2	29.65	223	217.4	38.3	21	7.42664
1452354_at	gb:AK013367.1 /DB_XREF=gi:12850681 /FEA=mRNA /CNT=32 /TID=Mm.54981.1 /TIER=Stack /STK=9 /UG=Mm.54981 /LL=72792 /UG_GENE=2810459M11Rik /UG_TITLE=RIKEN cDNA 2810459M11 gene /DEF=Mus musculus 10, 11 days embryo whole body cDNA, RIKEN full-length enriched library, clone:2810459M11:hypothetical protein, full insert sequence.	164.2	22.2	156.8	171.6	25.1	19.3	7.3964
1456635_at	gb:AW909306 /DB_XREF=gi:8074542 /DB_XREF=uf46h05.x1 /CLONE=IMAGE:1514457 /FEA=EST /CNT=16 /TID=Mm.220944.3 /TIER=Stack /STK=8 /UG=Mm.220944 /LL=78814 /UG_GENE=5031415C07Rik /UG_TITLE=RIKEN cDNA 5031415C07 gene	54.95	7.45	54.6	55.3	8	6.9	7.37584
1447424_at	gb:AW763562 /DB_XREF=gi:7695502 /DB_XREF=ur62h06.x1 /CLONE=IMAGE:3154907 /FEA=EST /CNT=2 /TID=Mm.105073.1 /TIER=ConsEnd /STK=2 /UG=Mm.105073 /UG_TITLE=ESTs, Weakly similar to METE_YEAST 5-METHYLTETRAHYDROPTEROYLTRIGLUTAMATE--HOMOCYSTEINE METHYLTRANSFERASE (METHIONINE SYNTHASE, VITAMIN-B12 INDEPENDENT ISOZYME) (COBALAMIN-INDEPENDENT METHIONINE SYNTHASE) (DELTA-P8 PROTEIN) (S.cerevisiae)	29.05	3.95	29.5	28.6	3.4	4.5	7.35443
1422651_at	gb:NM_009605.1 /DB_XREF=gi:18373300 /GEN=Acrp30 /FEA=FLmRNA /CNT=91 /TID=Mm.3969.1 /TIER=FL+Stack /STK=21 /UG=Mm.3969 /LL=11450 /DEF=Mus musculus adipocyte complement related protein of 30 kDa (Acrp30), mRNA. /PROD=adipocyte complement related protein of 30 kDa /FL=gb:NM_009605.1 gb:U49915.1 gb:U37222.1	1647.3	225.85	1629	1665.6	215.3	236.4	7.29378
1452260_at	gb:BB221402 /DB_XREF=gi:16353605 /DB_XREF=BB221402 /CLONE=A530066M24 /FEA=mRNA /CNT=71 /TID=Mm.10026.1 /TIER=Stack /STK=32 /UG=Mm.10026 /LL=14311 /UG_GENE=Fsp27 /UG_TITLE=fat specific gene 27	264.75	36.45	261.4	268.1	46.5	26.4	7.26337
1425385_a_at	gb:BC018365.1 /DB_XREF=gi:17390851 /FEA=FLmRNA /CNT=9 /TID=Mm.144308.1 /TIER=FL /STK=2 /UG=Mm.144308 /LL=16014 /UG_GENE=Igh-1 /DEF=Mus musculus, Similar to immunoglobulin heavy chain 1 (serum IgG2a), clone MGC:18751 IMAGE:4009847, mRNA, complete cds. /PROD=Similar to immunoglobulin heavy chain 1 (serumIgG2a) /FL=gb:BC018365.1	609.2	83.9	649.9	568.5	91.3	76.5	7.26103
1437075_at	gb:BB099015 /DB_XREF=gi:16261278 /DB_XREF=BB099015 /CLONE=9430066I12 /FEA=EST /CNT=28 /TID=Mm.94708.1 /TIER=Stack /STK=27 /UG=Mm.94708 /UG_TITLE=ESTs	11.4	1.6	11.6	11.2	1.7	1.5	7.125
1459141_at	gb:BB667838 /DB_XREF=gi:16399287 /DB_XREF=BB667838 /CLONE=C730046D02 /FEA=EST /CNT=3 /TID=Mm.175096.1 /TIER=ConsEnd /STK=2 /UG=Mm.175096 /UG_TITLE=ESTs	90.1	12.65	92.3	87.9	5.6	19.7	7.12253
1419196_at	gb:NM_032541.1 /DB_XREF=gi:14211541 /GEN=Hamp /FEA=FLmRNA /CNT=18 /TID=Mm.23995.1 /TIER=FL+Stack /STK=12 /UG=Mm.23995 /LL=84506 /DEF=Mus musculus hepcidin antimicrobial peptide (Hamp), mRNA. /PROD=hepcidin antimicrobial peptide /FL=gb:NM_032541.1 gb:AF297664.1 gb:BC021587.1	4498.45	632.4	4330.1	4666.8	679.2	585.6	7.1133
1450098_at	gb:NM_026152.1 /DB_XREF=gi:13385655 /GEN=0610010D20Rik /FEA=FLmRNA /CNT=32 /TID=Mm.24196.1 /TIER=FL /STK=2 /UG=Mm.24196 /LL=67432 /DEF=Mus musculus RIKEN cDNA 0610010D20 gene (0610010D20Rik), mRNA. /PROD=RIKEN cDNA 0610010D20 /FL=gb:NM_026152.1 gb:BC016430.1	283.25	39.85	301.3	265.2	31.8	47.9	7.1079
1446035_at	gb:BG071857 /DB_XREF=gi:12554426 /DB_XREF=H3103H11-3 /CLONE=H3103H11 /FEA=EST /CNT=2 /TID=Mm.174031.1 /TIER=ConsEnd /STK=2 /UG=Mm.174031 /UG_TITLE=ESTs	18.1	2.55	18.4	17.8	1.9	3.2	7.09804
1450753_at	gb:NM_024253.1 /DB_XREF=gi:13236600 /GEN=Nkg7 /FEA=FLmRNA /CNT=21 /TID=Mm.34613.1 /TIER=FL+Stack /STK=12 /UG=Mm.34613 /LL=72310 /DEF=Mus musculus natural killer cell group 7 sequence (Nkg7), mRNA. /PROD=natural killer cell group 7 sequence /FL=gb:NM_024253.1	51.45	7.25	50.9	52	6.7	7.8	7.09655
1453587_at	gb:BB503754 /DB_XREF=gi:9492548 /DB_XREF=BB503754 /CLONE=D630044P18 /FEA=mRNA /CNT=15 /TID=Mm.23336.1 /TIER=ConsEnd /STK=1 /UG=Mm.23336 /LL=71522 /UG_GENE=9030405D14Rik /UG_TITLE=RIKEN cDNA 9030405D14 gene	36.85	5.2	39.1	34.6	5.4	5	7.08654
1427664_at	gb:BC019695.1 /DB_XREF=gi:18044637 /FEA=mRNA /CNT=2 /TID=Mm.215152.1 /TIER=ConsEnd /STK=0 /UG=Mm.215152 /DEF=Mus musculus, clone IMAGE:4009222, mRNA, partial cds. /PROD=Unknown (protein for IMAGE:4009222)	25.5	3.6	26.5	24.5	3	4.2	7.08333
1447072_at	gb:BG072298 /DB_XREF=gi:12554867 /DB_XREF=H3109A03-3 /CLONE=H3109A03 /FEA=EST /CNT=2 /TID=Mm.218082.1 /TIER=ConsEnd /STK=2 /UG=Mm.218082 /UG_TITLE=ESTs, Weakly similar to JAK3 MOUSE TYROSINE-PROTEIN KINASE JAK3 (M.musculus)	21.55	3.1	20.6	22.5	3	3.2	6.95161
1460492_at	gb:AK020226.1 /DB_XREF=gi:12860742 /FEA=mRNA /CNT=3 /TID=Mm.159939.1 /TIER=ConsEnd /STK=1 /UG=Mm.159939 /LL=77547 /UG_GENE=8030498B09Rik /UG_TITLE=RIKEN cDNA 8030498B09 gene /DEF=Mus musculus 15 days embryo male testis cDNA, RIKEN full-length enriched library, clone:8030498B09:hypothetical protein, full insert sequence.	20.8	3	19.9	21.7	2	4	6.93333
1418924_at	gb:NM_025886.1 /DB_XREF=gi:13385371 /GEN=2400009B11Rik /FEA=FLmRNA /CNT=40 /TID=Mm.21202.1 /TIER=FL+Stack /STK=16 /UG=Mm.21202 /LL=66985 /DEF=Mus musculus RIKEN cDNA 2400009B11 gene (2400009B11Rik), mRNA. /PROD=RIKEN cDNA 2400009B11 /FL=gb:NM_025886.1 gb:BC011131.1	158.25	22.85	149.5	167	26.4	19.3	6.9256
1438936_s_at	gb:AI385586 /DB_XREF=gi:4199049 /DB_XREF=mb21e12.x1 /CLONE=IMAGE:330094 /FEA=EST /CNT=9 /TID=Mm.202665.1 /TIER=Stack /STK=9 /UG=Mm.202665 /LL=105487 /UG_GENE=AI385586 /UG_TITLE=expressed sequence AI385586	4780.95	691.55	4833.3	4728.6	668.1	715	6.91338
1431816_at	gb:AK018568.1 /DB_XREF=gi:12858337 /FEA=mRNA /CNT=1 /TID=Mm.14485.3 /TIER=ConsEnd /STK=0 /UG=Mm.14485 /LL=21778 /UG_GENE=Tex9 /UG_TITLE=testis expressed gene 9 /DEF=Mus musculus adult male colon cDNA, RIKEN full-length enriched library, clone:9030623F16:testis expressed gene 9, full insert sequence.	20.7	3	22	19.4	2.1	3.9	6.9
1448350_at	gb:NM_133768.1 /DB_XREF=gi:19526985 /GEN=2510006M18Rik /FEA=FLmRNA /CNT=175 /TID=Mm.23869.1 /TIER=FL+Stack /STK=87 /UG=Mm.23869 /LL=76802 /DEF=Mus musculus RIKEN cDNA 2510006M18 gene (2510006M18Rik), mRNA. /PROD=RIKEN cDNA 2510006M18 /FL=gb:BC016670.1 gb:NM_133768.1	805.3	116.95	774.1	836.5	132.8	101.1	6.88585
1418792_at	gb:NM_019535.1 /DB_XREF=gi:9507094 /GEN=Sh3d2a /FEA=FLmRNA /CNT=57 /TID=Mm.143603.1 /TIER=FL+Stack /STK=9 /UG=Mm.143603 /LL=20404 /DEF=Mus musculus SH3 domain protein 2A (Sh3d2a), mRNA. /PROD=SH3 domain protein 2A /FL=gb:NM_019535.1 gb:AF326562.1 gb:BC018385.1 gb:U58886.1 gb:AF326561.1	102.75	14.95	101.4	104.1	8.9	21	6.87291
1438213_at	gb:BB128962 /DB_XREF=gi:16266161 /DB_XREF=BB128962 /CLONE=9630035M01 /FEA=EST /CNT=22 /TID=Mm.52021.1 /TIER=Stack /STK=11 /UG=Mm.52021 /UG_TITLE=ESTs	18.1	2.65	17.7	18.5	2.1	3.2	6.83019
1420338_at	gb:L34570.1 /DB_XREF=gi:509607 /FEA=FLmRNA /CNT=16 /TID=Mm.4584.1 /TIER=FL /STK=6 /UG=Mm.4584 /LL=11687 /UG_GENE=Alox15 /DEF=Mouse 12-lipoxygenase mRNA, complete cds. /PROD=12-lipoxygenase /FL=gb:NM_009660.1 gb:U04331.1 gb:L34570.1	141.25	20.85	130.9	151.6	21	20.7	6.77458
1418487_at	gb:AF302127.3 /DB_XREF=gi:18087895 /FEA=FLmRNA /CNT=40 /TID=Mm.35290.1 /TIER=FL+Stack /STK=23 /UG=Mm.35290 /LL=72388 /UG_GENE=Ankrd3 /DEF=Mus musculus PKC-regulated kinase PKK mRNA, complete cds. /PROD=PKC-regulated kinase PKK /FL=gb:AF302127.3 gb:NM_023663.2	30.45	4.5	29.2	31.7	5.8	3.2	6.76667
1446672_at	gb:BG068792 /DB_XREF=gi:12551361 /DB_XREF=H3069D03-3 /CLONE=H3069D03 /FEA=EST /CNT=2 /TID=Mm.173668.1 /TIER=ConsEnd /STK=2 /UG=Mm.173668 /UG_TITLE=ESTs, Weakly similar to C21124 Bkm-like sex-determining region hypothetical protein CS319 - fruit fly (D.melanogaster)	5.4	0.8	5.3	5.5	0.9	0.7	6.75
1427945_at	gb:BC028831.1 /DB_XREF=gi:20381137 /FEA=mRNA /CNT=29 /TID=Mm.27907.1 /TIER=Stack /STK=14 /UG=Mm.27907 /DEF=Mus musculus, Similar to dihydropyrimidine dehydrogenase, clone MGC:37940 IMAGE:5126155, mRNA, complete cds. /PROD=Similar to dihydropyrimidine dehydrogenase	256.45	38.05	265.1	247.8	49.9	26.2	6.73982
1444322_at	gb:AI413233 /DB_XREF=gi:4256737 /DB_XREF=mc32g06.x1 /CLONE=IMAGE:350266 /FEA=EST /CNT=5 /TID=Mm.27838.1 /TIER=ConsEnd /STK=2 /UG=Mm.27838 /UG_TITLE=ESTs, Weakly similar to MAJOR URINARY PROTEIN 4 PRECURSOR (M.musculus)	26.6	3.95	27.9	25.3	3.1	4.8	6.73418
1437244_at	gb:BB770972 /DB_XREF=gi:16197271 /DB_XREF=BB770972 /CLONE=G370118O13 /FEA=EST /CNT=47 /TID=Mm.11982.1 /TIER=Stack /STK=21 /UG=Mm.11982 /UG_TITLE=ESTs	199	29.95	213.2	184.8	29.1	30.8	6.64441
1425300_at	gb:BC021917.1 /DB_XREF=gi:18314539 /FEA=FLmRNA /CNT=12 /TID=Mm.35761.1 /TIER=FL /STK=3 /UG=Mm.35761 /DEF=Mus musculus, Similar to DKFZP586B1621 protein, clone MGC:28742 IMAGE:4481611, mRNA, complete cds. /PROD=Similar to DKFZP586B1621 protein /FL=gb:BC021917.1	408.7	62.1	401.6	415.8	65.3	58.9	6.58132
1457205_at	gb:BB240839 /DB_XREF=gi:16355098 /DB_XREF=BB240839 /CLONE=A630083M12 /FEA=EST /CNT=5 /TID=Mm.212008.1 /TIER=ConsEnd /STK=5 /UG=Mm.212008 /UG_TITLE=ESTs	26.9	4.1	25.7	28.1	3.6	4.6	6.56098
1421791_at	gb:NM_007448.1 /DB_XREF=gi:6671544 /GEN=Angl /FEA=FLmRNA /CNT=2 /TID=Mm.24663.1 /TIER=FL /STK=2 /UG=Mm.24663 /LL=11730 /DEF=Mus musculus angiogenin-like (Angl), mRNA. /PROD=angiogenin-like /FL=gb:U72672.1 gb:NM_007448.1	5.9	0.9	6.3	5.5	1	0.8	6.55556
1450886_at	gb:BE457839 /DB_XREF=gi:9480393 /DB_XREF=us98a07.x1 /CLONE=IMAGE:3326388 /FEA=FLmRNA /CNT=81 /TID=Mm.42045.1 /TIER=Stack /STK=34 /UG=Mm.42045 /LL=14841 /UG_GENE=Gsg2 /UG_TITLE=germ cell-specific gene 2 /FL=gb:NM_010353.1 gb:D87326.1	7.5	1.15	7.1	7.9	1.3	1	6.52174
1424273_at	gb:BC025822.1 /DB_XREF=gi:19387995 /FEA=FLmRNA /CNT=113 /TID=Mm.29119.1 /TIER=FL+Stack /STK=41 /UG=Mm.29119 /DEF=Mus musculus, clone MGC:37864 IMAGE:5100453, mRNA, complete cds. /PROD=Unknown (protein for MGC:37864) /FL=gb:BC016494.1 gb:BC025822.1 gb:BC022151.1	153.7	23.9	154.8	152.6	26.1	21.7	6.43096
1439195_at	gb:BB471698 /DB_XREF=gi:16427956 /DB_XREF=BB471698 /CLONE=D230040E15 /FEA=EST /CNT=11 /TID=Mm.119153.1 /TIER=Stack /STK=8 /UG=Mm.119153 /UG_TITLE=ESTs	12.2	1.9	13.1	11.3	2.2	1.6	6.42105
1443518_at	gb:BM122385 /DB_XREF=gi:17106153 /DB_XREF=L0509C04-3 /CLONE=L0509C04 /FEA=EST /CNT=3 /TID=Mm.213228.1 /TIER=ConsEnd /STK=3 /UG=Mm.213228 /UG_TITLE=ESTs	31.4	4.9	29.4	33.4	4.7	5.1	6.40816
1421217_a_at	gb:NM_010708.1 /DB_XREF=gi:6754535 /GEN=Lgals9 /FEA=FLmRNA /CNT=14 /TID=Mm.18087.1 /TIER=FL /STK=2 /UG=Mm.18087 /LL=16859 /DEF=Mus musculus lectin, galactose binding, soluble 9 (Lgals9), mRNA. /PROD=lectin, galactose binding, soluble 9 /FL=gb:U55061.1 gb:NM_010708.1	3344.9	522.85	3358.5	3331.3	529.1	516.6	6.39744
1437580_s_at	gb:C77054 /DB_XREF=gi:2517384 /DB_XREF=C77054 /CLONE=J0025C11 /FEA=EST /CNT=18 /TID=Mm.212806.1 /TIER=Stack /STK=16 /UG=Mm.212806 /LL=96866 /UG_GENE=C77054 /UG_TITLE=expressed sequence C77054	33.9	5.3	34.6	33.2	7.4	3.2	6.39623
1417404_at	gb:NM_130450.1 /DB_XREF=gi:18496984 /GEN=Lce-pending /FEA=FLmRNA /CNT=173 /TID=Mm.26171.1 /TIER=FL+Stack /STK=40 /UG=Mm.26171 /LL=170439 /DEF=Mus musculus long chain fatty acyl elongase (Lce-pending), mRNA. /PROD=long chain fatty acyl elongase /FL=gb:AF480860.1 gb:AY053453.1 gb:NM_130450.1 gb:AB072039.1	394.95	62.45	393.5	396.4	57.2	67.7	6.32426
1427082_at	gb:AK014586.1 /DB_XREF=gi:12852532 /FEA=mRNA /CNT=44 /TID=Mm.23630.1 /TIER=Stack /STK=19 /UG=Mm.23630 /LL=74032 /UG_GENE=4632417N05Rik /UG_TITLE=RIKEN cDNA 4632417N05 gene /DEF=Mus musculus 0 day neonate skin cDNA, RIKEN full-length enriched library, clone:4632417N05:related to PUTATIVE NAD(P)-DEPENDENT CHOLESTEROL DEHYDROGENASE, full insert sequence.	157.15	24.85	161.4	152.9	20.5	29.2	6.32394
1425444_a_at	gb:S69114.1 /DB_XREF=gi:545753 /FEA=FLmRNA /CNT=3 /TID=Mm.1377.2 /TIER=FL /STK=2 /UG=Mm.1377 /LL=21813 /UG_GENE=Tgfbr2 /DEF=Mus musculus type II transforming growth factor-beta receptor mRNA, complete cds. /PROD=type II transforming growth factor-betareceptor /FL=gb:S69114.1 gb:AF406755.1	95.4	15.1	93.4	97.4	14.2	16	6.31788
1424022_at	gb:BC022135.1 /DB_XREF=gi:18381079 /FEA=FLmRNA /CNT=97 /TID=Mm.34045.1 /TIER=FL+Stack /STK=61 /UG=Mm.34045 /LL=71839 /UG_GENE=1700012B18Rik /DEF=Mus musculus, clone MGC:37844 IMAGE:5099665, mRNA, complete cds. /PROD=Unknown (protein for MGC:37844) /FL=gb:BC022135.1	510.7	81.05	490.1	531.3	78.1	84	6.30105
1426808_at	gb:X16834.1 /DB_XREF=gi:52986 /FEA=mRNA /CNT=152 /TID=Mm.2970.1 /TIER=Stack /STK=61 /UG=Mm.2970 /LL=16854 /UG_GENE=Lgals3 /UG_TITLE=lectin, galactose binding, soluble 3 /DEF=Mouse mRNA for Mac-2 antigen.	1687.35	269.35	1656.9	1717.8	258.3	280.4	6.26453
1424783_a_at	gb:BC019434.1 /DB_XREF=gi:18043822 /FEA=FLmRNA /CNT=66 /TID=Mm.42472.1 /TIER=FL+Stack /STK=16 /UG=Mm.42472 /LL=22236 /UG_GENE=Ugt1a1 /DEF=Mus musculus, UDP-glucuronosyltransferase 1 family, member 1, clone MGC:30240 IMAGE:5126634, mRNA, complete cds. /PROD=UDP-glucuronosyltransferase 1 family, member 1 /FL=gb:BC019434.1 gb:L27122.1	875.15	140.85	935.2	815.1	114.5	167.2	6.21335
1438937_x_at	gb:AI385586 /DB_XREF=gi:4199049 /DB_XREF=mb21e12.x1 /CLONE=IMAGE:330094 /FEA=EST /CNT=9 /TID=Mm.202665.1 /TIER=Stack /STK=9 /UG=Mm.202665 /LL=105487 /UG_GENE=AI385586 /UG_TITLE=expressed sequence AI385586	1637.8	263.65	1732.6	1543	251.4	275.9	6.21202
1438471_at	gb:BB359474 /DB_XREF=gi:16405839 /DB_XREF=BB359474 /CLONE=C030039E11 /FEA=EST /CNT=14 /TID=Mm.153449.1 /TIER=Stack /STK=10 /UG=Mm.153449 /UG_TITLE=ESTs	21.4	3.45	19.8	23	3	3.9	6.2029
1419762_at	gb:NM_023137.2 /DB_XREF=gi:13194204 /GEN=Ubd /FEA=FLmRNA /CNT=20 /TID=Mm.140210.1 /TIER=FL /STK=6 /UG=Mm.140210 /LL=24108 /DEF=Mus musculus ubiquitin D (Ubd), mRNA. /PROD=ubiquitin D /FL=gb:NM_023137.2	142.35	22.95	139.9	144.8	23.9	22	6.20261
1459777_at	gb:BB042417 /DB_XREF=gi:8448803 /DB_XREF=BB042417 /CLONE=6030462M23 /FEA=EST /CNT=2 /TID=Mm.122420.1 /TIER=ConsEnd /STK=2 /UG=Mm.122420 /UG_TITLE=ESTs	6.8	1.1	6.5	7.1	1.3	0.9	6.18182
1418138_at	gb:AI647561 /DB_XREF=gi:4726239 /DB_XREF=uk41b09.x1 /CLONE=IMAGE:1971545 /FEA=FLmRNA /CNT=100 /TID=Mm.6824.1 /TIER=ConsEnd /STK=0 /UG=Mm.6824 /LL=53315 /UG_GENE=Sultn /UG_TITLE=N-sulfotransferase /FL=gb:U32371.1 gb:NM_016771.1 gb:AF026073.1 gb:BC010752.1	78.25	12.7	82.3	74.2	14.8	10.6	6.16142
1419608_a_at	gb:NM_019394.1 /DB_XREF=gi:9506478 /GEN=Cdrap /FEA=FLmRNA /CNT=12 /TID=Mm.7964.1 /TIER=FL+Stack /STK=8 /UG=Mm.7964 /LL=12587 /DEF=Mus musculus cartilage derived retinoic acid sensitive protein (Cdrap), mRNA. /PROD=cartilage derived retinoic acid sensitiveprotein /FL=gb:NM_019394.1	33.2	5.4	33.9	32.5	6.4	4.4	6.14815
1418486_at	gb:NM_011704.1 /DB_XREF=gi:6755978 /GEN=Vnn1 /FEA=FLmRNA /CNT=43 /TID=Mm.27154.1 /TIER=FL+Stack /STK=23 /UG=Mm.27154 /LL=22361 /DEF=Mus musculus vanin 1 (Vnn1), mRNA. /PROD=vanin 1 /FL=gb:BC019203.1 gb:NM_011704.1	165.55	27	162.1	169	30.4	23.6	6.13148
1452975_at	gb:AK005060.1 /DB_XREF=gi:12836723 /FEA=mRNA /CNT=44 /TID=Mm.29125.1 /TIER=Stack /STK=16 /UG=Mm.29125 /LL=71760 /UG_GENE=1300019H02Rik /UG_TITLE=RIKEN cDNA 1300019H02 gene /DEF=Mus musculus adult male liver cDNA, RIKEN full-length enriched library, clone:1300019H02:homolog to ALANINE:GLYOXYLATE AMINOTRANSFERASE 2 HOMOLOG 1, SPLICE FORM 1, full insert sequence.	130.4	21.45	132	128.8	15.2	27.7	6.07925
1451877_at	gb:AF016630.1 /DB_XREF=gi:2739474 /GEN=Ta /FEA=FLmRNA /CNT=2 /TID=Mm.6258.2 /TIER=FL /STK=1 /UG=Mm.6258 /LL=13607 /DEF=Mus musculus ectodysplasin-A isoform Ta B (Ta) mRNA, complete cds. /PROD=ectodysplasin-A isoform Ta B /FL=gb:AF016630.1	12.45	2.05	12.1	12.8	2.6	1.5	6.07317
1417403_at	gb:AF480860.1 /DB_XREF=gi:20152987 /GEN=Masr /FEA=FLmRNA /CNT=173 /TID=Mm.26171.1 /TIER=FL+Stack /STK=46 /UG=Mm.26171 /LL=170439 /DEF=Mus musculus myelination associated SUR4-like protein (Masr) mRNA, complete cds. /PROD=myelination associated SUR4-like protein /FL=gb:AF480860.1 gb:AY053453.1 gb:NM_130450.1 gb:AB072039.1	180.4	29.9	188.3	172.5	25.3	34.5	6.03344
1450343_at	gb:NM_030742.1 /DB_XREF=gi:13507707 /GEN=V3R1 /FEA=FLmRNA /CNT=2 /TID=Mm.160382.1 /TIER=FL /STK=2 /UG=Mm.160382 /LL=81017 /DEF=Mus musculus pheromone receptor V3R1 (V3R1), mRNA. /PROD=pheromone receptor V3R1 /FL=gb:NM_030742.1 gb:AF324866.1	9.95	1.65	9.9	10	1.2	2.1	6.0303
1424305_at	gb:BC006026.1 /DB_XREF=gi:13543747 /FEA=FLmRNA /CNT=129 /TID=Mm.1192.1 /TIER=FL+Stack /STK=38 /UG=Mm.1192 /LL=16069 /UG_GENE=Igj /DEF=Mus musculus, Similar to immunoglobulin joining chain, clone MGC:6626 IMAGE:3491646, mRNA, complete cds. /PROD=Similar to immunoglobulin joining chain /FL=gb:M90766.1 gb:BC006026.1	161.35	26.8	161.9	160.8	20	33.6	6.02052
1427377_x_at	gb:M77015.1 /DB_XREF=gi:194006 /FEA=mRNA /CNT=16 /TID=Mm.335.1 /TIER=ConsEnd /STK=3 /UG=Mm.335 /LL=15494 /UG_GENE=Hsd3b3 /UG_TITLE=hydroxysteroid dehydrogenase-3, delta<5>-3-beta /DEF=Mouse 3-beta-hydroxysteroid dehydrogenasedelta-5-delta-4-isomerase mRNA sequence.	478	79.75	490.1	465.9	88.4	71.1	5.99373
1453339_at	gb:AK005772.1 /DB_XREF=gi:12838519 /FEA=mRNA /CNT=7 /TID=Mm.48801.1 /TIER=ConsEnd /STK=6 /UG=Mm.48801 /LL=71841 /UG_GENE=1700008I05Rik /UG_TITLE=RIKEN cDNA 1700008I05 gene /DEF=Mus musculus adult male testis cDNA, RIKEN full-length enriched library, clone:1700008I05:similar to TESTIS-SPECIFIC PROTEIN PBS13, full insert sequence.	15.25	2.55	16.3	14.2	3.1	2	5.98039
1455093_a_at	gb:AI256465 /DB_XREF=gi:3863990 /DB_XREF=ui86f08.x1 /CLONE=IMAGE:1889319 /FEA=EST /CNT=49 /TID=Mm.197554.2 /TIER=Stack /STK=25 /UG=Mm.197554 /LL=11625 /UG_GENE=Ahsg /UG_TITLE=alpha-2-HS-glycoprotein	759.3	127.55	763.5	755.1	124.6	130.5	5.95296
1440932_at	gb:BB428585 /DB_XREF=gi:16423924 /DB_XREF=BB428585 /CLONE=C630019H19 /FEA=EST /CNT=8 /TID=Mm.128907.1 /TIER=ConsEnd /STK=4 /UG=Mm.128907 /UG_TITLE=ESTs	17.95	3.05	18.5	17.4	1.8	4.3	5.88525
1417651_at	gb:NM_007815.1 /DB_XREF=gi:6681108 /GEN=Cyp2c29 /FEA=FLmRNA /CNT=164 /TID=Mm.20764.1 /TIER=FL+Stack /STK=39 /UG=Mm.20764 /LL=13095 /DEF=Mus musculus cytochrome P450, 2c29 (Cyp2c29), mRNA. /PROD=cytochrome P450, 2c29 /FL=gb:BC019908.1 gb:NM_007815.1 gb:D17674.1 gb:BC013895.1	154.85	26.4	154.5	155.2	36	16.8	5.86553
1447329_at	gb:AI506532 /DB_XREF=gi:4404383 /DB_XREF=vn38f09.x1 /CLONE=IMAGE:1023497 /FEA=EST /CNT=2 /TID=Mm.139387.1 /TIER=ConsEnd /STK=2 /UG=Mm.139387 /UG_TITLE=ESTs, Weakly similar to GNMSLL retrovirus-related reverse transcriptase homolog - mouse retrotransposon (M.musculus)	26.1	4.45	27.3	24.9	3.7	5.2	5.86517
1457666_s_at	gb:AV229143 /DB_XREF=gi:6181659 /DB_XREF=AV229143 /CLONE=4631405A07 /FEA=EST /CNT=4 /TID=Mm.83146.1 /TIER=ConsEnd /STK=4 /UG=Mm.83146 /UG_TITLE=ESTs	10.5	1.8	10.4	10.6	2.4	1.2	5.83333
1427422_at	gb:BM122014 /DB_XREF=gi:17105782 /DB_XREF=L0504D12-3 /CLONE=L0504D12 /FEA=mRNA /CNT=9 /TID=Mm.218041.1 /TIER=ConsEnd /STK=1 /UG=Mm.218041 /UG_TITLE=Mus musculus, clone IMAGE:5050186, mRNA, partial cds	94.8	16.3	95.6	94	10.1	22.5	5.81595
1424296_at	gb:BC019374.1 /DB_XREF=gi:18043914 /FEA=FLmRNA /CNT=112 /TID=Mm.4368.1 /TIER=FL+Stack /STK=39 /UG=Mm.4368 /LL=14629 /UG_GENE=Gclc /DEF=Mus musculus, glutamate-cysteine ligase, catalytic subunit, clone MGC:30487 IMAGE:4195425, mRNA, complete cds. /PROD=glutamate-cysteine ligase, catalytic subunit /FL=gb:U85498.1 gb:BC019374.1 gb:U85414.1	1518.4	261.85	1429.9	1606.9	266.7	257	5.79874
1442031_at	gb:AV259428 /DB_XREF=gi:16388617 /DB_XREF=AV259428 /CLONE=4930404L20 /FEA=EST /CNT=9 /TID=Mm.27025.1 /TIER=ConsEnd /STK=3 /UG=Mm.27025 /UG_TITLE=ESTs	19.65	3.4	19.7	19.6	4.9	1.9	5.77941
1429399_at	gb:BB667823 /DB_XREF=gi:16399272 /DB_XREF=BB667823 /CLONE=C730043K02 /FEA=mRNA /CNT=46 /TID=Mm.45980.1 /TIER=Stack /STK=24 /UG=Mm.45980 /LL=67664 /UG_GENE=4930553F04Rik /UG_TITLE=RIKEN cDNA 4930553F04 gene	1703.35	294.95	1759.7	1647	290.5	299.4	5.77505
1440916_at	gb:BE200006 /DB_XREF=gi:8712175 /DB_XREF=ug56f04.x1 /CLONE=IMAGE:1546399 /FEA=EST /CNT=11 /TID=Mm.133694.1 /TIER=ConsEnd /STK=4 /UG=Mm.133694 /UG_TITLE=ESTs, Weakly similar to W10D9.3.p (Caenorhabditis elegans) (C.elegans)	176.85	30.65	175.5	178.2	23.2	38.1	5.76998
1427369_at	gb:BB071996 /DB_XREF=gi:16260133 /DB_XREF=BB071996 /CLONE=9030002O03 /FEA=mRNA /CNT=20 /TID=Mm.31060.1 /TIER=ConsEnd /STK=4 /UG=Mm.31060 /LL=101613 /UG_GENE=AI504961 /UG_TITLE=expressed sequence AI504961	137.65	24.1	133.9	141.4	27.3	20.9	5.71162
1433885_at	gb:BM240173 /DB_XREF=gi:17875443 /DB_XREF=K0547E10-3 /CLONE=K0547E10 /FEA=EST /CNT=90 /TID=Mm.38878.1 /TIER=Stack /STK=54 /UG=Mm.38878 /LL=105216 /UG_GENE=AI788777 /UG_TITLE=expressed sequence AI788777	602	105.6	601.2	602.8	91.1	120.1	5.70076
1425195_a_at	gb:AF356876.1 /DB_XREF=gi:19880016 /FEA=FLmRNA /CNT=30 /TID=Mm.196520.2 /TIER=FL /STK=4 /UG=Mm.196520 /LL=21456 /UG_GENE=Tcp1-rs1 /DEF=Mus musculus acetyl CoA transferase-like protein mRNA, complete cds. /PROD=acetyl CoA transferase-like protein /FL=gb:AF356876.1	732.55	129.4	730.2	734.9	135.4	123.4	5.66113
1418191_at	gb:NM_011909.1 /DB_XREF=gi:6755926 /GEN=Usp18 /FEA=FLmRNA /CNT=57 /TID=Mm.27498.1 /TIER=FL+Stack /STK=28 /UG=Mm.27498 /LL=24110 /DEF=Mus musculus ubiquitin specific protease 18 (Usp18), mRNA. /PROD=ubiquitin specific protease 18 /FL=gb:NM_011909.1 gb:AF069502.1	791.45	140.15	791.7	791.2	143.1	137.2	5.64716
1425846_a_at	gb:AF282251.1 /DB_XREF=gi:13183339 /GEN=Caln1 /FEA=FLmRNA /CNT=3 /TID=Mm.100980.2 /TIER=FL /STK=1 /UG=Mm.100980 /LL=140904 /DEF=Mus musculus calneuron 1 (Caln1) mRNA, complete cds. /PROD=calneuron 1 /FL=gb:AF282251.1	21.7	3.85	21.6	21.8	5.1	2.6	5.63636
1449133_at	gb:NM_009264.1 /DB_XREF=gi:6678114 /GEN=Sprr1a /FEA=FLmRNA /CNT=36 /TID=Mm.625.1 /TIER=FL+Stack /STK=22 /UG=Mm.625 /LL=20753 /DEF=Mus musculus small proline-rich protein 1A (Sprr1a), mRNA. /PROD=small proline-rich protein 1A /FL=gb:NM_009264.1	254.3	45.2	272.4	236.2	43.3	47.1	5.62611
1447381_at	gb:BB725729 /DB_XREF=gi:16109004 /DB_XREF=BB725729 /CLONE=E860007B07 /FEA=EST /CNT=2 /TID=Mm.218119.1 /TIER=ConsEnd /STK=2 /UG=Mm.218119 /UG_TITLE=ESTs, Weakly similar to TYROSINE-PROTEIN KINASE JAK3 (M.musculus)	18.4	3.3	18.5	18.3	4.2	2.4	5.57576
1428852_at	gb:BB194720 /DB_XREF=gi:15409575 /DB_XREF=BB194720 /CLONE=A330084P18 /FEA=mRNA /CNT=41 /TID=Mm.40107.1 /TIER=Stack /STK=19 /UG=Mm.40107 /LL=68264 /UG_GENE=4930524O07Rik /UG_TITLE=RIKEN cDNA 4930524O07 gene	22.3	4	23.3	21.3	4	4	5.575
1420984_at	gb:AF114437.1 /DB_XREF=gi:6434862 /GEN=Pctp /FEA=FLmRNA /CNT=38 /TID=Mm.5062.1 /TIER=Stack /STK=25 /UG=Mm.5062 /LL=18559 /DEF=Mus musculus phosphatidylcholine transfer protein (Pctp) mRNA, partial cds. /PROD=phosphatidylcholine transfer protein /FL=gb:NM_008796.1 gb:AF151639.1	745.95	134	726.7	765.2	128	140	5.56679
1428628_at	gb:AK004439.1 /DB_XREF=gi:12835623 /FEA=mRNA /CNT=35 /TID=Mm.26092.1 /TIER=Stack /STK=29 /UG=Mm.26092 /LL=68870 /UG_GENE=1190002A17Rik /UG_TITLE=RIKEN cDNA 1190002A17 gene /DEF=Mus musculus 18 days embryo whole body cDNA, RIKEN full-length enriched library, clone:1190002A17:related to ADENYLATE KINASE, CHLOROPLAST (EC 2.7.4.3) (ATP-AMP TRANSPHOSPHORYLASE), full insert sequence.	18.3	3.3	18.6	18	3.6	3	5.54545
1426566_s_at	gb:BG973910 /DB_XREF=gi:14361547 /DB_XREF=602843545F1 /CLONE=IMAGE:4979410 /FEA=FLmRNA /CNT=37 /TID=Mm.205566.1 /TIER=Stack /STK=17 /UG=Mm.205566 /UG_TITLE=Mus musculus, clone MGC:30952 IMAGE:4020564, mRNA, complete cds /FL=gb:BC026737.1	124.55	22.75	130.7	118.4	28.7	16.8	5.47473
1423828_at	gb:AF127033.1 /DB_XREF=gi:9937096 /FEA=FLmRNA /CNT=402 /TID=Mm.3760.1 /TIER=FL+Stack /STK=97 /UG=Mm.3760 /LL=14104 /UG_GENE=Fasn /DEF=Mus musculus fatty acid synthase mRNA, complete cds. /PROD=fatty acid synthase /FL=gb:AF127033.1	4055.75	742.05	4071.6	4039.9	725.1	759	5.4656
1421108_at	gb:NM_053096.1 /DB_XREF=gi:16716388 /GEN=Cml2 /FEA=FLmRNA /CNT=23 /TID=Mm.24251.1 /TIER=FL /STK=2 /UG=Mm.24251 /LL=93673 /DEF=Mus musculus camello-like 2 (Cml2), mRNA. /PROD=camello-like 2 /FL=gb:AF163315.1 gb:NM_053096.1	49.65	9.1	50.5	48.8	11.7	6.5	5.45604
1452014_a_at	gb:AF440694.1 /DB_XREF=gi:17046474 /FEA=FLmRNA /CNT=37 /TID=Mm.2770.2 /TIER=FL+Stack /STK=8 /UG=Mm.2770 /LL=16000 /UG_GENE=Igf1 /DEF=Mus musculus insulin-like growth factor 1 mRNA, complete cds. /PROD=insulin-like growth factor 1 /FL=gb:AF440694.1	834.1	153	845.5	822.7	137.5	168.5	5.45163
1426260_a_at	gb:D87867.1 /DB_XREF=gi:1660991 /GEN=UGP1a1 /FEA=FLmRNA /CNT=20 /TID=Mm.42472.3 /TIER=FL+Stack /STK=19 /UG=Mm.42472 /LL=22236 /DEF=Mus musculus mRNA for phenol UDP-glucuronosyltransferase, complete cds. /PROD=phenol UDP-glucuronosyltransferase /FL=gb:D87867.1	1535.65	283.3	1571.3	1500	281	285.6	5.42058
1424229_at	gb:BC006704.1 /DB_XREF=gi:13879450 /FEA=FLmRNA /CNT=63 /TID=Mm.39299.1 /TIER=FL+Stack /STK=44 /UG=Mm.39299 /DEF=Mus musculus, clone MGC:6699 IMAGE:3584001, mRNA, complete cds. /PROD=Unknown (protein for MGC:6699) /FL=gb:BC006704.1	53.6	9.9	53.3	53.9	11.2	8.6	5.41414
1443473_at	gb:BG066474 /DB_XREF=gi:12549043 /DB_XREF=H3043D08-3 /CLONE=H3043D08 /FEA=EST /CNT=3 /TID=Mm.31126.1 /TIER=ConsEnd /STK=3 /UG=Mm.31126 /LL=97158 /UG_GENE=C79562 /UG_TITLE=expressed sequence C79562	12.45	2.3	13.3	11.6	1.9	2.7	5.41304
1434553_at	gb:BB667728 /DB_XREF=gi:16399177 /DB_XREF=BB667728 /CLONE=C730036B01 /FEA=EST /CNT=51 /TID=Mm.2073.1 /TIER=Stack /STK=29 /UG=Mm.2073 /LL=99887 /UG_GENE=AW109744 /UG_TITLE=expressed sequence AW109744	169.6	31.35	179.9	159.3	27.6	35.1	5.40989
1420694_a_at	gb:NM_007826.1 /DB_XREF=gi:6681128 /GEN=Dach1 /FEA=FLmRNA /CNT=16 /TID=Mm.12885.1 /TIER=FL /STK=3 /UG=Mm.12885 /LL=13134 /DEF=Mus musculus dachshund 1 (Drosophila) (Dach1), mRNA. /PROD=dachshund (Drosophila) /FL=gb:AF090436.1 gb:AF102547.1 gb:NM_007826.1	24.05	4.5	23.6	24.5	6.2	2.8	5.34444
1459837_at	gb:BB016212 /DB_XREF=gi:8187259 /DB_XREF=BB016212 /CLONE=4930558D03 /FEA=EST /CNT=2 /TID=Mm.116935.1 /TIER=ConsEnd /STK=2 /UG=Mm.116935 /UG_TITLE=ESTs	33.65	6.3	33.9	33.4	5.4	7.2	5.34127
1435462_at	gb:BI738661 /DB_XREF=gi:15715674 /DB_XREF=603358883F1 /CLONE=IMAGE:5366013 /FEA=EST /CNT=45 /TID=Mm.41360.1 /TIER=Stack /STK=8 /UG=Mm.41360 /LL=106419 /UG_GENE=AW494639 /UG_TITLE=expressed sequence AW494639	200.1	37.5	195.8	204.4	44.9	30.1	5.336
1451547_at	gb:BC023358.1 /DB_XREF=gi:19483966 /FEA=FLmRNA /CNT=22 /TID=Mm.24153.1 /TIER=FL+Stack /STK=10 /UG=Mm.24153 /LL=70337 /UG_GENE=0610009A07Rik /DEF=Mus musculus, RIKEN cDNA 0610009A07 gene, clone MGC:32506 IMAGE:5064638, mRNA, complete cds. /PROD=RIKEN cDNA 0610009A07 gene /FL=gb:BC023358.1	41.3	7.75	42.3	40.3	8.2	7.3	5.32903
1429272_a_at	gb:AK018646.1 /DB_XREF=gi:12858459 /FEA=mRNA /CNT=21 /TID=Mm.86391.1 /TIER=Stack /STK=8 /UG=Mm.86391 /LL=75761 /UG_GENE=9130022K13Rik /UG_TITLE=RIKEN cDNA 9130022K13 gene /DEF=Mus musculus adult male cecum cDNA, RIKEN full-length enriched library, clone:9130022K13:homolog to TNF-INDUCIBLE PROTEIN CG12-1 (CG12_1), full insert sequence.	323.6	61.05	306	341.2	78.2	43.9	5.30057
1449062_at	gb:BC013464.1 /DB_XREF=gi:15488637 /FEA=FLmRNA /CNT=98 /TID=Mm.22451.1 /TIER=FL+Stack /STK=24 /UG=Mm.22451 /LL=16548 /UG_GENE=Khk /DEF=Mus musculus, ketohexokinase, clone MGC:18722 IMAGE:4235560, mRNA, complete cds. /PROD=ketohexokinase /FL=gb:BC013464.1 gb:NM_008439.1	1476.85	280.5	1506	1447.7	304.4	256.6	5.26506
1425623_a_at	gb:BC013480.1 /DB_XREF=gi:15488665 /FEA=FLmRNA /CNT=15 /TID=Mm.206417.2 /TIER=FL /STK=1 /UG=Mm.206417 /DEF=Mus musculus, Similar to Cystathionine beta synthase, clone MGC:18895 IMAGE:4239757, mRNA, complete cds. /PROD=Similar to Cystathionine beta synthase /FL=gb:BC013480.1	468.7	89.05	466	471.4	111.2	66.9	5.26334
1430369_at	gb:BB533969 /DB_XREF=gi:9585898 /DB_XREF=BB533969 /CLONE=E030032N12 /FEA=mRNA /CNT=6 /TID=Mm.154048.1 /TIER=ConsEnd /STK=2 /UG=Mm.154048 /UG_TITLE=Mus musculus adult male pituitary gland cDNA, RIKEN full-length enriched library, clone:5330430I10:erythrocyte protein band 4.1, full insert sequence	50	9.5	51	49	10	9	5.26316
1439831_at	gb:AW111920 /DB_XREF=gi:6824633 /DB_XREF=MC8026 /CLONE=MC8026 /FEA=EST /CNT=9 /TID=Mm.100018.1 /TIER=ConsEnd /STK=6 /UG=Mm.100018 /UG_TITLE=ESTs	228.7	43.7	232.1	225.3	56.5	30.9	5.23341
1457418_at	gb:L26640 /DB_XREF=gi:695381 /DB_XREF=MUSB096A /CLONE=B096 /FEA=EST /CNT=5 /TID=Mm.56456.1 /TIER=ConsEnd /STK=4 /UG=Mm.56456 /UG_TITLE=ESTs	23.2	4.45	24	22.4	5.5	3.4	5.21348
1456521_at	gb:BG069809 /DB_XREF=gi:12552378 /DB_XREF=H3080D04-3 /CLONE=H3080D04 /FEA=EST /CNT=14 /TID=Mm.24295.1 /TIER=Stack /STK=9 /UG=Mm.24295 /UG_TITLE=ESTs	165.4	31.85	176.3	154.5	33.9	29.8	5.19309
1455454_at	gb:BG073853 /DB_XREF=gi:12556422 /DB_XREF=H3127H06-3 /CLONE=H3127H06 /FEA=EST /CNT=16 /TID=Mm.22832.1 /TIER=Stack /STK=13 /UG=Mm.22832 /UG_TITLE=ESTs, Weakly similar to DHBX MOUSE ESTRADIOL 17 BETA-DEHYDROGENASE, A-SPECIFIC (M.musculus)	318.75	61.7	326.7	310.8	63	60.4	5.16613
1451625_a_at	gb:BC019967.1 /DB_XREF=gi:18043379 /FEA=FLmRNA /CNT=26 /TID=Mm.24596.1 /TIER=FL /STK=4 /UG=Mm.24596 /LL=69379 /UG_GENE=1700013L23Rik /DEF=Mus musculus, Similar to complement component 8, gamma polypeptide, clone MGC:28401 IMAGE:4023907, mRNA, complete cds. /PROD=Similar to complement component 8, gammapolypeptide /FL=gb:BC019967.1	544	106	538.8	549.2	107.1	104.9	5.13208
1452226_at	gb:AV122997 /DB_XREF=gi:16382484 /DB_XREF=AV122997 /CLONE=2610529N02 /FEA=mRNA /CNT=227 /TID=Mm.253.1 /TIER=Stack /STK=41 /UG=Mm.253 /UG_TITLE=Mus musculus, clone IMAGE:3154023, mRNA	93.35	18.2	87.5	99.2	14.3	22.1	5.12912
1441545_at	gb:BM243297 /DB_XREF=gi:17878567 /DB_XREF=K0644E07-3 /CLONE=K0644E07 /FEA=EST /CNT=4 /TID=Mm.133368.1 /TIER=ConsEnd /STK=4 /UG=Mm.133368 /UG_TITLE=ESTs	24.05	4.7	24.4	23.7	4.8	4.6	5.11702
1420722_at	gb:BC016468.1 /DB_XREF=gi:16741262 /FEA=FLmRNA /CNT=10 /TID=Mm.21806.1 /TIER=FL /STK=3 /UG=Mm.21806 /LL=12686 /UG_GENE=Elovl3 /DEF=Mus musculus, elongation of very long chain fatty acids (FEN1Elo2, SUR4Elo3, yeast)-like 3, clone MGC:18360 IMAGE:4196583, mRNA, complete cds. /PROD=elongation of very long chain fatty acids(FEN1Elo2, SUR4Elo3, yeast)-like 3 /FL=gb:NM_007703.1 gb:U97107.1 gb:BC016468.1	342.7	67.05	348	337.4	57.9	76.2	5.11111
1416968_a_at	gb:NM_133943.1 /DB_XREF=gi:19527163 /GEN=AI195443 /FEA=FLmRNA /CNT=76 /TID=Mm.157103.1 /TIER=FL+Stack /STK=62 /UG=Mm.157103 /LL=101502 /DEF=Mus musculus expressed sequence AI195443 (AI195443), mRNA. /PROD=expressed sequence AI195443 /FL=gb:NM_133943.1 gb:BC006822.1 gb:BC018525.1	2630.75	515.1	2605.5	2656	441	589.2	5.10726
1430889_a_at	gb:AK002335.1 /DB_XREF=gi:12832238 /GEN=Tpmt /FEA=mRNA /CNT=3 /TID=Mm.10169.2 /TIER=ConsEnd /STK=1 /UG=Mm.10169 /LL=22017 /UG_TITLE=thiopurine methyltransferase /DEF=Mus musculus adult male kidney cDNA, RIKEN full-length enriched library, clone:0610008H11:thiopurine methyltransferase, full insert sequence.	239.1	47.3	233.5	244.7	31.1	63.5	5.05497
1418405_at	gb:NM_019447.1 /DB_XREF=gi:9506778 /GEN=Hgfac /FEA=FLmRNA /CNT=52 /TID=Mm.27369.1 /TIER=FL+Stack /STK=24 /UG=Mm.27369 /LL=54426 /DEF=Mus musculus hepatocyte growth factor activator (Hgfac), mRNA. /PROD=hepatocyte growth factor activator /FL=gb:AF099017.1 gb:BC019376.1 gb:NM_019447.1 gb:AF224724.1	158.2	31.45	165.9	150.5	33.6	29.3	5.03021
1417244_a_at	gb:NM_016850.1 /DB_XREF=gi:8567363 /GEN=Irf7 /FEA=FLmRNA /CNT=88 /TID=Mm.3233.1 /TIER=FL+Stack /STK=51 /UG=Mm.3233 /LL=54123 /DEF=Mus musculus interferon regulatory factor 7 (Irf7), mRNA. /PROD=interferon regulatory factor 7 /FL=gb:U73037.1 gb:NM_016850.1	1349.1	268.7	1438	1260.2	264	273.4	5.02084
1440899_at	gb:BB141577 /DB_XREF=gi:15408523 /DB_XREF=BB141577 /CLONE=9930010G21 /FEA=EST /CNT=8 /TID=Mm.89547.1 /TIER=ConsEnd /STK=4 /UG=Mm.89547 /UG_TITLE=ESTs	942.7	188.2	992.4	893	166.4	210	5.00903
1420989_at	gb:BB825968 /DB_XREF=gi:17004211 /DB_XREF=BB825968 /CLONE=G830040K03 /FEA=FLmRNA /CNT=31 /TID=Mm.133623.1 /TIER=Stack /STK=10 /UG=Mm.133623 /LL=66756 /UG_GENE=4933411K20Rik /UG_TITLE=RIKEN cDNA 4933411K20 gene /FL=gb:NM_025747.1	32.3	6.45	31.2	33.4	7.9	5	5.00775
1459162_at	gb:BG076335 /DB_XREF=gi:12558904 /DB_XREF=H3158E06-3 /CLONE=H3158E06 /FEA=EST /CNT=2 /TID=Mm.172101.1 /TIER=ConsEnd /STK=2 /UG=Mm.172101 /UG_TITLE=ESTs	3	0.6	3.2	2.8	0.5	0.7	5
1426183_a_at	gb:AF440280.1 /DB_XREF=gi:17017252 /GEN=Signr3 /FEA=FLmRNA /CNT=1 /TID=Mm.111026.2 /TIER=FL /STK=1 /UG=Mm.111026 /LL=170779 /DEF=Mus musculus SIGNR3 (Signr3) mRNA, complete cds; alternatively spliced. /PROD=SIGNR3 /FL=gb:AF440280.1	80.75	16.15	77.9	83.6	14.1	18.2	5
1417125_at	gb:NM_016661.1 /DB_XREF=gi:7709979 /GEN=Ahcy /FEA=FLmRNA /CNT=239 /TID=Mm.2573.1 /TIER=FL+Stack /STK=55 /UG=Mm.2573 /LL=11615 /DEF=Mus musculus S-adenosylhomocysteine hydrolase (Ahcy), mRNA. /PROD=S-adenosylhomocysteine hydrolase /FL=gb:NM_016661.1 gb:BC015304.1 gb:L32836.1	3939.25	789.3	3874.6	4003.9	781.3	797.3	4.99081
1417220_at	gb:NM_010176.1 /DB_XREF=gi:6753813 /GEN=Fah /FEA=FLmRNA /CNT=169 /TID=Mm.3798.1 /TIER=FL+Stack /STK=52 /UG=Mm.3798 /LL=14085 /DEF=Mus musculus fumarylacetoacetate hydrolase (Fah), mRNA. /PROD=fumarylacetoacetate hydrolase /FL=gb:M84145.1 gb:BC010767.1 gb:NM_010176.1	3673	742.2	3562.5	3783.5	741.4	743	4.9488
1419199_at	gb:AI428839 /DB_XREF=gi:4274765 /DB_XREF=mp42a08.x1 /CLONE=IMAGE:571862 /FEA=FLmRNA /CNT=34 /TID=Mm.99953.1 /TIER=ConsEnd /STK=1 /UG=Mm.99953 /LL=30951 /UG_GENE=Cbx8 /UG_TITLE=chromobox homolog 8 (Drosophila Pc class) /FL=gb:AF180370.1 gb:NM_013926.1 gb:BC014815.1	26.2	5.3	27.5	24.9	4	6.6	4.9434
1423797_at	gb:BC026817.1 /DB_XREF=gi:20073186 /FEA=FLmRNA /CNT=185 /TID=Mm.41565.1 /TIER=FL+Stack /STK=109 /UG=Mm.41565 /LL=78894 /UG_GENE=2210408B16Rik /DEF=Mus musculus, RIKEN cDNA 2210408B16 gene, clone MGC:28651 IMAGE:4235112, mRNA, complete cds. /PROD=RIKEN cDNA 2210408B16 gene /FL=gb:AB056114.1 gb:BC026817.1	209.6	42.5	206.9	212.3	42.5	42.5	4.93176
1426261_s_at	gb:D87867.1 /DB_XREF=gi:1660991 /GEN=UGP1a1 /FEA=FLmRNA /CNT=20 /TID=Mm.42472.3 /TIER=FL+Stack /STK=19 /UG=Mm.42472 /LL=22236 /DEF=Mus musculus mRNA for phenol UDP-glucuronosyltransferase, complete cds. /PROD=phenol UDP-glucuronosyltransferase /FL=gb:D87867.1	335.15	68.5	341.2	329.1	63.7	73.3	4.8927
1453516_at	gb:AK016497.1 /DB_XREF=gi:12855262 /FEA=mRNA /CNT=6 /TID=Mm.158518.1 /TIER=ConsEnd /STK=2 /UG=Mm.158518 /LL=70980 /UG_GENE=4931431F19Rik /UG_TITLE=RIKEN cDNA 4931431F19 gene /DEF=Mus musculus adult male testis cDNA, RIKEN full-length enriched library, clone:4931431F19:UBA domain containing protein, full insert sequence.	6.6	1.35	6.6	6.6	1.5	1.2	4.88889
1420671_x_at	gb:NM_029499.1 /DB_XREF=gi:13386405 /GEN=5830413L19Rik /FEA=FLmRNA /CNT=15 /TID=Mm.159648.1 /TIER=FL /STK=3 /UG=Mm.159648 /LL=76011 /DEF=Mus musculus RIKEN cDNA 5830413L19 gene (5830413L19Rik), mRNA. /PROD=RIKEN cDNA 5830413L19 /FL=gb:NM_029499.1 gb:AF237914.2	140.05	28.65	148.2	131.9	34.5	22.8	4.88831
1436957_at	gb:AW557545 /DB_XREF=gi:7202974 /DB_XREF=L0283C02-3 /CLONE=L0283C02 /FEA=EST /CNT=34 /TID=Mm.102286.1 /TIER=Stack /STK=33 /UG=Mm.102286 /UG_TITLE=ESTs	84.95	17.5	82.9	87	13.2	21.8	4.85429
1453488_at	gb:BB013007 /DB_XREF=gi:8136156 /DB_XREF=BB013007 /CLONE=4930458D05 /FEA=mRNA /CNT=10 /TID=Mm.33759.1 /TIER=ConsEnd /STK=2 /UG=Mm.33759 /LL=75802 /UG_GENE=4930458D05Rik /UG_TITLE=RIKEN cDNA 4930458D05 gene	35.9	7.4	35.7	36.1	5.7	9.1	4.85135
1428190_at	gb:AK005070.1 /DB_XREF=gi:12836743 /FEA=mRNA /CNT=146 /TID=Mm.22679.1 /TIER=Stack /STK=75 /UG=Mm.22679 /LL=68443 /UG_GENE=1300019P08Rik /UG_TITLE=RIKEN cDNA 1300019P08 gene /DEF=Mus musculus adult male liver cDNA, RIKEN full-length enriched library, clone:1300019P08:homolog to TRICARBOXYLATE TRANSPORT PROTEIN PRECURSOR (CITRATE TRANSPORT PROTEIN) (CTP) (TRICARBOXYLATE CARRIER PROTEIN), full inser…	1314.25	271.5	1301.6	1326.9	268.5	274.5	4.8407
1422852_at	gb:NM_019686.1 /DB_XREF=gi:9790084 /GEN=Kip2-pending /FEA=FLmRNA /CNT=53 /TID=Mm.42192.1 /TIER=FL+Stack /STK=9 /UG=Mm.42192 /LL=56506 /DEF=Mus musculus kinase interacting protein 2 (Kip2-pending), mRNA. /PROD=kinase interacting protein 2 /FL=gb:AB016080.1 gb:BC005739.1 gb:NM_019686.1	240.95	49.9	223.3	258.6	55.9	43.9	4.82866
1435691_at	gb:BB209207 /DB_XREF=gi:16352423 /DB_XREF=BB209207 /CLONE=A430091I06 /FEA=EST /CNT=17 /TID=Mm.123952.1 /TIER=Stack /STK=14 /UG=Mm.123952 /UG_TITLE=ESTs	228.6	47.45	233	224.2	48.1	46.8	4.8177
1418945_at	gb:NM_010809.1 /DB_XREF=gi:6754713 /GEN=Mmp3 /FEA=FLmRNA /CNT=27 /TID=Mm.4993.1 /TIER=FL+Stack /STK=16 /UG=Mm.4993 /LL=17392 /DEF=Mus musculus matrix metalloproteinase 3 (Mmp3), mRNA. /PROD=matrix metalloproteinase 3 /FL=gb:BC006725.1 gb:NM_010809.1	622.9	130.3	609.4	636.4	138.3	122.3	4.78051
1423693_at	gb:BC011218.1 /DB_XREF=gi:15029966 /FEA=FLmRNA /CNT=332 /TID=Mm.2131.1 /TIER=FL+Stack /STK=150 /UG=Mm.2131 /LL=109901 /UG_GENE=Ela1 /DEF=Mus musculus, clone MGC:19111 IMAGE:4208442, mRNA, complete cds. /PROD=Unknown (protein for MGC:19111) /FL=gb:BC011218.1	293.1	61.65	295.8	290.4	71.3	52	4.75426
1451777_at	gb:BC013672.1 /DB_XREF=gi:15559222 /FEA=FLmRNA /CNT=22 /TID=Mm.33332.1 /TIER=FL /STK=1 /UG=Mm.33332 /DEF=Mus musculus, Similar to hypothetical protein FLJ20035, clone MGC:19297 IMAGE:4037887, mRNA, complete cds. /PROD=Similar to hypothetical protein FLJ20035 /FL=gb:BC013672.1	66.65	14.1	65.4	67.9	15.7	12.5	4.72695
1425906_a_at	gb:AF034744.1 /DB_XREF=gi:4104333 /FEA=FLmRNA /CNT=2 /TID=Mm.3730.2 /TIER=FL /STK=1 /UG=Mm.3730 /LL=20349 /UG_GENE=Sema3e /DEF=Mus musculus semaphorin M-SemaK mRNA, complete cds. /PROD=semaphorin M-SemaK /FL=gb:AF034744.1	6.85	1.45	6.6	7.1	1.4	1.5	4.72414
1421839_at	gb:NM_013454.1 /DB_XREF=gi:7304848 /GEN=Abca1 /FEA=FLmRNA /CNT=126 /TID=Mm.369.1 /TIER=FL /STK=1 /UG=Mm.369 /LL=11303 /DEF=Mus musculus ATP-binding cassette, sub-family A (ABC1), member 1 (Abca1), mRNA. /PROD=ATP-binding cassette 1, sub-family A, member 1 /FL=gb:NM_013454.1	168.7	35.75	174	163.4	35.7	35.8	4.71888
1437662_at	gb:BB667617 /DB_XREF=gi:16399066 /DB_XREF=BB667617 /CLONE=C730027J19 /FEA=EST /CNT=19 /TID=Mm.185183.1 /TIER=Stack /STK=15 /UG=Mm.185183 /UG_TITLE=ESTs, Weakly similar to A61209 hypertension-associated protein SA - rat (R.norvegicus)	200.15	42.55	190.5	209.8	46	39.1	4.70388
1431111_at	gb:BG294267 /DB_XREF=gi:13054729 /DB_XREF=602391154F1 /CLONE=IMAGE:4502940 /FEA=mRNA /CNT=16 /TID=Mm.23259.1 /TIER=ConsEnd /STK=0 /UG=Mm.23259 /UG_TITLE=Mus musculus 14, 17 days embryo head cDNA, RIKEN full-length enriched library, clone:3230402G19:enolase 1, alpha non-neuron, full insert sequence	18.8	4	18.9	18.7	4.5	3.5	4.7
1451827_a_at	gb:BC021378.1 /DB_XREF=gi:18204713 /FEA=FLmRNA /CNT=5 /TID=Mm.31748.2 /TIER=FL /STK=1 /UG=Mm.31748 /LL=50490 /UG_GENE=Nox4 /DEF=Mus musculus, clone MGC:29375 IMAGE:5044835, mRNA, complete cds. /PROD=Unknown (protein for MGC:29375) /FL=gb:BC021378.1	144.4	30.75	149.5	139.3	24.9	36.6	4.69593
1441611_at	gb:BM250081 /DB_XREF=gi:17885351 /DB_XREF=K0844A10-3 /CLONE=K0844A10 /FEA=EST /CNT=4 /TID=Mm.214946.1 /TIER=ConsEnd /STK=4 /UG=Mm.214946 /UG_TITLE=ESTs	27.9	5.95	26.7	29.1	6.6	5.3	4.68908
1451386_at	gb:BC027279.1 /DB_XREF=gi:20071025 /FEA=FLmRNA /CNT=66 /TID=Mm.24021.1 /TIER=FL+Stack /STK=27 /UG=Mm.24021 /DEF=Mus musculus, clone MGC:27866 IMAGE:3492861, mRNA, complete cds. /PROD=Unknown (protein for MGC:27866) /FL=gb:BC006617.1 gb:BC027279.1	2061.35	440.8	2044.1	2078.6	472.9	408.7	4.67638
1450169_at	gb:NM_018760.1 /DB_XREF=gi:9055345 /GEN=Slc4a4 /FEA=FLmRNA /CNT=11 /TID=Mm.34747.1 /TIER=FL /STK=2 /UG=Mm.34747 /LL=54403 /DEF=Mus musculus solute carrier family 4 (anion exchanger), member 4 (Slc4a4), mRNA. /PROD=solute carrier family 4 (anion exchanger),member 4 /FL=gb:NM_018760.1 gb:AF020195.1	21.7	4.65	20.9	22.5	4.7	4.6	4.66667
1418982_at	gb:BC011118.1 /DB_XREF=gi:15029793 /FEA=FLmRNA /CNT=96 /TID=Mm.34537.1 /TIER=FL+Stack /STK=15 /UG=Mm.34537 /LL=12606 /UG_GENE=Cebpa /DEF=Mus musculus, Similar to CCAATenhancer binding protein (CEBP), alpha, clone MGC:18705 IMAGE:4194023, mRNA, complete cds. /PROD=Similar to CCAATenhancer binding protein(CEBP), alpha /FL=gb:NM_007678.1 gb:BC011118.1	1683.75	361.9	1617.8	1749.7	338	385.8	4.65253
1418161_at	gb:NM_020605.1 /DB_XREF=gi:10181141 /GEN=Jph3 /FEA=FLmRNA /CNT=45 /TID=Mm.143762.1 /TIER=FL+Stack /STK=29 /UG=Mm.143762 /LL=57340 /DEF=Mus musculus junctophilin 3 (Jph3), mRNA. /PROD=junctophilin 3 /FL=gb:NM_020605.1 gb:AB024449.1	54	11.65	51.5	56.5	8.5	14.8	4.63519
1458023_at	gb:BG070379 /DB_XREF=gi:12552948 /DB_XREF=H3086G01-3 /CLONE=H3086G01 /FEA=EST /CNT=4 /TID=Mm.155686.1 /TIER=ConsEnd /STK=3 /UG=Mm.155686 /LL=52143 /UG_GENE=DXErtd697e /UG_TITLE=DNA segment, Chr X, ERATO Doi 697, expressed	11.35	2.45	11.1	11.6	2.1	2.8	4.63265
1424140_at	gb:BC027438.1 /DB_XREF=gi:20073296 /FEA=FLmRNA /CNT=109 /TID=Mm.20363.1 /TIER=FL+Stack /STK=50 /UG=Mm.20363 /LL=74246 /UG_GENE=Gale /DEF=Mus musculus, Similar to galactose-4-epimerase, UDP-, clone MGC:36852 IMAGE:4224021, mRNA, complete cds. /PROD=Similar to galactose-4-epimerase, UDP- /FL=gb:BC027438.1	224.25	48.45	218.5	230	55.1	41.8	4.62848
1451326_at	gb:BC019410.1 /DB_XREF=gi:18043200 /FEA=FLmRNA /CNT=119 /TID=Mm.24806.1 /TIER=FL+Stack /STK=36 /UG=Mm.24806 /LL=76491 /UG_GENE=1810013B01Rik /DEF=Mus musculus, RIKEN cDNA 1810013B01 gene, clone MGC:25840 IMAGE:4191819, mRNA, complete cds. /PROD=RIKEN cDNA 1810013B01 gene /FL=gb:BC019410.1	1564.65	339.25	1617.1	1512.2	326.2	352.3	4.61209
1416371_at	gb:NM_007470.1 /DB_XREF=gi:6680705 /GEN=Apod /FEA=FLmRNA /CNT=186 /TID=Mm.2082.1 /TIER=FL+Stack /STK=94 /UG=Mm.2082 /LL=11815 /DEF=Mus musculus apolipoprotein D (Apod), mRNA. /PROD=apolipoprotein D /FL=gb:NM_007470.1	1323.35	287.2	1283.2	1363.5	312	262.4	4.60776
1421792_s_at	gb:NM_031254.1 /DB_XREF=gi:13994124 /GEN=Trem2b-pending /FEA=FLmRNA /CNT=2 /TID=Mm.195828.1 /TIER=FL /STK=2 /UG=Mm.195828 /LL=83433 /DEF=Mus musculus triggering receptor expressed on myeloid cells 2b (Trem2b-pending), mRNA. /PROD=triggering receptor expressed on myeloid cells2b /FL=gb:AY024349.1 gb:NM_031254.1	81.55	17.7	78	85.1	19.3	16.1	4.60734
1423891_at	gb:BC003903.1 /DB_XREF=gi:13278109 /FEA=FLmRNA /CNT=137 /TID=Mm.25313.1 /TIER=FL+Stack /STK=83 /UG=Mm.25313 /LL=103140 /UG_GENE=AI118089 /DEF=Mus musculus, Similar to glutathione S-transferase theta 1, clone MGC:6769 IMAGE:3601446, mRNA, complete cds. /PROD=Similar to glutathione S-transferase theta 1 /FL=gb:BC003903.1	423.3	92.05	418.1	428.5	104.5	79.6	4.59859
1456475_s_at	gb:BB216074 /DB_XREF=gi:16353083 /DB_XREF=BB216074 /CLONE=A530030L19 /FEA=EST /CNT=136 /TID=Mm.25594.2 /TIER=Stack /STK=9 /UG=Mm.25594 /LL=19088 /UG_GENE=Prkar2b /UG_TITLE=protein kinase, cAMP dependent regulatory, type II beta	225.75	49.15	220.7	230.8	43.4	54.9	4.59308
1427946_s_at	gb:BC028831.1 /DB_XREF=gi:20381137 /FEA=mRNA /CNT=29 /TID=Mm.27907.1 /TIER=Stack /STK=14 /UG=Mm.27907 /DEF=Mus musculus, Similar to dihydropyrimidine dehydrogenase, clone MGC:37940 IMAGE:5126155, mRNA, complete cds. /PROD=Similar to dihydropyrimidine dehydrogenase	1152.6	251.45	1143.2	1162	257.5	245.4	4.58381
1425303_at	gb:L38990.1 /DB_XREF=gi:886343 /FEA=FLmRNA /CNT=7 /TID=Mm.220358.2 /TIER=FL /STK=3 /UG=Mm.220358 /LL=103988 /UG_GENE=Gck /DEF=Mus musculus glucokinase mRNA, complete cds. /PROD=glucokinase /FL=gb:L38990.1	694.45	152.15	703.3	685.6	154.7	149.6	4.56425
1452956_a_at	gb:BI655075 /DB_XREF=gi:15569311 /DB_XREF=603282759F1 /CLONE=IMAGE:5326862 /FEA=mRNA /CNT=56 /TID=Mm.2121.1 /TIER=Stack /STK=17 /UG=Mm.2121 /LL=68627 /UG_GENE=1110013J02Rik /UG_TITLE=RIKEN cDNA 1110013J02 gene	3310.45	726.6	3271.6	3349.3	686.8	766.4	4.55608
1453487_at	gb:AK005050.1 /DB_XREF=gi:12836705 /FEA=mRNA /CNT=14 /TID=Mm.34208.1 /TIER=ConsEnd /STK=2 /UG=Mm.34208 /LL=71755 /UG_GENE=1300018L09Rik /UG_TITLE=RIKEN cDNA 1300018L09 gene /DEF=Mus musculus adult male liver cDNA, RIKEN full-length enriched library, clone:1300018L09:homolog to DIMERIC DIHYDRODIOL DEHYDROGENASE (EC 1.3.1.20), full insert sequence.	117.45	25.9	110.3	124.6	23.6	28.2	4.53475
1449840_at	gb:BI646094 /DB_XREF=gi:15560330 /DB_XREF=603274893F1 /CLONE=IMAGE:5315422 /FEA=FLmRNA /CNT=65 /TID=Mm.30228.1 /TIER=ConsEnd /STK=0 /UG=Mm.30228 /LL=20650 /UG_GENE=Sntb2 /UG_TITLE=syntrophin, basic 2 /FL=gb:NM_009229.1 gb:U00678.1	58.6	12.95	62.5	54.7	13.5	12.4	4.5251
1438115_a_at	gb:BB805362 /DB_XREF=gi:16977991 /DB_XREF=BB805362 /CLONE=G630068J09 /FEA=EST /CNT=13 /TID=Mm.27842.3 /TIER=Stack /STK=12 /UG=Mm.27842 /LL=26941 /UG_GENE=Slc9a3r1 /UG_TITLE=solute carrier family 9 (sodiumhydrogen exchanger), isoform 3 regulator 1	1538.85	340.7	1591.1	1486.6	345.3	336.1	4.51673
1422513_at	gb:NM_007634.1 /DB_XREF=gi:6680869 /GEN=Ccnf /FEA=FLmRNA /CNT=105 /TID=Mm.4008.1 /TIER=FL+Stack /STK=58 /UG=Mm.4008 /LL=12449 /DEF=Mus musculus cyclin F (Ccnf), mRNA. /PROD=cyclin F /FL=gb:U20636.1 gb:U20612.1 gb:NM_007634.1	44.8	9.95	45	44.6	8.2	11.7	4.50251
1415897_a_at	gb:BC009155.1 /DB_XREF=gi:14318724 /FEA=FLmRNA /CNT=448 /TID=Mm.14796.1 /TIER=FL+Stack /STK=177 /UG=Mm.14796 /LL=56615 /UG_GENE=Mgst1 /DEF=Mus musculus, RIKEN cDNA 1500002K10 gene, clone MGC:6549 IMAGE:2655738, mRNA, complete cds. /PROD=RIKEN cDNA 1500002K10 gene /FL=gb:NM_019946.1 gb:BC009155.1 gb:AF159050.1	11602.1	2584.95	11618.3	11586	2538	2631.9	4.48835
1450783_at	gb:NM_008331.1 /DB_XREF=gi:6680360 /GEN=Ifit1 /FEA=FLmRNA /CNT=73 /TID=Mm.6718.1 /TIER=FL+Stack /STK=9 /UG=Mm.6718 /LL=15957 /DEF=Mus musculus interferon-induced protein with tetratricopeptide repeats 1 (Ifit1), mRNA. /PROD=interferon-induced protein withtetratricopeptide repeats 1 /FL=gb:U43084.1 gb:BC003768.1 gb:NM_008331.1	848.75	189.2	796	901.5	181.3	197.1	4.48599
1425230_at	gb:AF462069.1 /DB_XREF=gi:19338691 /GEN=Nags /FEA=FLmRNA /CNT=12 /TID=Mm.31686.1 /TIER=FL /STK=4 /UG=Mm.31686 /DEF=Mus musculus N-acetylglutamate synthase (Nags) mRNA, complete cds; nuclear gene for mitochondrial product. /PROD=N-acetylglutamate synthase /FL=gb:AF462069.1	238.65	53.3	232	245.3	68.6	38	4.47749
1447460_at	gb:AI551249 /DB_XREF=gi:4483612 /DB_XREF=vo68a08.x1 /CLONE=IMAGE:1055030 /FEA=EST /CNT=2 /TID=Mm.35238.1 /TIER=ConsEnd /STK=2 /UG=Mm.35238 /UG_TITLE=ESTs	22.55	5.05	22.8	22.3	5	5.1	4.46535
1456397_at	gb:BB210819 /DB_XREF=gi:16352593 /DB_XREF=BB210819 /CLONE=A430101A11 /FEA=EST /CNT=28 /TID=Mm.184711.1 /TIER=Stack /STK=10 /UG=Mm.184711 /LL=99327 /UG_GENE=AW120700 /UG_TITLE=expressed sequence AW120700	332.25	74.45	357.8	306.7	74.8	74.1	4.46273
1460425_at	gb:AI195035 /DB_XREF=gi:3747641 /DB_XREF=ui59g06.x1 /CLONE=IMAGE:1886746 /FEA=mRNA /CNT=24 /TID=Mm.46129.1 /TIER=ConsEnd /STK=0 /UG=Mm.46129 /LL=75462 /UG_GENE=1700001C19Rik /UG_TITLE=RIKEN cDNA 1700001C19 gene	96.15	21.55	98.9	93.4	16.4	26.7	4.46172
1442541_at	gb:BG070986 /DB_XREF=gi:12553555 /DB_XREF=H3093D10-3 /CLONE=H3093D10 /FEA=EST /CNT=4 /TID=Mm.116749.1 /TIER=ConsEnd /STK=3 /UG=Mm.116749 /UG_TITLE=ESTs	16.25	3.65	16.9	15.6	3.6	3.7	4.45205
1421195_at	gb:BC020534.1 /DB_XREF=gi:18088213 /FEA=FLmRNA /CNT=25 /TID=Mm.3521.1 /TIER=FL /STK=2 /UG=Mm.3521 /LL=12425 /UG_GENE=Cckar /DEF=Mus musculus, cholecystokinin A receptor, clone MGC:19349 IMAGE:4236240, mRNA, complete cds. /PROD=cholecystokinin A receptor /FL=gb:NM_009827.1 gb:BC020534.1	11.55	2.6	11.7	11.4	2.6	2.6	4.44231
1418907_at	gb:BB799410 /DB_XREF=gi:16969033 /DB_XREF=BB799410 /CLONE=G630023D14 /FEA=FLmRNA /CNT=57 /TID=Mm.12900.1 /TIER=ConsEnd /STK=5 /UG=Mm.12900 /LL=14067 /UG_GENE=F5 /UG_TITLE=coagulation factor V /FL=gb:NM_007976.1 gb:U52925.1	73.85	16.7	77.8	69.9	14.9	18.5	4.42216
1458659_at	gb:AI508243 /DB_XREF=gi:4407148 /DB_XREF=mh62c02.y1 /CLONE=IMAGE:455522 /FEA=EST /CNT=4 /TID=Mm.117151.1 /TIER=ConsEnd /STK=2 /UG=Mm.117151 /UG_TITLE=ESTs	211.9	48.25	217.9	205.9	38.2	58.3	4.39171
1419146_a_at	gb:BC011139.1 /DB_XREF=gi:15029831 /FEA=FLmRNA /CNT=25 /TID=Mm.220358.1 /TIER=FL+Stack /STK=13 /UG=Mm.220358 /LL=103988 /UG_GENE=Gck /DEF=Mus musculus, Similar to Glucokinase, clone MGC:18414 IMAGE:4195943, mRNA, complete cds. /PROD=Similar to Glucokinase /FL=gb:NM_010292.1 gb:BC011139.1	289.85	66.35	283.1	296.6	47.9	84.8	4.3685
1449025_at	gb:NM_010501.1 /DB_XREF=gi:6754287 /GEN=Ifit3 /FEA=FLmRNA /CNT=51 /TID=Mm.951.1 /TIER=FL+Stack /STK=26 /UG=Mm.951 /LL=15959 /DEF=Mus musculus interferon-induced protein with tetratricopeptide repeats 3 (Ifit3), mRNA. /PROD=interferon-induced protein withtetratricopeptide repeats 3 /FL=gb:NM_010501.1 gb:L32974.1 gb:BC003804.1	1248.6	286.25	1201.5	1295.7	299	273.5	4.36192
1421758_at	gb:NM_008673.1 /DB_XREF=gi:6679013 /GEN=Nat1 /FEA=FLmRNA /CNT=2 /TID=Mm.14125.1 /TIER=FL /STK=2 /UG=Mm.14125 /LL=17960 /DEF=Mus musculus N-acetyltransferase 1 (arylamine N-acetyltransferase) (Nat1), mRNA. /PROD=N-acetyl transferase 1, liver, blood /FL=gb:NM_008673.1 gb:U35885.1	43.85	10.1	44.9	42.8	8.1	12.1	4.34158
1420029_at	gb:C80350 /DB_XREF=gi:2520680 /DB_XREF=C80350 /CLONE=J0080B06 /FEA=EST /CNT=1 /TID=Mm.200664.1 /TIER=ConsEnd /STK=0 /UG=Mm.200664 /LL=96901 /UG_GENE=C80350 /UG_TITLE=expressed sequence C80350	25.15	5.8	24.5	25.8	5.9	5.7	4.33621
1448382_at	gb:NM_023737.1 /DB_XREF=gi:12963804 /GEN=1300002P22Rik /FEA=FLmRNA /CNT=159 /TID=Mm.28100.1 /TIER=FL+Stack /STK=81 /UG=Mm.28100 /LL=74147 /DEF=Mus musculus RIKEN cDNA 1300002P22 gene (1300002P22Rik), mRNA. /PROD=L-specific multifunctional beta-oxdiationprotein /FL=gb:NM_023737.1 gb:BC016899.1	1247.3	289.45	1262.9	1231.7	216.7	362.2	4.30921
1460248_at	gb:AF017639.1 /DB_XREF=gi:2921091 /FEA=FLmRNA /CNT=35 /TID=Mm.10233.1 /TIER=FL+Stack /STK=15 /UG=Mm.10233 /LL=55987 /UG_GENE=Cpxm2 /DEF=Mus musculus carboxypeptidase X2 mRNA, complete cds. /PROD=carboxypeptidase X2 /FL=gb:BC021444.1 gb:AF017639.1 gb:NM_018867.2	2565.1	601.5	2545.9	2584.3	648.8	554.2	4.26451
1420394_s_at	gb:U05264.1 /DB_XREF=gi:475444 /GEN=gp49B /FEA=FLmRNA /CNT=19 /TID=Mm.34408.1 /TIER=FL /STK=5 /UG=Mm.34408 /LL=14728 /DEF=Mus musculus C3H gp49B1 (gp49B) mRNA, complete cds. /PROD=gp49B1 /FL=gb:U05264.1 gb:BC006591.1 gb:NM_013532.1	715.05	168.2	706.5	723.6	163.8	172.6	4.25119
1441653_at	gb:BB228771 /DB_XREF=gi:15410243 /DB_XREF=BB228771 /CLONE=A630018C21 /FEA=EST /CNT=4 /TID=Mm.209957.1 /TIER=ConsEnd /STK=4 /UG=Mm.209957 /UG_TITLE=ESTs	21.4	5.05	21.4	21.4	4.3	5.8	4.23762
1438711_at	gb:BB667651 /DB_XREF=gi:16399100 /DB_XREF=BB667651 /CLONE=C730030C11 /FEA=EST /CNT=26 /TID=Mm.8359.2 /TIER=Stack /STK=9 /UG=Mm.8359 /LL=18770 /UG_GENE=Pklr /UG_TITLE=pyruvate kinase liver and red blood cell	371.85	87.85	374.6	369.1	94.6	81.1	4.23278
1417765_a_at	gb:NM_007446.1 /DB_XREF=gi:6996908 /GEN=Amy1 /FEA=FLmRNA /CNT=179 /TID=Mm.33941.1 /TIER=FL+Stack /STK=36 /UG=Mm.33941 /LL=11722 /DEF=Mus musculus amylase 1, salivary (Amy1), mRNA. /PROD=amylase 1, salivary /FL=gb:NM_007446.1 gb:BC009121.1	484.55	114.6	470.9	498.2	119.8	109.4	4.22818
1418294_at	gb:NM_019427.1 /DB_XREF=gi:9506566 /GEN=Epb4.1l4b /FEA=FLmRNA /CNT=72 /TID=Mm.28217.1 /TIER=FL+Stack /STK=26 /UG=Mm.28217 /LL=54357 /DEF=Mus musculus erythrocyte protein band 4.1-like 4b (Epb4.1l4b), mRNA. /PROD=erythrocyte protein band 4.1-like 4b /FL=gb:AB032366.1 gb:NM_019427.1	185.6	44.05	174.7	196.5	45.6	42.5	4.21339
1445214_at	gb:BG076014 /DB_XREF=gi:12558583 /DB_XREF=H3154E11-3 /CLONE=H3154E11 /FEA=EST /CNT=3 /TID=Mm.182846.1 /TIER=ConsEnd /STK=2 /UG=Mm.182846 /UG_TITLE=ESTs	25.65	6.1	24.7	26.6	6.9	5.3	4.20492
1431808_a_at	gb:AK004893.1 /DB_XREF=gi:12836421 /GEN=Rps2 /FEA=mRNA /CNT=1 /TID=Mm.34819.2 /TIER=ConsEnd /STK=0 /UG=Mm.34819 /LL=16427 /UG_TITLE=inter alpha-trypsin inhibitor, heavy chain 4 /DEF=Mus musculus adult male liver cDNA, RIKEN full-length enriched library, clone:1300004A21:ribosomal protein S2, full insert sequence.	374.2	89	391.9	356.5	95.8	82.2	4.20449
1418172_at	gb:AF117613.1 /DB_XREF=gi:4886903 /GEN=Hbp /FEA=FLmRNA /CNT=89 /TID=Mm.17249.1 /TIER=FL+Stack /STK=28 /UG=Mm.17249 /LL=15199 /DEF=Mus musculus heme-binding protein (Hbp) mRNA, complete cds. /PROD=heme-binding protein /FL=gb:AF117613.1 gb:NM_013546.1 gb:BC012654.1 gb:AB013095.1	629.1	149.9	661.1	597.1	164.2	135.6	4.1968
1457843_at	gb:AI848492 /DB_XREF=gi:5492398 /DB_XREF=UI-M-AP1-agf-b-11-0-UI.s2 /CLONE=UI-M-AP1-agf-b-11-0-UI /FEA=EST /CNT=5 /TID=Mm.44908.1 /TIER=ConsEnd /STK=3 /UG=Mm.44908 /UG_TITLE=ESTs	18	4.3	19.3	16.7	4	4.6	4.18605
1429298_at	gb:AK010430.1 /DB_XREF=gi:12845867 /GEN=Ddah1 /FEA=mRNA /CNT=104 /TID=Mm.30203.1 /TIER=Stack /STK=60 /UG=Mm.30203 /LL=69219 /UG_TITLE=dimethylarginine dimethylaminohydrolase 1 /DEF=Mus musculus ES cells cDNA, RIKEN full-length enriched library, clone:2410006N07:dimethylarginine dimethylaminohydrolase 1, full insert sequence.	915.2	218.85	937	893.4	220.4	217.3	4.18186
1415776_at	gb:NM_007437.1 /DB_XREF=gi:6680677 /GEN=Aldh3a2 /FEA=FLmRNA /CNT=528 /TID=Mm.4210.1 /TIER=FL+Stack /STK=414 /UG=Mm.4210 /LL=11671 /DEF=Mus musculus aldehyde dehydrogenase family 3, subfamily A2 (Aldh3a2), mRNA. /PROD=aldehyde dehydrogenase family 3, subfamily A2 /FL=gb:NM_007437.1 gb:BC003797.1 gb:U14390.1	1272.25	305.5	1316.2	1228.3	312.7	298.3	4.16448
1421987_at	gb:AF085144.1 /DB_XREF=gi:4038345 /GEN=Atpsk2 /FEA=FLmRNA /CNT=17 /TID=Mm.27646.1 /TIER=FL /STK=1 /UG=Mm.27646 /LL=23972 /DEF=Mus musculus ATP sulfurylaseAPS kinase 2 (Atpsk2) mRNA, complete cds. /PROD=ATP sulfurylaseAPS kinase 2 /FL=gb:AF085144.1 gb:AF052453.1 gb:NM_011864.1	145.55	35.1	138	153.1	28.4	41.8	4.14672
1423555_a_at	gb:BB329808 /DB_XREF=gi:15411519 /DB_XREF=BB329808 /CLONE=B630019O10 /FEA=FLmRNA /CNT=51 /TID=Mm.30756.1 /TIER=Stack /STK=11 /UG=Mm.30756 /LL=99899 /UG_GENE=AW261460 /UG_TITLE=expressed sequence AW261460 /FL=gb:NM_133871.1	418.7	101.1	426.8	410.6	103.4	98.8	4.14144
1421060_at	gb:AF312858.1 /DB_XREF=gi:11762015 /GEN=Mllt1 /FEA=FLmRNA /CNT=25 /TID=Mm.148748.1 /TIER=FL /STK=2 /UG=Mm.148748 /LL=64144 /DEF=Mus musculus leukemia associated gene protein (Mllt1) mRNA, complete cds. /PROD=leukemia associated gene protein /FL=gb:NM_022328.1 gb:AF312858.1 gb:AF298887.1	21.7	5.25	22.5	20.9	4.8	5.7	4.13333
1424722_at	gb:BC021390.1 /DB_XREF=gi:18204719 /FEA=FLmRNA /CNT=57 /TID=Mm.18802.1 /TIER=FL+Stack /STK=18 /UG=Mm.18802 /LL=71775 /UG_GENE=1300017J02Rik /DEF=Mus musculus, RIKEN cDNA 1300017J02 gene, clone MGC:29253 IMAGE:5054320, mRNA, complete cds. /PROD=RIKEN cDNA 1300017J02 gene /FL=gb:BC021390.1	103.6	25.1	99.2	108	23.2	27	4.12749
1419236_at	gb:BG070273 /DB_XREF=gi:12552842 /DB_XREF=H3085E09-3 /CLONE=H3085E09 /FEA=FLmRNA /CNT=37 /TID=Mm.214703.1 /TIER=Stack /STK=8 /UG=Mm.214703 /LL=117599 /UG_GENE=Helb /UG_TITLE=helicase (DNA) B /FL=gb:NM_080446.1 gb:AB048542.1	86.65	21.3	89.9	83.4	15.9	26.7	4.06808
1441520_at	gb:BB478135 /DB_XREF=gi:16440401 /DB_XREF=BB478135 /CLONE=D330028K02 /FEA=EST /CNT=4 /TID=Mm.209466.1 /TIER=ConsEnd /STK=4 /UG=Mm.209466 /UG_TITLE=ESTs	21.7	5.35	22.1	21.3	3.8	6.9	4.05607
1422822_at	gb:BI076697 /DB_XREF=gi:14515354 /DB_XREF=L0210C01-3 /CLONE=L0210C01 /FEA=FLmRNA /CNT=116 /TID=Mm.25702.1 /TIER=Stack /STK=48 /UG=Mm.25702 /LL=67714 /UG_GENE=2310058G22Rik /UG_TITLE=RIKEN cDNA 2310058G22 gene /FL=gb:NM_023377.2 gb:AF480302.1	237.25	58.5	249.8	224.7	55.6	61.4	4.05556
1427981_a_at	gb:AY033912.1 /DB_XREF=gi:20429721 /FEA=mRNA /CNT=103 /TID=Mm.41853.1 /TIER=Stack /STK=35 /UG=Mm.41853 /DEF=Mus musculus cysteine sulfinic acid decarboxylase mRNA, complete cds. /PROD=cysteine sulfinic acid decarboxylase	632.7	157.35	638.4	627	166	148.7	4.02097
1438002_at	gb:BM239108 /DB_XREF=gi:17874378 /DB_XREF=K0528H03-3 /CLONE=K0528H03 /FEA=EST /CNT=13 /TID=Mm.217297.1 /TIER=Stack /STK=13 /UG=Mm.217297 /UG_TITLE=ESTs	22.9	5.7	24.1	21.7	5.5	5.9	4.01754
1431713_at	gb:AK015885.1 /DB_XREF=gi:12854397 /GEN=Sufu /FEA=mRNA /CNT=2 /TID=Mm.206672.1 /TIER=ConsEnd /STK=0 /UG=Mm.206672 /UG_TITLE=Mus musculus adult male testis cDNA, RIKEN full-length enriched library, clone:4930524I10:suppressor of fused homolog (Drosophila), full insert sequence /DEF=Mus musculus adult male testis cDNA, RIKEN full-length enriched library, clone:4930524I10:suppressor of fused homolog…	43.5	10.85	42.9	44.1	9.3	12.4	4.00922
1422258_at	gb:NM_033269.1 /DB_XREF=gi:15149488 /GEN=Chrm3 /FEA=FLmRNA /CNT=2 /TID=Mm.154803.1 /TIER=FL /STK=1 /UG=Mm.154803 /LL=12671 /DEF=Mus musculus cholinergic receptor, muscarinic 3, cardiac (Chrm3), mRNA. /PROD=cholinergic receptor, muscarinic 3, cardiac /FL=gb:NM_033269.1	6.8	1.7	6.7	6.9	1.4	2	4
1424339_at	gb:AB067533.1 /DB_XREF=gi:18389328 /GEN=oasl9 /FEA=FLmRNA /CNT=54 /TID=Mm.95479.1 /TIER=FL+Stack /STK=37 /UG=Mm.95479 /DEF=Mus musculus oasl9 gene for 2,5-oligoadenylate synthetase-like 9, complete cds. /PROD=2,5-oligoadenylate synthetase-like 9 /FL=gb:AY089728.1 gb:AB067533.1	308.15	77.35	312.3	304	83.2	71.5	3.98384
1420453_at	gb:NM_009967.1 /DB_XREF=gi:6753531 /GEN=Crygs /FEA=FLmRNA /CNT=6 /TID=Mm.6253.1 /TIER=FL /STK=5 /UG=Mm.6253 /LL=12970 /DEF=Mus musculus crystallin, gamma S (Crygs), mRNA. /PROD=crystallin, gamma S /FL=gb:NM_009967.1 gb:AF032995.1	23.3	5.85	24.6	22	5.2	6.5	3.98291
1422558_at	gb:AF015887.1 /DB_XREF=gi:2555078 /FEA=FLmRNA /CNT=90 /TID=Mm.7329.1 /TIER=FL+Stack /STK=36 /UG=Mm.7329 /LL=14431 /UG_GENE=Gamt /DEF=Mus musculus guanidinoacetate methyltransferase mRNA, complete cds. /PROD=guanidinoacetate methyltransferase /FL=gb:AF015887.1 gb:NM_010255.1	654.95	164.7	652.4	657.5	171.2	158.2	3.97662
1418126_at	gb:NM_013653.1 /DB_XREF=gi:7305460 /GEN=Scya5 /FEA=FLmRNA /CNT=40 /TID=Mm.3370.1 /TIER=FL+Stack /STK=29 /UG=Mm.3370 /LL=20304 /DEF=Mus musculus small inducible cytokine A5 (Scya5), mRNA. /PROD=small inducible cytokine A5 /FL=gb:AF128187.1 gb:AF065944.1 gb:NM_013653.1 gb:M77747.1 gb:AF065947.1 gb:AF065946.1 gb:AF065945.1	185.5	46.85	189.4	181.6	44.3	49.4	3.95945
1425314_at	gb:AF435926.1 /DB_XREF=gi:16904209 /GEN=Vlgr1 /FEA=FLmRNA /CNT=8 /TID=Mm.137091.2 /TIER=FL /STK=3 /UG=Mm.137091 /LL=110789 /DEF=Mus musculus very large G protein-coupled receptor 1 (Vlgr1) mRNA, complete cds. /PROD=very large G protein-coupled receptor 1 /FL=gb:AF435926.1	127	32.25	134.3	119.7	35.8	28.7	3.93798
1433583_at	gb:AV327248 /DB_XREF=gi:16395612 /DB_XREF=AV327248 /CLONE=6330417K12 /FEA=EST /CNT=96 /TID=Mm.39548.1 /TIER=Stack /STK=87 /UG=Mm.39548 /LL=103290 /UG_GENE=AI839779 /UG_TITLE=expressed sequence AI839779	66.55	16.9	64.4	68.7	19.2	14.6	3.93787
1452501_at	gb:AF047725.1 /DB_XREF=gi:4249590 /GEN=Cyp2c38 /FEA=mRNA /CNT=2 /TID=Mm.42100.1 /TIER=ConsEnd /STK=0 /UG=Mm.42100 /LL=13097 /DEF=Mus musculus CYP2C38 (Cyp2c38) mRNA, partial cds. /PROD=CYP2C38	354.5	90.7	375.3	333.7	83.6	97.8	3.90849
1435176_a_at	gb:BF019883 /DB_XREF=gi:10751215 /DB_XREF=ux04d07.x1 /CLONE=IMAGE:3470509 /FEA=EST /CNT=26 /TID=Mm.1466.3 /TIER=Stack /STK=19 /UG=Mm.1466 /LL=15902 /UG_GENE=Idb2 /UG_TITLE=inhibitor of DNA binding 2	684.45	175.35	731.9	637	157.4	193.3	3.90334
1448080_at	gb:AI256288 /DB_XREF=gi:3863813 /DB_XREF=ui84d03.x1 /CLONE=IMAGE:1889093 /FEA=EST /CNT=4 /TID=Mm.176935.2 /TIER=ConsEnd /STK=0 /UG=Mm.176935 /UG_TITLE=ESTs	58.1	14.9	55.4	60.8	14.9	14.9	3.89933
1444102_at	gb:BF019988 /DB_XREF=gi:10751320 /DB_XREF=ux05h03.x1 /CLONE=IMAGE:3470645 /FEA=EST /CNT=6 /TID=Mm.139277.1 /TIER=ConsEnd /STK=2 /UG=Mm.139277 /UG_TITLE=ESTs	26.5	6.8	26.3	26.7	5.3	8.3	3.89706
1448291_at	gb:NM_013599.1 /DB_XREF=gi:7305276 /GEN=Mmp9 /FEA=FLmRNA /CNT=152 /TID=Mm.4406.1 /TIER=FL+Stack /STK=24 /UG=Mm.4406 /LL=17395 /DEF=Mus musculus matrix metalloproteinase 9 (Mmp9), mRNA. /PROD=matrix metalloproteinase 9 /FL=gb:D12712.1 gb:NM_013599.1	66	16.95	63.1	68.9	19.2	14.7	3.89381
1454757_s_at	gb:AW554405 /DB_XREF=gi:7199840 /DB_XREF=L0240D11-3 /CLONE=L0240D11 /FEA=EST /CNT=89 /TID=Mm.2121.2 /TIER=Stack /STK=53 /UG=Mm.2121 /LL=68627 /UG_GENE=1110013J02Rik /UG_TITLE=RIKEN cDNA 1110013J02 gene	3566.65	920	3410.9	3722.4	991.1	848.9	3.87679
1452590_a_at	gb:BB609699 /DB_XREF=gi:16451414 /DB_XREF=BB609699 /CLONE=1110053N20 /FEA=mRNA /CNT=51 /TID=Mm.29491.1 /TIER=Stack /STK=29 /UG=Mm.29491 /UG_TITLE=Mus musculus, clone IMAGE:1265114, mRNA, partial cds	2113.5	547.65	2130.9	2096.1	638.4	456.9	3.85922
1453196_a_at	gb:BQ033138 /DB_XREF=gi:19768417 /DB_XREF=UI-1-CF0-axe-c-08-0-UI.s1 /CLONE=UI-1-CF0-axe-c-08-0-UI /FEA=mRNA /CNT=95 /TID=Mm.27162.2 /TIER=Stack /STK=14 /UG=Mm.27162 /LL=23962 /UG_GENE=Oasl2 /UG_TITLE=2-5 oligoadenylate synthetase-like 2	644.6	167.35	653.7	635.5	181.7	153	3.85181
1453932_at	gb:AK016502.1 /DB_XREF=gi:12855270 /FEA=mRNA /CNT=2 /TID=Mm.158526.1 /TIER=ConsEnd /STK=1 /UG=Mm.158526 /LL=70994 /UG_GENE=4931433A01Rik /UG_TITLE=RIKEN cDNA 4931433A01 gene /DEF=Mus musculus adult male testis cDNA, RIKEN full-length enriched library, clone:4931433A01:related to HYPOTHETICAL 55.9 KDA PROTEIN EEED8.6 IN CHROMOSOME II, full insert sequence.	29.4	7.65	28	30.8	8.4	6.9	3.84314
1459660_at	gb:BE944772 /DB_XREF=gi:10522531 /DB_XREF=UI-M-BH3-awg-g-06-0-UI.s1 /CLONE=UI-M-BH3-awg-g-06-0-UI /FEA=EST /CNT=2 /TID=Mm.152838.1 /TIER=ConsEnd /STK=2 /UG=Mm.152838 /UG_TITLE=ESTs	23.8	6.2	23.3	24.3	4.6	7.8	3.83871
1435084_at	gb:BB200607 /DB_XREF=gi:16271463 /DB_XREF=BB200607 /CLONE=A430025O05 /FEA=EST /CNT=45 /TID=Mm.80570.1 /TIER=Stack /STK=20 /UG=Mm.80570 /UG_TITLE=ESTs	1309.35	344.55	1341.7	1277	259.1	430	3.80017
1422160_at	gb:L22338.1 /DB_XREF=gi:1817735 /GEN=H-2T24 /FEA=FLmRNA /CNT=7 /TID=Mm.14573.1 /TIER=FL /STK=1 /UG=Mm.14573 /LL=15042 /DEF=Mouse MHC class I cell surface glycoprotein (H-2T24) mRNA, complete cds. /PROD=MHC class I cell surface glycoprotein /FL=gb:NM_008207.1 gb:L22338.1	81.3	21.45	82.4	80.2	22.8	20.1	3.79021
1433131_at	gb:AK017191.1 /DB_XREF=gi:12856310 /FEA=mRNA /CNT=1 /TID=Mm.159322.1 /TIER=ConsEnd /STK=0 /UG=Mm.159322 /LL=74733 /UG_GENE=5033425B01Rik /UG_TITLE=RIKEN cDNA 5033425B01 gene /DEF=Mus musculus 11 days pregnant adult female ovary and uterus cDNA, RIKEN full-length enriched library, clone:5033425B01:unclassifiable transcript, full insert sequence.	31.65	8.4	30.9	32.4	8.9	7.9	3.76786
1450906_at	gb:BB476707 /DB_XREF=gi:16440201 /DB_XREF=BB476707 /CLONE=D330020O18 /FEA=FLmRNA /CNT=106 /TID=Mm.103764.1 /TIER=Stack /STK=13 /UG=Mm.103764 /LL=54712 /UG_GENE=Plxnc1 /UG_TITLE=plexin C1 /FL=gb:NM_018797.1 gb:AF190578.1	42.75	11.4	40.2	45.3	13.2	9.6	3.75
1449277_at	gb:NM_011888.2 /DB_XREF=gi:10518345 /GEN=Scya19 /FEA=FLmRNA /CNT=24 /TID=Mm.30205.1 /TIER=FL+Stack /STK=16 /UG=Mm.30205 /LL=24047 /DEF=Mus musculus small inducible cytokine A19 (Scya19), mRNA. /PROD=small inducible cytokine A19 /FL=gb:NM_011888.2 gb:AF059208.2	266	71.3	260	272	80.7	61.9	3.73072
1424768_at	gb:BC019435.1 /DB_XREF=gi:18043855 /FEA=FLmRNA /CNT=234 /TID=Mm.130433.1 /TIER=FL+Stack /STK=16 /UG=Mm.130433 /DEF=Mus musculus, Similar to Caldesmon 1, clone MGC:30319 IMAGE:5148205, mRNA, complete cds. /PROD=Similar to Caldesmon 1 /FL=gb:BC019435.1	783.2	211.45	807.1	759.3	204.5	218.4	3.70395
1442295_at	gb:BM244229 /DB_XREF=gi:17879499 /DB_XREF=K0708E04-3 /CLONE=K0708E04 /FEA=EST /CNT=5 /TID=Mm.38351.1 /TIER=ConsEnd /STK=3 /UG=Mm.38351 /UG_TITLE=ESTs, Weakly similar to TYROSINE-PROTEIN KINASE JAK3 (M.musculus)	22.4	6.05	22.5	22.3	6	6.1	3.70248
1450020_at	gb:BC012653.1 /DB_XREF=gi:15215067 /FEA=FLmRNA /CNT=131 /TID=Mm.44065.1 /TIER=FL+Stack /STK=99 /UG=Mm.44065 /LL=13051 /UG_GENE=Cx3cr1 /DEF=Mus musculus, Similar to chemokine (C-X3-C) receptor 1, clone MGC:13785 IMAGE:4017224, mRNA, complete cds. /PROD=Similar to chemokine (C-X3-C) receptor 1 /FL=gb:BC012653.1 gb:AF102269.1 gb:NM_009987.1	225.2	60.9	209.2	241.2	62.8	59	3.69787
1422537_a_at	gb:NM_010496.1 /DB_XREF=gi:6754275 /GEN=Idb2 /FEA=FLmRNA /CNT=306 /TID=Mm.1466.1 /TIER=FL+Stack /STK=41 /UG=Mm.1466 /LL=15902 /DEF=Mus musculus inhibitor of DNA binding 2 (Idb2), mRNA. /PROD=inhibitor of DNA binding 2 /FL=gb:NM_010496.1 gb:BC006921.1	583.7	158.05	597.2	570.2	159.8	156.3	3.69314
1436003_at	gb:AV280637 /DB_XREF=gi:15405718 /DB_XREF=AV280637 /CLONE=4933416C16 /FEA=EST /CNT=12 /TID=Mm.76649.1 /TIER=Stack /STK=12 /UG=Mm.76649 /UG_TITLE=ESTs	84.55	22.95	84.7	84.4	29.1	16.8	3.6841
1452185_at	gb:AW413962 /DB_XREF=gi:6940108 /DB_XREF=uo97c05.x1 /CLONE=IMAGE:2650472 /FEA=mRNA /CNT=147 /TID=Mm.27130.1 /TIER=Stack /STK=9 /UG=Mm.27130 /UG_TITLE=Mus musculus, clone IMAGE:4952594, mRNA, partial cds	42.6	11.65	44.8	40.4	10.3	13	3.65665
1449040_a_at	gb:NM_009266.1 /DB_XREF=gi:6678118 /GEN=Sps2 /FEA=FLmRNA /CNT=102 /TID=Mm.20294.1 /TIER=FL+Stack /STK=25 /UG=Mm.20294 /LL=20768 /DEF=Mus musculus selenophosphate synthetase 2 (Sps2), mRNA. /PROD=selenophosphate synthetase 2 /FL=gb:U43285.1 gb:NM_009266.1	1548.65	424.05	1534.7	1562.6	433.5	414.6	3.65205
1421500_at	gb:NM_009293.1 /DB_XREF=gi:6678174 /GEN=Sts /FEA=FLmRNA /CNT=10 /TID=Mm.5129.1 /TIER=FL /STK=2 /UG=Mm.5129 /LL=20905 /DEF=Mus musculus steroid sulfatase (Sts), mRNA. /PROD=steroid sulfatase /FL=gb:NM_009293.1 gb:U37545.1	444.1	121.7	418.5	469.7	133.2	110.2	3.64914
1423226_at	gb:BE686578 /DB_XREF=gi:10074202 /DB_XREF=uw01b08.x1 /CLONE=IMAGE:3415383 /FEA=FLmRNA /CNT=141 /TID=Mm.4046.1 /TIER=Stack /STK=34 /UG=Mm.4046 /LL=12482 /UG_GENE=Ms4a2 /UG_TITLE=membrane-spanning 4-domains, subfamily A, member 2 /FL=gb:NM_007641.1 gb:M62541.1	98.75	27.1	96.1	101.4	23.1	31.1	3.64391
1417843_s_at	gb:NM_133191.2 /DB_XREF=gi:21040232 /GEN=AI042819 /FEA=FLmRNA /CNT=83 /TID=Mm.27451.1 /TIER=FL+Stack /STK=35 /UG=Mm.27451 /LL=98845 /DEF=Mus musculus expressed sequence AI042819 (AI042819), mRNA. /PROD=epidermal growth factor receptor pathwaysubstrate 8-related protein 2 /FL=gb:BC005492.1 gb:NM_133191.2	316.7	87.45	318.9	314.5	95.7	79.2	3.6215
1460300_a_at	gb:NM_008523.1 /DB_XREF=gi:6678737 /GEN=Ltk /FEA=FLmRNA /CNT=5 /TID=Mm.1740.1 /TIER=FL /STK=2 /UG=Mm.1740 /LL=17005 /DEF=Mus musculus leukocyte tyrosine kinase (Ltk), mRNA. /PROD=leukocyte tyrosine kinase /FL=gb:NM_008523.1	25.35	7	23.9	26.8	6.1	7.9	3.62143
1448986_x_at	gb:NM_010062.1 /DB_XREF=gi:6753653 /GEN=Dnase2a /FEA=FLmRNA /CNT=38 /TID=Mm.220988.1 /TIER=FL+Stack /STK=29 /UG=Mm.220988 /LL=13423 /DEF=Mus musculus deoxyribonuclease II alpha (Dnase2a), mRNA. /PROD=deoxyribonuclease II /FL=gb:NM_010062.1 gb:AF045741.1	386.35	106.7	372	400.7	107.2	106.2	3.6209
1432198_at	gb:AK018172.1 /DB_XREF=gi:12857769 /FEA=mRNA /CNT=1 /TID=Mm.41243.1 /TIER=ConsEnd /STK=0 /UG=Mm.41243 /LL=70722 /UG_GENE=6330414G02Rik /UG_TITLE=RIKEN cDNA 6330414G02 gene /DEF=Mus musculus adult male medulla oblongata cDNA, RIKEN full-length enriched library, clone:6330414G02:unclassifiable, full insert sequence.	3469.65	959.7	3554.2	3385.1	1029.8	889.6	3.61535
1418155_at	gb:NM_021484.2 /DB_XREF=gi:11993944 /GEN=Ttid /FEA=FLmRNA /CNT=46 /TID=Mm.143804.1 /TIER=FL+Stack /STK=29 /UG=Mm.143804 /LL=58916 /DEF=Mus musculus titin immunoglobulin domain protein (myotilin) (Ttid), mRNA. /PROD=titin immunoglobulin domain protein (myotilin) /FL=gb:BC016214.1 gb:NM_021484.2 gb:AF230979.2	3775.9	1047.75	3784.4	3767.4	1048.9	1046.6	3.60382
1453114_at	gb:AK014568.1 /DB_XREF=gi:12852501 /FEA=mRNA /CNT=53 /TID=Mm.132646.1 /TIER=ConsEnd /STK=0 /UG=Mm.132646 /LL=74035 /UG_GENE=4632412I24Rik /UG_TITLE=RIKEN cDNA 4632412I24 gene /DEF=Mus musculus 0 day neonate skin cDNA, RIKEN full-length enriched library, clone:4632412I24:homolog to CDNA: FLJ23323 FIS, CLONE HEP12456, full insert sequence.	76.9	21.35	74.9	78.9	24.6	18.1	3.60187
1449047_at	gb:NM_019975.1 /DB_XREF=gi:9910331 /GEN=Hpcl-pending /FEA=FLmRNA /CNT=60 /TID=Mm.38887.1 /TIER=FL+Stack /STK=25 /UG=Mm.38887 /LL=56794 /DEF=Mus musculus 2-hydroxyphytanoyl-CoA lyase (Hpcl-pending), mRNA. /PROD=2-hydroxyphytanoyl-CoA lyase /FL=gb:BC021360.1 gb:NM_019975.1	763.9	212.5	787.3	740.5	212.6	212.4	3.59482
1455980_a_at	gb:BB770972 /DB_XREF=gi:16197271 /DB_XREF=BB770972 /CLONE=G370118O13 /FEA=EST /CNT=47 /TID=Mm.11982.1 /TIER=Stack /STK=21 /UG=Mm.11982 /UG_TITLE=ESTs	102	28.4	96.6	107.4	30.7	26.1	3.59155
1448426_at	gb:BI217574 /DB_XREF=gi:14671018 /DB_XREF=602934007F1 /CLONE=IMAGE:5097408 /FEA=FLmRNA /CNT=252 /TID=Mm.141020.1 /TIER=Stack /STK=57 /UG=Mm.141020 /LL=192166 /UG_GENE=MGC6279 /UG_TITLE=hypothetical protein MGC6279 /FL=gb:BC003456.1 gb:NM_138665.1	425.25	119.05	446.5	404	123.3	114.8	3.57203
1438116_x_at	gb:BB805362 /DB_XREF=gi:16977991 /DB_XREF=BB805362 /CLONE=G630068J09 /FEA=EST /CNT=13 /TID=Mm.27842.3 /TIER=Stack /STK=12 /UG=Mm.27842 /LL=26941 /UG_GENE=Slc9a3r1 /UG_TITLE=solute carrier family 9 (sodiumhydrogen exchanger), isoform 3 regulator 1	1197.2	335.5	1148.7	1245.7	345.7	325.3	3.56841
1438533_at	gb:BM121122 /DB_XREF=gi:17089148 /DB_XREF=L0948G03-3 /CLONE=L0948G03 /FEA=EST /CNT=11 /TID=Mm.140135.1 /TIER=Stack /STK=10 /UG=Mm.140135 /UG_TITLE=ESTs, Highly similar to MY9B_MOUSE MYOSIN IXB (UNCONVENTIONAL MYOSIN-9B) (M.musculus)	16.75	4.7	16.5	17	4.9	4.5	3.56383
1418895_at	gb:NM_018773.1 /DB_XREF=gi:9055323 /GEN=Scap2 /FEA=FLmRNA /CNT=68 /TID=Mm.10019.1 /TIER=FL+Stack /STK=16 /UG=Mm.10019 /LL=54353 /DEF=Mus musculus src family associated phosphoprotein 2 (Scap2), mRNA. /PROD=SKAP55 homologue /FL=gb:BC003711.1 gb:NM_018773.1 gb:AF051324.1 gb:AB014485.1	763.55	214.25	770.5	756.6	219.1	209.4	3.56383
1455959_s_at	gb:AW825835 /DB_XREF=gi:7918912 /DB_XREF=us17a10.x1 /CLONE=IMAGE:3167322 /FEA=EST /CNT=41 /TID=Mm.196494.1 /TIER=Stack /STK=22 /UG=Mm.196494 /LL=28039 /UG_GENE=D9Wsu168e /UG_TITLE=DNA segment, Chr 9, Wayne State University 168, expressed	937	263.2	912.4	961.6	275.7	250.7	3.56003
1442376_at	gb:BB560441 /DB_XREF=gi:16449118 /DB_XREF=BB560441 /CLONE=E530018N03 /FEA=EST /CNT=5 /TID=Mm.136499.1 /TIER=ConsEnd /STK=3 /UG=Mm.136499 /UG_TITLE=ESTs, Weakly similar to LIK1 MOUSE LIM DOMAIN KINASE 1 (M.musculus)	56.85	16	53.3	60.4	14.9	17.1	3.55313
1435667_at	gb:BQ044278 /DB_XREF=gi:19794687 /DB_XREF=UI-M-EF0-bum-o-20-0-UI.r1 /CLONE=IMAGE:5684203 /FEA=EST /CNT=22 /TID=Mm.40425.1 /TIER=Stack /STK=14 /UG=Mm.40425 /UG_TITLE=ESTs	29.25	8.25	29.3	29.2	8.5	8	3.54545
1449422_at	gb:NM_009867.1 /DB_XREF=gi:6753375 /GEN=Cdh4 /FEA=FLmRNA /CNT=26 /TID=Mm.2419.1 /TIER=FL+Stack /STK=11 /UG=Mm.2419 /LL=12561 /DEF=Mus musculus cadherin 4 (Cdh4), mRNA. /PROD=cadherin 4 /FL=gb:NM_009867.1 gb:D14888.1	206.9	58.5	196.6	217.2	49.5	67.5	3.53675
1416946_a_at	gb:NM_130864.1 /DB_XREF=gi:18700003 /GEN=Acaa /FEA=FLmRNA /CNT=123 /TID=Mm.205266.1 /TIER=FL+Stack /STK=62 /UG=Mm.205266 /LL=113868 /DEF=Mus musculus acetyl-Coenzyme A acyltransferase (peroxisomal 3-oxoacyl-Coenzyme A thiolase) (Acaa), mRNA. /PROD=acetyl-Coenzyme A acyltransferase (peroxisomal3-oxoacyl-Coenzyme A thiolase) /FL=gb:NM_130864.1 gb:BC012400.1 gb:BC026669.1	3838.6	1086.1	3826.9	3850.3	1065.8	1106.4	3.5343
1416947_s_at	gb:NM_130864.1 /DB_XREF=gi:18700003 /GEN=Acaa /FEA=FLmRNA /CNT=123 /TID=Mm.205266.1 /TIER=FL+Stack /STK=62 /UG=Mm.205266 /LL=113868 /DEF=Mus musculus acetyl-Coenzyme A acyltransferase (peroxisomal 3-oxoacyl-Coenzyme A thiolase) (Acaa), mRNA. /PROD=acetyl-Coenzyme A acyltransferase (peroxisomal3-oxoacyl-Coenzyme A thiolase) /FL=gb:NM_130864.1 gb:BC012400.1 gb:BC026669.1	6653.25	1882.9	6842.4	6464.1	1861.2	1904.6	3.53351
1421225_a_at	gb:NM_018760.1 /DB_XREF=gi:9055345 /GEN=Slc4a4 /FEA=FLmRNA /CNT=11 /TID=Mm.34747.1 /TIER=FL /STK=2 /UG=Mm.34747 /LL=54403 /DEF=Mus musculus solute carrier family 4 (anion exchanger), member 4 (Slc4a4), mRNA. /PROD=solute carrier family 4 (anion exchanger),member 4 /FL=gb:NM_018760.1 gb:AF020195.1	210.9	59.7	205.2	216.6	62.7	56.7	3.53266
1442676_at	gb:AV356118 /DB_XREF=gi:16397357 /DB_XREF=AV356118 /CLONE=7330424A17 /FEA=EST /CNT=4 /TID=Mm.87647.1 /TIER=ConsEnd /STK=3 /UG=Mm.87647 /UG_TITLE=ESTs	41.5	11.75	39.1	43.9	13.5	10	3.53191
1446007_at	gb:BM231135 /DB_XREF=gi:17866405 /DB_XREF=K0305F09-3 /CLONE=K0305F09 /FEA=EST /CNT=2 /TID=Mm.217896.1 /TIER=ConsEnd /STK=2 /UG=Mm.217896 /UG_TITLE=ESTs	19.75	5.6	20.3	19.2	5.2	6	3.52679
1424727_at	gb:D83648.1 /DB_XREF=gi:1777329 /GEN=CCR5 /FEA=FLmRNA /CNT=35 /TID=Mm.14302.2 /TIER=FL+Stack /STK=18 /UG=Mm.14302 /LL=12774 /DEF=Mus musculus mRNA for C-C chemokine receptor 5, complete cds. /PROD=C-C chemokine receptor 5 /FL=gb:U47036.1 gb:D83648.1	210.1	59.65	210.3	209.9	64.3	55	3.52221
1420380_at	gb:AF065933.1 /DB_XREF=gi:6531370 /GEN=Scya2 /FEA=FLmRNA /CNT=23 /TID=Mm.145.1 /TIER=FL /STK=5 /UG=Mm.145 /LL=20296 /DEF=Mus musculus strain NODLtJ small inducible cytokine A2 precursor (Scya2) mRNA, complete cds. /PROD=small inducible cytokine A2 precursor /FL=gb:NM_011333.1 gb:AF065932.1 gb:AF065931.1 gb:AF065930.1 gb:AF065929.1 gb:AF065933.1	198.65	56.4	203	194.3	59.6	53.2	3.52216
1417851_at	gb:NM_018866.1 /DB_XREF=gi:9256520 /GEN=Scyb13 /FEA=FLmRNA /CNT=74 /TID=Mm.10116.1 /TIER=FL+Stack /STK=35 /UG=Mm.10116 /LL=55985 /DEF=Mus musculus small inducible cytokine subfamily B (Cys-X-Cys), member 13 (Scyb13), mRNA. /PROD=small inducible cytokine subfamily B(Cys-X-Cys), member 13 /FL=gb:AF030636.1 gb:BC012965.1 gb:AF044196.1 gb:NM_018866.1	212.75	60.45	222.7	202.8	69.8	51.1	3.51944
1454995_at	gb:AW556888 /DB_XREF=gi:7202317 /DB_XREF=L0274F03-3 /CLONE=L0274F03 /FEA=EST /CNT=67 /TID=Mm.119073.1 /TIER=Stack /STK=30 /UG=Mm.119073 /LL=99881 /UG_GENE=AW050362 /UG_TITLE=expressed sequence AW050362	483.4	137.85	482.4	484.4	140.1	135.6	3.50671
1430890_at	gb:AK008696.1 /DB_XREF=gi:12843047 /FEA=mRNA /CNT=3 /TID=Mm.158322.1 /TIER=ConsEnd /STK=1 /UG=Mm.158322 /LL=70080 /UG_GENE=2210010C17Rik /UG_TITLE=RIKEN cDNA 2210010C17 gene /DEF=Mus musculus adult male stomach cDNA, RIKEN full-length enriched library, clone:2210010C17:unclassifiable, full insert sequence.	200.1	57.25	202.5	197.7	71	43.5	3.4952
1435602_at	gb:BE200310 /DB_XREF=gi:8712407 /DB_XREF=ug74e02.x1 /CLONE=IMAGE:1548122 /FEA=EST /CNT=17 /TID=Mm.20294.2 /TIER=Stack /STK=15 /UG=Mm.20294 /LL=20768 /UG_GENE=Sps2 /UG_TITLE=selenophosphate synthetase 2	1602.15	459.75	1529.3	1675	416.1	503.4	3.48483
1453234_at	gb:AV222559 /DB_XREF=gi:16384989 /DB_XREF=AV222559 /CLONE=3830402I11 /FEA=mRNA /CNT=36 /TID=Mm.63645.1 /TIER=Stack /STK=11 /UG=Mm.63645 /LL=74152 /UG_GENE=1300002K09Rik /UG_TITLE=RIKEN cDNA 1300002K09 gene	59.05	16.95	60.4	57.7	17.6	16.3	3.48378
1424927_at	gb:BC025083.1 /DB_XREF=gi:19264069 /FEA=FLmRNA /CNT=34 /TID=Mm.173790.1 /TIER=FL+Stack /STK=11 /UG=Mm.173790 /LL=73690 /UG_GENE=2410114O14Rik /DEF=Mus musculus, RIKEN cDNA 2410114O14 gene, clone MGC:36708 IMAGE:3711757, mRNA, complete cds. /PROD=RIKEN cDNA 2410114O14 gene /FL=gb:BC025083.1	216.85	62.35	212.2	221.5	60.2	64.5	3.47795
1450774_at	gb:NM_033478.1 /DB_XREF=gi:15638949 /GEN=Ly6g6d /FEA=FLmRNA /CNT=18 /TID=Mm.99863.1 /TIER=FL+Stack /STK=10 /UG=Mm.99863 /LL=114654 /DEF=Mus musculus lymphocyte antigen 6 complex, locus G6D (Ly6g6d), mRNA. /PROD=megakaryocyte-enhanced gene transcript 1protein /FL=gb:NM_033478.1	18.6	5.35	19.2	18	5.5	5.2	3.47664
1416308_at	gb:NM_009466.1 /DB_XREF=gi:6678498 /GEN=Ugdh /FEA=FLmRNA /CNT=166 /TID=Mm.10709.1 /TIER=FL+Stack /STK=100 /UG=Mm.10709 /LL=22235 /DEF=Mus musculus UDP-glucose dehydrogenase (Ugdh), mRNA. /PROD=UDP-glucose dehydrogenase /FL=gb:AF061017.1 gb:NM_009466.1 gb:BC006749.1	1829	527.3	1902.4	1755.6	532.4	522.2	3.46861
1438676_at	gb:BM241485 /DB_XREF=gi:17876755 /DB_XREF=K0617E08-3 /CLONE=K0617E08 /FEA=EST /CNT=70 /TID=Mm.5057.2 /TIER=Stack /STK=9 /UG=Mm.5057 /LL=17472 /UG_GENE=Mpa2 /UG_TITLE=macrophage activation 2	582.55	168.55	579.1	586	164.4	172.7	3.45624
1416727_a_at	gb:NM_025797.1 /DB_XREF=gi:13385267 /GEN=0610009N12Rik /FEA=FLmRNA /CNT=158 /TID=Mm.31018.1 /TIER=FL+Stack /STK=71 /UG=Mm.31018 /LL=66846 /DEF=Mus musculus RIKEN cDNA 0610009N12 gene (0610009N12Rik), mRNA. /PROD=RIKEN cDNA 0610009N12 /FL=gb:NM_025797.1 gb:BC024341.1	8601.25	2501.85	8607	8595.5	2426.4	2577.3	3.43796
1416342_at	gb:NM_011607.1 /DB_XREF=gi:7106434 /GEN=Tnc /FEA=FLmRNA /CNT=183 /TID=Mm.980.1 /TIER=FL+Stack /STK=96 /UG=Mm.980 /LL=21923 /DEF=Mus musculus tenascin C (Tnc), mRNA. /PROD=tenascin C /FL=gb:D90343.1 gb:NM_011607.1	139.5	40.65	143.4	135.6	36.8	44.5	3.43173
1425179_at	gb:AF237702.1 /DB_XREF=gi:13183075 /FEA=FLmRNA /CNT=113 /TID=Mm.3379.2 /TIER=FL+Stack /STK=52 /UG=Mm.3379 /LL=20425 /UG_GENE=Shmt1 /DEF=Mus musculus serine hydroxymethyltransferase mRNA, complete cds. /PROD=serine hydroxymethyltransferase /FL=gb:AF237702.1 gb:BC026055.1	746	217.45	707.2	784.8	248.1	186.8	3.43067
1427503_at	gb:BE687919 /DB_XREF=gi:10075543 /DB_XREF=uw49b02.y1 /CLONE=IMAGE:3465291 /FEA=mRNA /CNT=9 /TID=Mm.14318.1 /TIER=ConsEnd /STK=0 /UG=Mm.14318 /UG_TITLE=Mus musculus germline imuunoglobulin gamma constant region (IgG3) mRNA	37.65	11	38.1	37.2	11.8	10.2	3.42273
1429055_at	gb:BB559293 /DB_XREF=gi:16448985 /DB_XREF=BB559293 /CLONE=E330038D07 /FEA=mRNA /CNT=47 /TID=Mm.37338.1 /TIER=Stack /STK=13 /UG=Mm.37338 /LL=71653 /UG_GENE=4930506M07Rik /UG_TITLE=RIKEN cDNA 4930506M07 gene	243.55	71.3	251	236.1	74.8	67.8	3.41585
1427912_at	gb:AK003232.1 /DB_XREF=gi:12833771 /FEA=mRNA /CNT=39 /TID=Mm.4512.1 /TIER=Stack /STK=27 /UG=Mm.4512 /LL=68542 /UG_GENE=1110001J05Rik /UG_TITLE=RIKEN cDNA 1110001J05 gene /DEF=Mus musculus 18 days embryo whole body cDNA, RIKEN full-length enriched library, clone:1110001J05:homolog to CARBONYL REDUCTASE (EC 1.1.1.184), full insert sequence.	678.05	199	697.5	658.6	215.4	182.6	3.40729
1448318_at	gb:NM_007408.1 /DB_XREF=gi:6680649 /GEN=Adfp /FEA=FLmRNA /CNT=309 /TID=Mm.381.1 /TIER=FL+Stack /STK=92 /UG=Mm.381 /LL=11520 /DEF=Mus musculus adipose differentiation related protein (Adfp), mRNA. /PROD=adipose differentiation related protein /FL=gb:M93275.1 gb:NM_007408.1	6685.75	1966.15	6546.3	6825.2	1912.2	2020.1	3.40043
1438253_at	gb:BE954973 /DB_XREF=gi:10598042 /DB_XREF=UI-M-BH4-bbk-b-04-0-UI.s1 /CLONE=UI-M-BH4-bbk-b-04-0-UI /FEA=EST /CNT=23 /TID=Mm.87500.2 /TIER=Stack /STK=11 /UG=Mm.87500 /UG_TITLE=ESTs, Moderately similar to slingshot 1 (Homo sapiens) (H.sapiens)	61.85	18.2	60.8	62.9	14.2	22.2	3.39835
1419206_at	gb:BC019402.1 /DB_XREF=gi:18043152 /FEA=FLmRNA /CNT=33 /TID=Mm.3689.1 /TIER=FL+Stack /STK=12 /UG=Mm.3689 /LL=12493 /UG_GENE=Cd37 /DEF=Mus musculus, CD37 antigen, clone MGC:25436 IMAGE:4013070, mRNA, complete cds. /PROD=CD37 antigen /FL=gb:NM_007645.1 gb:BC019402.1	175.65	51.75	177.5	173.8	59.3	44.2	3.3942
1428393_at	gb:AK003046.1 /DB_XREF=gi:12833458 /FEA=mRNA /CNT=74 /TID=Mm.40663.1 /TIER=Stack /STK=45 /UG=Mm.40663 /LL=68404 /UG_GENE=Nrn-pending /UG_TITLE=neuritin /DEF=Mus musculus adult male brain cDNA, RIKEN full-length enriched library, clone:0710008J23:neuritin, full insert sequence.	1580.35	466.85	1617.1	1543.6	490.6	443.1	3.38513
1437623_x_at	gb:BB251723 /DB_XREF=gi:8944469 /DB_XREF=BB251723 /CLONE=A730047L12 /FEA=EST /CNT=16 /TID=Mm.19082.2 /TIER=Stack /STK=16 /UG=Mm.19082 /LL=74335 /UG_GENE=4432412E01Rik /UG_TITLE=RIKEN cDNA 4432412E01 gene	43.25	12.8	43.3	43.2	9.9	15.7	3.37891
1449130_at	gb:NM_007639.1 /DB_XREF=gi:6671705 /GEN=Cd1d1 /FEA=FLmRNA /CNT=52 /TID=Mm.1894.1 /TIER=FL+Stack /STK=22 /UG=Mm.1894 /LL=12479 /DEF=Mus musculus CD1d1 antigen (Cd1d1), mRNA. /PROD=CD1d1 antigen /FL=gb:NM_007639.1 gb:M63695.1	367.95	109	354.5	381.4	108.9	109.1	3.37569
1450536_s_at	gb:NM_010670.1 /DB_XREF=gi:6754489 /GEN=Krtap12-1 /FEA=FLmRNA /CNT=5 /TID=Mm.34372.1 /TIER=FL /STK=1 /UG=Mm.34372 /LL=16694 /DEF=Mus musculus keratin associated protein 12-1 (Krtap12-1), mRNA. /PROD=keratin associated protein 12-1 /FL=gb:NM_010670.1	14.8	4.4	14.5	15.1	4.4	4.4	3.36364
1429692_s_at	gb:BB698398 /DB_XREF=gi:16047222 /DB_XREF=BB698398 /CLONE=7120499L21 /FEA=mRNA /CNT=20 /TID=Mm.41683.2 /TIER=Stack /STK=10 /UG=Mm.41683 /LL=106264 /UG_GENE=0610012G03Rik /UG_TITLE=RIKEN cDNA 0610012G03 gene	441.8	131.6	453.7	429.9	121.2	142	3.35714
1448749_at	gb:AF181829.1 /DB_XREF=gi:8515108 /GEN=Plek /FEA=FLmRNA /CNT=79 /TID=Mm.98232.1 /TIER=FL /STK=1 /UG=Mm.98232 /LL=56193 /DEF=Mus musculus pleckstrin (Plek) mRNA, complete cds. /PROD=pleckstrin /FL=gb:AF181829.1 gb:NM_019549.1 gb:AF303745.1 gb:AF073294.1	183.45	54.65	189.6	177.3	57.9	51.4	3.35682
1453711_at	gb:AK020904.1 /DB_XREF=gi:12861634 /FEA=mRNA /CNT=3 /TID=Mm.159868.1 /TIER=ConsEnd /STK=1 /UG=Mm.159868 /LL=77217 /UG_GENE=A930029K19Rik /UG_TITLE=RIKEN cDNA A930029K19 gene /DEF=Mus musculus adult retina cDNA, RIKEN full-length enriched library, clone:A930029K19:homolog to DJ824F16.3 (NOVEL PROTEIN SIMILAR TO MOUSE THROMBOSPONDIN TYPE 1 DOMAIN PROTEIN R-SPONDIN) (FRAGMENT), full insert sequence.	8.7	2.6	8.4	9	2.3	2.9	3.34615
1427552_a_at	gb:AB041613.1 /DB_XREF=gi:7670489 /FEA=mRNA /CNT=7 /TID=Mm.29652.3 /TIER=ConsEnd /STK=0 /UG=Mm.29652 /LL=14874 /UG_GENE=Gstz1 /UG_TITLE=glutathione transferase zeta 1 (maleylacetoacetate isomerase) /DEF=Mus musculus brain cDNA, clone MNCb-6148, similar to Mus musculus glutathione transferase zeta 1 (maleylacetoacetate isomerase) (Gstz1), mRNA.	1414.05	423.6	1402.7	1425.4	429.4	417.8	3.33817
1450966_at	gb:BB283187 /DB_XREF=gi:8983636 /DB_XREF=BB283187 /CLONE=A930101D22 /FEA=FLmRNA /CNT=134 /TID=Mm.28197.1 /TIER=Stack /STK=9 /UG=Mm.28197 /LL=74114 /UG_GENE=Crot /UG_TITLE=carnitine O-octanoyltransferase /FL=gb:BC012308.1 gb:NM_023733.1 gb:BC006593.1	1562.1	471.95	1593.7	1530.5	440.6	503.3	3.30988
1452257_at	gb:BF322712 /DB_XREF=gi:11272161 /DB_XREF=maa32c03.x1 /CLONE=IMAGE:3812717 /FEA=mRNA /CNT=109 /TID=Mm.29884.1 /TIER=Stack /STK=13 /UG=Mm.29884 /LL=71911 /UG_GENE=2310032J20Rik /UG_TITLE=RIKEN cDNA 2310032J20 gene	5124.5	1555.45	5021.7	5227.3	1617.4	1493.5	3.29454
1424041_s_at	gb:BC022123.1 /DB_XREF=gi:18381003 /FEA=FLmRNA /CNT=113 /TID=Mm.24128.1 /TIER=FL+Stack /STK=59 /UG=Mm.24128 /DEF=Mus musculus, clone MGC:37773 IMAGE:5097206, mRNA, complete cds. /PROD=Unknown (protein for MGC:37773) /FL=gb:BC018319.1 gb:BC022123.1	1206.8	368.1	1242.2	1171.4	390.2	346	3.27846
1416658_at	gb:NM_011356.1 /DB_XREF=gi:6755475 /GEN=Frzb /FEA=FLmRNA /CNT=130 /TID=Mm.3246.1 /TIER=FL+Stack /STK=75 /UG=Mm.3246 /LL=20378 /DEF=Mus musculus frizzled-related protein (Frzb), mRNA. /PROD=secreted frizzled-related sequence protein 3 /FL=gb:U68058.1 gb:U91905.1 gb:BC016884.1 gb:U88568.1 gb:NM_011356.1	596.9	182.35	586.4	607.4	175.5	189.2	3.27338
1429352_at	gb:AK003797.1 /DB_XREF=gi:12834679 /FEA=mRNA /CNT=41 /TID=Mm.28252.1 /TIER=Stack /STK=32 /UG=Mm.28252 /LL=68591 /UG_GENE=1110018O12Rik /UG_TITLE=RIKEN cDNA 1110018O12 gene /DEF=Mus musculus 18 days embryo whole body cDNA, RIKEN full-length enriched library, clone:1110018O12:homolog to MOLYBDOPTERIN COFACTOR SULFURASE, full insert sequence.	501.6	153.3	470.3	532.9	145.5	161.1	3.27202
1439566_at	gb:BB245373 /DB_XREF=gi:8938119 /DB_XREF=BB245373 /CLONE=A730008P19 /FEA=EST /CNT=11 /TID=Mm.138080.1 /TIER=ConsEnd /STK=7 /UG=Mm.138080 /UG_TITLE=ESTs	70.45	21.55	68.1	72.8	20	23.1	3.26914
1458633_at	gb:AI118487 /DB_XREF=gi:3518811 /DB_XREF=ue22g01.x1 /CLONE=IMAGE:1481136 /FEA=EST /CNT=4 /TID=Mm.216043.1 /TIER=ConsEnd /STK=2 /UG=Mm.216043 /UG_TITLE=ESTs	73.75	22.65	76.8	70.7	21.1	24.2	3.25607
1427347_s_at	gb:BC003475.1 /DB_XREF=gi:13097482 /FEA=mRNA /CNT=16 /TID=Mm.200858.1 /TIER=ConsEnd /STK=6 /UG=Mm.200858 /LL=73710 /UG_GENE=2410129E14Rik /DEF=Mus musculus, Similar to tubulin, beta polypeptide, clone IMAGE:2650284, mRNA, partial cds. /PROD=Similar to tubulin, beta polypeptide	3709.45	1140.3	3749	3669.9	1138.3	1142.3	3.25305
1422925_s_at	gb:NM_134246.1 /DB_XREF=gi:19527405 /GEN=Pte2a-pending /FEA=FLmRNA /CNT=19 /TID=Mm.202331.1 /TIER=FL /STK=5 /UG=Mm.202331 /LL=171281 /DEF=Mus musculus peroxisomal acyl-CoA thioesterase 2A (Pte2a-pending), mRNA. /PROD=peroxisomal acyl-CoA thioesterase 2A /FL=gb:NM_134246.1	188.05	57.85	184.1	192	66.9	48.8	3.25065
1451490_at	gb:BC027340.1 /DB_XREF=gi:20071103 /FEA=FLmRNA /CNT=31 /TID=Mm.46759.1 /TIER=FL+Stack /STK=15 /UG=Mm.46759 /DEF=Mus musculus, clone MGC:28394 IMAGE:4023059, mRNA, complete cds. /PROD=Unknown (protein for MGC:28394) /FL=gb:BC027340.1	210.25	64.8	221	199.5	60	69.6	3.2446
1450678_at	gb:NM_008404.1 /DB_XREF=gi:6680489 /GEN=Itgb2 /FEA=FLmRNA /CNT=116 /TID=Mm.1137.1 /TIER=FL+Stack /STK=29 /UG=Mm.1137 /LL=16414 /DEF=Mus musculus integrin beta 2 (Itgb2), mRNA. /PROD=integrin beta 2 /FL=gb:NM_008404.1 gb:M31039.1	676.95	211.2	691.3	662.6	219	203.4	3.20526
1419519_at	gb:BC012409.1 /DB_XREF=gi:15214568 /FEA=FLmRNA /CNT=29 /TID=Mm.2770.1 /TIER=FL /STK=1 /UG=Mm.2770 /LL=16000 /UG_GENE=Igf1 /DEF=Mus musculus, Similar to insulin-like growth factor 1, clone MGC:18617 IMAGE:4194295, mRNA, complete cds. /PROD=Similar to insulin-like growth factor 1 /FL=gb:BC012409.1 gb:NM_010512.1	503.45	157.45	499.4	507.5	183.8	131.1	3.19752
1448205_at	gb:NM_007629.1 /DB_XREF=gi:7106266 /GEN=Ccnb1-rs1 /FEA=FLmRNA /CNT=275 /TID=Mm.22569.1 /TIER=FL+Stack /STK=132 /UG=Mm.22569 /LL=12429 /DEF=Mus musculus cyclin B1, related sequence 1 (Ccnb1-rs1), mRNA. /PROD=cyclin B1, related sequence 1 /FL=gb:NM_007629.1 gb:BC011478.1	48.25	15.1	47.7	48.8	14	16.2	3.19536
1422996_at	gb:NM_134188.1 /DB_XREF=gi:19527401 /GEN=Mte1-pending /FEA=FLmRNA /CNT=9 /TID=Mm.219457.1 /TIER=FL /STK=0 /UG=Mm.219457 /LL=171210 /DEF=Mus musculus mitochondrial acyl-CoA thioesterase 1 (Mte1-pending), mRNA. /PROD=mitochondrial acyl-CoA thioesterase 1 /FL=gb:NM_134188.1	117.95	37	114.3	121.6	30.3	43.7	3.18784
1457296_at	gb:BE630003 /DB_XREF=gi:9912691 /DB_XREF=uu39a03.x1 /CLONE=IMAGE:3374284 /FEA=EST /CNT=20 /TID=Mm.138455.1 /TIER=ConsEnd /STK=4 /UG=Mm.138455 /UG_TITLE=ESTs, Moderately similar to T09484 cartilage intermediate layer protein precursor (H.sapiens)	1116.8	350.85	1096.8	1136.8	329	372.7	3.18313
1431267_at	gb:AK017337.1 /DB_XREF=gi:12856523 /FEA=mRNA /CNT=7 /TID=Mm.105251.1 /TIER=ConsEnd /STK=0 /UG=Mm.105251 /LL=71390 /UG_GENE=5430425J12Rik /UG_TITLE=RIKEN cDNA 5430425J12 gene /DEF=Mus musculus 6 days neonate head cDNA, RIKEN full-length enriched library, clone:5430425J12:hypothetical protein, full insert sequence.	15.1	4.75	14.8	15.4	5.1	4.4	3.17895
1425645_s_at	gb:AF128849.1 /DB_XREF=gi:4731349 /FEA=FLmRNA /CNT=17 /TID=Mm.14177.1 /TIER=FL /STK=1 /UG=Mm.14177 /LL=13091 /UG_GENE=Cyp2b20 /DEF=Mus musculus cytochrome P450 2B10 related protein mRNA, complete cds. /PROD=cytochrome P450 2B10 related protein /FL=gb:AF128849.1	126.55	39.9	124.3	128.8	41.2	38.6	3.17168
1448967_at	gb:NM_025623.1 /DB_XREF=gi:13385083 /GEN=2700063N13Rik /FEA=FLmRNA /CNT=77 /TID=Mm.38244.1 /TIER=FL+Stack /STK=29 /UG=Mm.38244 /LL=66536 /DEF=Mus musculus RIKEN cDNA 2700063N13 gene (2700063N13Rik), mRNA. /PROD=RIKEN cDNA 2700063N13 /FL=gb:BC019505.1 gb:AF353623.1 gb:NM_025623.1	487.65	154.75	490.3	485	140.3	169.2	3.15121
1449297_at	gb:NM_009808.1 /DB_XREF=gi:6753277 /GEN=Casp12 /FEA=FLmRNA /CNT=64 /TID=Mm.42163.1 /TIER=FL+Stack /STK=15 /UG=Mm.42163 /LL=12364 /DEF=Mus musculus caspase 12 (Casp12), mRNA. /PROD=caspase 12 /FL=gb:NM_009808.1	295.45	94.35	288.7	302.2	94.7	94	3.13143
1449027_at	gb:NM_133955.1 /DB_XREF=gi:19923059 /GEN=Arhu /FEA=FLmRNA /CNT=85 /TID=Mm.28954.1 /TIER=FL+Stack /STK=26 /UG=Mm.28954 /LL=69581 /DEF=Mus musculus ras homolog gene family, member U (Arhu), mRNA. /PROD=ras homolog gene family, member U /FL=gb:NM_133955.1 gb:AB051827.1 gb:BC020060.1 gb:AF378088.1	588.1	187.9	586.4	589.8	195.7	180.1	3.12986
1422430_at	gb:NM_021891.1 /DB_XREF=gi:11230793 /GEN=Fignl1 /FEA=FLmRNA /CNT=217 /TID=Mm.20315.1 /TIER=FL+Stack /STK=170 /UG=Mm.20315 /LL=60530 /DEF=Mus musculus fidgetin-like 1 (Fignl1), mRNA. /PROD=fidgetin-like 1 /FL=gb:AF263914.1 gb:NM_021891.1	26.75	8.55	28.2	25.3	8.8	8.3	3.12865
1450786_x_at	gb:NM_019808.1 /DB_XREF=gi:12083690 /GEN=Enh-pending /FEA=FLmRNA /CNT=46 /TID=Mm.24839.3 /TIER=FL+Stack /STK=9 /UG=Mm.24839 /LL=56376 /DEF=Mus musculus enigma homolog (R. norvegicus) (Enh-pending), mRNA. /PROD=enigma homolog 1 (R. norvegicus) /FL=gb:AB016586.1 gb:NM_019808.1	199.45	63.8	197.2	201.7	63.3	64.3	3.12618
1418133_at	gb:NM_033601.1 /DB_XREF=gi:15809013 /GEN=Bcl3 /FEA=FLmRNA /CNT=51 /TID=Mm.1068.1 /TIER=FL+Stack /STK=29 /UG=Mm.1068 /LL=12051 /DEF=Mus musculus B-cell leukemialymphoma 3 (Bcl3), mRNA. /PROD=B-cell leukemialymphoma 3 /FL=gb:NM_033601.1 gb:AF067774.1	261.4	84	262.5	260.3	79.4	88.6	3.1119
1416871_at	gb:NM_007403.1 /DB_XREF=gi:6680641 /GEN=Adam8 /FEA=FLmRNA /CNT=88 /TID=Mm.15969.1 /TIER=FL+Stack /STK=66 /UG=Mm.15969 /LL=11501 /DEF=Mus musculus a disintegrin and metalloprotease domain 8 (Adam8), mRNA. /PROD=a disintegrin and metalloprotease domain 8 /FL=gb:BC025584.1 gb:NM_007403.1	87.65	28.2	91.3	84	26.1	30.3	3.10816
1418028_at	gb:NM_010024.1 /DB_XREF=gi:6753613 /GEN=Dct /FEA=FLmRNA /CNT=85 /TID=Mm.19987.1 /TIER=FL+Stack /STK=31 /UG=Mm.19987 /LL=13190 /DEF=Mus musculus dopachrome tautomerase (Dct), mRNA. /PROD=dopachrome tautomerase /FL=gb:NM_010024.1	232.7	75.35	242.8	222.6	81.2	69.5	3.08825
1456494_a_at	gb:BG068242 /DB_XREF=gi:12550811 /DB_XREF=H3063C08-3 /CLONE=H3063C08 /FEA=EST /CNT=18 /TID=Mm.3288.3 /TIER=Stack /STK=9 /UG=Mm.3288 /LL=20128 /UG_GENE=Trim30 /UG_TITLE=tripartite motif protein 30	248.5	80.6	246.6	250.4	79	82.2	3.08313
1425140_at	gb:BC004045.1 /DB_XREF=gi:13278494 /FEA=FLmRNA /CNT=119 /TID=Mm.89572.1 /TIER=FL /STK=5 /UG=Mm.89572 /DEF=Mus musculus, clone MGC:7674 IMAGE:3496398, mRNA, complete cds. /PROD=Unknown (protein for MGC:7674) /FL=gb:BC004045.1	1126.65	366.1	1167.9	1085.4	361.6	370.6	3.07744
1429831_at	gb:BI684288 /DB_XREF=gi:15646916 /DB_XREF=603308117F1 /CLONE=IMAGE:5344013 /FEA=mRNA /CNT=27 /TID=Mm.195934.1 /TIER=ConsEnd /STK=7 /UG=Mm.195934 /LL=72035 /UG_GENE=1810044J04Rik /UG_TITLE=RIKEN cDNA 1810044J04 gene	112.65	37.05	114.1	111.2	40	34.1	3.04049
1456925_at	gb:AW490413 /DB_XREF=gi:7060684 /DB_XREF=UI-M-BH3-asp-f-10-0-UI.s1 /CLONE=UI-M-BH3-asp-f-10-0-UI /FEA=EST /CNT=7 /TID=Mm.133563.1 /TIER=ConsEnd /STK=6 /UG=Mm.133563 /UG_TITLE=ESTs	43.35	14.3	41.9	44.8	16.2	12.4	3.03147
1456081_a_at	gb:AI987654 /DB_XREF=gi:5819448 /DB_XREF=um05a07.x1 /CLONE=IMAGE:2182164 /FEA=EST /CNT=17 /TID=Mm.41565.2 /TIER=Stack /STK=17 /UG=Mm.41565 /LL=78894 /UG_GENE=2210408B16Rik /UG_TITLE=RIKEN cDNA 2210408B16 gene	176.2	58.2	172.5	179.9	63.9	52.5	3.02749
1420463_at	gb:NM_013748.1 /DB_XREF=gi:7304964 /GEN=Clnk-pending /FEA=FLmRNA /CNT=6 /TID=Mm.103649.1 /TIER=FL /STK=5 /UG=Mm.103649 /LL=27278 /DEF=Mus musculus cytokine-dependent hematopoietic cell linker (Clnk-pending), mRNA. /PROD=cytokine-dependent hematopoietic cell linker /FL=gb:NM_013748.1 gb:AB021220.1 gb:AF187819.1	17.4	5.75	17.8	17	6.6	4.9	3.02609
1418697_at	gb:NM_009349.1 /DB_XREF=gi:6678280 /GEN=Temt /FEA=FLmRNA /CNT=97 /TID=Mm.299.1 /TIER=FL+Stack /STK=19 /UG=Mm.299 /LL=21743 /DEF=Mus musculus thioether S-methyltransferase (Temt), mRNA. /PROD=thioether S-methyltransferase /FL=gb:M88694.1 gb:NM_009349.1 gb:BC013518.1	2243.95	743.75	2191.8	2296.1	766.1	721.4	3.01708
1451112_s_at	gb:BC024876.1 /DB_XREF=gi:19352974 /FEA=FLmRNA /CNT=259 /TID=Mm.21622.1 /TIER=FL+Stack /STK=110 /UG=Mm.21622 /LL=70940 /UG_GENE=4921531N22Rik /DEF=Mus musculus, clone MGC:6998 IMAGE:3155209, mRNA, complete cds. /PROD=Unknown (protein for MGC:6998) /FL=gb:BC024876.1 gb:BC010828.1	3157.65	1049.5	3179.3	3136	1134.7	964.3	3.00872
1450769_s_at	gb:BI076697 /DB_XREF=gi:14515354 /DB_XREF=L0210C01-3 /CLONE=L0210C01 /FEA=FLmRNA /CNT=116 /TID=Mm.25702.1 /TIER=Stack /STK=48 /UG=Mm.25702 /LL=67714 /UG_GENE=2310058G22Rik /UG_TITLE=RIKEN cDNA 2310058G22 gene /FL=gb:NM_023377.2 gb:AF480302.1	345.45	115	332	358.9	110.2	119.8	3.00391
1438714_at	gb:BB622498 /DB_XREF=gi:16461523 /DB_XREF=BB622498 /CLONE=6430408J18 /FEA=EST /CNT=21 /TID=Mm.12236.4 /TIER=Stack /STK=9 /UG=Mm.12236 /LL=22680 /UG_GENE=Zfp207 /UG_TITLE=zinc finger protein 207	164.55	55	162.5	166.6	56.4	53.6	2.99182
1448330_at	gb:NM_010358.1 /DB_XREF=gi:6754083 /GEN=Gstm1 /FEA=FLmRNA /CNT=297 /TID=Mm.2011.1 /TIER=FL+Stack /STK=90 /UG=Mm.2011 /LL=14862 /DEF=Mus musculus glutathione S-transferase, mu 1 (Gstm1), mRNA. /PROD=glutathione-S-transferase, mu 1 /FL=gb:NM_010358.1 gb:J04632.1 gb:BC003822.1	12879.8	4313.15	12576.3	13183.3	4626.6	3999.7	2.98617
1421674_at	gb:NM_027719.1 /DB_XREF=gi:13386253 /GEN=4933436E20Rik /FEA=FLmRNA /CNT=3 /TID=Mm.158614.1 /TIER=FL /STK=2 /UG=Mm.158614 /LL=71202 /DEF=Mus musculus RIKEN cDNA 4933436E20 gene (4933436E20Rik), mRNA. /PROD=RIKEN cDNA 4933436E20 /FL=gb:NM_027719.1	25.05	8.4	25.9	24.2	7.9	8.9	2.98214
1459316_at	gb:AW553227 /DB_XREF=gi:7198650 /DB_XREF=L0223H08-3 /CLONE=L0223H08 /FEA=EST /CNT=2 /TID=Mm.103041.1 /TIER=ConsEnd /STK=2 /UG=Mm.103041 /UG_TITLE=ESTs	6.7	2.25	6.6	6.8	2.6	1.9	2.97778
1438610_a_at	gb:BB793369 /DB_XREF=gi:16962988 /DB_XREF=BB793369 /CLONE=G430145I18 /FEA=EST /CNT=10 /TID=Mm.3534.3 /TIER=Stack /STK=10 /UG=Mm.3534 /LL=12972 /UG_GENE=Cryz /UG_TITLE=crystallin, zeta	2363.65	795.95	2389.2	2338.1	840.4	751.5	2.9696
1452837_at	gb:AK021389.1 /DB_XREF=gi:12862265 /FEA=mRNA /CNT=102 /TID=Mm.196640.1 /TIER=Stack /STK=26 /UG=Mm.196640 /LL=68012 /UG_GENE=2610511G02Rik /UG_TITLE=RIKEN cDNA 2610511G02 gene /DEF=Mus musculus 0 day neonate eyeball cDNA, RIKEN full-length enriched library, clone:E130114E08:unclassifiable transcript, full insert sequence.	168.25	56.75	158.4	178.1	56.9	56.6	2.96476
1448910_at	gb:NM_023523.1 /DB_XREF=gi:12963714 /GEN=Pecr /FEA=FLmRNA /CNT=77 /TID=Mm.29988.1 /TIER=FL+Stack /STK=32 /UG=Mm.29988 /LL=111175 /DEF=Mus musculus peroxisomal trans-2-enoyl-CoA reductase (Pecr), mRNA. /PROD=peroxisomal trans 2-enoyl CoA reductase /FL=gb:BC013530.1 gb:AF242204.1 gb:AF232011.1 gb:NM_023523.1	1131.15	382.95	1143	1119.3	343.2	422.7	2.95378
1421933_at	gb:BC004707.1 /DB_XREF=gi:13435680 /FEA=FLmRNA /CNT=94 /TID=Mm.28003.1 /TIER=FL+Stack /STK=11 /UG=Mm.28003 /LL=12419 /UG_GENE=Cbx5 /DEF=Mus musculus, chromobox homolog 5 (Drosophila HP1a), clone MGC:5952 IMAGE:3499489, mRNA, complete cds. /PROD=chromobox homolog 5 (Drosophila HP1a) /FL=gb:NM_007626.1 gb:AF216290.1 gb:BC004707.1	83.45	28.35	83.3	83.6	29.8	26.9	2.94356
1442368_at	gb:BB667457 /DB_XREF=gi:16398906 /DB_XREF=BB667457 /CLONE=C730014N23 /FEA=EST /CNT=6 /TID=Mm.211646.1 /TIER=ConsEnd /STK=3 /UG=Mm.211646 /UG_TITLE=ESTs	210.3	71.5	222.3	198.3	77.2	65.8	2.94126
1451584_at	gb:AF450241.1 /DB_XREF=gi:18182530 /FEA=FLmRNA /CNT=11 /TID=Mm.72168.1 /TIER=FL /STK=7 /UG=Mm.72168 /LL=171285 /UG_GENE=Timd3 /DEF=Mus musculus T cell immunoglobulin mucin-3 mRNA, complete cds. /PROD=T cell immunoglobulin mucin-3 /FL=gb:AF450241.1	41.55	14.15	39	44.1	13.2	15.1	2.9364
1426959_at	gb:BC027063.1 /DB_XREF=gi:20071588 /FEA=mRNA /CNT=109 /TID=Mm.29884.1 /TIER=Stack /STK=33 /UG=Mm.29884 /LL=71911 /UG_GENE=2310032J20Rik /DEF=Mus musculus, clone IMAGE:5051325, mRNA, partial cds. /PROD=Unknown (protein for IMAGE:5051325)	914.6	312.25	943.3	885.9	323.1	301.4	2.92906
1445293_at	gb:BG069021 /DB_XREF=gi:12551590 /DB_XREF=H3071H03-3 /CLONE=H3071H03 /FEA=EST /CNT=3 /TID=Mm.173739.1 /TIER=ConsEnd /STK=2 /UG=Mm.173739 /UG_TITLE=ESTs	31.45	10.75	33	29.9	11.8	9.7	2.92558
1441361_at	gb:BB336845 /DB_XREF=gi:16404201 /DB_XREF=BB336845 /CLONE=B930003D11 /FEA=EST /CNT=5 /TID=Mm.153039.1 /TIER=ConsEnd /STK=4 /UG=Mm.153039 /LL=100052 /UG_GENE=AI225843 /UG_TITLE=expressed sequence AI225843	3.5	1.2	3.7	3.3	1.3	1.1	2.91667
1421314_at	gb:BI688355 /DB_XREF=gi:15650984 /DB_XREF=603316680F1 /CLONE=IMAGE:5356675 /FEA=FLmRNA /CNT=10 /TID=Mm.206790.1 /TIER=ConsEnd /STK=0 /UG=Mm.206790 /LL=13043 /UG_GENE=Cttn /UG_TITLE=cortactin /FL=gb:NM_007803.1 gb:U03184.1	18.5	6.35	18.6	18.4	5.3	7.4	2.91339
1430721_at	gb:AV272663 /DB_XREF=gi:6260700 /DB_XREF=AV272663 /CLONE=4931431C16 /FEA=mRNA /CNT=6 /TID=Mm.159171.1 /TIER=ConsEnd /STK=1 /UG=Mm.159171 /LL=74364 /UG_GENE=4931431C16Rik /UG_TITLE=RIKEN cDNA 4931431C16 gene	11.05	3.8	10.8	11.3	4.3	3.3	2.90789
1456583_x_at	gb:BB272245 /DB_XREF=gi:8969264 /DB_XREF=BB272245 /CLONE=A830067A10 /FEA=EST /CNT=9 /TID=Mm.46635.3 /TIER=Stack /STK=9 /UG=Mm.46635 /LL=70652 /UG_GENE=5730537D05Rik /UG_TITLE=RIKEN cDNA 5730537D05 gene	403	138.8	397.5	408.5	164.3	113.3	2.90346
1417358_s_at	gb:BB663654 /DB_XREF=gi:16497408 /DB_XREF=BB663654 /CLONE=D930050M12 /FEA=FLmRNA /CNT=76 /TID=Mm.29030.1 /TIER=ConsEnd /STK=0 /UG=Mm.29030 /LL=20411 /UG_GENE=Sorbs1 /UG_TITLE=sorbin and SH3 domain containing 1 /FL=gb:U58883.1 gb:NM_009166.1	447.4	154.85	427.3	467.5	154.4	155.3	2.88925
1419699_at	gb:NM_054037.1 /DB_XREF=gi:16905068 /GEN=Scgb3a1 /FEA=FLmRNA /CNT=13 /TID=Mm.22802.1 /TIER=FL /STK=7 /UG=Mm.22802 /LL=68662 /DEF=Mus musculus secretoglobin, family 3A, member 1 (Scgb3a1), mRNA. /PROD=UGRP2 type A /FL=gb:NM_054037.1 gb:AF313456.1	89.9	31.15	90.3	89.5	35.4	26.9	2.88604
1427567_a_at	gb:BE380713 /DB_XREF=gi:9326078 /DB_XREF=601270822F1 /CLONE=IMAGE:3600149 /FEA=mRNA /CNT=5 /TID=Mm.17306.3 /TIER=ConsEnd /STK=0 /UG=Mm.17306 /LL=59069 /UG_GENE=Tpm3 /UG_TITLE=tropomyosin 3, gamma	311	107.8	309.5	312.5	88.9	126.7	2.88497
1445041_at	gb:C76316 /DB_XREF=gi:2516646 /DB_XREF=C76316 /CLONE=J0008E12 /FEA=EST /CNT=3 /TID=Mm.150863.1 /TIER=ConsEnd /STK=2 /UG=Mm.150863 /LL=52097 /UG_GENE=D16Ertd6e /UG_TITLE=DNA segment, Chr 16, ERATO Doi 6, expressed	8.5	2.95	8	9	3	2.9	2.88136
1427345_a_at	gb:AK002700.1 /DB_XREF=gi:12832875 /GEN=Sult1a1 /FEA=mRNA /CNT=24 /TID=Mm.17339.2 /TIER=ConsEnd /STK=6 /UG=Mm.17339 /LL=20887 /UG_TITLE=sulfotransferase family 1A, phenol-preferring, member 1 /DEF=Mus musculus adult male kidney cDNA, RIKEN full-length enriched library, clone:0610030E04:sulfotransferase family 1A, phenol-preferring, member 1, full insert sequence.	2372.05	826.3	2298.9	2445.2	870	782.6	2.87069
1449875_s_at	gb:NM_010395.1 /DB_XREF=gi:6754141 /GEN=H2-T10 /FEA=FLmRNA /CNT=11 /TID=Mm.220201.1 /TIER=FL /STK=5 /UG=Mm.220201 /LL=15024 /DEF=Mus musculus histocompatibility 2, T region locus 10 (H2-T10), mRNA. /PROD=histocompatibility 2, T region locus 10 /FL=gb:M35246.1 gb:NM_010395.1	1953	680.55	1976	1930	626.3	734.8	2.86974
1424737_at	gb:BC009165.1 /DB_XREF=gi:14919439 /FEA=FLmRNA /CNT=113 /TID=Mm.28585.2 /TIER=FL+Stack /STK=17 /UG=Mm.28585 /LL=21835 /UG_GENE=Thrsp /DEF=Mus musculus, Similar to thyroid hormone responsive SPOT14 homolog (Rattus), clone MGC:6563 IMAGE:2811774, mRNA, complete cds. /PROD=Similar to thyroid hormone responsive SPOT14homolog (Rattus) /FL=gb:BC009165.1	4432.8	1544.95	4366.6	4499	1590.6	1499.3	2.86922
1426642_at	gb:BC004724.1 /DB_XREF=gi:13435722 /FEA=mRNA /CNT=530 /TID=Mm.193099.1 /TIER=Stack /STK=239 /UG=Mm.193099 /LL=14268 /UG_GENE=Fn1 /DEF=Mus musculus, clone IMAGE:3582768, mRNA, partial cds. /PROD=Unknown (protein for IMAGE:3582768)	3287.95	1147.8	3401.6	3174.3	1165	1130.6	2.86457
1458232_at	gb:BM208422 /DB_XREF=gi:17764598 /DB_XREF=C0627D12-3 /CLONE=C0627D12 /FEA=EST /CNT=3 /TID=Mm.214717.1 /TIER=ConsEnd /STK=3 /UG=Mm.214717 /UG_TITLE=ESTs	2	0.7	1.9	2.1	0.7	0.7	2.85714
1458535_at	gb:AW123117 /DB_XREF=gi:6098647 /DB_XREF=UI-M-BH2.1-apc-g-03-0-UI.s1 /CLONE=UI-M-BH2.1-apc-g-03-0-UI /FEA=EST /CNT=5 /TID=Mm.54198.1 /TIER=ConsEnd /STK=2 /UG=Mm.54198 /UG_TITLE=ESTs	47.8	16.75	47.4	48.2	18.7	14.8	2.85373
1448617_at	gb:NM_007651.2 /DB_XREF=gi:19745182 /GEN=Cd53 /FEA=FLmRNA /CNT=124 /TID=Mm.2692.1 /TIER=FL+Stack /STK=53 /UG=Mm.2692 /LL=12508 /DEF=Mus musculus CD53 antigen (Cd53), mRNA. /PROD=CD53 antigen /FL=gb:NM_007651.2 gb:BC021310.1	489.75	172.4	514	465.5	182.2	162.6	2.84078
1460281_at	gb:NM_080847.1 /DB_XREF=gi:18252787 /GEN=4930400E23Rik /FEA=FLmRNA /CNT=9 /TID=Mm.160150.1 /TIER=FL /STK=3 /UG=Mm.160150 /LL=78910 /DEF=Mus musculus RIKEN cDNA 4930400E23 gene (4930400E23Rik), mRNA. /PROD=ankyrin repeat and SOCS box-containing 15 /FL=gb:NM_080847.1 gb:AF403043.1	196.55	69.3	185	208.1	67.6	71	2.83622
1453758_at	gb:AK014021.1 /DB_XREF=gi:12851641 /FEA=mRNA /CNT=14 /TID=Mm.181767.2 /TIER=ConsEnd /STK=0 /UG=Mm.181767 /LL=68201 /UG_GENE=2810027O19Rik /UG_TITLE=RIKEN cDNA 2810027O19 gene /DEF=Mus musculus 13 days embryo head cDNA, RIKEN full-length enriched library, clone:3110007N16:homolog to NY-REN-41 ANTIGEN (FRAGMENT), full insert sequence.	19.7	6.95	20.6	18.8	7.2	6.7	2.83453
1416416_x_at	gb:NM_010358.1 /DB_XREF=gi:6754083 /GEN=Gstm1 /FEA=FLmRNA /CNT=297 /TID=Mm.2011.1 /TIER=FL+Stack /STK=90 /UG=Mm.2011 /LL=14862 /DEF=Mus musculus glutathione S-transferase, mu 1 (Gstm1), mRNA. /PROD=glutathione-S-transferase, mu 1 /FL=gb:NM_010358.1 gb:J04632.1 gb:BC003822.1	13100.8	4633.25	12565.1	13636.5	4635.3	4631.2	2.82756
1423804_a_at	gb:BC004801.1 /DB_XREF=gi:13435920 /FEA=FLmRNA /CNT=191 /TID=Mm.29847.1 /TIER=FL+Stack /STK=105 /UG=Mm.29847 /DEF=Mus musculus, Similar to isopentenyl-diphosphate delta isomerase, clone MGC:8139 IMAGE:3589498, mRNA, complete cds. /PROD=Similar to isopentenyl-diphosphate deltaisomerase /FL=gb:BC004801.1	168.5	59.65	171.9	165.1	56.7	62.6	2.82481
1460049_s_at	gb:BB392676 /DB_XREF=gi:9115639 /DB_XREF=BB392676 /CLONE=C230080B21 /FEA=EST /CNT=5 /TID=Mm.213028.1 /TIER=ConsEnd /STK=5 /UG=Mm.213028 /UG_TITLE=ESTs	522.65	187.4	515.4	529.9	184.9	189.9	2.78895
1420967_at	gb:AW541300 /DB_XREF=gi:7183717 /DB_XREF=C0143E06-3 /CLONE=C0143E06 /FEA=FLmRNA /CNT=77 /TID=Mm.200907.1 /TIER=Stack /STK=32 /UG=Mm.200907 /LL=18408 /UG_GENE=Slc25a15 /UG_TITLE=solute carrier family 25 (mitochondrial carrier; ornithine transporter), member 15 /FL=gb:NM_011017.1 gb:AF133914.1	1360.5	488.4	1315	1406	473.4	503.4	2.78563
1454454_at	gb:AK014085.1 /DB_XREF=gi:12851735 /FEA=mRNA /CNT=1 /TID=Mm.3823.3 /TIER=ConsEnd /STK=0 /UG=Mm.3823 /LL=15569 /UG_GENE=Elavl2 /UG_TITLE=ELAV (embryonic lethal, abnormal vision, Drosophila)-like 2 (Hu antigen B) /DEF=Mus musculus 13 days embryo head cDNA, RIKEN full-length enriched library, clone:3110027D11:ELAV (embryonic lethal, abnormal vision, Drosophila)-like 2 (Hu antigen B), full insert seq…	16.15	5.8	16.4	15.9	5.7	5.9	2.78448
1452079_s_at	gb:AV048122 /DB_XREF=gi:4867787 /DB_XREF=AV048122 /CLONE=1700072P13 /FEA=FLmRNA /CNT=99 /TID=Mm.30127.2 /TIER=Stack /STK=18 /UG=Mm.30127 /LL=54339 /UG_GENE=Tes3-ps /UG_TITLE=testis derived transcript 3, pseudogene /FL=gb:BC020161.1	270.1	97.45	256.2	284	97.5	97.4	2.77168
1422808_s_at	gb:NM_033374.1 /DB_XREF=gi:15431278 /GEN=Dock2 /FEA=FLmRNA /CNT=43 /TID=Mm.2173.1 /TIER=FL+Stack /STK=11 /UG=Mm.2173 /LL=94176 /DEF=Mus musculus dedicator of cyto-kinesis 2 (Dock2), mRNA. /PROD=dedicator of cyto-kinesis 2 /FL=gb:AY027438.1 gb:NM_033374.1	190.6	68.9	183.8	197.4	67.5	70.3	2.76633
1428323_at	gb:BB224668 /DB_XREF=gi:16353906 /DB_XREF=BB224668 /CLONE=A530087K12 /FEA=mRNA /CNT=208 /TID=Mm.41718.1 /TIER=Stack /STK=53 /UG=Mm.41718 /UG_TITLE=Mus musculus 10 days embryo whole body cDNA, RIKEN full-length enriched library, clone:2610001M21:glycerol phosphate dehydrogenase 1, mitochondrial, full insert sequence	759.45	274.95	771	747.9	289.3	260.6	2.76214
1416892_s_at	gb:BC021353.1 /DB_XREF=gi:18204171 /FEA=FLmRNA /CNT=137 /TID=Mm.200627.1 /TIER=FL+Stack /STK=65 /UG=Mm.200627 /LL=66540 /UG_GENE=3110001A13Rik /DEF=Mus musculus, RIKEN cDNA 3110001A13 gene, clone MGC:29309 IMAGE:5006672, mRNA, complete cds. /PROD=RIKEN cDNA 3110001A13 gene /FL=gb:NM_025626.1 gb:BC021353.1	547.3	198.65	556.3	538.3	181.1	216.2	2.7551
1437636_at	gb:BB135602 /DB_XREF=gi:16266642 /DB_XREF=BB135602 /CLONE=9830128E13 /FEA=EST /CNT=33 /TID=Mm.28246.1 /TIER=Stack /STK=15 /UG=Mm.28246 /UG_TITLE=ESTs, Weakly similar to SFRB_HUMAN SPLICING FACTOR ARGININESERINE-RICH 11 (H.sapiens)	155.95	56.8	152	159.9	59.9	53.7	2.7456
1457027_at	gb:BB667395 /DB_XREF=gi:16398844 /DB_XREF=BB667395 /CLONE=C730009D10 /FEA=EST /CNT=20 /TID=Mm.128121.1 /TIER=ConsEnd /STK=5 /UG=Mm.128121 /UG_TITLE=ESTs, Moderately similar to T50617 hypothetical protein DKFZp762M115.1 (H.sapiens)	141.3	51.65	135.4	147.2	47.8	55.5	2.73572
1418469_at	gb:AV272221 /DB_XREF=gi:16390145 /DB_XREF=AV272221 /CLONE=4931421O04 /FEA=FLmRNA /CNT=78 /TID=Mm.20895.1 /TIER=Stack /STK=8 /UG=Mm.20895 /LL=18184 /UG_GENE=Nrip1 /UG_TITLE=nuclear receptor interacting protein 1 /FL=gb:NM_008735.1 gb:AF053062.1	300.45	109.85	286.2	314.7	105.6	114.1	2.73509
1417379_at	gb:NM_016721.1 /DB_XREF=gi:7710041 /GEN=Iqgap1 /FEA=FLmRNA /CNT=234 /TID=Mm.56685.1 /TIER=FL+Stack /STK=46 /UG=Mm.56685 /LL=29875 /DEF=Mus musculus IQ motif containing GTPase activating protein 1 (Iqgap1), mRNA. /PROD=IQ motif containing GTPase activating protein 1 /FL=gb:NM_016721.1 gb:AF240630.1	1174.9	429.75	1152.3	1197.5	448.7	410.8	2.73392
1449583_at	gb:NM_053145.1 /DB_XREF=gi:18087800 /GEN=Pcdhb20 /FEA=FLmRNA /CNT=27 /TID=Mm.154621.1 /TIER=FL /STK=6 /UG=Mm.154621 /LL=93891 /DEF=Mus musculus protocadherin beta 20 (Pcdhb20), mRNA. /PROD=protocadherin beta 20 /FL=gb:AF326313.1 gb:AY013782.1 gb:NM_053145.1	207.35	76	202.6	212.1	78.7	73.3	2.72829
1425326_at	gb:AF332052.1 /DB_XREF=gi:14193671 /FEA=FLmRNA /CNT=406 /TID=Mm.25316.1 /TIER=FL /STK=2 /UG=Mm.25316 /LL=104650 /UG_GENE=AW538652 /DEF=Mus musculus strain ILS ATP citrate lyase mRNA, complete cds. /PROD=ATP citrate lyase /FL=gb:AF332052.1 gb:AF332051.1	486.35	178.3	482	490.7	172.1	184.5	2.72771
1434191_at	gb:AI790538 /DB_XREF=gi:5338254 /DB_XREF=ul02d11.x1 /CLONE=IMAGE:2064885 /FEA=EST /CNT=51 /TID=Mm.36638.1 /TIER=Stack /STK=39 /UG=Mm.36638 /LL=104879 /UG_GENE=AI790538 /UG_TITLE=expressed sequence AI790538	336.25	123.45	330.2	342.3	114.8	132.1	2.72377
1447927_at	gb:BG092512 /DB_XREF=gi:12575075 /DB_XREF=mac12d03.x1 /CLONE=IMAGE:3999413 /FEA=EST /CNT=23 /TID=Mm.200270.1 /TIER=ConsEnd /STK=1 /UG=Mm.200270 /LL=100702 /UG_GENE=AI595338 /UG_TITLE=expressed sequence AI595338	1640.7	604.3	1559.8	1721.6	629.1	579.5	2.71504
1424688_at	gb:BC010786.1 /DB_XREF=gi:14789771 /FEA=FLmRNA /CNT=69 /TID=Mm.171397.1 /TIER=FL+Stack /STK=19 /UG=Mm.171397 /DEF=Mus musculus, Similar to CREBATF family transcription factor, clone MGC:18836 IMAGE:4211480, mRNA, complete cds. /PROD=Similar to CREBATF family transcription factor /FL=gb:BC010786.1	410	151.05	427.9	392.1	152.6	149.5	2.71433
1420794_at	gb:NM_019915.1 /DB_XREF=gi:9910131 /GEN=Art2b /FEA=FLmRNA /CNT=4 /TID=Mm.57008.1 /TIER=FL /STK=3 /UG=Mm.57008 /LL=11872 /DEF=Mus musculus ADP-ribosyltransferase 2b (Art2b), mRNA. /PROD=ADP-ribosyltransferase 2b /FL=gb:NM_019915.1 gb:AF016465.1 gb:AF016463.1	14.9	5.5	15.2	14.6	5.7	5.3	2.70909
1426235_a_at	gb:U09114.1 /DB_XREF=gi:483917 /FEA=FLmRNA /CNT=271 /TID=Mm.2338.2 /TIER=FL+Stack /STK=32 /UG=Mm.2338 /LL=14645 /UG_GENE=Glns /DEF=Mus musculus glutamate-ammonia ligase mRNA, complete cds. /PROD=glutamate-ammonia ligase /FL=gb:BC015086.1 gb:AY044241.1 gb:U09114.1	4318.3	1594.7	4345.2	4291.4	1636.7	1552.7	2.70791
1426276_at	gb:AY075132.1 /DB_XREF=gi:18698980 /FEA=FLmRNA /CNT=57 /TID=Mm.21551.1 /TIER=FL+Stack /STK=14 /UG=Mm.21551 /LL=71586 /UG_GENE=9130009C22Rik /DEF=Mus musculus HELICARD mRNA, complete cds. /PROD=HELICARD /FL=gb:AY075132.1 gb:BC025508.1	496.15	183.6	483.3	509	185.7	181.5	2.70234
1438516_at	gb:BB208938 /DB_XREF=gi:16352397 /DB_XREF=BB208938 /CLONE=A430090E05 /FEA=EST /CNT=13 /TID=Mm.49533.1 /TIER=Stack /STK=10 /UG=Mm.49533 /UG_TITLE=ESTs	26	9.65	26.2	25.8	11.2	8.1	2.6943
1442748_at	gb:BG792981 /DB_XREF=gi:14128551 /DB_XREF=UTSW_H7B10 /CLONE=UTSW_H7B10 /FEA=EST /CNT=4 /TID=Mm.194324.1 /TIER=ConsEnd /STK=3 /UG=Mm.194324 /UG_TITLE=ESTs	25.05	9.3	25.3	24.8	10.3	8.3	2.69355
1420382_at	gb:NM_138310.1 /DB_XREF=gi:19923862 /GEN=Apob48r-pending /FEA=FLmRNA /CNT=31 /TID=Mm.170665.1 /TIER=FL /STK=5 /UG=Mm.170665 /LL=171504 /DEF=Mus musculus apolipoprotein B48 receptor (Apob48r-pending), mRNA. /PROD=apolipoprotein B48 receptor /FL=gb:NM_138310.1 gb:AF141335.1	112.95	42	107	118.9	43.4	40.6	2.68929
1434232_a_at	gb:BB429625 /DB_XREF=gi:16424008 /DB_XREF=BB429625 /CLONE=C630029D24 /FEA=EST /CNT=60 /TID=Mm.83743.1 /TIER=Stack /STK=38 /UG=Mm.83743 /LL=102939 /UG_GENE=AI840175 /UG_TITLE=expressed sequence AI840175	268.8	100	273.2	264.4	102	98	2.688
1442082_at	gb:BB333624 /DB_XREF=gi:16404014 /DB_XREF=BB333624 /CLONE=B830014C07 /FEA=EST /CNT=7 /TID=Mm.118523.1 /TIER=ConsEnd /STK=3 /UG=Mm.118523 /UG_TITLE=ESTs	287.25	106.95	276.9	297.6	113.1	100.8	2.68583
1446269_at	gb:BB399042 /DB_XREF=gi:16412654 /DB_XREF=BB399042 /CLONE=C330012F01 /FEA=EST /CNT=2 /TID=Mm.128083.1 /TIER=ConsEnd /STK=2 /UG=Mm.128083 /UG_TITLE=ESTs	34.8	13	34.6	35	13.1	12.9	2.67692
1418923_at	gb:NM_134069.1 /DB_XREF=gi:19527289 /GEN=AW261723 /FEA=FLmRNA /CNT=49 /TID=Mm.27038.1 /TIER=FL+Stack /STK=16 /UG=Mm.27038 /LL=105355 /DEF=Mus musculus expressed sequence AW261723 (AW261723), mRNA. /PROD=expressed sequence AW261723 /FL=gb:BC018252.1 gb:NM_134069.1 gb:BC024459.1	73.15	27.35	72.7	73.6	31.8	22.9	2.67459
1416662_at	gb:NM_138665.1 /DB_XREF=gi:20149747 /GEN=MGC6279 /FEA=FLmRNA /CNT=252 /TID=Mm.141020.1 /TIER=FL+Stack /STK=75 /UG=Mm.141020 /LL=192166 /DEF=Mus musculus hypothetical protein MGC6279 (MGC6279), mRNA. /PROD=hypothetical protein MGC6279 /FL=gb:BC003456.1 gb:NM_138665.1	524.95	196.3	511.2	538.7	214.5	178.1	2.67422
1432089_at	gb:AK016084.1 /DB_XREF=gi:12854686 /FEA=mRNA /CNT=1 /TID=Mm.159475.1 /TIER=ConsEnd /STK=0 /UG=Mm.159475 /LL=75245 /UG_GENE=4930550C17Rik /UG_TITLE=RIKEN cDNA 4930550C17 gene /DEF=Mus musculus adult male testis cDNA, RIKEN full-length enriched library, clone:4930550C17:unclassifiable, full insert sequence.	50.1	18.75	52	48.2	19.3	18.2	2.672
1442834_at	gb:BG070476 /DB_XREF=gi:12553045 /DB_XREF=H3087G05-3 /CLONE=H3087G05 /FEA=EST /CNT=4 /TID=Mm.144738.1 /TIER=ConsEnd /STK=3 /UG=Mm.144738 /UG_TITLE=ESTs	14.75	5.55	15	14.5	4.8	6.3	2.65766
1424754_at	gb:BC024402.1 /DB_XREF=gi:19354433 /FEA=FLmRNA /CNT=35 /TID=Mm.193094.1 /TIER=FL+Stack /STK=17 /UG=Mm.193094 /LL=71596 /UG_GENE=9130422I10Rik /DEF=Mus musculus, Similar to RIKEN cDNA 9130422I10 gene, clone MGC:36243 IMAGE:5035752, mRNA, complete cds. /PROD=Similar to RIKEN cDNA 9130422I10 gene /FL=gb:BC024402.1 gb:AF237917.2	516.15	194.25	533.9	498.4	188.6	199.9	2.65714
1460011_at	gb:AW049789 /DB_XREF=gi:5910318 /DB_XREF=UI-M-BH1-anm-e-08-0-UI.s1 /CLONE=UI-M-BH1-anm-e-08-0-UI /FEA=EST /CNT=87 /TID=Mm.49236.1 /TIER=Stack /STK=8 /UG=Mm.49236 /UG_TITLE=ESTs, Weakly similar to F36H12.3.p (Caenorhabditis elegans) (C.elegans)	310.35	117.25	312.4	308.3	132.2	102.3	2.64691
1430190_at	gb:AK006668.1 /DB_XREF=gi:12839877 /FEA=mRNA /CNT=6 /TID=Mm.196069.1 /TIER=ConsEnd /STK=3 /UG=Mm.196069 /LL=73332 /UG_GENE=1700041C02Rik /UG_TITLE=RIKEN cDNA 1700041C02 gene /DEF=Mus musculus adult male testis cDNA, RIKEN full-length enriched library, clone:1700041C02:hypothetical protein, full insert sequence.	46.45	17.55	45.4	47.5	19.4	15.7	2.64672
1421604_a_at	gb:NM_008453.1 /DB_XREF=gi:6680581 /GEN=Klf3 /FEA=FLmRNA /CNT=4 /TID=Mm.28787.1 /TIER=FL /STK=2 /UG=Mm.28787 /LL=16599 /DEF=Mus musculus Kruppel-like factor 3 (basic) (Klf3), mRNA. /PROD=Kruppel-like factor 3 (basic) /FL=gb:U36340.1 gb:NM_008453.1	214.7	81.25	215.6	213.8	73.6	88.9	2.64246
1418987_at	gb:AF169407.1 /DB_XREF=gi:7230429 /GEN=Splash /FEA=FLmRNA /CNT=38 /TID=Mm.71913.1 /TIER=FL /STK=1 /UG=Mm.71913 /LL=18782 /DEF=Mus musculus phospholipase A2 (Splash) mRNA, complete cds; nuclear gene for mitochondrial product. /PROD=phospholipase A2 /FL=gb:AF112983.1 gb:AF169407.1 gb:AF124374.1 gb:AF169408.1 gb:NM_011109.1	88.1	33.45	90.5	85.7	34.9	32	2.63378
1460726_at	gb:NM_007422.1 /DB_XREF=gi:6671520 /GEN=Adss2 /FEA=FLmRNA /CNT=157 /TID=Mm.39061.1 /TIER=FL+Stack /STK=26 /UG=Mm.39061 /LL=11566 /DEF=Mus musculus adenylosuccinate synthetase 2, non muscle (Adss2), mRNA. /PROD=adenylosuccinate synthetase 2, non muscle /FL=gb:L24554.1 gb:NM_007422.1	559.35	212.55	584.6	534.1	215.5	209.6	2.63162
1418860_a_at	gb:NM_134093.1 /DB_XREF=gi:19527321 /GEN=AI593524 /FEA=FLmRNA /CNT=55 /TID=Mm.201624.1 /TIER=FL+Stack /STK=17 /UG=Mm.201624 /LL=105872 /DEF=Mus musculus expressed sequence AI593524 (AI593524), mRNA. /PROD=cervical cancer receptor /FL=gb:AF287293.1 gb:NM_134093.1	342.8	130.95	339.1	346.5	135.4	126.5	2.61779
1420699_at	gb:NM_020008.1 /DB_XREF=gi:9910159 /GEN=Clecsf12 /FEA=FLmRNA /CNT=13 /TID=Mm.132943.1 /TIER=FL /STK=3 /UG=Mm.132943 /LL=56644 /DEF=Mus musculus C-type (calcium dependent, carbohydrate recognition domain) lectin, superfamily member 12 (Clecsf12), mRNA. /PROD=C-type (calcium dependent, carbohydraterecognition domain) lectin, superfamily member 12 /FL=gb:NM_020008.1 gb:AF262985.1	427.85	163.45	409.6	446.1	177.5	149.4	2.61762
1420499_at	gb:NM_008102.1 /DB_XREF=gi:6679966 /GEN=Gch /FEA=FLmRNA /CNT=53 /TID=Mm.10651.1 /TIER=FL /STK=2 /UG=Mm.10651 /LL=14528 /DEF=Mus musculus GTP cyclohydrolase 1 (Gch), mRNA. /PROD=GTP cyclohydrolase 1 /FL=gb:NM_008102.1 gb:L09737.1 gb:BC005643.1	607.2	232.15	605.2	609.2	217	247.3	2.61555
1424176_a_at	gb:BE628614 /DB_XREF=gi:9911302 /DB_XREF=uu03b04.x1 /CLONE=IMAGE:3370831 /FEA=FLmRNA /CNT=77 /TID=Mm.619.2 /TIER=Stack /STK=9 /UG=Mm.619 /LL=11746 /UG_GENE=Anxa4 /UG_TITLE=annexin A4 /FL=gb:U95371.1	357.05	136.85	361.8	352.3	136	137.7	2.60906
1432186_at	gb:AK006462.1 /DB_XREF=gi:12839575 /FEA=mRNA /CNT=1 /TID=Mm.158317.1 /TIER=ConsEnd /STK=0 /UG=Mm.158317 /LL=70004 /UG_GENE=1700028J19Rik /UG_TITLE=RIKEN cDNA 1700028J19 gene /DEF=Mus musculus adult male testis cDNA, RIKEN full-length enriched library, clone:1700028J19:unclassifiable, full insert sequence.	33.25	12.75	33.4	33.1	11.3	14.2	2.60784
1451461_a_at	gb:BC008184.1 /DB_XREF=gi:14198248 /FEA=FLmRNA /CNT=69 /TID=Mm.7729.1 /TIER=FL+Stack /STK=18 /UG=Mm.7729 /LL=11676 /UG_GENE=Aldo3 /DEF=Mus musculus, aldolase 3, C isoform, clone MGC:6732 IMAGE:3589205, mRNA, complete cds. /PROD=aldolase 3, C isoform /FL=gb:BC004802.1 gb:BC008184.1	115.7	44.5	118.4	113	51.1	37.9	2.6
1421989_s_at	gb:BF786072 /DB_XREF=gi:12091108 /DB_XREF=602110642F1 /CLONE=IMAGE:4238914 /FEA=FLmRNA /CNT=17 /TID=Mm.27646.1 /TIER=ConsEnd /STK=0 /UG=Mm.27646 /LL=23972 /UG_GENE=Papss2 /UG_TITLE=3-phosphoadenosine 5-phosphosulfate synthase 2 /FL=gb:AF085144.1 gb:AF052453.1 gb:NM_011864.1	224.95	86.65	219	230.9	88	85.3	2.59608
1430700_a_at	gb:AK005158.1 /DB_XREF=gi:12836890 /GEN=Pla2g7 /FEA=mRNA /CNT=6 /TID=Mm.9277.2 /TIER=ConsEnd /STK=1 /UG=Mm.9277 /LL=27226 /UG_TITLE=phospholipase A2 group VII (platelet-activating factor acetylhydrolase, plasma) /DEF=Mus musculus adult male cerebellum cDNA, RIKEN full-length enriched library, clone:1500005E13:phospholipase A2 group VII (platelet-activating factor acetylhydrolase, plasma), full in…	193.6	74.6	195.4	191.8	85.5	63.7	2.59517
1448160_at	gb:NM_008879.1 /DB_XREF=gi:6679384 /GEN=Pls2 /FEA=FLmRNA /CNT=302 /TID=Mm.153911.1 /TIER=FL+Stack /STK=9 /UG=Mm.153911 /LL=18826 /DEF=Mus musculus plastin 2, L (Pls2), mRNA. /PROD=plastin 2, L /FL=gb:D37837.1 gb:NM_008879.1 gb:BC022943.1	285.95	110.2	291	280.9	100.7	119.7	2.59483
1424775_at	gb:BC018470.1 /DB_XREF=gi:17391105 /FEA=FLmRNA /CNT=62 /TID=Mm.14301.1 /TIER=FL+Stack /STK=16 /UG=Mm.14301 /LL=23960 /UG_GENE=Oas1a /DEF=Mus musculus, clone MGC:27867 IMAGE:3493001, mRNA, complete cds. /PROD=Unknown (protein for MGC:27867) /FL=gb:M33863.1 gb:BC018470.1 gb:BC013715.1	687.5	265.45	659.7	715.3	296.7	234.2	2.58994
1439272_at	gb:BB183240 /DB_XREF=gi:16270218 /DB_XREF=BB183240 /CLONE=A230105F24 /FEA=EST /CNT=20 /TID=Mm.32012.3 /TIER=Stack /STK=8 /UG=Mm.32012 /LL=54392 /UG_GENE=Hcapg-pending /UG_TITLE=chromosome condensation protein G	55.4	21.4	58.4	52.4	21.6	21.2	2.58878
1449251_at	gb:NM_010883.1 /DB_XREF=gi:6754807 /GEN=Ndph /FEA=FLmRNA /CNT=23 /TID=Mm.5014.1 /TIER=FL+Stack /STK=17 /UG=Mm.5014 /LL=17986 /DEF=Mus musculus Norrie disease homolog (Ndph), mRNA. /PROD=Norrie disease homolog /FL=gb:NM_010883.1	15.4	5.95	14.8	16	6.6	5.3	2.58824
1450634_at	gb:NM_007508.1 /DB_XREF=gi:6680751 /GEN=Atp6v1a1 /FEA=FLmRNA /CNT=338 /TID=Mm.29771.1 /TIER=FL+Stack /STK=62 /UG=Mm.29771 /LL=11964 /DEF=Mus musculus ATPase, H+ transporting, lysosomal 70kD, V1 subunit A, isoform 1 (Atp6v1a1), mRNA. /PROD=ATPase, H+ transporting, lysosomal 70kD, V1subunit A, isoform 1 /FL=gb:NM_007508.1	1091.35	421.85	1085.7	1097	444.3	399.4	2.58706
1424923_at	gb:BC002065.1 /DB_XREF=gi:12805212 /FEA=FLmRNA /CNT=42 /TID=Mm.15085.1 /TIER=FL+Stack /STK=11 /UG=Mm.15085 /LL=20715 /UG_GENE=Spi2-1 /DEF=Mus musculus, clone MGC:6156 IMAGE:3484201, mRNA, complete cds. /PROD=Unknown (protein for MGC:6156) /FL=gb:BC002065.1	122.55	47.4	126	119.1	42.7	52.1	2.58544
1435630_s_at	gb:AV148646 /DB_XREF=gi:5352779 /DB_XREF=AV148646 /CLONE=2810480N06 /FEA=EST /CNT=15 /TID=Mm.196520.4 /TIER=Stack /STK=15 /UG=Mm.196520 /LL=21456 /UG_GENE=Tcp1-rs1 /UG_TITLE=t-complex protein 1, related sequence 1	1233.6	477.25	1215.2	1252	469.6	484.9	2.58481
1443904_at	gb:BE996238 /DB_XREF=gi:10681086 /DB_XREF=UI-M-BZ1-biu-a-01-0-UI.s1 /CLONE=UI-M-BZ1-biu-a-01-0-UI /FEA=EST /CNT=10 /TID=Mm.153961.1 /TIER=ConsEnd /STK=2 /UG=Mm.153961 /UG_TITLE=ESTs	149.5	57.85	145.2	153.8	56.2	59.5	2.58427
1460302_at	gb:AI385532 /DB_XREF=gi:4198995 /DB_XREF=mi82e10.x1 /CLONE=IMAGE:473130 /FEA=FLmRNA /CNT=282 /TID=Mm.4159.1 /TIER=Stack /STK=16 /UG=Mm.4159 /LL=21825 /UG_GENE=Thbs1 /UG_TITLE=thrombospondin 1 /FL=gb:M87276.1 gb:NM_011580.1	269.2	104.2	281.3	257.1	100.8	107.6	2.58349
1460167_at	gb:BC012407.1 /DB_XREF=gi:15214564 /FEA=FLmRNA /CNT=262 /TID=Mm.30250.1 /TIER=FL+Stack /STK=175 /UG=Mm.30250 /LL=28121 /UG_GENE=D18Wsu181e /DEF=Mus musculus, clone MGC:18699 IMAGE:4191228, mRNA, complete cds. /PROD=Unknown (protein for MGC:18699) /FL=gb:BC012407.1 gb:NM_138600.1	2790.85	1082.3	2777	2804.7	1069.5	1095.1	2.57863
1434342_at	gb:BB316114 /DB_XREF=gi:9023149 /DB_XREF=BB316114 /CLONE=B230362N19 /FEA=EST /CNT=43 /TID=Mm.199903.1 /TIER=Stack /STK=34 /UG=Mm.199903 /LL=103302 /UG_GENE=AI850290 /UG_TITLE=expressed sequence AI850290	165.8	64.45	164.3	167.3	58.3	70.6	2.57254
1423606_at	gb:BI110565 /DB_XREF=gi:14561466 /DB_XREF=602896364F1 /CLONE=IMAGE:5026431 /FEA=FLmRNA /CNT=334 /TID=Mm.10681.1 /TIER=Stack /STK=8 /UG=Mm.10681 /LL=50706 /UG_GENE=Osf2-pending /UG_TITLE=osteoblast specific factor 2 (fasciclin I-like) /FL=gb:D13664.1 gb:NM_015784.1	2433.5	947.3	2461.6	2405.4	967.5	927.1	2.56888
1425626_at	gb:J03952.1 /DB_XREF=gi:193687 /FEA=FLmRNA /CNT=11 /TID=Mm.2011.2 /TIER=FL /STK=1 /UG=Mm.2011 /LL=14862 /UG_GENE=Gstm1 /UG_TITLE=glutathione S-transferase, mu 1 /DEF=Mouse, glutathione transferase GT8.7 mRNA, complete cds. /FL=gb:J03952.1	371.45	144.7	374.7	368.2	163.5	125.9	2.56704
1457052_at	gb:BG064867 /DB_XREF=gi:12547430 /DB_XREF=H3024G03-3 /CLONE=H3024G03 /FEA=EST /CNT=8 /TID=Mm.40482.1 /TIER=ConsEnd /STK=5 /UG=Mm.40482 /LL=99379 /UG_GENE=AW536275 /UG_TITLE=expressed sequence AW536275	22.95	8.95	23.6	22.3	8.6	9.3	2.56425
1426875_s_at	gb:BM210600 /DB_XREF=gi:17767513 /DB_XREF=C0667C12-3 /CLONE=C0667C12 /FEA=mRNA /CNT=73 /TID=Mm.1364.1 /TIER=Stack /STK=46 /UG=Mm.1364 /LL=18154 /UG_GENE=Npn3 /UG_TITLE=neoplastic progression 3	684.55	267.3	699.1	670	281.9	252.7	2.56098
1423596_at	gb:AV028084 /DB_XREF=gi:16356509 /DB_XREF=AV028084 /CLONE=1300017K19 /FEA=FLmRNA /CNT=92 /TID=Mm.143818.1 /TIER=Stack /STK=9 /UG=Mm.143818 /LL=59126 /UG_GENE=Nek6 /UG_TITLE=NIMA (never in mitosis gene a)-related expressed kinase 6 /FL=gb:NM_021606.1 gb:AF218847.1	176	68.8	179	173	66.5	71.1	2.55814
1418627_at	gb:NM_008129.1 /DB_XREF=gi:6680018 /GEN=Gclm /FEA=FLmRNA /CNT=164 /TID=Mm.29340.1 /TIER=FL+Stack /STK=20 /UG=Mm.29340 /LL=14630 /DEF=Mus musculus glutamate-cysteine ligase , modifier subunit (Gclm), mRNA. /PROD=glutamate cysteine ligase(gamma-glutamylcysteine synthetase), regulatory /FL=gb:NM_008129.1 gb:U95053.1	1057.15	413.3	1068.9	1045.4	410.8	415.8	2.55783
1415827_a_at	gb:NM_030685.1 /DB_XREF=gi:13507608 /GEN=D3Ucla1 /FEA=FLmRNA /CNT=432 /TID=Mm.29702.1 /TIER=FL+Stack /STK=225 /UG=Mm.29702 /LL=28146 /DEF=Mus musculus DNA segment, Chr 3, University of California at Los Angeles 1 (D3Ucla1), mRNA. /PROD=stress-associated endoplasmic reticulum protein1 /FL=gb:NM_030685.1	1480.45	581.4	1501	1459.9	624.2	538.6	2.54635
1420941_at	gb:AK004165.1 /DB_XREF=gi:12835246 /GEN=Rgs5 /FEA=FLmRNA /CNT=77 /TID=Mm.20954.1 /TIER=Stack /STK=36 /UG=Mm.20954 /LL=19737 /UG_TITLE=regulator of G-protein signaling 5 /DEF=Mus musculus 18 days embryo whole body cDNA, RIKEN full-length enriched library, clone:1110038N04:regulator of G-protein signaling 5, full insert sequence. /FL=gb:U67188.1 gb:NM_009063.1	1910.25	752.1	1965.9	1854.6	687.7	816.5	2.53989
1417667_a_at	gb:NM_008961.1 /DB_XREF=gi:6679524 /GEN=Pter /FEA=FLmRNA /CNT=68 /TID=Mm.2008.1 /TIER=FL+Stack /STK=39 /UG=Mm.2008 /LL=19212 /DEF=Mus musculus phosphotriesterase related (Pter), mRNA. /PROD=phosphotriesterase related /FL=gb:BC003793.1 gb:U28016.1 gb:NM_008961.1	591.2	233.25	564.9	617.5	225.9	240.6	2.53462
1439814_at	gb:BM246630 /DB_XREF=gi:17881900 /DB_XREF=K0740H02-3 /CLONE=K0740H02 /FEA=EST /CNT=10 /TID=Mm.215642.1 /TIER=ConsEnd /STK=6 /UG=Mm.215642 /UG_TITLE=ESTs	61	24.1	61.4	60.6	26.7	21.5	2.53112
1424744_at	gb:BC021950.1 /DB_XREF=gi:18314529 /FEA=FLmRNA /CNT=52 /TID=Mm.28685.1 /TIER=FL+Stack /STK=17 /UG=Mm.28685 /DEF=Mus musculus, Similar to serine dehydratase, clone MGC:37901 IMAGE:5102037, mRNA, complete cds. /PROD=Similar to serine dehydratase /FL=gb:BC021605.1 gb:BC021950.1 gb:BC011259.1	336.6	133	325.4	347.8	135	131	2.53083
1428384_at	gb:AK003950.1 /DB_XREF=gi:12834919 /FEA=mRNA /CNT=62 /TID=Mm.36072.1 /TIER=Stack /STK=46 /UG=Mm.36072 /LL=68717 /UG_GENE=1110029A09Rik /UG_TITLE=RIKEN cDNA 1110029A09 gene /DEF=Mus musculus 18 days embryo whole body cDNA, RIKEN full-length enriched library, clone:1110029A09:hypothetical protein, full insert sequence.	252.15	99.7	260.8	243.5	110	89.4	2.52909
1460671_at	gb:BI219063 /DB_XREF=gi:14672507 /DB_XREF=602938679F1 /CLONE=IMAGE:5102011 /FEA=FLmRNA /CNT=285 /TID=Mm.1090.1 /TIER=Stack /STK=61 /UG=Mm.1090 /LL=14775 /UG_GENE=Gpx1 /UG_TITLE=glutathione peroxidase 1 /FL=gb:NM_008160.1	8917.45	3526.5	8680.6	9154.3	3583.4	3469.6	2.5287
1452040_a_at	gb:BI081061 /DB_XREF=gi:14499391 /DB_XREF=602879026F1 /CLONE=IMAGE:5010390 /FEA=FLmRNA /CNT=161 /TID=Mm.22228.2 /TIER=Stack /STK=69 /UG=Mm.22228 /LL=14793 /UG_GENE=Grcc8 /UG_TITLE=gene rich cluster, C8 gene /FL=gb:BC002006.1	88.3	35	85.8	90.8	31.2	38.8	2.52286
1449928_at	gb:NM_025975.2 /DB_XREF=gi:19923872 /GEN=2310075M16Rik /FEA=FLmRNA /CNT=208 /TID=Mm.29150.1 /TIER=FL /STK=3 /UG=Mm.29150 /LL=67117 /DEF=Mus musculus RIKEN cDNA 2310075M16 gene (2310075M16Rik), mRNA. /PROD=T-complex associated-testis-expressed 1-like /FL=gb:NM_025975.2	534.3	212.3	516.2	552.4	206.5	218.1	2.51672
1420873_at	gb:NM_008971.1 /DB_XREF=gi:6679540 /GEN=Ptk9 /FEA=FLmRNA /CNT=174 /TID=Mm.38233.1 /TIER=FL /STK=2 /UG=Mm.38233 /LL=19230 /DEF=Mus musculus protein tyrosine kinase 9 (Ptk9), mRNA. /PROD=protein tyrosine kinase 9 /FL=gb:NM_008971.1 gb:U82324.1 gb:BC015081.1	72.4	28.8	70.9	73.9	29.8	27.8	2.51389
1453091_s_at	gb:BB241583 /DB_XREF=gi:8934329 /DB_XREF=BB241583 /CLONE=A630087L22 /FEA=mRNA /CNT=90 /TID=Mm.153201.1 /TIER=Stack /STK=88 /UG=Mm.153201 /LL=68614 /UG_GENE=1110019O13Rik /UG_TITLE=RIKEN cDNA 1110019O13 gene	290.3	115.5	299.6	281	128.8	102.2	2.51342
1416964_at	gb:NM_023060.1 /DB_XREF=gi:12746441 /GEN=Eefsec /FEA=FLmRNA /CNT=107 /TID=Mm.38885.1 /TIER=FL+Stack /STK=62 /UG=Mm.38885 /LL=65967 /DEF=Mus musculus eukaryotic elongation factor, selenocysteine-tRNA-specific (Eefsec), mRNA. /PROD=MJ0495-like protein SelB /FL=gb:AF268871.1 gb:NM_023060.1 gb:BC024915.1 gb:AF283518.1	330.3	132.05	329.9	330.7	146.1	118	2.50133
1442312_at	gb:BM229258 /DB_XREF=gi:17792126 /DB_XREF=K0275G12-3 /CLONE=K0275G12 /FEA=EST /CNT=5 /TID=Mm.214658.1 /TIER=ConsEnd /STK=3 /UG=Mm.214658 /UG_TITLE=ESTs	68.6	27.45	68.1	69.1	25.7	29.2	2.49909
1424835_at	gb:AF464943.1 /DB_XREF=gi:18643233 /FEA=FLmRNA /CNT=33 /TID=Mm.31203.1 /TIER=FL+Stack /STK=14 /UG=Mm.31203 /LL=68555 /UG_GENE=1110004G14Rik /DEF=Mus musculus glutathione transferase GSTM7-7 mRNA, complete cds. /PROD=glutathione transferase GSTM7-7 /FL=gb:AF464943.1	811.05	325	789.4	832.7	311.7	338.3	2.49554
1422821_s_at	gb:NM_023377.2 /DB_XREF=gi:21218431 /GEN=Stard5 /FEA=FLmRNA /CNT=116 /TID=Mm.25702.1 /TIER=FL+Stack /STK=10 /UG=Mm.25702 /LL=67714 /DEF=Mus musculus StAR-related lipid transfer (START) domain containing 5 (Stard5), mRNA. /PROD=StAR-related lipid transfer (START) domaincontaining 5 /FL=gb:NM_023377.2 gb:AF480302.1	287.65	115.35	296.7	278.6	113.2	117.5	2.49371
1435748_at	gb:BE136057 /DB_XREF=gi:8598557 /DB_XREF=ug23h08.x1 /CLONE=IMAGE:1532511 /FEA=EST /CNT=61 /TID=Mm.157113.2 /TIER=Stack /STK=13 /UG=Mm.157113 /LL=107333 /UG_GENE=AW047581 /UG_TITLE=expressed sequence AW047581	921.9	369.85	888.5	955.3	399.2	340.5	2.49263
1416204_at	gb:NM_010271.1 /DB_XREF=gi:6753965 /GEN=Gdc1 /FEA=FLmRNA /CNT=232 /TID=Mm.10669.1 /TIER=FL /STK=2 /UG=Mm.10669 /LL=14555 /DEF=Mus musculus glycerol phosphate dehydrogenase 1, cytoplasmic adult (Gdc1), mRNA. /PROD=glycerolphosphate dehydrogenase 1, cytoplasmicadult /FL=gb:BC019391.1 gb:NM_010271.1 gb:J02655.1	679.95	273	676.1	683.8	257.2	288.8	2.49066
1417961_a_at	gb:BM240719 /DB_XREF=gi:17875989 /DB_XREF=K0606D02-3 /CLONE=K0606D02 /FEA=FLmRNA /CNT=122 /TID=Mm.3288.1 /TIER=Stack /STK=26 /UG=Mm.3288 /LL=20128 /UG_GENE=Trim30 /UG_TITLE=tripartite motif protein 30 /FL=gb:BC005447.1 gb:J03776.1 gb:AF220014.1 gb:NM_009099.1	525.25	210.95	532.7	517.8	241.6	180.3	2.48993
1433462_a_at	gb:AV118812 /DB_XREF=gi:16382386 /DB_XREF=AV118812 /CLONE=2610300G12 /FEA=EST /CNT=268 /TID=Mm.117037.2 /TIER=Stack /STK=171 /UG=Mm.117037 /UG_TITLE=Mus musculus, Similar to phosphatidylinositol 4-kinase type II, clone MGC:37783 IMAGE:5097465, mRNA, complete cds	283.25	113.9	273.4	293.1	107.7	120.1	2.48683
1439050_at	gb:BB258019 /DB_XREF=gi:8950852 /DB_XREF=BB258019 /CLONE=A730082I06 /FEA=EST /CNT=33 /TID=Mm.45298.1 /TIER=Stack /STK=8 /UG=Mm.45298 /LL=99692 /UG_GENE=AI649393 /UG_TITLE=expressed sequence AI649393	194.95	78.45	192.8	197.1	74.2	82.7	2.48502
1449556_at	gb:NM_010398.1 /DB_XREF=gi:6754147 /GEN=H2-T23 /FEA=FLmRNA /CNT=69 /TID=Mm.35016.1 /TIER=FL /STK=7 /UG=Mm.35016 /LL=15040 /DEF=Mus musculus histocompatibility 2, T region locus 23 (H2-T23), mRNA. /PROD=histocompatibility 2, T region locus 23 /FL=gb:AF057279.1 gb:AF041855.1 gb:NM_010398.1 gb:AF082510.1 gb:L00606.1 gb:BC005648.1	2519.45	1013.9	2568.8	2470.1	939.4	1088.4	2.48491
1448919_at	gb:NM_025422.1 /DB_XREF=gi:13384811 /GEN=1110055L24Rik /FEA=FLmRNA /CNT=80 /TID=Mm.30109.1 /TIER=FL+Stack /STK=31 /UG=Mm.30109 /LL=66205 /DEF=Mus musculus RIKEN cDNA 1110055L24 gene (1110055L24Rik), mRNA. /PROD=RIKEN cDNA 1110055L24 /FL=gb:BC005501.2 gb:NM_025422.1	918.6	370.85	890.4	946.8	352.4	389.3	2.47701
1424694_at	gb:BC016210.1 /DB_XREF=gi:16740663 /FEA=FLmRNA /CNT=95 /TID=Mm.30013.1 /TIER=FL+Stack /STK=19 /UG=Mm.30013 /LL=67017 /UG_GENE=2010011I20Rik /DEF=Mus musculus, RIKEN cDNA 2010011I20 gene, clone MGC:27703 IMAGE:4924329, mRNA, complete cds. /PROD=RIKEN cDNA 2010011I20 gene /FL=gb:BC016210.1	306	123.55	311.2	300.8	128.6	118.5	2.47673
1443783_x_at	gb:AV086906 /DB_XREF=gi:5218354 /DB_XREF=AV086906 /CLONE=2310024L19 /FEA=EST /CNT=3 /TID=Mm.45646.1 /TIER=ConsEnd /STK=3 /UG=Mm.45646 /UG_TITLE=ESTs	164.2	66.3	166.1	162.3	68.8	63.8	2.47662
1450018_s_at	gb:BB032012 /DB_XREF=gi:15403590 /DB_XREF=BB032012 /CLONE=5830468I05 /FEA=FLmRNA /CNT=155 /TID=Mm.41116.1 /TIER=Stack /STK=112 /UG=Mm.41116 /LL=67554 /UG_GENE=4933433D23Rik /UG_TITLE=RIKEN cDNA 4933433D23 gene /FL=gb:NM_026232.1	246.65	99.65	247.2	246.1	103.4	95.9	2.47516
1423495_at	gb:BE952632 /DB_XREF=gi:10593371 /DB_XREF=UI-M-BH4-azi-f-08-0-UI.s1 /CLONE=UI-M-BH4-azi-f-08-0-UI /FEA=FLmRNA /CNT=70 /TID=Mm.35760.1 /TIER=Stack /STK=15 /UG=Mm.35760 /LL=26378 /UG_GENE=Decr2 /UG_TITLE=2-4-dienoyl-Coenzyme A reductase 2, peroxisomal /FL=gb:NM_011933.1 gb:BC021865.1 gb:AF155575.1	561.6	227.6	554.6	568.6	244.2	211	2.46749
1425321_a_at	gb:AB059644.1 /DB_XREF=gi:14289186 /FEA=FLmRNA /CNT=3 /TID=Mm.89607.3 /TIER=FL /STK=3 /UG=Mm.89607 /LL=94040 /UG_GENE=Clmn /DEF=Mus musculus calmin isoform d mRNA for calmin beta, complete cds. /PROD=calmin beta /FL=gb:AB059644.1	78.2	31.75	74.2	82.2	31.2	32.3	2.46299
1458106_at	gb:BB443609 /DB_XREF=gi:16424896 /DB_XREF=BB443609 /CLONE=D030041N12 /FEA=EST /CNT=3 /TID=Mm.209211.1 /TIER=ConsEnd /STK=3 /UG=Mm.209211 /UG_TITLE=ESTs	37.2	15.15	35.7	38.7	15.6	14.7	2.45545
1416730_at	gb:BC004574.1 /DB_XREF=gi:14919375 /FEA=FLmRNA /CNT=123 /TID=Mm.28630.1 /TIER=FL+Stack /STK=71 /UG=Mm.28630 /LL=59028 /UG_GENE=Rnac-pending /DEF=Mus musculus, RNA cyclase homolog, clone MGC:6408 IMAGE:3586632, mRNA, complete cds. /PROD=RNA cyclase homolog /FL=gb:BC004574.1 gb:NM_021525.1	606.35	247.25	633.6	579.1	234.3	260.2	2.45238
1450112_a_at	gb:NM_008087.1 /DB_XREF=gi:6679942 /GEN=Gas2 /FEA=FLmRNA /CNT=17 /TID=Mm.25.1 /TIER=FL /STK=2 /UG=Mm.25 /LL=14453 /DEF=Mus musculus growth arrest specific 2 (Gas2), mRNA. /PROD=growth arrest specific 2 /FL=gb:M21828.1 gb:BC013456.1 gb:NM_008087.1	115.05	46.95	112.3	117.8	50.9	43	2.45048
1417458_s_at	gb:NM_025415.1 /DB_XREF=gi:13384803 /GEN=1110038L14Rik /FEA=FLmRNA /CNT=108 /TID=Mm.326.1 /TIER=FL+Stack /STK=44 /UG=Mm.326 /LL=66197 /DEF=Mus musculus RIKEN cDNA 1110038L14 gene (1110038L14Rik), mRNA. /PROD=RIKEN cDNA 1110038L14 /FL=gb:NM_025415.1 gb:BC022647.1	199.85	81.6	195.2	204.5	83.7	79.5	2.44914
1451651_at	gb:BC025105.1 /DB_XREF=gi:19263873 /FEA=FLmRNA /CNT=11 /TID=Mm.26781.1 /TIER=FL /STK=3 /UG=Mm.26781 /DEF=Mus musculus, Similar to Ig superfamily protein, clone MGC:36211 IMAGE:4162875, mRNA, complete cds. /PROD=Similar to Ig superfamily protein /FL=gb:BC025105.1	254.25	103.85	245.1	263.4	114.7	93	2.44824
1419143_at	gb:NM_025738.1 /DB_XREF=gi:13385199 /GEN=4931420D14Rik /FEA=FLmRNA /CNT=15 /TID=Mm.45302.1 /TIER=FL+Stack /STK=13 /UG=Mm.45302 /LL=66742 /DEF=Mus musculus RIKEN cDNA 4931420D14 gene (4931420D14Rik), mRNA. /PROD=RIKEN cDNA 4931420D14 /FL=gb:NM_025738.1	7.95	3.25	7.9	8	3.3	3.2	2.44615
1437398_a_at	gb:BB703752 /DB_XREF=gi:16052587 /DB_XREF=BB703752 /CLONE=7420456D08 /FEA=EST /CNT=31 /TID=Mm.29803.3 /TIER=Stack /STK=18 /UG=Mm.29803 /LL=56752 /UG_GENE=Aldh9a1 /UG_TITLE=aldehyde dehydrogenase 9, subfamily A1	1237.05	507.85	1215.9	1258.2	497.6	518.1	2.43586
1448509_at	gb:BC021353.1 /DB_XREF=gi:18204171 /FEA=FLmRNA /CNT=137 /TID=Mm.200627.1 /TIER=FL+Stack /STK=65 /UG=Mm.200627 /LL=66540 /UG_GENE=3110001A13Rik /DEF=Mus musculus, RIKEN cDNA 3110001A13 gene, clone MGC:29309 IMAGE:5006672, mRNA, complete cds. /PROD=RIKEN cDNA 3110001A13 gene /FL=gb:NM_025626.1 gb:BC021353.1	158.95	65.45	165.8	152.1	70.4	60.5	2.42857
1417429_at	gb:BC011229.1 /DB_XREF=gi:15029983 /FEA=FLmRNA /CNT=109 /TID=Mm.976.1 /TIER=FL+Stack /STK=45 /UG=Mm.976 /LL=14261 /UG_GENE=Fmo1 /DEF=Mus musculus, Similar to flavin containing monooxygenase 1, clone MGC:18391 IMAGE:4196446, mRNA, complete cds. /PROD=Similar to flavin containing monooxygenase 1 /FL=gb:NM_010231.1 gb:D16215.1 gb:BC011229.1 gb:U87456.1	1813.35	747.35	1818	1808.7	785.3	709.4	2.42637
1415803_at	gb:AF071549.1 /DB_XREF=gi:5305370 /FEA=FLmRNA /CNT=335 /TID=Mm.3205.1 /TIER=FL+Stack /STK=258 /UG=Mm.3205 /LL=20312 /UG_GENE=Scyd1 /DEF=Mus musculus fractalkineneurotactin mRNA, complete cds. /PROD=fractalkineneurotactin /FL=gb:NM_009142.1 gb:U92565.1 gb:BC006650.1 gb:AF010586.1 gb:AF071549.1	432.45	178.45	439.5	425.4	171.7	185.2	2.42337
1421954_at	gb:BB402776 /DB_XREF=gi:16415536 /DB_XREF=BB402776 /CLONE=C330029C14 /FEA=FLmRNA /CNT=45 /TID=Mm.202379.1 /TIER=Stack /STK=8 /UG=Mm.202379 /LL=12929 /UG_GENE=Crkol /UG_TITLE=v-crk avian sarcoma virus CT10 oncogene homolog-like /FL=gb:NM_007764.1	78.85	32.55	75.2	82.5	31.4	33.7	2.42243
1419905_s_at	gb:AV026552 /DB_XREF=gi:4803544 /DB_XREF=AV026552 /CLONE=1210002B12 /FEA=EST /CNT=1 /TID=Mm.199536.1 /TIER=ConsEnd /STK=1 /UG=Mm.199536 /LL=102266 /UG_GENE=AV026552 /UG_TITLE=expressed sequence AV026552	705.55	292	687	724.1	291.9	292.1	2.41627
1431261_at	gb:BB610000 /DB_XREF=gi:16451638 /DB_XREF=BB610000 /CLONE=1200018I03 /FEA=mRNA /CNT=8 /TID=Mm.54148.1 /TIER=ConsEnd /STK=0 /UG=Mm.54148 /LL=70662 /UG_GENE=5730531E12Rik /UG_TITLE=RIKEN cDNA 5730531E12 gene	79.05	32.75	75.9	82.2	34.1	31.4	2.41374
1433855_at	gb:BF462185 /DB_XREF=gi:11531368 /DB_XREF=UI-M-CG0p-bnd-e-10-0-UI.s1 /CLONE=UI-M-CG0p-bnd-e-10-0-UI /FEA=EST /CNT=100 /TID=Mm.1348.2 /TIER=Stack /STK=56 /UG=Mm.1348 /LL=57428 /UG_GENE=X61497 /UG_TITLE=hypothetical protein, I54	801.55	333.35	798.6	804.5	342.9	323.8	2.40453
1454087_at	gb:AK012848.1 /DB_XREF=gi:12849861 /FEA=mRNA /CNT=1 /TID=Mm.76190.1 /TIER=ConsEnd /STK=0 /UG=Mm.76190 /LL=72701 /UG_GENE=2810031P15Rik /UG_TITLE=RIKEN cDNA 2810031P15 gene /DEF=Mus musculus 10, 11 days embryo whole body cDNA, RIKEN full-length enriched library, clone:2810031P15:Zinc finger, C2H2 type containing protein, full insert sequence.	29.05	12.15	28	30.1	11.1	13.2	2.39095
1452445_at	gb:BC026874.1 /DB_XREF=gi:20071270 /FEA=mRNA /CNT=17 /TID=Mm.67073.1 /TIER=ConsEnd /STK=0 /UG=Mm.67073 /UG_TITLE=Mus musculus, clone IMAGE:3980872, mRNA /DEF=Mus musculus, clone IMAGE:3980872, mRNA.	114.6	47.95	116	113.2	43.8	52.1	2.38999
1425436_x_at	gb:U49865.1 /DB_XREF=gi:1230618 /GEN=5E6Ly-49C /FEA=FLmRNA /CNT=4 /TID=Mm.196054.2 /TIER=FL /STK=2 /UG=Mm.196054 /LL=16634 /DEF=Mus musculus 5E6 (5E6Ly-49C) mRNA, complete cds. /PROD=5E6 /FL=gb:U49865.1 gb:U49868.1 gb:U09739.1	411.8	172.8	400.2	423.4	170.6	175	2.3831
1442009_at	gb:BB357250 /DB_XREF=gi:16405782 /DB_XREF=BB357250 /CLONE=C030019K09 /FEA=EST /CNT=11 /TID=Mm.132139.1 /TIER=ConsEnd /STK=3 /UG=Mm.132139 /LL=100390 /UG_GENE=AW048688 /UG_TITLE=expressed sequence AW048688	19.4	8.15	20.1	18.7	8.9	7.4	2.38037
1427359_at	gb:BG067970 /DB_XREF=gi:12550539 /DB_XREF=H3060C07-3 /CLONE=H3060C07 /FEA=mRNA /CNT=40 /TID=Mm.34990.1 /TIER=ConsEnd /STK=5 /UG=Mm.34990 /UG_TITLE=Mus musculus, clone IMAGE:3488682, mRNA, partial cds	50.3	21.15	50	50.6	22	20.3	2.37825
1417312_at	gb:NM_015814.1 /DB_XREF=gi:7657026 /GEN=Dkk3 /FEA=FLmRNA /CNT=202 /TID=Mm.55143.1 /TIER=FL+Stack /STK=48 /UG=Mm.55143 /LL=50781 /DEF=Mus musculus dickkopf homolog 3 (Xenopus laevis) (Dkk3), mRNA. /PROD=dickkopf homolog 3 (Xenopus laevis) /FL=gb:AF177400.1 gb:NM_015814.1	1134.1	477.75	1135.2	1133	479	476.5	2.37384
1423250_a_at	gb:AI323791 /DB_XREF=gi:4058220 /DB_XREF=mm47e08.x1 /CLONE=IMAGE:524678 /FEA=FLmRNA /CNT=136 /TID=Mm.18213.1 /TIER=Stack /STK=17 /UG=Mm.18213 /LL=21808 /UG_GENE=Tgfb2 /UG_TITLE=transforming growth factor, beta 2 /FL=gb:BC011170.1 gb:NM_009367.1	330.85	139.5	334.2	327.5	128.5	150.5	2.37168
1456377_x_at	gb:AV010467 /DB_XREF=gi:4787454 /DB_XREF=AV010467 /CLONE=1110027H02 /FEA=EST /CNT=11 /TID=Mm.21687.3 /TIER=Stack /STK=11 /UG=Mm.21687 /LL=67803 /UG_GENE=0610025L06Rik /UG_TITLE=RIKEN cDNA 0610025L06 gene	691.8	292.3	686.5	697.1	301.8	282.8	2.36675
1419821_s_at	gb:AI788952 /DB_XREF=gi:5336668 /DB_XREF=uk56b03.x1 /CLONE=IMAGE:1972973 /FEA=EST /CNT=1 /TID=Mm.198116.1 /TIER=ConsEnd /STK=1 /UG=Mm.198116 /LL=98427 /UG_GENE=AI788952 /UG_TITLE=expressed sequence AI788952	1442.65	609.95	1413.6	1471.7	561.8	658.1	2.36519
1449350_at	gb:NM_011859.1 /DB_XREF=gi:6754927 /GEN=Osr1 /FEA=FLmRNA /CNT=37 /TID=Mm.45055.1 /TIER=FL+Stack /STK=13 /UG=Mm.45055 /LL=23967 /DEF=Mus musculus odd-skipped related 1 (Drosophila) (Osr1), mRNA. /PROD=odd-skipped related 1 (Drosophila) /FL=gb:AF117814.1 gb:NM_011859.1	161.9	68.55	167.7	156.1	74	63.1	2.36178
1419483_at	gb:NM_009779.1 /DB_XREF=gi:6753223 /GEN=C3ar1 /FEA=FLmRNA /CNT=39 /TID=Mm.2408.1 /TIER=FL /STK=3 /UG=Mm.2408 /LL=12267 /DEF=Mus musculus complement component 3a receptor 1 (C3ar1), mRNA. /PROD=complement component 3a receptor 1 /FL=gb:BC003728.1 gb:NM_009779.1 gb:U77460.1	394	166.85	409.2	378.8	167.5	166.2	2.3614
1423156_at	gb:AK007722.1 /DB_XREF=gi:12841447 /GEN=Gpnat1 /FEA=FLmRNA /CNT=133 /TID=Mm.41304.1 /TIER=Stack /STK=37 /UG=Mm.41304 /LL=54342 /UG_TITLE=glucosamine-phosphate N-acetyltransferase 1 /DEF=Mus musculus 10 day old male pancreas cDNA, RIKEN full-length enriched library, clone:1810037J02:glucosamine-phosphate N-acetyltransferase 1, full insert sequence. /FL=gb:NM_019425.1	500.3	212.05	478.8	521.8	211.6	212.5	2.35935
1431008_at	gb:BG916808 /DB_XREF=gi:14297284 /DB_XREF=602816063F1 /CLONE=IMAGE:4935351 /FEA=mRNA /CNT=24 /TID=Mm.56926.2 /TIER=ConsEnd /STK=0 /UG=Mm.56926 /LL=68395 /UG_GENE=0610037M15Rik /UG_TITLE=RIKEN cDNA 0610037M15 gene	1434.8	609.05	1432	1437.6	658	560.1	2.3558
1424030_at	gb:BC013080.1 /DB_XREF=gi:15341815 /FEA=FLmRNA /CNT=113 /TID=Mm.25552.1 /TIER=FL+Stack /STK=60 /UG=Mm.25552 /LL=195733 /UG_GENE=MGR /DEF=Mus musculus, clone MGC:7805 IMAGE:3499860, mRNA, complete cds. /PROD=Unknown (protein for MGC:7805) /FL=gb:BC013080.1	39.45	16.75	38.9	40	14.6	18.9	2.35522
1424047_at	gb:BC016218.1 /DB_XREF=gi:16740685 /FEA=FLmRNA /CNT=123 /TID=Mm.29181.1 /TIER=FL+Stack /STK=59 /UG=Mm.29181 /LL=66512 /UG_GENE=2500002K03Rik /DEF=Mus musculus, RIKEN cDNA 2500002K03 gene, clone MGC:28759 IMAGE:4484163, mRNA, complete cds. /PROD=RIKEN cDNA 2500002K03 gene /FL=gb:BC016218.1	278.75	118.5	280.3	277.2	103.9	133.1	2.35232
1435389_at	gb:BM899236 /DB_XREF=gi:19382024 /DB_XREF=UI-M-DJ1-btx-f-05-0-UI.s1 /CLONE=UI-M-DJ1-btx-f-05-0-UI /FEA=EST /CNT=21 /TID=Mm.41162.1 /TIER=Stack /STK=17 /UG=Mm.41162 /UG_TITLE=ESTs	127.1	54.05	129.6	124.6	49.5	58.6	2.35153
1422637_at	gb:NM_018750.1 /DB_XREF=gi:9055291 /GEN=Nore1-pending /FEA=FLmRNA /CNT=49 /TID=Mm.195953.1 /TIER=FL+Stack /STK=23 /UG=Mm.195953 /LL=54354 /DEF=Mus musculus novel ras effector 1 (Nore1-pending), mRNA. /PROD=novel ras effector 1 /FL=gb:NM_018750.1 gb:AF053959.1	128.95	54.9	129.5	128.4	49.9	59.9	2.34882
1437048_x_at	gb:AI314898 /DB_XREF=gi:4030165 /DB_XREF=uj26c09.x1 /CLONE=IMAGE:1921072 /FEA=EST /CNT=30 /TID=Mm.7247.2 /TIER=Stack /STK=28 /UG=Mm.7247 /LL=20911 /UG_GENE=Stxbp2 /UG_TITLE=syntaxin binding protein 2	119.25	50.8	121.1	117.4	48.4	53.2	2.34744
1422703_at	gb:NM_008194.1 /DB_XREF=gi:6680138 /GEN=Gyk /FEA=FLmRNA /CNT=191 /TID=Mm.3242.1 /TIER=FL+Stack /STK=17 /UG=Mm.3242 /LL=14933 /DEF=Mus musculus glycerol kinase (Gyk), mRNA. /PROD=glycerol kinase /FL=gb:U48403.1 gb:NM_008194.1 gb:BC003767.1	435	185.35	448.7	421.3	178.2	192.5	2.34691
1449971_a_at	gb:NM_026956.1 /DB_XREF=gi:13386187 /GEN=1810029C22Rik /FEA=FLmRNA /CNT=6 /TID=Mm.171061.1 /TIER=FL /STK=3 /UG=Mm.171061 /LL=69142 /DEF=Mus musculus RIKEN cDNA 1810029C22 gene (1810029C22Rik), mRNA. /PROD=RIKEN cDNA 1810029C22 /FL=gb:NM_026956.1	189.35	80.75	190.3	188.4	89.6	71.9	2.34489
1457275_at	gb:AI594683 /DB_XREF=gi:4603731 /DB_XREF=vt55h01.x1 /CLONE=IMAGE:1167025 /FEA=EST /CNT=10 /TID=Mm.83561.1 /TIER=ConsEnd /STK=4 /UG=Mm.83561 /UG_TITLE=ESTs	226.35	96.55	222.6	230.1	87.9	105.2	2.34438
1428236_at	gb:AK005001.1 /DB_XREF=gi:12836615 /FEA=mRNA /CNT=155 /TID=Mm.181973.1 /TIER=Stack /STK=68 /UG=Mm.181973 /LL=74159 /UG_GENE=1300014E15Rik /UG_TITLE=RIKEN cDNA 1300014E15 gene /DEF=Mus musculus adult male liver cDNA, RIKEN full-length enriched library, clone:1300014E15:homolog to ENDOZEPINE-RELATED PROTEIN PRECURSOR (MEMBRANE-ASSOCIATED DIAZEPAM BINDING INHIBITOR) (MA-DBI), full insert sequence.	1126.1	480.35	1165.5	1086.7	493.2	467.5	2.34433
1416321_s_at	gb:BC019775.1 /DB_XREF=gi:18043602 /FEA=FLmRNA /CNT=156 /TID=Mm.214514.1 /TIER=FL+Stack /STK=98 /UG=Mm.214514 /LL=116847 /UG_GENE=Prelp /DEF=Mus musculus, proline arginine-rich end leucine-rich repeat, clone MGC:25825 IMAGE:4165772, mRNA, complete cds. /PROD=proline arginine-rich end leucine-rich repeat /FL=gb:BC019775.1 gb:NM_054077.1	3175.65	1355.1	3142.6	3208.7	1363.2	1347	2.34348
1421866_at	gb:NM_008173.1 /DB_XREF=gi:6680102 /GEN=Nr3c1 /FEA=FLmRNA /CNT=182 /TID=Mm.4918.1 /TIER=FL /STK=1 /UG=Mm.4918 /LL=14815 /DEF=Mus musculus nuclear receptor subfamily 3, group C, member 1 (Nr3c1), mRNA. /PROD=glucocorticoid receptor 1 /FL=gb:NM_008173.1	165.95	70.85	168.1	163.8	74.9	66.8	2.34227
1423790_at	gb:BC024876.1 /DB_XREF=gi:19352974 /FEA=FLmRNA /CNT=259 /TID=Mm.21622.1 /TIER=FL+Stack /STK=110 /UG=Mm.21622 /LL=70940 /UG_GENE=4921531N22Rik /DEF=Mus musculus, clone MGC:6998 IMAGE:3155209, mRNA, complete cds. /PROD=Unknown (protein for MGC:6998) /FL=gb:BC024876.1 gb:BC010828.1	1751.2	751.15	1778.9	1723.5	837.4	664.9	2.33136
1424729_at	gb:AY092026.1 /DB_XREF=gi:20257221 /FEA=FLmRNA /CNT=29 /TID=Mm.28800.1 /TIER=FL+Stack /STK=18 /UG=Mm.28800 /DEF=Mus musculus SMAF1 mRNA, complete cds. /PROD=SMAF1 /FL=gb:AY092026.1	172.5	74	170.9	174.1	78.9	69.1	2.33108
1434590_at	gb:BM898653 /DB_XREF=gi:19381441 /DB_XREF=UI-M-DJ0-bsz-d-08-0-UI.s1 /CLONE=UI-M-DJ0-bsz-d-08-0-UI /FEA=EST /CNT=39 /TID=Mm.39341.1 /TIER=Stack /STK=29 /UG=Mm.39341 /UG_TITLE=ESTs	59.2	25.4	58.1	60.3	27.2	23.6	2.33071
1417867_at	gb:NM_013459.1 /DB_XREF=gi:7304866 /GEN=Adn /FEA=FLmRNA /CNT=166 /TID=Mm.4407.1 /TIER=FL+Stack /STK=34 /UG=Mm.4407 /LL=11537 /DEF=Mus musculus adipsin (Adn), mRNA. /PROD=adipsin /FL=gb:M11768.1 gb:NM_013459.1	870.05	373.55	842.1	898	403.3	343.8	2.32914
1430307_a_at	gb:AK006387.1 /DB_XREF=gi:12839461 /GEN=Mod1 /FEA=mRNA /CNT=10 /TID=Mm.148155.2 /TIER=ConsEnd /STK=2 /UG=Mm.148155 /LL=17436 /UG_TITLE=malic enzyme, supernatant /DEF=Mus musculus adult male testis cDNA, RIKEN full-length enriched library, clone:1700026H15:malic enzyme, supernatant, full insert sequence.	3355.45	1446.1	3281.4	3429.5	1426.6	1465.6	2.32034
1440230_at	gb:BB548458 /DB_XREF=gi:16447688 /DB_XREF=BB548458 /CLONE=E230008G13 /FEA=EST /CNT=10 /TID=Mm.25317.1 /TIER=ConsEnd /STK=5 /UG=Mm.25317 /UG_TITLE=ESTs, Weakly similar to JG0193 G protein-coupled receptor FEX - mouse (M.musculus)	82.55	35.6	80.1	85	34.4	36.8	2.31882
1448990_a_at	gb:AI255256 /DB_XREF=gi:3862781 /DB_XREF=ui89g08.x1 /CLONE=IMAGE:1889630 /FEA=FLmRNA /CNT=120 /TID=Mm.3390.1 /TIER=Stack /STK=34 /UG=Mm.3390 /LL=17912 /UG_GENE=Myo1b /UG_TITLE=myosin Ib /FL=gb:NM_010863.1 gb:L00923.1	336.8	145.65	339.2	334.4	152.5	138.8	2.31239
1418364_a_at	gb:NM_010240.1 /DB_XREF=gi:6753913 /GEN=Ftl1 /FEA=FLmRNA /CNT=109 /TID=Mm.7500.1 /TIER=FL+Stack /STK=24 /UG=Mm.7500 /LL=14325 /DEF=Mus musculus ferritin light chain 1 (Ftl1), mRNA. /PROD=ferritin light chain 1 /FL=gb:J04716.1 gb:NM_010240.1 gb:BC019840.1	5741.45	2484.55	5644.7	5838.2	2435	2534.1	2.31086
1421534_at	gb:NM_008016.1 /DB_XREF=gi:6679796 /GEN=Fin15 /FEA=FLmRNA /CNT=5 /TID=Mm.3421.1 /TIER=FL /STK=2 /UG=Mm.3421 /LL=14210 /DEF=Mus musculus fibroblast growth factor inducible 15 (Fin15), mRNA. /PROD=fibroblast growth factor inducible 15 /FL=gb:NM_008016.1 gb:U42384.1	299.5	129.85	304.7	294.3	143.3	116.4	2.30651
1426112_a_at	gb:BC003824.1 /DB_XREF=gi:13277905 /FEA=FLmRNA /CNT=1 /TID=Mm.88200.2 /TIER=FL /STK=1 /UG=Mm.88200 /LL=12517 /UG_GENE=Cd72 /DEF=Mus musculus, Similar to CD72 antigen, clone MGC:6220 IMAGE:3599554, mRNA, complete cds. /PROD=Similar to CD72 antigen /FL=gb:BC003824.1	132.5	57.6	129.4	135.6	56.9	58.3	2.30035
1437513_a_at	gb:BM239422 /DB_XREF=gi:17874692 /DB_XREF=K0534B09-3 /CLONE=K0534B09 /FEA=EST /CNT=20 /TID=Mm.29344.4 /TIER=Stack /STK=17 /UG=Mm.29344 /LL=56442 /UG_GENE=Tde1l /UG_TITLE=tumor differentially expressed 1, like	545.75	237.35	572.9	518.6	229.3	245.4	2.29935
1449164_at	gb:BC021637.1 /DB_XREF=gi:18204915 /FEA=FLmRNA /CNT=41 /TID=Mm.15819.1 /TIER=FL+Stack /STK=20 /UG=Mm.15819 /LL=12514 /UG_GENE=Cd68 /DEF=Mus musculus, CD68 antigen, clone MGC:13848 IMAGE:3981024, mRNA, complete cds. /PROD=CD68 antigen /FL=gb:BC021637.1 gb:NM_009853.1	666.95	290.4	671.7	662.2	284.9	295.9	2.29666
1425603_at	gb:BC006049.1 /DB_XREF=gi:13543803 /FEA=FLmRNA /CNT=14 /TID=Mm.153276.1 /TIER=FL /STK=1 /UG=Mm.153276 /DEF=Mus musculus, clone MGC:8197 IMAGE:3590741, mRNA, complete cds. /PROD=Unknown (protein for MGC:8197) /FL=gb:BC006049.1	548.9	239.05	531.2	566.6	243	235.1	2.29617
1428183_at	gb:BG793484 /DB_XREF=gi:14129054 /DB_XREF=UTSW_SM12F9 /CLONE=UTSW_SM12F9 /FEA=mRNA /CNT=106 /TID=Mm.41421.1 /TIER=Stack /STK=78 /UG=Mm.41421 /LL=68769 /UG_GENE=1110058D09Rik /UG_TITLE=RIKEN cDNA 1110058D09 gene	5953.35	2598.4	6015.6	5891.1	2753.5	2443.3	2.29116
1435697_a_at	gb:BB503614 /DB_XREF=gi:9492408 /DB_XREF=BB503614 /CLONE=D630044E09 /FEA=EST /CNT=16 /TID=Mm.123225.2 /TIER=Stack /STK=14 /UG=Mm.123225 /LL=227929 /UG_GENE=Cbp /UG_TITLE=cytohesin binding protein	149.3	65.3	157.5	141.1	67.1	63.5	2.28637
1448660_at	gb:NM_008113.1 /DB_XREF=gi:6679988 /GEN=Arhgdig /FEA=FLmRNA /CNT=61 /TID=Mm.1383.1 /TIER=FL+Stack /STK=49 /UG=Mm.1383 /LL=14570 /DEF=Mus musculus Rho GDP dissociation inhibitor (GDI) gamma (Arhgdig), mRNA. /PROD=Rho GDP dissociation inhibitor (GDI) gamma /FL=gb:U73198.1 gb:BC002032.1 gb:NM_008113.1 gb:L42463.1	65.8	28.8	63.9	67.7	26.3	31.3	2.28472
1450629_at	gb:AV114522 /DB_XREF=gi:16382212 /DB_XREF=AV114522 /CLONE=2610034J22 /FEA=FLmRNA /CNT=179 /TID=Mm.182607.1 /TIER=Stack /STK=25 /UG=Mm.182607 /LL=65970 /UG_GENE=Eplin-pending /UG_TITLE=epithelial protein lost in neoplasm /FL=gb:NM_023063.1 gb:AF307844.1	411.8	180.35	415.2	408.4	175.1	185.6	2.28334
1423418_at	gb:BI247584 /DB_XREF=gi:14792656 /DB_XREF=602960043F1 /CLONE=IMAGE:5125619 /FEA=FLmRNA /CNT=185 /TID=Mm.39472.1 /TIER=Stack /STK=50 /UG=Mm.39472 /LL=110196 /UG_GENE=Fdps /UG_TITLE=farnesyl diphosphate synthetase /FL=gb:AF309508.1 gb:NM_134469.1	638	279.5	632.4	643.6	308.3	250.7	2.28265
1456621_at	gb:BB745929 /DB_XREF=gi:16148866 /DB_XREF=BB745929 /CLONE=F530012H08 /FEA=EST /CNT=15 /TID=Mm.164983.1 /TIER=Stack /STK=8 /UG=Mm.164983 /UG_TITLE=ESTs, Moderately similar to KIAA0914 protein (H.sapiens)	127.85	56.1	133.1	122.6	54.5	57.7	2.27897
1420534_at	gb:AK004815.1 /DB_XREF=gi:12836280 /GEN=Gucy1a3 /FEA=FLmRNA /CNT=25 /TID=Mm.143831.1 /TIER=Stack /STK=9 /UG=Mm.143831 /LL=60596 /UG_TITLE=guanylate cyclase 1, soluble, alpha 3 /DEF=Mus musculus adult male lung cDNA, RIKEN full-length enriched library, clone:1200016O07:guanylate cyclase 1, soluble, alpha 3, full insert sequence. /FL=gb:NM_021896.1 gb:AF297082.1	212.4	93.3	207.6	217.2	98.7	87.9	2.27653
1454525_at	gb:AK020415.1 /DB_XREF=gi:12860994 /FEA=mRNA /CNT=1 /TID=Mm.159878.1 /TIER=ConsEnd /STK=0 /UG=Mm.159878 /LL=77255 /UG_GENE=9430014F16Rik /UG_TITLE=RIKEN cDNA 9430014F16 gene /DEF=Mus musculus 12 days embryo embryonic body between diaphragm region and neck cDNA, RIKEN full-length enriched library, clone:9430014F16:unclassifiable, full insert sequence.	21.25	9.35	20.6	21.9	9.7	9	2.27273
1416969_at	gb:NM_013882.1 /DB_XREF=gi:7305118 /GEN=Gtse1 /FEA=FLmRNA /CNT=83 /TID=Mm.20858.1 /TIER=FL+Stack /STK=62 /UG=Mm.20858 /LL=29870 /DEF=Mus musculus G two S phase expressed protein 1 (Gtse1), mRNA. /PROD=G two S phase expressed protein 1 /FL=gb:NM_013882.1 gb:BC027213.1	33.25	14.65	34	32.5	14.1	15.2	2.26962
1449028_at	gb:AF378088.1 /DB_XREF=gi:15077781 /FEA=FLmRNA /CNT=85 /TID=Mm.28954.1 /TIER=FL /STK=3 /UG=Mm.28954 /LL=69581 /UG_GENE=Arhu /DEF=Mus musculus Wrch-1 mRNA, complete cds. /PROD=Wrch-1 /FL=gb:NM_133955.1 gb:AB051827.1 gb:BC020060.1 gb:AF378088.1	441.25	194.6	449	433.5	213.2	176	2.26747
1428640_at	gb:AW550693 /DB_XREF=gi:7196121 /DB_XREF=L0067H08-3 /CLONE=L0067H08 /FEA=mRNA /CNT=37 /TID=Mm.75856.1 /TIER=Stack /STK=28 /UG=Mm.75856 /LL=74377 /UG_GENE=Hsf2bp /UG_TITLE=heat shock transcription factor 2 binding protein	51.85	22.9	51.8	51.9	22.4	23.4	2.26419
1448249_at	gb:BC019391.1 /DB_XREF=gi:18043605 /FEA=FLmRNA /CNT=232 /TID=Mm.10669.1 /TIER=FL+Stack /STK=113 /UG=Mm.10669 /LL=14555 /UG_GENE=Gdc1 /DEF=Mus musculus, glycerol phosphate dehydrogenase 1, cytoplasmic adult, clone MGC:25620 IMAGE:4194849, mRNA, complete cds. /PROD=glycerol phosphate dehydrogenase 1, cytoplasmicadult /FL=gb:BC019391.1 gb:NM_010271.1 gb:J02655.1	2503.1	1105.55	2549.5	2456.7	1168.2	1042.9	2.26412
1425050_at	gb:BC016576.1 /DB_XREF=gi:16741529 /FEA=FLmRNA /CNT=170 /TID=Mm.182574.1 /TIER=FL /STK=7 /UG=Mm.182574 /LL=66307 /UG_GENE=2610034N03Rik /DEF=Mus musculus, clone MGC:27719 IMAGE:2609919, mRNA, complete cds. /PROD=Unknown (protein for MGC:27719) /FL=gb:AY035213.1 gb:BC016576.1	555.3	245.45	534.1	576.5	245.5	245.4	2.26238
1451015_at	gb:AI314476 /DB_XREF=gi:4029743 /DB_XREF=uj11h07.x1 /CLONE=IMAGE:1907773 /FEA=FLmRNA /CNT=400 /TID=Mm.154387.1 /TIER=Stack /STK=11 /UG=Mm.154387 /LL=21881 /UG_GENE=Tkt /UG_TITLE=transketolase /FL=gb:NM_009388.1 gb:U05809.1	1205.1	532.85	1212.7	1197.5	516.1	549.6	2.26161
1434628_a_at	gb:BF228009 /DB_XREF=gi:11136081 /DB_XREF=uz38e08.x1 /CLONE=IMAGE:3671366 /FEA=EST /CNT=32 /TID=Mm.35465.4 /TIER=Stack /STK=28 /UG=Mm.35465 /LL=71747 /UG_GENE=1300002E07Rik /UG_TITLE=RIKEN cDNA 1300002E07 gene	181.6	80.45	188.9	174.3	75.2	85.7	2.2573
1415944_at	gb:NM_011519.1 /DB_XREF=gi:6755437 /GEN=Sdc1 /FEA=FLmRNA /CNT=374 /TID=Mm.2580.1 /TIER=FL+Stack /STK=19 /UG=Mm.2580 /LL=20969 /DEF=Mus musculus syndecan 1 (Sdc1), mRNA. /PROD=syndecan 1 /FL=gb:BC010560.1 gb:NM_011519.1	82.5	36.6	83.4	81.6	39.6	33.6	2.2541
1450241_a_at	gb:NM_010161.1 /DB_XREF=gi:6753785 /GEN=Evi2 /FEA=FLmRNA /CNT=7 /TID=Mm.3266.1 /TIER=FL /STK=2 /UG=Mm.3266 /LL=14017 /DEF=Mus musculus ecotropic viral integration site 2 (Evi2), mRNA. /PROD=ecotropic viral integration site 2 /FL=gb:NM_010161.1 gb:M34897.1	232.65	103.35	233.9	231.4	106.2	100.5	2.25109
1460603_at	gb:BB145092 /DB_XREF=gi:8800029 /DB_XREF=BB145092 /CLONE=9930028F20 /FEA=EST /CNT=47 /TID=Mm.196013.1 /TIER=Stack /STK=10 /UG=Mm.196013 /LL=13941 /UG_GENE=AA175286 /UG_TITLE=EST AA175286	679.05	301.85	649.2	708.9	281.9	321.8	2.24963
1451680_at	gb:BC011325.1 /DB_XREF=gi:15030143 /FEA=FLmRNA /CNT=28 /TID=Mm.181594.1 /TIER=FL /STK=2 /UG=Mm.181594 /LL=76650 /UG_GENE=1700127B04Rik /DEF=Mus musculus, Similar to RIKEN cDNA 1700127B04 gene, clone MGC:19396 IMAGE:3154456, mRNA, complete cds. /PROD=Similar to RIKEN cDNA 1700127B04 gene /FL=gb:BC011325.1	390	173.45	394	386	188.7	158.2	2.24849
1416246_a_at	gb:BC002136.1 /DB_XREF=gi:12805334 /FEA=FLmRNA /CNT=197 /TID=Mm.27317.1 /TIER=FL+Stack /STK=107 /UG=Mm.27317 /LL=12721 /UG_GENE=Coro1a /DEF=Mus musculus, Similar to coronin, actin binding protein 1A, clone MGC:7245 IMAGE:3484185, mRNA, complete cds. /PROD=Similar to coronin, actin binding protein 1A /FL=gb:BC002136.1 gb:NM_009898.1 gb:AF047388.1	694.4	308.95	726.7	662.1	307.2	310.7	2.24761
1419315_at	gb:NM_029612.1 /DB_XREF=gi:20514783 /GEN=Cd2f10-pending /FEA=FLmRNA /CNT=20 /TID=Mm.32551.1 /TIER=FL+Stack /STK=11 /UG=Mm.32551 /LL=98365 /DEF=Mus musculus CD2 antigen family, member 10 (Cd2f10-pending), mRNA. /PROD=Cd2f10-pending /FL=gb:BC019477.1 gb:NM_029612.1	399.75	178.05	392.3	407.2	164.1	192	2.24516
1424857_a_at	gb:AF220142.1 /DB_XREF=gi:12407452 /GEN=Trim34 /FEA=FLmRNA /CNT=22 /TID=Mm.219657.2 /TIER=FL+Stack /STK=13 /UG=Mm.219657 /LL=94094 /DEF=Mus musculus tripartite motif protein TRIM34 delta (Trim34) mRNA, complete cds; alternatively spliced. /PROD=tripartite motif protein TRIM34 delta /FL=gb:AF220142.1	368.65	164.45	359.4	377.9	162.8	166.1	2.24171
1449953_at	gb:BB293820 /DB_XREF=gi:16401719 /DB_XREF=BB293820 /CLONE=B130020O19 /FEA=FLmRNA /CNT=21 /TID=Mm.64982.1 /TIER=ConsEnd /STK=1 /UG=Mm.64982 /LL=67733 /UG_GENE=4930471O16Rik /UG_TITLE=RIKEN cDNA 4930471O16 gene /FL=gb:NM_026348.1	12.65	5.65	12.4	12.9	6.3	5	2.23894
1417434_at	gb:NM_010274.1 /DB_XREF=gi:6753969 /GEN=Gdm1 /FEA=FLmRNA /CNT=72 /TID=Mm.3711.1 /TIER=FL+Stack /STK=45 /UG=Mm.3711 /LL=14571 /DEF=Mus musculus glycerol phosphate dehydrogenase 1, mitochondrial (Gdm1), mRNA. /PROD=glycerol phosphate dehydrogenase 1,mitochondrial /FL=gb:NM_010274.1 gb:D50430.1 gb:U60987.1 gb:BC021359.1	935.35	417.9	971.3	899.4	400.8	435	2.23821
1420924_at	gb:NM_011594.1 /DB_XREF=gi:6755790 /GEN=Timp2 /FEA=FLmRNA /CNT=152 /TID=Mm.181969.1 /TIER=FL /STK=2 /UG=Mm.181969 /LL=21858 /DEF=Mus musculus tissue inhibitor of metalloproteinase 2 (Timp2), mRNA. /PROD=tissue inhibitor of metalloproteinase 2 /FL=gb:NM_011594.1 gb:M93954.1 gb:M82858.1	559.1	250	565.9	552.3	244.2	255.8	2.2364
1454674_at	gb:AU067669 /DB_XREF=gi:4968406 /DB_XREF=AU067669 /CLONE=MNCb-0291 /FEA=EST /CNT=98 /TID=Mm.5264.1 /TIER=Stack /STK=77 /UG=Mm.5264 /UG_TITLE=ESTs, Highly similar to FEZ1_RAT FASCICULATION AND ELONGATION PROTEIN ZETA 1 (ZYGIN I) (R.norvegicus)	223.6	100.1	220.7	226.5	91.2	109	2.23377
1426831_at	gb:BB831090 /DB_XREF=gi:17009333 /DB_XREF=BB831090 /CLONE=G930015B13 /FEA=mRNA /CNT=146 /TID=Mm.27733.1 /TIER=Stack /STK=28 /UG=Mm.27733 /LL=73746 /UG_GENE=1110034F20Rik /UG_TITLE=RIKEN cDNA 1110034F20 gene	873.7	391.15	887	860.4	366.2	416.1	2.23367
1425927_a_at	gb:AF375476.1 /DB_XREF=gi:14150812 /FEA=FLmRNA /CNT=2 /TID=Mm.1566.2 /TIER=FL /STK=1 /UG=Mm.1566 /LL=107503 /UG_GENE=Atf5 /DEF=Mus musculus activating transcription factor 5-beta mRNA, complete cds. /PROD=activating transcription factor 5-beta /FL=gb:AF375476.1	1646.45	737.3	1691.1	1601.8	731.5	743.1	2.23308
1421957_a_at	gb:NM_009981.1 /DB_XREF=gi:6753551 /GEN=Pcyt1a /FEA=FLmRNA /CNT=16 /TID=Mm.6161.1 /TIER=FL /STK=1 /UG=Mm.6161 /LL=13026 /DEF=Mus musculus phosphate cytidylyltransferase 1, choline, alpha isoform (Pcyt1a), mRNA. /PROD=CTP phosphocholine cytidylyl transferase /FL=gb:NM_009981.1	892.05	399.5	881.7	902.4	403.8	395.2	2.23292
1422307_at	gb:NM_031400.1 /DB_XREF=gi:14010854 /GEN=Usmg3 /FEA=FLmRNA /CNT=2 /TID=Mm.218588.1 /TIER=FL /STK=1 /UG=Mm.218588 /LL=83678 /DEF=Mus musculus upregulated during skeletal muscle growth 3 (Usmg3), mRNA. /PROD=upregulated during skeletal muscle growth 3 /FL=gb:NM_031400.1	129.6	58.1	135.5	123.7	59.6	56.6	2.23064
1456281_at	gb:BB401012 /DB_XREF=gi:16414291 /DB_XREF=BB401012 /CLONE=C330021B20 /FEA=EST /CNT=16 /TID=Mm.89753.1 /TIER=Stack /STK=12 /UG=Mm.89753 /UG_TITLE=ESTs	61.45	27.55	58.2	64.7	27.5	27.6	2.23049
1428509_at	gb:AK018649.1 /DB_XREF=gi:12858463 /FEA=mRNA /CNT=95 /TID=Mm.100720.1 /TIER=Stack /STK=36 /UG=Mm.100720 /LL=71602 /UG_GENE=9130023P14Rik /UG_TITLE=RIKEN cDNA 9130023P14 gene /DEF=Mus musculus adult male cecum cDNA, RIKEN full-length enriched library, clone:9130023P14:similar to MYOSIN IF, full insert sequence.	270.9	121.6	271.8	270	115.5	127.7	2.2278
1420983_at	gb:NM_008796.1 /DB_XREF=gi:6679234 /GEN=Pctp /FEA=FLmRNA /CNT=38 /TID=Mm.5062.1 /TIER=FL /STK=2 /UG=Mm.5062 /LL=18559 /DEF=Mus musculus phosphatidylcholine transfer protein (Pctp), mRNA. /PROD=phosphatidylcholine transfer protein /FL=gb:NM_008796.1 gb:AF151639.1	133.95	60.15	135.8	132.1	61.2	59.1	2.22693
1424922_a_at	gb:BC008532.1 /DB_XREF=gi:14250219 /FEA=FLmRNA /CNT=39 /TID=Mm.143755.2 /TIER=ConsEnd /STK=0 /UG=Mm.143755 /LL=57261 /UG_GENE=Brd4 /UG_TITLE=bromodomain-containing 4 /DEF=Mus musculus, clone IMAGE:3489640, mRNA. /FL=gb:BC027328.1	496.45	223.2	505.4	487.5	209.3	237.1	2.22424
1455908_a_at	gb:AV102733 /DB_XREF=gi:5250281 /DB_XREF=AV102733 /CLONE=2410108P07 /FEA=EST /CNT=28 /TID=Mm.34126.2 /TIER=Stack /STK=27 /UG=Mm.34126 /LL=74617 /UG_GENE=Risc-pending /UG_TITLE=retinoid-inducible serine caroboxypetidase	935.85	421.8	907.7	964	435.1	408.5	2.21871
1428357_at	gb:AK011462.1 /DB_XREF=gi:12847600 /FEA=mRNA /CNT=82 /TID=Mm.5727.1 /TIER=Stack /STK=49 /UG=Mm.5727 /LL=72148 /UG_GENE=2610019F03Rik /UG_TITLE=RIKEN cDNA 2610019F03 gene /DEF=Mus musculus 10 days embryo whole body cDNA, RIKEN full-length enriched library, clone:2610019F03:unclassifiable transcript, full insert sequence.	260.15	117.4	265.7	254.6	116.5	118.3	2.21593
1418237_s_at	gb:NM_009929.1 /DB_XREF=gi:13937350 /GEN=Col18a1 /FEA=FLmRNA /CNT=121 /TID=Mm.196000.1 /TIER=FL+Stack /STK=27 /UG=Mm.196000 /LL=12822 /DEF=Mus musculus procollagen, type XVIII, alpha 1 (Col18a1), mRNA. /PROD=procollagen, type XVIII, alpha 1 /FL=gb:NM_009929.1	286.15	129.15	289.8	282.5	134.6	123.7	2.21564
1416409_at	gb:AB034914.1 /DB_XREF=gi:6429155 /GEN=muspaox /FEA=FLmRNA /CNT=263 /TID=Mm.8403.1 /TIER=FL+Stack /STK=25 /UG=Mm.8403 /LL=11430 /DEF=Mus musculus muspaox mRNA for peroxisomal acyl-CoA oxidase, complete cds. /PROD=peroxisomal acyl-CoA oxidase /FL=gb:NM_015729.1 gb:AB034914.1 gb:AF006688.1	3254.05	1470.45	3211.3	3296.8	1368.7	1572.2	2.21296
1416249_at	gb:AW538068 /DB_XREF=gi:7180485 /DB_XREF=C0102G10-3 /CLONE=C0102G10 /FEA=FLmRNA /CNT=278 /TID=Mm.28347.1 /TIER=Stack /STK=19 /UG=Mm.28347 /LL=192185 /UG_GENE=MGC7589 /UG_TITLE=putative inorganic polyphosphateATP-NAD kinase /FL=gb:BC004012.1 gb:NM_138671.1	437.75	197.9	427.9	447.6	184.6	211.2	2.21198
1451563_at	gb:AF396935.1 /DB_XREF=gi:16930384 /FEA=FLmRNA /CNT=22 /TID=Mm.210497.1 /TIER=FL+Stack /STK=9 /UG=Mm.210497 /LL=52614 /UG_GENE=D17Ertd479e /DEF=Mus musculus seven-span membrane protein FIRE mRNA, complete cds. /PROD=seven-span membrane protein FIRE /FL=gb:AF396935.1 gb:AY032690.1	113.3	51.25	118.6	108	48	54.5	2.21073
1417380_at	gb:BE851277 /DB_XREF=gi:10309616 /DB_XREF=uw94c02.y1 /CLONE=IMAGE:3469634 /FEA=FLmRNA /CNT=234 /TID=Mm.56685.1 /TIER=ConsEnd /STK=0 /UG=Mm.56685 /LL=29875 /UG_GENE=Iqgap1 /UG_TITLE=IQ motif containing GTPase activating protein 1 /FL=gb:NM_016721.1 gb:AF240630.1	882.35	400	898.6	866.1	415	385	2.20588
1422198_a_at	gb:NM_009171.1 /DB_XREF=gi:6677942 /GEN=Shmt1 /FEA=FLmRNA /CNT=4 /TID=Mm.3379.1 /TIER=FL /STK=1 /UG=Mm.3379 /LL=20425 /DEF=Mus musculus serine hydroxymethyl transferase 1 (soluble) (Shmt1), mRNA. /PROD=serine hydroxymethyl transferase 1 (soluble) /FL=gb:NM_009171.1	132.45	60.05	135.9	129	64.6	55.5	2.20566
1416383_a_at	gb:NM_008797.1 /DB_XREF=gi:6679236 /GEN=Pcx /FEA=FLmRNA /CNT=164 /TID=Mm.1845.1 /TIER=FL+Stack /STK=93 /UG=Mm.1845 /LL=18563 /DEF=Mus musculus pyruvate decarboxylase (Pcx), mRNA. /PROD=pyruvate decarboxylase /FL=gb:L09192.1 gb:NM_008797.1	1169.2	530.2	1187.4	1151	571.4	489	2.20521
1425538_x_at	gb:BC016891.1 /DB_XREF=gi:16877258 /FEA=FLmRNA /CNT=34 /TID=Mm.14114.2 /TIER=FL /STK=1 /UG=Mm.14114 /LL=26365 /UG_GENE=Ceacam1 /DEF=Mus musculus, clone MGC:18556 IMAGE:4218391, mRNA, complete cds. /PROD=Unknown (protein for MGC:18556) /FL=gb:BC016891.1	212.2	96.4	205.8	218.6	98.2	94.6	2.20125
1416601_a_at	gb:AF282255.1 /DB_XREF=gi:9652249 /GEN=Dscr1 /FEA=FLmRNA /CNT=119 /TID=Mm.56.1 /TIER=FL /STK=1 /UG=Mm.56 /LL=54720 /DEF=Mus musculus Down syndrome candidate region 1 protein (Dscr1) mRNA, complete cds. /PROD=Down syndrome candidate region 1 protein /FL=gb:AF260717.1 gb:AF282255.1 gb:AF237789.1 gb:NM_019466.1	382.1	173.6	402.6	361.6	171.2	176	2.20104
1416118_at	gb:NM_025863.1 /DB_XREF=gi:13385345 /GEN=2310035M22Rik /FEA=FLmRNA /CNT=194 /TID=Mm.41535.1 /TIER=FL+Stack /STK=125 /UG=Mm.41535 /LL=66949 /DEF=Mus musculus RIKEN cDNA 2310035M22 gene (2310035M22Rik), mRNA. /PROD=RIKEN cDNA 2310035M22 /FL=gb:BC006700.1 gb:BC025430.1 gb:NM_025863.1	49.15	22.35	50.6	47.7	20.1	24.6	2.19911
1448591_at	gb:NM_021281.1 /DB_XREF=gi:10946581 /GEN=Ctss /FEA=FLmRNA /CNT=157 /TID=Mm.3619.1 /TIER=FL+Stack /STK=56 /UG=Mm.3619 /LL=13040 /DEF=Mus musculus cathepsin S (Ctss), mRNA. /PROD=cathepsin S /FL=gb:NM_021281.1 gb:BC002125.1 gb:AF038546.1	2131.9	970.3	2147.2	2116.6	860.8	1079.8	2.19716
1421916_at	gb:M57683.1 /DB_XREF=gi:199783 /GEN=PDGF-alpha-R /FEA=FLmRNA /CNT=98 /TID=Mm.2924.1 /TIER=FL /STK=1 /UG=Mm.2924 /LL=18595 /DEF=M.musculus PDGF alpha receptor (mPDGF-alpha-R) mRNA, complete cds. /PROD=platelet-derived growth factor A receptor /FL=gb:NM_011058.1 gb:M84607.1 gb:M57683.1	97.65	44.45	93.2	102.1	47.2	41.7	2.19685
1433542_at	gb:BB085335 /DB_XREF=gi:15407686 /DB_XREF=BB085335 /CLONE=9330198N23 /FEA=EST /CNT=163 /TID=Mm.28703.1 /TIER=Stack /STK=101 /UG=Mm.28703 /LL=101490 /UG_GENE=AI115354 /UG_TITLE=expressed sequence AI115354	213.05	97	207.8	218.3	100.5	93.5	2.19639
1436999_at	gb:AI504908 /DB_XREF=gi:4402759 /DB_XREF=vl84c05.x1 /CLONE=IMAGE:987368 /FEA=EST /CNT=106 /TID=Mm.187470.1 /TIER=Stack /STK=30 /UG=Mm.187470 /LL=98496 /UG_GENE=AL024069 /UG_TITLE=expressed sequence AL024069	1128.55	515.45	1113.1	1144	512.1	518.8	2.18945
1427076_at	gb:L20315.1 /DB_XREF=gi:431419 /FEA=mRNA /CNT=92 /TID=Mm.3999.1 /TIER=Stack /STK=19 /UG=Mm.3999 /LL=17476 /UG_GENE=Mpeg1 /DEF=Mus musculus MPS1 gene and mRNA, 3end. /PROD=MPS1 protein	926.6	424.2	940.1	913.1	408.6	439.8	2.18435
1439459_x_at	gb:BB276877 /DB_XREF=gi:8973898 /DB_XREF=BB276877 /CLONE=A830099I22 /FEA=EST /CNT=8 /TID=Mm.25316.4 /TIER=Stack /STK=8 /UG=Mm.25316 /LL=104650 /UG_GENE=AW538652 /UG_TITLE=expressed sequence AW538652	1754.7	803.55	1845.4	1664	781.5	825.6	2.18368
1452836_at	gb:AK012110.1 /DB_XREF=gi:12848654 /FEA=mRNA /CNT=102 /TID=Mm.196640.1 /TIER=Stack /STK=32 /UG=Mm.196640 /LL=68012 /UG_GENE=2610511G02Rik /UG_TITLE=RIKEN cDNA 2610511G02 gene /DEF=Mus musculus 10 days embryo whole body cDNA, RIKEN full-length enriched library, clone:2610511G02:unclassifiable transcript, full insert sequence.	454.25	208.35	447.3	461.2	213.9	202.8	2.18023
1451666_at	gb:BI456232 /DB_XREF=gi:15246888 /DB_XREF=603172616F1 /CLONE=IMAGE:5252211 /FEA=FLmRNA /CNT=406 /TID=Mm.25316.1 /TIER=Stack /STK=16 /UG=Mm.25316 /LL=104650 /UG_GENE=AW538652 /UG_TITLE=expressed sequence AW538652 /FL=gb:AF332052.1 gb:AF332051.1	2705.45	1241.9	2611	2799.9	1227.9	1255.9	2.17848
1421871_at	gb:NM_019989.1 /DB_XREF=gi:9910547 /GEN=Sh3bgrl /FEA=FLmRNA /CNT=74 /TID=Mm.196451.1 /TIER=FL /STK=1 /UG=Mm.196451 /LL=56726 /DEF=Mus musculus SH3-binding domain glutamic acid-rich protein like (Sh3bgrl), mRNA. /PROD=SH3-binding domain glutamic acid-rich proteinlike /FL=gb:NM_019989.1	642.45	295.75	656.9	628	282.8	308.7	2.17227
1426865_a_at	gb:BB698413 /DB_XREF=gi:16047237 /DB_XREF=BB698413 /CLONE=7120499N16 /FEA=mRNA /CNT=120 /TID=Mm.4974.3 /TIER=Stack /STK=15 /UG=Mm.4974 /LL=17967 /UG_GENE=Ncam1 /UG_TITLE=neural cell adhesion molecule 1	65.05	29.95	64.4	65.7	31.8	28.1	2.17195
1434393_at	gb:BM235696 /DB_XREF=gi:17870966 /DB_XREF=K0423D04-3 /CLONE=K0423D04 /FEA=EST /CNT=96 /TID=Mm.13148.1 /TIER=Stack /STK=8 /UG=Mm.13148 /LL=103732 /UG_GENE=AI450991 /UG_TITLE=expressed sequence AI450991	305.95	141.05	310.4	301.5	131.7	150.4	2.16909
1447851_x_at	gb:BB487289 /DB_XREF=gi:9404898 /DB_XREF=BB487289 /CLONE=D430041B16 /FEA=EST /CNT=2 /TID=Mm.135129.1 /TIER=ConsEnd /STK=2 /UG=Mm.135129 /UG_TITLE=ESTs	52.75	24.35	52	53.5	21.8	26.9	2.16632
1417620_at	gb:NM_009008.1 /DB_XREF=gi:6679600 /GEN=Rac2 /FEA=FLmRNA /CNT=98 /TID=Mm.1972.1 /TIER=FL+Stack /STK=40 /UG=Mm.1972 /LL=19354 /DEF=Mus musculus RAS-related C3 botulinum substrate 2 (Rac2), mRNA. /PROD=RAS-related C3 botulinum substrate 2 /FL=gb:BC005455.1 gb:NM_009008.1	254	117.3	258	250	111.3	123.3	2.16539
1434975_x_at	gb:AA673371 /DB_XREF=gi:2646653 /DB_XREF=vn51f02.r1 /CLONE=IMAGE:1024731 /FEA=EST /CNT=24 /TID=Mm.30245.2 /TIER=Stack /STK=22 /UG=Mm.30245 /UG_TITLE=Mus musculus, Similar to phosphatidylserine decarboxylase, clone MGC:7133 IMAGE:3158145, mRNA, complete cds	851.15	393.25	838.2	864.1	372.9	413.6	2.1644
1425608_at	gb:BC016269.1 /DB_XREF=gi:16740805 /FEA=FLmRNA /CNT=24 /TID=Mm.196295.1 /TIER=FL /STK=1 /UG=Mm.196295 /LL=72349 /UG_GENE=2210015O03Rik /DEF=Mus musculus, RIKEN cDNA 2210015O03 gene, clone MGC:28975 IMAGE:4489142, mRNA, complete cds. /PROD=RIKEN cDNA 2210015O03 gene /FL=gb:AF280809.1 gb:BC016269.1	239.45	110.75	239.8	239.1	111.1	110.4	2.16208
1441946_at	gb:AV239969 /DB_XREF=gi:6192473 /DB_XREF=AV239969 /CLONE=4732437H13 /FEA=EST /CNT=4 /TID=Mm.77620.1 /TIER=ConsEnd /STK=4 /UG=Mm.77620 /UG_TITLE=ESTs	300.95	139.25	299.6	302.3	131.5	147	2.16122
1430921_at	gb:AK018625.1 /DB_XREF=gi:12858428 /FEA=mRNA /CNT=3 /TID=Mm.159242.1 /TIER=ConsEnd /STK=1 /UG=Mm.159242 /LL=74567 /UG_GENE=9130015G15Rik /UG_TITLE=RIKEN cDNA 9130015G15 gene /DEF=Mus musculus adult male cecum cDNA, RIKEN full-length enriched library, clone:9130015G15:unclassifiable, full insert sequence.	26.9	12.45	28.1	25.7	13.2	11.7	2.16064
1440866_at	gb:AV328340 /DB_XREF=gi:6368392 /DB_XREF=AV328340 /CLONE=6330441E06 /FEA=EST /CNT=10 /TID=Mm.86877.1 /TIER=ConsEnd /STK=4 /UG=Mm.86877 /UG_TITLE=ESTs, Weakly similar to TLM MOUSE TLM PROTEIN (M.musculus)	109.5	50.7	107.7	111.3	47.9	53.5	2.15976
1423954_at	gb:K02782.1 /DB_XREF=gi:192278 /FEA=FLmRNA /CNT=378 /TID=Mm.19131.1 /TIER=FL+Stack /STK=72 /UG=Mm.19131 /LL=12266 /UG_GENE=C3 /UG_TITLE=complement component 3 /DEF=Mouse complement component C3 mRNA, alpha and beta subunits, complete cds. /FL=gb:K02782.1	7143.7	3308	6908.5	7378.9	3480.5	3135.5	2.15952
1457658_x_at	gb:AV062214 /DB_XREF=gi:5182042 /DB_XREF=AV062214 /CLONE=2010002J04 /FEA=EST /CNT=4 /TID=Mm.140215.1 /TIER=ConsEnd /STK=4 /UG=Mm.140215 /UG_TITLE=ESTs, Moderately similar to ANX4 MOUSE ANNEXIN IV (M.musculus)	104.8	48.55	107	102.6	46.8	50.3	2.1586
1444887_at	gb:C79015 /DB_XREF=gi:2519345 /DB_XREF=C79015 /CLONE=J0059B03 /FEA=EST /CNT=3 /TID=Mm.5780.1 /TIER=ConsEnd /STK=2 /UG=Mm.5780 /LL=97715 /UG_GENE=C79015 /UG_TITLE=expressed sequence C79015	28.6	13.25	28.3	28.9	14.1	12.4	2.15849
1429775_a_at	gb:AK009736.1 /DB_XREF=gi:12844712 /FEA=mRNA /CNT=16 /TID=Mm.1585.2 /TIER=Stack /STK=8 /UG=Mm.1585 /LL=83924 /UG_GENE=Tm7sf1 /UG_TITLE=transmembrane 7 superfamily member 1 /DEF=Mus musculus adult male tongue cDNA, RIKEN full-length enriched library, clone:2310041G17:similar to PUTATIVE SEVEN PASS TRANSMEMBRANE PROTEIN, full insert sequence.	186.55	86.6	189.7	183.4	84	89.2	2.15416
1449686_s_at	gb:C76618 /DB_XREF=gi:2516948 /DB_XREF=C76618 /CLONE=J0014H04 /FEA=EST /CNT=1 /TID=Mm.206843.1 /TIER=ConsEnd /STK=1 /UG=Mm.206843 /LL=97126 /UG_GENE=C76618 /UG_TITLE=expressed sequence C76618	8737	4058.9	9181.3	8292.7	4033.8	4084	2.15255
1454671_at	gb:BB005488 /DB_XREF=gi:16214909 /DB_XREF=BB005488 /CLONE=4732466K09 /FEA=EST /CNT=130 /TID=Mm.30221.1 /TIER=Stack /STK=78 /UG=Mm.30221 /UG_TITLE=ESTs, Highly similar to INSULIN-INDUCED GROWTH RESPONSE PROTEIN CL-6 (R.norvegicus)	460.05	213.8	451.5	468.6	217.6	210	2.15178
1428909_at	gb:BI683916 /DB_XREF=gi:15646544 /DB_XREF=603306739F1 /CLONE=IMAGE:5342792 /FEA=mRNA /CNT=131 /TID=Mm.22482.1 /TIER=Stack /STK=12 /UG=Mm.22482 /LL=71739 /UG_GENE=1200015M12Rik /UG_TITLE=RIKEN cDNA 1200015M12 gene	1090.8	507.1	1056.6	1125	513.2	501	2.15106
1418885_a_at	gb:NM_130884.1 /DB_XREF=gi:18700023 /GEN=Idh3b /FEA=FLmRNA /CNT=130 /TID=Mm.29590.1 /TIER=FL+Stack /STK=16 /UG=Mm.29590 /LL=170718 /DEF=Mus musculus isocitrate dehydrogenase 3 (NAD+) beta (Idh3b), mRNA. /PROD=isocitrate dehydrogenase 3 (NAD+) beta /FL=gb:BC009022.1 gb:NM_130884.1 gb:AY035212.1	1005.55	467.7	1034.5	976.6	496.2	439.2	2.14999
1448354_at	gb:NM_008062.1 /DB_XREF=gi:6996916 /GEN=G6pdx /FEA=FLmRNA /CNT=155 /TID=Mm.27210.1 /TIER=FL+Stack /STK=87 /UG=Mm.27210 /LL=14381 /DEF=Mus musculus glucose-6-phosphate dehydrogenase X-linked (G6pdx), mRNA. /PROD=glucose-6-phosphate dehydrogenase X-linked /FL=gb:NM_008062.1	544.2	253.25	549.7	538.7	279.6	226.9	2.14886
1448136_at	gb:BC003264.1 /DB_XREF=gi:13096936 /FEA=FLmRNA /CNT=373 /TID=Mm.28107.1 /TIER=FL+Stack /STK=178 /UG=Mm.28107 /LL=18606 /UG_GENE=Enpp2 /DEF=Mus musculus, ectonucleotide pyrophosphatasephosphodiesterase 2, clone MGC:6665 IMAGE:3499038, mRNA, complete cds. /PROD=ectonucleotide pyrophosphatasephosphodiesterase2 /FL=gb:BC003264.1 gb:AF123542.1 gb:NM_015744.1	441.5	205.5	429.8	453.2	189.3	221.7	2.14842
1437303_at	gb:BI102913 /DB_XREF=gi:14553806 /DB_XREF=602888517F1 /CLONE=IMAGE:5043724 /FEA=EST /CNT=26 /TID=Mm.96748.1 /TIER=Stack /STK=20 /UG=Mm.96748 /UG_TITLE=ESTs	719.75	336.1	731.2	708.3	335.2	337	2.14148
1418680_at	gb:NM_008223.1 /DB_XREF=gi:6680182 /GEN=Serpind1 /FEA=FLmRNA /CNT=44 /TID=Mm.6609.1 /TIER=FL+Stack /STK=20 /UG=Mm.6609 /LL=15160 /DEF=Mus musculus serine (or cysteine) proteinase inhibitor, clade D (heparin cofactor), member 1 (Serpind1), mRNA. /PROD=heparin cofactor II /FL=gb:NM_008223.1 gb:U07425.1	66.9	31.35	69	64.8	31.6	31.1	2.13397
1452783_at	gb:AK005500.1 /DB_XREF=gi:12838100 /FEA=mRNA /CNT=91 /TID=Mm.38832.1 /TIER=Stack /STK=41 /UG=Mm.38832 /LL=72007 /UG_GENE=1600019O04Rik /UG_TITLE=RIKEN cDNA 1600019O04 gene /DEF=Mus musculus adult female placenta cDNA, RIKEN full-length enriched library, clone:1600019O04:unclassifiable transcript, full insert sequence.	914.3	428.65	939.4	889.2	412.4	444.9	2.13298
1434456_at	gb:BG075955 /DB_XREF=gi:12558524 /DB_XREF=H3153G09-3 /CLONE=H3153G09 /FEA=EST /CNT=39 /TID=Mm.25869.1 /TIER=Stack /STK=32 /UG=Mm.25869 /UG_TITLE=ESTs	38.7	18.15	39.5	37.9	18.3	18	2.13223
1419202_at	gb:NM_009977.1 /DB_XREF=gi:6753543 /GEN=Cst7 /FEA=FLmRNA /CNT=22 /TID=Mm.12965.1 /TIER=FL+Stack /STK=12 /UG=Mm.12965 /LL=13011 /DEF=Mus musculus cystatin F (leukocystatin) (Cst7), mRNA. /PROD=cystatin 7 /FL=gb:AB015224.1 gb:NM_009977.1 gb:AF031825.1	5.65	2.65	5.9	5.4	2.6	2.7	2.13208
1460673_at	gb:U33557.1 /DB_XREF=gi:1345105 /GEN=Fpgs /FEA=FLmRNA /CNT=171 /TID=Mm.3830.1 /TIER=FL+Stack /STK=140 /UG=Mm.3830 /LL=14287 /DEF=Mus musculus folylpolyglutamate synthetase precursor (Fpgs) mRNA, complete cds. /PROD=folylpolyglutamate synthetase precursor /FL=gb:U33557.1 gb:U32197.1 gb:BC005484.1	488	229	508.8	467.2	236.1	221.9	2.131
1457898_at	gb:BM243944 /DB_XREF=gi:17879214 /DB_XREF=K0704C08-3 /CLONE=K0704C08 /FEA=EST /CNT=4 /TID=Mm.185569.1 /TIER=ConsEnd /STK=3 /UG=Mm.185569 /UG_TITLE=ESTs	18.2	8.55	17.7	18.7	8.8	8.3	2.12865
1424652_at	gb:BC027150.1 /DB_XREF=gi:20072072 /FEA=FLmRNA /CNT=43 /TID=Mm.205854.1 /TIER=FL+Stack /STK=21 /UG=Mm.205854 /DEF=Mus musculus, clone MGC:37042 IMAGE:4950341, mRNA, complete cds. /PROD=Unknown (protein for MGC:37042) /FL=gb:BC014699.1 gb:BC027150.1	143.9	67.65	137.6	150.2	68.8	66.5	2.12712
1418023_at	gb:BG065941 /DB_XREF=gi:12548504 /DB_XREF=H3037B02-3 /CLONE=H3037B02 /FEA=FLmRNA /CNT=123 /TID=Mm.28256.1 /TIER=Stack /STK=8 /UG=Mm.28256 /LL=74838 /UG_GENE=Narg1 /UG_TITLE=NMDA receptor-regulated gene 1 /FL=gb:AF237622.1 gb:NM_053089.1	603.55	283.75	600.6	606.5	278.9	288.6	2.12705
1460218_at	gb:NM_013706.1 /DB_XREF=gi:14719423 /GEN=Cd52 /FEA=FLmRNA /CNT=59 /TID=Mm.24130.1 /TIER=FL+Stack /STK=33 /UG=Mm.24130 /LL=23833 /DEF=Mus musculus CD52 antigen (Cd52), mRNA. /PROD=CD52 antigen /FL=gb:NM_013706.1 gb:M55561.1	687.6	323.4	688.8	686.4	314.5	332.3	2.12616
1419552_at	gb:NM_025855.1 /DB_XREF=gi:13385337 /GEN=1700028A24Rik /FEA=FLmRNA /CNT=111 /TID=Mm.41728.1 /TIER=FL+Stack /STK=8 /UG=Mm.41728 /LL=66937 /DEF=Mus musculus RIKEN cDNA 1700028A24 gene (1700028A24Rik), mRNA. /PROD=RIKEN cDNA 1700028A24 /FL=gb:NM_025855.1	587.15	276.3	581.5	592.8	264.4	288.2	2.12505
1418248_at	gb:BC009021.1 /DB_XREF=gi:14290505 /FEA=FLmRNA /CNT=64 /TID=Mm.1114.1 /TIER=FL+Stack /STK=27 /UG=Mm.1114 /LL=11605 /UG_GENE=Gla /DEF=Mus musculus, galactosidase, alpha, clone MGC:12086 IMAGE:3708950, mRNA, complete cds. /PROD=galactosidase, alpha /FL=gb:BC009021.1 gb:U34071.1 gb:NM_013463.1 gb:U50716.1	89.65	42.25	87.5	91.8	39.5	45	2.12189
1435186_s_at	gb:BF466265 /DB_XREF=gi:11535448 /DB_XREF=UI-M-CG0p-bqv-d-09-0-UI.s1 /CLONE=UI-M-CG0p-bqv-d-09-0-UI /FEA=EST /CNT=32 /TID=Mm.42857.1 /TIER=Stack /STK=19 /UG=Mm.42857 /LL=99566 /UG_GENE=AI195358 /UG_TITLE=expressed sequence AI195358	160	75.45	162.2	157.8	81.9	69	2.12061
1430182_a_at	gb:AK011105.1 /DB_XREF=gi:12847012 /GEN=Hmga2 /FEA=mRNA /CNT=8 /TID=Mm.75927.1 /TIER=ConsEnd /STK=3 /UG=Mm.75927 /UG_TITLE=Mus musculus adult male testis cDNA, RIKEN full-length enriched library, clone:1700006J14:high mobility group AT-hook 2, full insert sequence /DEF=Mus musculus 13 days embryo liver cDNA, RIKEN full-length enriched library, clone:2510044O04:high mobility group AT-hook 2, full …	24.7	11.65	23.5	25.9	11.7	11.6	2.12017
1450007_at	gb:NM_019769.1 /DB_XREF=gi:9790224 /GEN=Chp-pending /FEA=FLmRNA /CNT=378 /TID=Mm.27065.1 /TIER=FL /STK=2 /UG=Mm.27065 /LL=56398 /DEF=Mus musculus calcium binding protein P22 (Chp-pending), mRNA. /PROD=calcium binding protein P22 /FL=gb:NM_019769.1 gb:AB025217.1	438.2	206.7	442.7	433.7	206	207.4	2.11998
1427665_a_at	gb:AF358459.1 /DB_XREF=gi:13384252 /FEA=mRNA /CNT=2 /TID=Mm.5104.2 /TIER=ConsEnd /STK=0 /UG=Mm.5104 /LL=18029 /UG_GENE=Nfic /DEF=Mus musculus transcription factor NF 1 mRNA, partial cds, alternatively spliced. /PROD=transcription factor NF 1	144.2	68.05	151.8	136.6	67.7	68.4	2.11903
1449824_at	gb:NM_021400.1 /DB_XREF=gi:10946747 /GEN=Prg4 /FEA=FLmRNA /CNT=10 /TID=Mm.212696.1 /TIER=FL /STK=6 /UG=Mm.212696 /LL=65022 /DEF=Mus musculus proteoglycan 4 (megakaryocyte stimulating factor, articular superficial zone protein) (Prg4), mRNA. /PROD=proteoglycan 4 (megakaryocyte stimulatingfactor, articular superficial zone protein) /FL=gb:AB034730.1 gb:NM_021400.1	1064.75	503.55	1108.1	1021.4	474.3	532.8	2.11449
1452361_at	gb:BG068782 /DB_XREF=gi:12551351 /DB_XREF=H3069C05-3 /CLONE=H3069C05 /FEA=mRNA /CNT=70 /TID=Mm.220941.1 /TIER=Stack /STK=30 /UG=Mm.220941 /UG_TITLE=Mus musculus, clone IMAGE:3587961, mRNA	73.15	34.6	74.4	71.9	35.6	33.6	2.11416
1422185_a_at	gb:NM_029787.1 /DB_XREF=gi:19745149 /GEN=Dia1 /FEA=FLmRNA /CNT=4 /TID=Mm.22560.1 /TIER=FL /STK=1 /UG=Mm.22560 /LL=109754 /DEF=Mus musculus diaphorase 1 (NADH) (Dia1), mRNA. /PROD=diaphorase 1 (NADH) /FL=gb:NM_029787.1	3238.25	1534.9	3187.2	3289.3	1580.3	1489.5	2.10975
1448956_at	gb:NM_019990.1 /DB_XREF=gi:9910481 /GEN=Sdccag28 /FEA=FLmRNA /CNT=125 /TID=Mm.28896.1 /TIER=FL+Stack /STK=29 /UG=Mm.28896 /LL=56018 /DEF=Mus musculus serologically defined colon cancer antigen 28 (Sdccag28), mRNA. /PROD=serologically defined colon cancer antigen 28 /FL=gb:AB031550.1 gb:NM_019990.1	5406.2	2563.25	5317.3	5495.1	2687.6	2438.9	2.10912
1418293_at	gb:NM_008332.1 /DB_XREF=gi:6680362 /GEN=Ifit2 /FEA=FLmRNA /CNT=58 /TID=Mm.2036.1 /TIER=FL+Stack /STK=26 /UG=Mm.2036 /LL=15958 /DEF=Mus musculus interferon-induced protein with tetratricopeptide repeats 2 (Ifit2), mRNA. /PROD=interferon-induced protein withtetratricopeptide repeats 2 /FL=gb:NM_008332.1 gb:U43085.1	455.65	216.2	464	447.3	211.5	220.9	2.10754
1419099_x_at	gb:AF093620.1 /DB_XREF=gi:3747063 /FEA=FLmRNA /CNT=55 /TID=Mm.4441.1 /TIER=FL /STK=1 /UG=Mm.4441 /LL=13830 /UG_GENE=Epb7.2 /DEF=Mus musculus stomatin mRNA, complete cds. /PROD=stomatin /FL=gb:U17297.1 gb:AF093620.1 gb:NM_013515.1	312.85	148.7	326.5	299.2	144	153.4	2.1039
1421008_at	gb:NM_021384.1 /DB_XREF=gi:10946723 /GEN=Vig1-pending /FEA=FLmRNA /CNT=44 /TID=Mm.24045.1 /TIER=FL /STK=2 /UG=Mm.24045 /LL=58185 /DEF=Mus musculus viral hemorrhagic septicemia virus(VHSV) induced gene 1 (Vig1-pending), mRNA. /PROD=viral hemorrhagic septicemia virus(VHSV) inducedgene 1 /FL=gb:NM_021384.1 gb:AF442152.1 gb:AF236064.2	300	142.6	306.5	293.5	134.1	151.1	2.10379
1455426_at	gb:AV226618 /DB_XREF=gi:16385351 /DB_XREF=AV226618 /CLONE=4021401M04 /FEA=EST /CNT=17 /TID=Mm.101902.1 /TIER=Stack /STK=14 /UG=Mm.101902 /UG_TITLE=ESTs	27	12.85	26.1	27.9	13	12.7	2.10117
1460642_at	gb:NM_009423.1 /DB_XREF=gi:6678426 /GEN=Traf4 /FEA=FLmRNA /CNT=169 /TID=Mm.4521.1 /TIER=FL+Stack /STK=81 /UG=Mm.4521 /LL=22032 /DEF=Mus musculus Tnf receptor associated factor 4 (Traf4), mRNA. /PROD=Tnf receptor associated factor 4 /FL=gb:NM_009423.1 gb:AF233449.1	103.9	49.45	104.6	103.2	47.3	51.6	2.10111
1422286_a_at	gb:NM_009372.1 /DB_XREF=gi:6678326 /GEN=Tgif /FEA=FLmRNA /CNT=2 /TID=Mm.8155.1 /TIER=FL /STK=1 /UG=Mm.8155 /LL=21815 /DEF=Mus musculus TG interacting factor (Tgif), mRNA. /PROD=TG interacting factor /FL=gb:NM_009372.1	162.7	77.45	166.3	159.1	70.1	84.8	2.10071
1434211_at	gb:BB352548 /DB_XREF=gi:16405465 /DB_XREF=BB352548 /CLONE=B930089I21 /FEA=EST /CNT=41 /TID=Mm.100125.1 /TIER=Stack /STK=39 /UG=Mm.100125 /UG_TITLE=ESTs	199.55	95.2	196.3	202.8	93.2	97.2	2.09611
1424542_at	gb:D00208.1 /DB_XREF=gi:220569 /FEA=FLmRNA /CNT=46 /TID=Mm.3925.1 /TIER=FL+Stack /STK=25 /UG=Mm.3925 /LL=20198 /UG_GENE=S100a4 /DEF=Mus musculus mRNA for pEL98 protein, complete cds. /PROD=pEL98 protein /FL=gb:D00208.1	647.7	309.6	650.1	645.3	306.1	313.1	2.09205
1449514_at	gb:BC019379.1 /DB_XREF=gi:18043880 /FEA=FLmRNA /CNT=36 /TID=Mm.10188.1 /TIER=FL+Stack /STK=8 /UG=Mm.10188 /LL=14773 /UG_GENE=Gprk5 /DEF=Mus musculus, G protein-coupled receptor kinase 5, clone MGC:30358 IMAGE:5116510, mRNA, complete cds. /PROD=G protein-coupled receptor kinase 5 /FL=gb:AF040746.1 gb:BC019379.1 gb:NM_018869.1	1541.55	736.95	1542	1541.1	766	707.9	2.0918
1426394_at	gb:BB379268 /DB_XREF=gi:16407800 /DB_XREF=BB379268 /CLONE=C130098F16 /FEA=FLmRNA /CNT=142 /TID=Mm.27695.1 /TIER=Stack /STK=35 /UG=Mm.27695 /UG_TITLE=Mus musculus, Similar to eukaryotic translation initiation factor 3, subunit 1 (alpha, 35kD), clone MGC:8215 IMAGE:3591077, mRNA, complete cds /FL=gb:BC006055.1	2081.7	996.75	2141	2022.4	951.3	1042.2	2.08849
1429296_at	gb:AW107754 /DB_XREF=gi:6078554 /DB_XREF=um33h07.x1 /CLONE=IMAGE:2236381 /FEA=mRNA /CNT=253 /TID=Mm.21985.1 /TIER=Stack /STK=17 /UG=Mm.21985 /LL=104997 /UG_GENE=AW107754 /UG_TITLE=expressed sequence AW107754	691.35	331.6	695.1	687.6	343.1	320.1	2.08489
1455399_at	gb:BB739754 /DB_XREF=gi:16142759 /DB_XREF=BB739754 /CLONE=F430115H19 /FEA=EST /CNT=22 /TID=Mm.22908.1 /TIER=Stack /STK=14 /UG=Mm.22908 /UG_TITLE=ESTs, Weakly similar to T18293 guanylate kinase-interacting protein 1 Maguin-1, membrane-associated - rat (R.norvegicus)	280.4	134.65	269.2	291.6	134.5	134.8	2.08244
1448823_at	gb:BC006640.1 /DB_XREF=gi:13879329 /FEA=FLmRNA /CNT=130 /TID=Mm.465.2 /TIER=FL+Stack /STK=37 /UG=Mm.465 /LL=20315 /UG_GENE=Sdf1 /DEF=Mus musculus, stromal cell derived factor 1, clone MGC:6119 IMAGE:3483088, mRNA, complete cds. /PROD=stromal cell derived factor 1 /FL=gb:L12029.1 gb:NM_021704.1 gb:D43804.1 gb:BC006640.1	1053.3	506.9	1051.3	1055.3	523.4	490.4	2.07792
1459860_x_at	gb:BB466780 /DB_XREF=gi:9383969 /DB_XREF=BB466780 /CLONE=D230010K17 /FEA=EST /CNT=2 /TID=Mm.130330.2 /TIER=ConsEnd /STK=2 /UG=Mm.130330 /UG_TITLE=ESTs	571	275.35	562.5	579.5	266.2	284.5	2.07372
1426278_at	gb:AY090098.1 /DB_XREF=gi:20147033 /GEN=Isg12 /FEA=FLmRNA /CNT=24 /TID=Mm.46382.1 /TIER=FL+Stack /STK=14 /UG=Mm.46382 /LL=76933 /DEF=Mus musculus interferon stimulated gene 12 (Isg12) mRNA, complete cds. /PROD=interferon stimulated gene 12 /FL=gb:AY090098.1	3544.9	1709.75	3620.7	3469.1	1740.8	1678.7	2.07334
1419042_at	gb:NM_021792.1 /DB_XREF=gi:11140830 /GEN=Iigp-pending /FEA=FLmRNA /CNT=97 /TID=Mm.29008.1 /TIER=FL+Stack /STK=14 /UG=Mm.29008 /LL=60440 /DEF=Mus musculus interferon-inducible GTPase (Iigp-pending), mRNA. /PROD=interferon-inducible GTPase /FL=gb:AF194871.1 gb:NM_021792.1	1354.2	654.75	1408.5	1299.9	656.2	653.3	2.06827
1450249_s_at	gb:NM_008447.1 /DB_XREF=gi:6680569 /GEN=Kif5a /FEA=FLmRNA /CNT=11 /TID=Mm.30355.1 /TIER=FL /STK=2 /UG=Mm.30355 /LL=16572 /DEF=Mus musculus kinesin family member 5A (Kif5a), mRNA. /PROD=kinesin family member 5A /FL=gb:NM_008447.1 gb:AF067179.1	66.8	32.3	65.6	68	30	34.6	2.06811
1444125_at	gb:AW990527 /DB_XREF=gi:8186196 /DB_XREF=uf07c04.x1 /CLONE=IMAGE:1510662 /FEA=EST /CNT=5 /TID=Mm.152566.1 /TIER=ConsEnd /STK=2 /UG=Mm.152566 /UG_TITLE=ESTs	1.55	0.75	1.6	1.5	0.7	0.8	2.06667
1419273_at	gb:BC023029.1 /DB_XREF=gi:18606451 /FEA=FLmRNA /CNT=83 /TID=Mm.23997.1 /TIER=FL+Stack /STK=11 /UG=Mm.23997 /LL=19777 /UG_GENE=Rmp-pending /DEF=Mus musculus, RPB5-mediating protein, clone MGC:36045 IMAGE:5374731, mRNA, complete cds. /PROD=RPB5-mediating protein /FL=gb:AF091096.1 gb:BC023029.1 gb:NM_011274.1	1277.2	618.7	1311.7	1242.7	631.5	605.9	2.06433
1426215_at	gb:AF071068.1 /DB_XREF=gi:3288844 /FEA=FLmRNA /CNT=74 /TID=Mm.12906.1 /TIER=FL+Stack /STK=59 /UG=Mm.12906 /LL=13195 /UG_GENE=Ddc /DEF=Mus musculus aromatic-L-amino-acid decarboxylase mRNA, complete cds. /PROD=aromatic-L-amino-acid decarboxylase /FL=gb:AF071068.1	399.1	193.4	387.9	410.3	183.3	203.5	2.0636
1425394_at	gb:BC023105.1 /DB_XREF=gi:18605634 /FEA=FLmRNA /CNT=9 /TID=Mm.105326.1 /TIER=FL /STK=2 /UG=Mm.105326 /DEF=Mus musculus, clone MGC:28198 IMAGE:3989161, mRNA, complete cds. /PROD=Unknown (protein for MGC:28198) /FL=gb:BC023105.1	55.6	26.95	55.4	55.8	28.3	25.6	2.06308
1429045_at	gb:AW060936 /DB_XREF=gi:6008687 /DB_XREF=UI-M-BH1-anv-e-05-0-UI.s1 /CLONE=UI-M-BH1-anv-e-05-0-UI /FEA=mRNA /CNT=73 /TID=Mm.45797.1 /TIER=Stack /STK=13 /UG=Mm.45797 /LL=66313 /UG_GENE=2810411E22Rik /UG_TITLE=RIKEN cDNA 2810411E22 gene	296.85	143.95	306	287.7	154.6	133.3	2.06217
1418018_at	gb:NM_007754.1 /DB_XREF=gi:6681000 /GEN=Cpd /FEA=FLmRNA /CNT=113 /TID=Mm.20910.1 /TIER=FL+Stack /STK=31 /UG=Mm.20910 /LL=12874 /DEF=Mus musculus carboxypeptidase D (Cpd), mRNA. /PROD=carboxypeptidase D /FL=gb:NM_007754.1 gb:D85391.1	712	345.6	703.5	720.5	345.9	345.3	2.06019
1417377_at	gb:BF148825 /DB_XREF=gi:11030220 /DB_XREF=uy35d07.x1 /CLONE=IMAGE:3661549 /FEA=FLmRNA /CNT=246 /TID=Mm.20921.1 /TIER=Stack /STK=30 /UG=Mm.20921 /LL=54725 /UG_GENE=Igsf4 /UG_TITLE=immunoglobulin superfamily, member 4 /FL=gb:NM_018770.1 gb:AF061260.1 gb:AB021965.1 gb:AB021964.1 gb:AB052293.1 gb:AF434663.1	108.25	52.55	105	111.5	49.9	55.2	2.05994
1438730_at	gb:BB431371 /DB_XREF=gi:16424156 /DB_XREF=BB431371 /CLONE=C630038B03 /FEA=EST /CNT=15 /TID=Mm.101215.1 /TIER=Stack /STK=9 /UG=Mm.101215 /UG_TITLE=ESTs	191.45	93	194	188.9	98.6	87.4	2.0586
1448898_at	gb:AF128196.1 /DB_XREF=gi:6652911 /GEN=ScyA9 /FEA=FLmRNA /CNT=72 /TID=Mm.2271.1 /TIER=FL /STK=5 /UG=Mm.2271 /LL=20308 /DEF=Mus musculus strain BALBcByJ small inducible cytokine A9 (ScyA9) mRNA, complete cds. /PROD=small inducible cytokine A9 /FL=gb:AF128195.1 gb:AF128204.1 gb:AF128203.1 gb:AF128202.1 gb:AF128201.1 gb:U15209.1 gb:NM_011338.1 gb:U19482.1 gb:AF128200.1 gb:AF128199.1 gb:U49513.1 gb:A…	222.5	108.1	216.3	228.7	108.5	107.7	2.05828
1434008_at	gb:BE993937 /DB_XREF=gi:10676658 /DB_XREF=UI-M-BZ1-bji-h-01-0-UI.s1 /CLONE=UI-M-BZ1-bji-h-01-0-UI /FEA=EST /CNT=52 /TID=Mm.32183.1 /TIER=Stack /STK=47 /UG=Mm.32183 /UG_TITLE=ESTs	1019.25	495.35	988.3	1050.2	479.1	511.6	2.05764
1427831_s_at	gb:L36316.1 /DB_XREF=gi:538414 /GEN=Zfp /FEA=mRNA /CNT=1 /TID=Mm.195092.1 /TIER=ConsEnd /STK=0 /UG=Mm.195092 /LL=22721 /DEF=Mus musculus (clone PMLZ2) zinc finger protein (Zfp) mRNA, 3 end of cds. /PROD=zinc finger protein	150.15	73.25	148.8	151.5	70.9	75.6	2.04983
1448395_at	gb:NM_013834.1 /DB_XREF=gi:7305480 /GEN=Sfrp1 /FEA=FLmRNA /CNT=135 /TID=Mm.3171.1 /TIER=FL+Stack /STK=79 /UG=Mm.3171 /LL=20377 /DEF=Mus musculus secreted frizzled-related sequence protein 1 (Sfrp1), mRNA. /PROD=secreted frizzled-related sequence protein 1 /FL=gb:NM_013834.1 gb:U88566.1 gb:BC024495.1	292.05	142.55	290.4	293.7	146.8	138.3	2.04875
1427041_at	gb:BB262491 /DB_XREF=gi:16400058 /DB_XREF=BB262491 /CLONE=A830006K20 /FEA=mRNA /CNT=44 /TID=Mm.97514.1 /TIER=Stack /STK=22 /UG=Mm.97514 /UG_TITLE=Mus musculus, clone IMAGE:3155889, mRNA, partial cds	235.6	115.15	234	237.2	108.9	121.4	2.04603
1428044_at	gb:BC028319.1 /DB_XREF=gi:20271435 /FEA=mRNA /CNT=2 /TID=Mm.220173.1 /TIER=ConsEnd /STK=0 /UG=Mm.220173 /DEF=Mus musculus, Similar to adaptor-related protein complex 3, sigma 2 subunit, clone MGC:35931 IMAGE:3709410, mRNA, complete cds. /PROD=Similar to adaptor-related protein complex 3,sigma 2 subunit	31.05	15.2	32.2	29.9	16.2	14.2	2.04276
1438294_at	gb:BG067317 /DB_XREF=gi:12549886 /DB_XREF=H3053A07-3 /CLONE=H3053A07 /FEA=EST /CNT=17 /TID=Mm.31289.1 /TIER=Stack /STK=11 /UG=Mm.31289 /LL=97894 /UG_GENE=C85907 /UG_TITLE=expressed sequence C85907	392.3	192.2	396.1	388.5	181.8	202.6	2.0411
1455970_at	gb:BE370618 /DB_XREF=gi:9315968 /DB_XREF=601219792F1 /CLONE=IMAGE:3588550 /FEA=EST /CNT=35 /TID=Mm.85304.1 /TIER=Stack /STK=22 /UG=Mm.85304 /UG_TITLE=ESTs, Highly similar to JG0168 gob-5 protein - mouse (M.musculus)	131.5	64.7	127.8	135.2	65.4	64	2.03246
1415871_at	gb:NM_009369.1 /DB_XREF=gi:6678320 /GEN=Tgfbi /FEA=FLmRNA /CNT=272 /TID=Mm.14455.1 /TIER=FL+Stack /STK=191 /UG=Mm.14455 /LL=21810 /DEF=Mus musculus transforming growth factor, beta induced, 68 kDa (Tgfbi), mRNA. /PROD=transforming growth factor, beta induced, 68kDa /FL=gb:L19932.1 gb:NM_009369.1	631	310.9	636.6	625.4	329.3	292.5	2.02959
1425682_a_at	gb:BC027162.1 /DB_XREF=gi:20071789 /FEA=FLmRNA /CNT=8 /TID=Mm.218434.3 /TIER=FL /STK=1 /UG=Mm.218434 /DEF=Mus musculus, clone MGC:37089 IMAGE:4951567, mRNA, complete cds. /PROD=Unknown (protein for MGC:37089) /FL=gb:BC027162.1	602.3	297.15	571.8	632.8	295.7	298.6	2.02692
1427302_at	gb:AI876438 /DB_XREF=gi:5550487 /DB_XREF=uj57c07.x1 /CLONE=IMAGE:1924044 /FEA=mRNA /CNT=105 /TID=Mm.53371.1 /TIER=Stack /STK=11 /UG=Mm.53371 /LL=103316 /UG_GENE=AI876438 /UG_TITLE=expressed sequence AI876438	200.6	99	197.2	204	90.8	107.2	2.02626
1444201_at	gb:AV299234 /DB_XREF=gi:15405885 /DB_XREF=AV299234 /CLONE=5730466J08 /FEA=EST /CNT=5 /TID=Mm.209146.1 /TIER=ConsEnd /STK=2 /UG=Mm.209146 /UG_TITLE=ESTs, Weakly similar to A60776 230k bullous pemphigoid antigen BPM1 - mouse (M.musculus)	31	15.3	30.5	31.5	13.8	16.8	2.02614
1422124_a_at	gb:NM_011210.1 /DB_XREF=gi:6755243 /GEN=Ptprc /FEA=FLmRNA /CNT=6 /TID=Mm.143846.1 /TIER=FL /STK=1 /UG=Mm.143846 /LL=19264 /DEF=Mus musculus protein tyrosine phosphatase, receptor type, C (Ptprc), mRNA. /PROD=protein tyrosine phosphatase, receptor type, C /FL=gb:NM_011210.1	606.2	299.4	604.4	608	305.7	293.1	2.02472
1428447_at	gb:AK017734.1 /DB_XREF=gi:12857128 /FEA=mRNA /CNT=49 /TID=Mm.21308.1 /TIER=Stack /STK=42 /UG=Mm.21308 /LL=75712 /UG_GENE=5730496E24Rik /UG_TITLE=RIKEN cDNA 5730496E24 gene /DEF=Mus musculus 8 days embryo whole body cDNA, RIKEN full-length enriched library, clone:5730496E24:PROTEIN PTD011 HOMOLOG, full insert sequence.	169.05	83.5	169.9	168.2	75.4	91.6	2.02455
1443579_s_at	gb:AI957118 /DB_XREF=gi:5749827 /DB_XREF=ul75g02.x1 /CLONE=IMAGE:2136434 /FEA=EST /CNT=3 /TID=Mm.220905.1 /TIER=ConsEnd /STK=3 /UG=Mm.220905 /LL=97998 /UG_GENE=R75183 /UG_TITLE=expressed sequence R75183	231.3	114.3	235.1	227.5	111.2	117.4	2.02362
1452279_at	gb:BB800282 /DB_XREF=gi:16969905 /DB_XREF=BB800282 /CLONE=G630029A20 /FEA=mRNA /CNT=67 /TID=Mm.8308.1 /TIER=Stack /STK=26 /UG=Mm.8308 /LL=18636 /UG_GENE=Pfc /UG_TITLE=properdin factor, complement	238.3	117.85	233.5	243.1	108.9	126.8	2.02206
1457743_at	gb:BQ175190 /DB_XREF=gi:20350682 /DB_XREF=UI-M-DJ2-bwd-f-24-0-UI.s1 /CLONE=UI-M-DJ2-bwd-f-24-0-UI /FEA=EST /CNT=6 /TID=Mm.36396.1 /TIER=ConsEnd /STK=3 /UG=Mm.36396 /LL=105221 /UG_GENE=AI842293 /UG_TITLE=expressed sequence AI842293	95.5	47.3	96.1	94.9	48.4	46.2	2.01903
1443138_at	gb:BB541054 /DB_XREF=gi:16447174 /DB_XREF=BB541054 /CLONE=E130111P19 /FEA=EST /CNT=3 /TID=Mm.209899.1 /TIER=ConsEnd /STK=3 /UG=Mm.209899 /UG_TITLE=ESTs	28.65	14.2	29.7	27.6	13.7	14.7	2.01761
1436541_at	gb:BB452927 /DB_XREF=gi:16425726 /DB_XREF=BB452927 /CLONE=D130020I06 /FEA=EST /CNT=31 /TID=Mm.32462.1 /TIER=Stack /STK=8 /UG=Mm.32462 /UG_TITLE=ESTs	147	72.9	148.5	145.5	77	68.8	2.01646
1421840_at	gb:BB305534 /DB_XREF=gi:15411280 /DB_XREF=BB305534 /CLONE=B230120E19 /FEA=FLmRNA /CNT=126 /TID=Mm.369.1 /TIER=Stack /STK=28 /UG=Mm.369 /LL=11303 /UG_GENE=Abca1 /UG_TITLE=ATP-binding cassette, sub-family A (ABC1), member 1 /FL=gb:NM_013454.1	2593.6	1287.8	2718.3	2468.9	1253.4	1322.2	2.01398
1449289_a_at	gb:NM_009735.1 /DB_XREF=gi:6753155 /GEN=B2m /FEA=FLmRNA /CNT=238 /TID=Mm.163.1 /TIER=FL+Stack /STK=15 /UG=Mm.163 /LL=12010 /DEF=Mus musculus beta-2 microglobulin (B2m), mRNA. /PROD=beta-2 microglobulin /FL=gb:NM_009735.1	10430.4	5180.7	10154.8	10706	5463	4898.4	2.01332
1434447_at	gb:BG060788 /DB_XREF=gi:12529630 /DB_XREF=L0907H03-3 /CLONE=L0907H03 /FEA=EST /CNT=59 /TID=Mm.200539.1 /TIER=Stack /STK=32 /UG=Mm.200539 /LL=101160 /UG_GENE=AI838057 /UG_TITLE=expressed sequence AI838057	82.15	40.9	85.7	78.6	39.2	42.6	2.00856
1443424_at	gb:AU021197 /DB_XREF=gi:3376781 /DB_XREF=AU021197 /CLONE=J0544A03 /FEA=EST /CNT=3 /TID=Mm.173458.1 /TIER=ConsEnd /STK=3 /UG=Mm.173458 /LL=101752 /UG_GENE=AU019521 /UG_TITLE=expressed sequence AU019521	37.15	18.5	37.9	36.4	17.4	19.6	2.00811
1449127_at	gb:NM_009151.1 /DB_XREF=gi:6677908 /GEN=Selpl /FEA=FLmRNA /CNT=38 /TID=Mm.22173.1 /TIER=FL+Stack /STK=22 /UG=Mm.22173 /LL=20345 /DEF=Mus musculus selectin, platelet (p-selectin) ligand (Selpl), mRNA. /PROD=selectin, platelet (p-selectin) ligand /FL=gb:BC003874.1 gb:NM_009151.1	354.9	176.95	344	365.8	174.5	179.4	2.00565
1415806_at	gb:NM_008872.1 /DB_XREF=gi:6679374 /GEN=Plat /FEA=FLmRNA /CNT=301 /TID=Mm.154660.1 /TIER=FL+Stack /STK=249 /UG=Mm.154660 /LL=18791 /DEF=Mus musculus plasminogen activator, tissue (Plat), mRNA. /PROD=plasminogen activator, tissue /FL=gb:BC011256.1 gb:NM_008872.1 gb:J03520.1	1032	514.7	1058.1	1005.9	541.3	488.1	2.00505
1415828_a_at	gb:BF658806 /DB_XREF=gi:11923940 /DB_XREF=maa96d11.x1 /CLONE=IMAGE:3824685 /FEA=FLmRNA /CNT=432 /TID=Mm.29702.1 /TIER=Stack /STK=10 /UG=Mm.29702 /LL=28146 /UG_GENE=D3Ucla1 /UG_TITLE=DNA segment, Chr 3, University of California at Los Angeles 1 /FL=gb:NM_030685.1	472.25	235.6	475.9	468.6	221	250.2	2.00446
1423701_at	gb:BC020046.1 /DB_XREF=gi:18044849 /FEA=FLmRNA /CNT=221 /TID=Mm.182271.1 /TIER=FL+Stack /STK=146 /UG=Mm.182271 /LL=71743 /UG_GENE=1300003G02Rik /DEF=Mus musculus, clone MGC:28130 IMAGE:3980882, mRNA, complete cds. /PROD=Unknown (protein for MGC:28130) /FL=gb:BC020046.1	620.05	309.4	596.1	644	323.6	295.2	2.00404
1455033_at	gb:BB325849 /DB_XREF=gi:16403585 /DB_XREF=BB325849 /CLONE=B430201A12 /FEA=EST /CNT=32 /TID=Mm.69013.1 /TIER=Stack /STK=28 /UG=Mm.69013 /UG_TITLE=ESTs	407.9	203.65	418.7	397.1	196	211.3	2.00295
1449351_s_at	gb:NM_019971.1 /DB_XREF=gi:10242384 /GEN=Pdgfc /FEA=FLmRNA /CNT=56 /TID=Mm.40268.1 /TIER=FL+Stack /STK=13 /UG=Mm.40268 /LL=54635 /DEF=Mus musculus platelet-derived growth factor, C polypeptide (Pdgfc), mRNA. /PROD=platelet-derived growth factor, C polypeptide /FL=gb:AF266467.1 gb:NM_019971.1 gb:AF117608.1 gb:AF286725.1	279.75	139.75	271.2	288.3	136.3	143.2	2.00179
1416489_at	gb:NM_025951.1 /DB_XREF=gi:13385441 /GEN=Pi4k2b-pending /FEA=FLmRNA /CNT=114 /TID=Mm.74642.1 /TIER=FL+Stack /STK=86 /UG=Mm.74642 /LL=67073 /DEF=Mus musculus phosphatidylinositol 4-kinase type 2 beta (Pi4k2b-pending), mRNA. /PROD=type II phosphatidylinositol 4-kinase beta /FL=gb:AF411321.1 gb:NM_025951.1	175.65	87.75	171	180.3	84	91.5	2.00171
1455991_at	gb:BG094881 /DB_XREF=gi:12577444 /DB_XREF=uu81e05.x1 /CLONE=IMAGE:3383120 /FEA=EST /CNT=66 /TID=Mm.18654.1 /TIER=Stack /STK=20 /UG=Mm.18654 /UG_TITLE=ESTs, Weakly similar to S48737 kynurenine aminotransferase - rat (R.norvegicus)	1479.5	739.4	1507.1	1451.9	722.5	756.3	2.00095
1455627_at	gb:AV292255 /DB_XREF=gi:15405825 /DB_XREF=AV292255 /CLONE=5430419M07 /FEA=EST /CNT=11 /TID=Mm.107504.1 /TIER=Stack /STK=10 /UG=Mm.107504 /UG_TITLE=ESTs	1004.45	504.65	1015.3	993.6	550.9	458.4	1.99039
1428859_at	gb:AK010469.1 /DB_XREF=gi:12845937 /FEA=mRNA /CNT=49 /TID=Mm.44197.1 /TIER=Stack /STK=19 /UG=Mm.44197 /LL=69733 /UG_GENE=2410012F02Rik /UG_TITLE=RIKEN cDNA 2410012F02 gene /DEF=Mus musculus ES cells cDNA, RIKEN full-length enriched library, clone:2410012F02:homolog to DJ779E11.1.5 (NOVEL FLAVIN CONTAINING AMINE OXIDASE (TRANSLATION OF CDNA DFKZP761P0724 (EM:AL162058)) (ISOFORM 5)) (FRAGMENT), ful…	284.25	143	287.1	281.4	137.2	148.8	1.98776
1419043_a_at	gb:BM239828 /DB_XREF=gi:17875098 /DB_XREF=K0541A12-3 /CLONE=K0541A12 /FEA=FLmRNA /CNT=97 /TID=Mm.29008.1 /TIER=Stack /STK=19 /UG=Mm.29008 /LL=60440 /UG_GENE=Iigp-pending /UG_TITLE=interferon-inducible GTPase /FL=gb:AF194871.1 gb:NM_021792.1	3736.85	1883	3725.6	3748.1	1797.2	1968.8	1.98452
1417702_a_at	gb:NM_080462.1 /DB_XREF=gi:17978275 /GEN=Hnmt /FEA=FLmRNA /CNT=63 /TID=Mm.33120.1 /TIER=FL+Stack /STK=38 /UG=Mm.33120 /LL=140483 /DEF=Mus musculus histamine N-methyltransferase (Hnmt), mRNA. /PROD=histamine N-methyltransferase /FL=gb:AB070524.1 gb:NM_080462.1	422	213.15	415.7	428.3	196.8	229.5	1.97983
1434129_s_at	gb:BG917242 /DB_XREF=gi:14297718 /DB_XREF=602816518F1 /CLONE=IMAGE:4945493 /FEA=EST /CNT=130 /TID=Mm.205393.1 /TIER=Stack /STK=41 /UG=Mm.205393 /LL=105165 /UG_GENE=AI447312 /UG_TITLE=expressed sequence AI447312	168.8	85.3	171.8	165.8	91	79.6	1.9789
1438556_a_at	gb:BB224629 /DB_XREF=gi:8893241 /DB_XREF=BB224629 /CLONE=A530087H15 /FEA=EST /CNT=11 /TID=Mm.38445.2 /TIER=Stack /STK=10 /UG=Mm.38445 /LL=50875 /UG_GENE=Tmod3 /UG_TITLE=tropomodulin 3	219.05	110.8	221.4	216.7	101.5	120.1	1.97699
1450379_at	gb:NM_010833.1 /DB_XREF=gi:6754749 /GEN=Msn /FEA=FLmRNA /CNT=271 /TID=Mm.28687.1 /TIER=FL /STK=1 /UG=Mm.28687 /LL=17698 /DEF=Mus musculus moesin (Msn), mRNA. /PROD=moesin /FL=gb:NM_010833.1	731.45	370.3	730.2	732.7	401.6	339	1.97529
1455961_at	gb:AV174022 /DB_XREF=gi:15404698 /DB_XREF=AV174022 /CLONE=5730407O20 /FEA=EST /CNT=32 /TID=Mm.13052.2 /TIER=Stack /STK=22 /UG=Mm.13052 /LL=16483 /UG_GENE=Kap /UG_TITLE=kidney androgen regulated protein	161.75	82.25	167.7	155.8	80	84.5	1.96657
1434185_at	gb:BG921646 /DB_XREF=gi:14302122 /DB_XREF=602825633F1 /CLONE=IMAGE:4954257 /FEA=EST /CNT=76 /TID=Mm.31374.1 /TIER=Stack /STK=39 /UG=Mm.31374 /UG_TITLE=ESTs, Highly similar to ACETYL-COA CARBOXYLASE (R.norvegicus)	791.45	402.75	788.5	794.4	437.1	368.4	1.96511
1433898_at	gb:AV000840 /DB_XREF=gi:16356002 /DB_XREF=AV000840 /CLONE=0610009N05 /FEA=EST /CNT=69 /TID=Mm.46067.1 /TIER=Stack /STK=53 /UG=Mm.46067 /LL=105633 /UG_GENE=AV025504 /UG_TITLE=expressed sequence AV025504	287.2	146.35	295.3	279.1	137.6	155.1	1.96242
1424309_a_at	gb:BC024371.1 /DB_XREF=gi:19353409 /FEA=FLmRNA /CNT=102 /TID=Mm.19027.2 /TIER=FL+Stack /STK=38 /UG=Mm.19027 /LL=17434 /UG_GENE=Mocs2 /DEF=Mus musculus, Similar to molybdenum cofactor synthesis 2, clone MGC:35997 IMAGE:4983231, mRNA, complete cds. /PROD=Similar to molybdenum cofactor synthesis 2 /FL=gb:BC024371.1	1771.85	903	1799.5	1744.2	979.7	826.3	1.96218
1419356_at	gb:BE851797 /DB_XREF=gi:10310136 /DB_XREF=uw16g10.x1 /CLONE=IMAGE:3416898 /FEA=FLmRNA /CNT=174 /TID=Mm.29466.1 /TIER=Stack /STK=17 /UG=Mm.29466 /LL=93691 /UG_GENE=Klf7 /UG_TITLE=Kruppel-like factor 7 (ubiquitous) /FL=gb:BC019604.1 gb:AF338369.1 gb:AF327568.1 gb:NM_033563.1 gb:BC004700.1	481.95	245.7	493.6	470.3	253.2	238.2	1.96154
1427482_a_at	gb:X61397.1 /DB_XREF=gi:50286 /FEA=mRNA /CNT=10 /TID=Mm.156583.2 /TIER=ConsEnd /STK=0 /UG=Mm.156583 /LL=12319 /UG_GENE=Cals1 /DEF=Mouse mRNA for carbonic anhydrase-related polypeptide. /PROD=carbonic anhydrase-related polypeptide	1009.85	515	1000.7	1019	488.3	541.7	1.96087
1418431_at	gb:BI328541 /DB_XREF=gi:15013198 /DB_XREF=602985332F1 /CLONE=IMAGE:5138167 /FEA=FLmRNA /CNT=397 /TID=Mm.3380.1 /TIER=Stack /STK=11 /UG=Mm.3380 /LL=16573 /UG_GENE=Kif5b /UG_TITLE=kinesin family member 5B /FL=gb:NM_008448.1 gb:U86090.1	438.05	223.5	425.3	450.8	234.6	212.4	1.95996
1457277_at	gb:AI314927 /DB_XREF=gi:4030194 /DB_XREF=uj38b10.x1 /CLONE=IMAGE:1922203 /FEA=EST /CNT=18 /TID=Mm.19719.1 /TIER=ConsEnd /STK=4 /UG=Mm.19719 /UG_TITLE=ESTs, Weakly similar to C03F11.2.p (Caenorhabditis elegans) (C.elegans)	57.6	29.4	58.1	57.1	32.1	26.7	1.95918
1427932_s_at	gb:BI076714 /DB_XREF=gi:14515371 /DB_XREF=L0223B10-3 /CLONE=L0223B10 /FEA=mRNA /CNT=167 /TID=Mm.216195.1 /TIER=Stack /STK=18 /UG=Mm.216195 /UG_TITLE=Mus musculus mVL30-1 retroelement mRNA sequence	3658	1868.65	3512.8	3803.2	1845.4	1891.9	1.95756
1424552_at	gb:BC006737.1 /DB_XREF=gi:13879512 /FEA=FLmRNA /CNT=46 /TID=Mm.10736.1 /TIER=FL+Stack /STK=25 /UG=Mm.10736 /LL=12370 /UG_GENE=Casp8 /DEF=Mus musculus, caspase 8, clone MGC:11440 IMAGE:3964119, mRNA, complete cds. /PROD=caspase 8 /FL=gb:BC006737.1 gb:AF067834.1	591.65	302.25	568.4	614.9	294.5	310	1.95749
1422903_at	gb:NM_010745.1 /DB_XREF=gi:6754587 /GEN=Ly86 /FEA=FLmRNA /CNT=37 /TID=Mm.2639.1 /TIER=FL+Stack /STK=8 /UG=Mm.2639 /LL=17084 /DEF=Mus musculus lymphocyte antigen 86 (Ly86), mRNA. /PROD=lymphocyte antigen 86 /FL=gb:AB007599.1 gb:NM_010745.1	472.25	241.3	469.9	474.6	251.5	231.1	1.95711
1424310_at	gb:AI447812 /DB_XREF=gi:4306608 /DB_XREF=mr24b04.x1 /CLONE=IMAGE:598351 /FEA=FLmRNA /CNT=102 /TID=Mm.19027.2 /TIER=ConsEnd /STK=1 /UG=Mm.19027 /LL=17434 /UG_GENE=Mocs2 /UG_TITLE=molybdenum cofactor synthesis 2 /FL=gb:BC024371.1	42.25	21.6	42.1	42.4	21.8	21.4	1.95602
1428615_at	gb:AK008952.1 /DB_XREF=gi:12843450 /FEA=mRNA /CNT=91 /TID=Mm.28294.1 /TIER=Stack /STK=29 /UG=Mm.28294 /LL=67168 /UG_GENE=2610302I02Rik /UG_TITLE=RIKEN cDNA 2610302I02 gene /DEF=Mus musculus adult male stomach cDNA, RIKEN full-length enriched library, clone:2210416I02:homolog to P2Y PURINOCEPTOR 5 (P2Y5) (PURINERGIC RECEPTOR 5) (RB INTRON ENCODED G-PROTEIN COUPLED RECEPTOR), full insert sequence.	611	312.5	592.6	629.4	312.5	312.5	1.9552
1436838_x_at	gb:BB160417 /DB_XREF=gi:8816357 /DB_XREF=BB160417 /CLONE=A130053B20 /FEA=EST /CNT=46 /TID=Mm.141741.4 /TIER=Stack /STK=45 /UG=Mm.141741 /LL=72042 /UG_GENE=Clp-pending /UG_TITLE=coactosin-like protein	964.1	493.25	953	975.2	451.7	534.8	1.95459
1458518_at	gb:BM935843 /DB_XREF=gi:19394995 /DB_XREF=UI-M-CG0p-bdk-a-11-0-UI.r1 /CLONE=UI-M-CG0p-bdk-a-11-0-UI /FEA=EST /CNT=5 /TID=Mm.151602.1 /TIER=ConsEnd /STK=2 /UG=Mm.151602 /UG_TITLE=ESTs	230.55	118	232.7	228.4	114.1	121.9	1.95381
1417936_at	gb:NM_011338.1 /DB_XREF=gi:6755433 /GEN=Scya9 /FEA=FLmRNA /CNT=72 /TID=Mm.2271.1 /TIER=FL+Stack /STK=33 /UG=Mm.2271 /LL=20308 /DEF=Mus musculus small inducible cytokine A9 (Scya9), mRNA. /PROD=small inducible cytokine A9 /FL=gb:AF128195.1 gb:AF128204.1 gb:AF128203.1 gb:AF128202.1 gb:AF128201.1 gb:U15209.1 gb:NM_011338.1 gb:U19482.1 gb:AF128200.1 gb:AF128199.1 gb:U49513.1 gb:AF128198.1 gb:AF128197…	862.85	441.75	837.3	888.4	442.6	440.9	1.95325
1426892_at	gb:BM204473 /DB_XREF=gi:17759355 /DB_XREF=C0269G08-3 /CLONE=C0269G08 /FEA=mRNA /CNT=128 /TID=Mm.42222.1 /TIER=Stack /STK=21 /UG=Mm.42222 /LL=22288 /UG_GENE=Utrn /UG_TITLE=utrophin	27.15	13.9	26.5	27.8	13.9	13.9	1.95324
1436203_a_at	gb:BM730637 /DB_XREF=gi:19051970 /DB_XREF=ih47d03.x1 /CLONE=IMAGE:5680181 /FEA=EST /CNT=28 /TID=Mm.86556.2 /TIER=Stack /STK=10 /UG=Mm.86556 /UG_TITLE=ESTs	199.3	102.05	208.9	189.7	101.8	102.3	1.95296
1424864_at	gb:AU079220 /DB_XREF=gi:6083975 /DB_XREF=AU079220 /CLONE=MNCb-4006 /FEA=FLmRNA /CNT=33 /TID=Mm.20934.2 /TIER=ConsEnd /STK=0 /UG=Mm.20934 /LL=15258 /UG_GENE=Hipk2 /UG_TITLE=homeodomain interacting protein kinase 2 /FL=gb:AF273680.1 gb:AF333791.1 gb:AF170301.1	71.6	36.7	74.1	69.1	36.1	37.3	1.95095
1435137_s_at	gb:BG066678 /DB_XREF=gi:12549170 /DB_XREF=H3044G12-3 /CLONE=H3044G12 /FEA=EST /CNT=97 /TID=Mm.216195.2 /TIER=Stack /STK=8 /UG=Mm.216195 /UG_TITLE=Mus musculus mVL30-1 retroelement mRNA sequence	2912.5	1492.95	2910	2915	1529.2	1456.7	1.95084
1448213_at	gb:NM_010730.1 /DB_XREF=gi:6754569 /GEN=Anxa1 /FEA=FLmRNA /CNT=354 /TID=Mm.14860.1 /TIER=FL+Stack /STK=129 /UG=Mm.14860 /LL=16952 /DEF=Mus musculus annexin A1 (Anxa1), mRNA. /PROD=lipocortin 1 /FL=gb:BC004594.1 gb:BC002289.1 gb:NM_010730.1	2010.1	1031.2	1918.5	2101.7	1034.4	1028	1.94928
1424124_at	gb:BC026425.1 /DB_XREF=gi:20071714 /FEA=FLmRNA /CNT=65 /TID=Mm.27132.1 /TIER=FL+Stack /STK=52 /UG=Mm.27132 /LL=76763 /UG_GENE=2410013I23Rik /DEF=Mus musculus, Similar to RIKEN cDNA 2410013I23 gene, clone MGC:31317 IMAGE:4223175, mRNA, complete cds. /PROD=Similar to RIKEN cDNA 2410013I23 gene /FL=gb:BC026425.1	617.5	317.35	639.4	595.6	316.4	318.3	1.9458
1416652_at	gb:AF316825.1 /DB_XREF=gi:13625798 /GEN=Aspn /FEA=FLmRNA /CNT=119 /TID=Mm.25755.1 /TIER=FL /STK=1 /UG=Mm.25755 /LL=66695 /DEF=Mus musculus asporin precursor (Aspn) mRNA, complete cds. /PROD=asporin precursor /FL=gb:NM_025711.1 gb:AF316825.1	388.9	200.05	374.9	402.9	193.7	206.4	1.94401
1420654_a_at	gb:NM_028803.1 /DB_XREF=gi:17975507 /GEN=Gbe1 /FEA=FLmRNA /CNT=37 /TID=Mm.29201.1 /TIER=FL /STK=3 /UG=Mm.29201 /LL=74185 /DEF=Mus musculus glucan (1,4-alpha-), branching enzyme 1 (Gbe1), mRNA. /PROD=glucan (1,4-alpha-), branching enzyme 1 /FL=gb:NM_028803.1	1074.45	553.2	1077.3	1071.6	523.4	583	1.94225
1429410_at	gb:BM116445 /DB_XREF=gi:17079463 /DB_XREF=L0836B12-3 /CLONE=L0836B12 /FEA=mRNA /CNT=64 /TID=Mm.203936.2 /TIER=Stack /STK=24 /UG=Mm.203936 /LL=67429 /UG_GENE=4921532K09Rik /UG_TITLE=RIKEN cDNA 4921532K09 gene	368.35	189.95	372.7	364	194.9	185	1.93919
1448550_at	gb:NM_008489.1 /DB_XREF=gi:6678669 /GEN=Lbp /FEA=FLmRNA /CNT=198 /TID=Mm.218846.1 /TIER=FL+Stack /STK=59 /UG=Mm.218846 /LL=16803 /DEF=Mus musculus lipopolysaccharide binding protein (Lbp), mRNA. /PROD=lipopolysaccharide binding protein /FL=gb:NM_008489.1 gb:BC004795.1	487.7	252.05	501.7	473.7	266.5	237.6	1.93493
1438868_at	gb:AV280841 /DB_XREF=gi:16391481 /DB_XREF=AV280841 /CLONE=4933417L10 /FEA=EST /CNT=10 /TID=Mm.205022.1 /TIER=Stack /STK=9 /UG=Mm.205022 /LL=52660 /UG_GENE=D14Ertd668e /UG_TITLE=DNA segment, Chr 14, ERATO Doi 668, expressed	494.55	255.65	498.9	490.2	262.2	249.1	1.93448
1416001_a_at	gb:NM_028071.1 /DB_XREF=gi:19482159 /GEN=Clp-pending /FEA=FLmRNA /CNT=278 /TID=Mm.141741.1 /TIER=FL+Stack /STK=148 /UG=Mm.141741 /LL=72042 /DEF=Mus musculus coactosin-like protein (Clp-pending), mRNA. /PROD=coactosin-like protein /FL=gb:BC010249.1 gb:NM_028071.1	225.35	116.55	219.8	230.9	111.6	121.5	1.9335
1422302_s_at	gb:NM_008049.1 /DB_XREF=gi:6679872 /GEN=Ftl2 /FEA=FLmRNA /CNT=2 /TID=Mm.30357.1 /TIER=FL /STK=1 /UG=Mm.30357 /LL=14337 /DEF=Mus musculus ferritin light chain 2 (Ftl2), mRNA. /PROD=ferritin light chain 2 /FL=gb:NM_008049.1	5831.4	3024.5	5703.4	5959.4	2871.6	3177.4	1.92805
1416303_at	gb:BC018559.1 /DB_XREF=gi:17391331 /FEA=FLmRNA /CNT=260 /TID=Mm.21119.1 /TIER=FL+Stack /STK=100 /UG=Mm.21119 /LL=56722 /UG_GENE=Litaf-pending /DEF=Mus musculus, LPS-induced TNF-alpha factor, clone MGC:6569 IMAGE:2812674, mRNA, complete cds. /PROD=LPS-induced TNF-alpha factor /FL=gb:AF171100.1 gb:BC018559.1 gb:NM_019980.1	1580.4	820.45	1587.2	1573.6	839.4	801.5	1.92626
1435987_x_at	gb:BM570681 /DB_XREF=gi:18852658 /DB_XREF=ii01d02.x1 /CLONE=IMAGE:5940506 /FEA=EST /CNT=13 /TID=Mm.86556.1 /TIER=Stack /STK=12 /UG=Mm.86556 /UG_TITLE=ESTs	62.15	32.3	61.1	63.2	32	32.6	1.92415
1418427_at	gb:NM_008448.1 /DB_XREF=gi:6680571 /GEN=Kif5b /FEA=FLmRNA /CNT=397 /TID=Mm.3380.1 /TIER=FL+Stack /STK=23 /UG=Mm.3380 /LL=16573 /DEF=Mus musculus kinesin family member 5B (Kif5b), mRNA. /PROD=kinesin family member 5B /FL=gb:NM_008448.1 gb:U86090.1	2991.45	1555.85	3000.2	2982.7	1636	1475.7	1.92271
1456037_x_at	gb:BB225012 /DB_XREF=gi:8893624 /DB_XREF=BB225012 /CLONE=A530089D06 /FEA=EST /CNT=19 /TID=Mm.15928.4 /TIER=Stack /STK=19 /UG=Mm.15928 /LL=50907 /UG_GENE=Preb /UG_TITLE=prolactin regulatory element binding	431.85	224.75	443.9	419.8	232.7	216.8	1.92147
1435129_at	gb:AW495875 /DB_XREF=gi:7066156 /DB_XREF=up47g06.x1 /CLONE=IMAGE:2749306 /FEA=EST /CNT=20 /TID=Mm.6355.2 /TIER=Stack /STK=20 /UG=Mm.6355 /LL=19244 /UG_GENE=Ptp4a2 /UG_TITLE=protein tyrosine phosphatase 4a2	917	477.25	951	883	451.1	503.4	1.92142
1449725_at	gb:AI324119 /DB_XREF=gi:4058548 /DB_XREF=mh23g03.x1 /CLONE=IMAGE:443380 /FEA=EST /CNT=1 /TID=Mm.170041.2 /TIER=ConsEnd /STK=0 /UG=Mm.170041 /LL=58872 /UG_GENE=AI324119 /UG_TITLE=EST AI324119	20.65	10.75	20.9	20.4	10.7	10.8	1.92093
1428497_at	gb:AA198634 /DB_XREF=gi:1794361 /DB_XREF=mu17d02.r1 /CLONE=IMAGE:639651 /FEA=mRNA /CNT=89 /TID=Mm.46606.1 /TIER=Stack /STK=8 /UG=Mm.46606 /LL=72360 /UG_GENE=2210413N07Rik /UG_TITLE=RIKEN cDNA 2210413N07 gene	197.5	102.85	196.2	198.8	93.8	111.9	1.92027
1423754_at	gb:BC010291.1 /DB_XREF=gi:16307487 /FEA=FLmRNA /CNT=207 /TID=Mm.141021.1 /TIER=FL+Stack /STK=126 /UG=Mm.141021 /LL=66141 /UG_GENE=1110004C05Rik /DEF=Mus musculus, RIKEN cDNA 1110004C05 gene, clone MGC:11751 IMAGE:3152819, mRNA, complete cds. /PROD=RIKEN cDNA 1110004C05 gene /FL=gb:BC010291.1 gb:AY082484.1	10697.9	5572.6	10625.8	10769.9	5315.7	5829.5	1.91972
1428622_at	gb:AK014624.1 /DB_XREF=gi:12852594 /FEA=mRNA /CNT=64 /TID=Mm.28016.1 /TIER=Stack /STK=29 /UG=Mm.28016 /LL=74573 /UG_GENE=4731402B04Rik /UG_TITLE=RIKEN cDNA 4731402B04 gene /DEF=Mus musculus 10 days neonate skin cDNA, RIKEN full-length enriched library, clone:4731402B04:unclassifiable, full insert sequence.	506	263.6	488.2	523.8	265.8	261.4	1.91958
1418344_at	gb:NM_021793.1 /DB_XREF=gi:11140832 /GEN=Tmem8 /FEA=FLmRNA /CNT=65 /TID=Mm.143826.1 /TIER=FL+Stack /STK=25 /UG=Mm.143826 /LL=60455 /DEF=Mus musculus transmembrane protein 8 (five membrane-spanning domains) (Tmem8), mRNA. /PROD=transmembrane protein 8 (five membrane-spanningdomains) /FL=gb:NM_021793.1 gb:AB045293.1	75.15	39.15	75.6	74.7	41.6	36.7	1.91954
1420493_a_at	gb:NM_024229.1 /DB_XREF=gi:13195653 /GEN=1110033E03Rik /FEA=FLmRNA /CNT=62 /TID=Mm.21439.1 /TIER=FL /STK=4 /UG=Mm.21439 /LL=68671 /DEF=Mus musculus RIKEN cDNA 1110033E03 gene (1110033E03Rik), mRNA. /PROD=RIKEN cDNA 1110033E03 /FL=gb:BC003473.1 gb:BC008276.1 gb:NM_024229.1	1396.5	727.95	1334.2	1458.8	722.8	733.1	1.9184
1448609_at	gb:BC005644.1 /DB_XREF=gi:13542900 /FEA=FLmRNA /CNT=150 /TID=Mm.15312.1 /TIER=FL+Stack /STK=53 /UG=Mm.15312 /LL=22117 /UG_GENE=Tst /DEF=Mus musculus, thiosulfate sulfurtransferase, mitochondrial, clone MGC:5996 IMAGE:3257034, mRNA, complete cds. /PROD=thiosulfate sulfurtransferase, mitochondrial /FL=gb:NM_009437.1 gb:BC005644.1 gb:U35741.1	1018.45	531.05	1061.5	975.4	533.7	528.4	1.9178
1415822_at	gb:NM_009128.1 /DB_XREF=gi:6677862 /GEN=Scd2 /FEA=FLmRNA /CNT=525 /TID=Mm.193096.1 /TIER=FL+Stack /STK=227 /UG=Mm.193096 /LL=20250 /DEF=Mus musculus stearoyl-Coenzyme A desaturase 2 (Scd2), mRNA. /PROD=stearoyl-Coenzyme A desaturase 2 /FL=gb:NM_009128.1 gb:M26270.1	1357.1	708.15	1330.3	1383.9	694.6	721.7	1.9164
1416530_a_at	gb:BC003788.1 /DB_XREF=gi:13277800 /FEA=FLmRNA /CNT=135 /TID=Mm.17932.1 /TIER=FL+Stack /STK=83 /UG=Mm.17932 /LL=18950 /UG_GENE=Pnp /DEF=Mus musculus, purine-nucleoside phosphorylase, clone MGC:6018 IMAGE:3600212, mRNA, complete cds. /PROD=purine-nucleoside phosphorylase /FL=gb:L11291.1 gb:L11290.1 gb:NM_013632.1 gb:U35374.1 gb:BC003788.1	2054.1	1072.1	2005.1	2103.1	1055	1089.2	1.91596
1448775_at	gb:NM_008328.1 /DB_XREF=gi:6680354 /GEN=Ifi203 /FEA=FLmRNA /CNT=129 /TID=Mm.18530.1 /TIER=FL+Stack /STK=40 /UG=Mm.18530 /LL=15950 /DEF=Mus musculus interferon activated gene 203 (Ifi203), mRNA. /PROD=interferon activated gene 203 /FL=gb:AF022371.1 gb:NM_008328.1	1033.1	539.45	1045.7	1020.5	519.1	559.8	1.9151
1419098_at	gb:AF093620.1 /DB_XREF=gi:3747063 /FEA=FLmRNA /CNT=55 /TID=Mm.4441.1 /TIER=FL /STK=1 /UG=Mm.4441 /LL=13830 /UG_GENE=Epb7.2 /DEF=Mus musculus stomatin mRNA, complete cds. /PROD=stomatin /FL=gb:U17297.1 gb:AF093620.1 gb:NM_013515.1	249.65	130.5	247.8	251.5	122.3	138.7	1.91303
1435861_at	gb:AI046802 /DB_XREF=gi:3295089 /DB_XREF=uh58h02.r1 /CLONE=IMAGE:1749651 /FEA=EST /CNT=176 /TID=Mm.25118.1 /TIER=Stack /STK=20 /UG=Mm.25118 /LL=97413 /UG_GENE=C87158 /UG_TITLE=expressed sequence C87158	90.05	47.1	89.4	90.7	46.6	47.6	1.91189
1438183_x_at	gb:AV253518 /DB_XREF=gi:6240977 /DB_XREF=AV253518 /CLONE=4921501E04 /FEA=EST /CNT=12 /TID=Mm.104920.3 /TIER=Stack /STK=12 /UG=Mm.104920 /LL=20322 /UG_GENE=Sdh1 /UG_TITLE=sorbitol dehydrogenase 1	2472.45	1293.3	2510.4	2434.5	1216.3	1370.3	1.91174
1424598_at	gb:BC021452.1 /DB_XREF=gi:18203916 /FEA=FLmRNA /CNT=56 /TID=Mm.157743.1 /TIER=FL+Stack /STK=23 /UG=Mm.157743 /LL=13209 /UG_GENE=Ddx6 /DEF=Mus musculus, DEAD (aspartate-glutamate-alanine-aspartate) box polypeptide 6, clone MGC:29113 IMAGE:5043599, mRNA, complete cds. /PROD=DEAD (aspartate-glutamate-alanine-aspartate) boxpolypeptide 6 /FL=gb:BC021452.1	1096.35	573.6	1127.4	1065.3	545.5	601.7	1.91135
1448351_at	gb:NM_011778.1 /DB_XREF=gi:6753493 /GEN=Coro1b /FEA=FLmRNA /CNT=209 /TID=Mm.28652.1 /TIER=FL+Stack /STK=87 /UG=Mm.28652 /LL=23789 /DEF=Mus musculus coronin, actin binding protein 1B (Coro1b), mRNA. /PROD=coronin, actin binding protein 1B /FL=gb:NM_011778.1 gb:AF143956.1	1183.05	619.15	1216.3	1149.8	653.6	584.7	1.91076
1434411_at	gb:BB114398 /DB_XREF=gi:16261775 /DB_XREF=BB114398 /CLONE=9530045O15 /FEA=EST /CNT=39 /TID=Mm.41777.1 /TIER=Stack /STK=33 /UG=Mm.41777 /LL=102813 /UG_GENE=AW743884 /UG_TITLE=expressed sequence AW743884	110.25	57.7	110.7	109.8	56.9	58.5	1.91075
1429119_at	gb:AK005287.1 /DB_XREF=gi:12837738 /FEA=mRNA /CNT=25 /TID=Mm.180162.1 /TIER=Stack /STK=11 /UG=Mm.180162 /LL=68993 /UG_GENE=1500019E20Rik /UG_TITLE=RIKEN cDNA 1500019E20 gene /DEF=Mus musculus adult male cerebellum cDNA, RIKEN full-length enriched library, clone:1500019E20:LipaseAcylhydrolase with GDSL-like motif containing protein, full insert sequence.	1235.6	647.8	1235.8	1235.4	657.6	638	1.90738
1454898_s_at	gb:AU016407 /DB_XREF=gi:3371411 /DB_XREF=AU016407 /CLONE=J0724F08 /FEA=EST /CNT=41 /TID=Mm.27681.2 /TIER=Stack /STK=37 /UG=Mm.27681 /LL=11491 /UG_GENE=Adam17 /UG_TITLE=a disintegrin and metalloproteinase domain 17	441.45	231.7	441.3	441.6	235.4	228	1.90527
1422748_at	gb:NM_015753.1 /DB_XREF=gi:7657694 /GEN=Zfhx1b /FEA=FLmRNA /CNT=37 /TID=Mm.37676.1 /TIER=FL+Stack /STK=15 /UG=Mm.37676 /LL=24136 /DEF=Mus musculus zinc finger homeobox 1b (Zfhx1b), mRNA. /PROD=zinc finger homeobox 1b /FL=gb:NM_015753.1 gb:AF033116.1	662.65	348.1	679.4	645.9	358.8	337.4	1.90362
1423261_at	gb:BB426248 /DB_XREF=gi:16423663 /DB_XREF=BB426248 /CLONE=C630001B03 /FEA=FLmRNA /CNT=37 /TID=Mm.11819.1 /TIER=Stack /STK=21 /UG=Mm.11819 /LL=78896 /UG_GENE=1500015O10Rik /UG_TITLE=RIKEN cDNA 1500015O10 gene /FL=gb:BC002254.1 gb:NM_024283.1	296.95	156.1	297.8	296.1	156.4	155.8	1.90231
1433445_x_at	gb:BI690696 /DB_XREF=gi:15653325 /DB_XREF=603314303F1 /CLONE=IMAGE:5354112 /FEA=EST /CNT=360 /TID=Mm.61526.4 /TIER=Stack /STK=202 /UG=Mm.61526 /LL=18514 /UG_GENE=Pbx1 /UG_TITLE=pre B-cell leukemia transcription factor 1	2160.05	1135.5	2120.9	2199.2	1123	1148	1.90229
1439256_x_at	gb:BB726971 /DB_XREF=gi:16110246 /DB_XREF=BB726971 /CLONE=E860021H04 /FEA=EST /CNT=9 /TID=Mm.1585.3 /TIER=Stack /STK=8 /UG=Mm.1585 /LL=83924 /UG_GENE=Tm7sf1 /UG_TITLE=transmembrane 7 superfamily member 1	426.1	224.35	416.7	435.5	221.9	226.8	1.89926
1420498_a_at	gb:NM_023118.1 /DB_XREF=gi:12963488 /GEN=Dab2 /FEA=FLmRNA /CNT=61 /TID=Mm.34248.1 /TIER=FL /STK=4 /UG=Mm.34248 /LL=13132 /DEF=Mus musculus disabled homolog 2 (Drosophila) (Dab2), mRNA. /PROD=disabled homolog 2 (Drosophila) /FL=gb:U18869.1 gb:NM_023118.1	1139.8	600.4	1131.5	1148.1	587.7	613.1	1.8984
1428147_at	gb:AK018739.1 /DB_XREF=gi:12858606 /FEA=mRNA /CNT=171 /TID=Mm.41792.1 /TIER=Stack /STK=93 /UG=Mm.41792 /LL=78885 /UG_GENE=0610011B16Rik /UG_TITLE=RIKEN cDNA 0610011B16 gene /DEF=Mus musculus adult male kidney cDNA, RIKEN full-length enriched library, clone:0610011B16:homolog to 70 KDA WD-REPEAT TUMOR-SPECIFIC ANTIGEN (FRAGMENT), full insert sequence.	295.9	156.2	290.1	301.7	151.3	161.1	1.89437
1416666_at	gb:NM_009255.1 /DB_XREF=gi:6678098 /GEN=Serpine2 /FEA=FLmRNA /CNT=173 /TID=Mm.3093.1 /TIER=FL+Stack /STK=75 /UG=Mm.3093 /LL=20720 /DEF=Mus musculus serine (or cysteine) proteinase inhibitor, clade E (nexin, plasminogen activator inhibitor type 1), member 2 (Serpine2), mRNA. /PROD=serine protease inhibitor 4 /FL=gb:NM_009255.1 gb:BC010675.1	1693.85	895.35	1710.1	1677.6	873.8	916.9	1.89183
1439825_at	gb:BB705351 /DB_XREF=gi:16054186 /DB_XREF=BB705351 /CLONE=7420476J22 /FEA=EST /CNT=9 /TID=Mm.216297.1 /TIER=ConsEnd /STK=6 /UG=Mm.216297 /UG_TITLE=ESTs	784.95	415.05	772.5	797.4	430.9	399.2	1.89122
1448450_at	gb:BC008610.1 /DB_XREF=gi:14250356 /FEA=FLmRNA /CNT=171 /TID=Mm.29460.1 /TIER=FL+Stack /STK=72 /UG=Mm.29460 /LL=11637 /UG_GENE=Ak2 /DEF=Mus musculus, adenylate kinase 2, clone MGC:5699 IMAGE:3584786, mRNA, complete cds. /PROD=adenylate kinase 2 /FL=gb:AB020202.1 gb:BC008610.1 gb:NM_016895.1	1232.95	652.25	1271.7	1194.2	666.9	637.6	1.8903
1427183_at	gb:BC023060.1 /DB_XREF=gi:18606201 /FEA=mRNA /CNT=19 /TID=Mm.44176.1 /TIER=Stack /STK=11 /UG=Mm.44176 /DEF=Mus musculus, Similar to EGF-containing fibulin-like extracellular matrix protein 1, clone IMAGE:5357328, mRNA, partial cds. /PROD=Similar to EGF-containing fibulin-likeextracellular matrix protein 1	670.6	354.9	681.2	660	355.1	354.7	1.88955
1431926_a_at	gb:AK016648.1 /DB_XREF=gi:12855500 /FEA=mRNA /CNT=1 /TID=Mm.33881.2 /TIER=ConsEnd /STK=0 /UG=Mm.33881 /LL=67998 /UG_GENE=1300010M03Rik /UG_TITLE=RIKEN cDNA 1300010M03 gene /DEF=Mus musculus adult male testis cDNA, RIKEN full-length enriched library, clone:4933404C01:homolog to CDNA: FLJ21267 FIS, CLONE COL01717, full insert sequence.	121.4	64.25	121.8	121	59.7	68.8	1.88949
1441356_at	gb:BB053802 /DB_XREF=gi:16259692 /DB_XREF=BB053802 /CLONE=6720466E06 /FEA=EST /CNT=5 /TID=Mm.190502.1 /TIER=ConsEnd /STK=4 /UG=Mm.190502 /UG_TITLE=ESTs, Weakly similar to ShcC (M.musculus)	45.65	24.3	45.7	45.6	22.3	26.3	1.8786
1450738_at	gb:NM_016705.1 /DB_XREF=gi:7710045 /GEN=Kif21a /FEA=FLmRNA /CNT=82 /TID=Mm.41379.1 /TIER=FL+Stack /STK=14 /UG=Mm.41379 /LL=16564 /DEF=Mus musculus kinesin family member 21A (Kif21a), mRNA. /PROD=kinesin family member 21A /FL=gb:NM_016705.1 gb:AF202892.1	869.35	463.65	858.6	880.1	485	442.3	1.87501
1434330_at	gb:BB114413 /DB_XREF=gi:15408070 /DB_XREF=BB114413 /CLONE=9530045P18 /FEA=EST /CNT=123 /TID=Mm.34483.1 /TIER=Stack /STK=34 /UG=Mm.34483 /UG_TITLE=ESTs, Weakly similar to C52B9.3.p (Caenorhabditis elegans) (C.elegans)	610.35	325.7	600.5	620.2	316.8	334.6	1.87396
1435290_x_at	gb:BE688749 /DB_XREF=gi:10076373 /DB_XREF=uw49d04.x1 /CLONE=IMAGE:3465319 /FEA=EST /CNT=20 /TID=Mm.175310.2 /TIER=Stack /STK=18 /UG=Mm.175310 /LL=14960 /UG_GENE=H2-Aa /UG_TITLE=histocompatibility 2, class II antigen A, alpha	5272.85	2814.55	5401.9	5143.8	2815.4	2813.7	1.87343
1416897_at	gb:NM_030253.1 /DB_XREF=gi:13384917 /GEN=BC003281 /FEA=FLmRNA /CNT=114 /TID=Mm.49074.1 /TIER=FL+Stack /STK=65 /UG=Mm.49074 /LL=80285 /DEF=Mus musculus hypothetical protein, MGC: 7868 (BC003281), mRNA. /PROD=hypothetical protein, MGC: 7868 /FL=gb:NM_030253.1 gb:BC003281.1	724	386.6	728.2	719.8	378.5	394.7	1.87274
1452431_s_at	gb:AF119253.1 /DB_XREF=gi:4884622 /GEN=H2-Ea /FEA=mRNA /CNT=20 /TID=Mm.15680.2 /TIER=ConsEnd /STK=0 /UG=Mm.15680 /LL=14968 /DEF=Mus musculus MHC class II antigen IE alpha (H2-Ea) mRNA, H2-Ea-nb1 allele, partial cds. /PROD=MHC class II antigen IE alpha	928.7	496.25	897.4	960	502.4	490.1	1.87144
1449265_at	gb:BC008152.1 /DB_XREF=gi:14198187 /FEA=FLmRNA /CNT=45 /TID=Mm.1051.1 /TIER=FL+Stack /STK=16 /UG=Mm.1051 /LL=12362 /UG_GENE=Casp1 /DEF=Mus musculus, caspase 1, clone MGC:6106 IMAGE:3583883, mRNA, complete cds. /PROD=caspase 1 /FL=gb:BC008152.1 gb:L28095.1 gb:NM_009807.1 gb:L03799.1	118.25	63.25	118.5	118	60.1	66.4	1.86957
1443361_at	gb:BB157573 /DB_XREF=gi:16268391 /DB_XREF=BB157573 /CLONE=A130036O06 /FEA=EST /CNT=3 /TID=Mm.214763.1 /TIER=ConsEnd /STK=3 /UG=Mm.214763 /UG_TITLE=ESTs	85.25	45.65	84.3	86.2	44.5	46.8	1.86747
1436689_a_at	gb:AV028069 /DB_XREF=gi:4807679 /DB_XREF=AV028069 /CLONE=1300017I04 /FEA=EST /CNT=8 /TID=Mm.29803.2 /TIER=Stack /STK=8 /UG=Mm.29803 /LL=56752 /UG_GENE=Aldh9a1 /UG_TITLE=aldehyde dehydrogenase 9, subfamily A1	2189.45	1173.85	2213.7	2165.2	1178.5	1169.2	1.86519
1443903_at	gb:BF471867 /DB_XREF=gi:11541050 /DB_XREF=UI-M-BH3-awu-b-12-0-UI.r1 /CLONE=UI-M-BH3-awu-b-12-0-UI /FEA=EST /CNT=10 /TID=Mm.150309.1 /TIER=ConsEnd /STK=2 /UG=Mm.150309 /UG_TITLE=ESTs	29	15.55	29.6	28.4	16.6	14.5	1.86495
1452161_at	gb:BB707122 /DB_XREF=gi:16055957 /DB_XREF=BB707122 /CLONE=7420497D14 /FEA=mRNA /CNT=248 /TID=Mm.21712.1 /TIER=Stack /STK=16 /UG=Mm.21712 /UG_TITLE=Mus musculus, clone IMAGE:3485144, mRNA	636.7	341.6	650.6	622.8	358.3	324.9	1.86388
1458381_at	gb:BB028501 /DB_XREF=gi:16258081 /DB_XREF=BB028501 /CLONE=5430407J11 /FEA=EST /CNT=9 /TID=Mm.110849.1 /TIER=ConsEnd /STK=2 /UG=Mm.110849 /UG_TITLE=ESTs	760.7	408.15	783.4	738	397.4	418.9	1.86378
1416612_at	gb:NM_009994.1 /DB_XREF=gi:6753567 /GEN=Cyp1b1 /FEA=FLmRNA /CNT=163 /TID=Mm.4443.1 /TIER=FL+Stack /STK=78 /UG=Mm.4443 /LL=13078 /DEF=Mus musculus cytochrome P450, 1b1, benz(a)anthracene inducible (Cyp1b1), mRNA. /PROD=cytochrome P450, 1b1, benz(a)anthraceneinducible /FL=gb:NM_009994.1 gb:U03283.1	503.3	270.25	486.3	520.3	261.3	279.2	1.86235
1448891_at	gb:BC016551.1 /DB_XREF=gi:16741468 /FEA=FLmRNA /CNT=73 /TID=Mm.45173.1 /TIER=FL+Stack /STK=33 /UG=Mm.45173 /LL=80891 /UG_GENE=Msr2 /DEF=Mus musculus, macrophage scavenger receptor 2, clone MGC:28009 IMAGE:3602803, mRNA, complete cds. /PROD=macrophage scavenger receptor 2 /FL=gb:NM_030707.1 gb:AF329486.1 gb:BC016551.1 gb:AF302046.1 gb:AB028174.1	385.4	206.95	374.2	396.6	202.2	211.7	1.86229
1455393_at	gb:BB009037 /DB_XREF=gi:15403220 /DB_XREF=BB009037 /CLONE=4732487C09 /FEA=EST /CNT=42 /TID=Mm.13787.2 /TIER=Stack /STK=14 /UG=Mm.13787 /LL=12870 /UG_GENE=Cp /UG_TITLE=ceruloplasmin	1039.55	558.25	1067.4	1011.7	527.8	588.7	1.86216
1423488_at	gb:AK011418.1 /DB_XREF=gi:12847528 /FEA=FLmRNA /CNT=142 /TID=Mm.38791.1 /TIER=Stack /STK=15 /UG=Mm.38791 /LL=67468 /UG_GENE=Mmd /UG_TITLE=monocyte to macrophage differentiation-associated /DEF=Mus musculus 10 days embryo whole body cDNA, RIKEN full-length enriched library, clone:2610016F14:homolog to MONOCYTE TO MACROPHAGE DIFFERENTIATION PROTEIN, full insert sequence. /FL=gb:NM_026178.1 gb:BC021…	1287.65	691.75	1249.8	1325.5	722.2	661.3	1.86144
1459238_at	gb:AV319481 /DB_XREF=gi:16394866 /DB_XREF=AV319481 /CLONE=6030406G17 /FEA=EST /CNT=2 /TID=Mm.218500.1 /TIER=ConsEnd /STK=2 /UG=Mm.218500 /UG_TITLE=ESTs	204.15	109.7	206.3	202	102.2	117.2	1.86098
1437889_x_at	gb:AI931862 /DB_XREF=gi:5668347 /DB_XREF=ul67a07.x1 /CLONE=IMAGE:2135604 /FEA=EST /CNT=18 /TID=Mm.2608.2 /TIER=Stack /STK=13 /UG=Mm.2608 /LL=12111 /UG_GENE=Bgn /UG_TITLE=biglycan	7266.05	3904.55	7093.8	7438.3	4138.9	3670.2	1.86092
1425039_at	gb:BC020152.1 /DB_XREF=gi:18044899 /FEA=FLmRNA /CNT=15 /TID=Mm.33169.1 /TIER=FL+Stack /STK=8 /UG=Mm.33169 /DEF=Mus musculus, Similar to integrin, beta-like 1 (with EGF-like repeat domains), clone MGC:28057 IMAGE:3708340, mRNA, complete cds. /PROD=Similar to integrin, beta-like 1 (with EGF-likerepeat domains) /FL=gb:BC020152.1	363.5	195.45	358.7	368.3	204.1	186.8	1.85981
1416301_a_at	gb:NM_007897.1 /DB_XREF=gi:6681252 /GEN=Ebf /FEA=FLmRNA /CNT=236 /TID=Mm.4366.1 /TIER=FL+Stack /STK=100 /UG=Mm.4366 /LL=13591 /DEF=Mus musculus early B-cell factor (Ebf), mRNA. /PROD=early B-cell factor /FL=gb:NM_007897.1 gb:L12147.1	680.9	366.45	709.4	652.4	369	363.9	1.8581
1448553_at	gb:NM_080728.1 /DB_XREF=gi:18859640 /GEN=Myh7 /FEA=FLmRNA /CNT=120 /TID=Mm.155714.1 /TIER=FL+Stack /STK=59 /UG=Mm.155714 /LL=140781 /DEF=Mus musculus myosin, heavy polypeptide 7, cardiac muscle, beta (Myh7), mRNA. /PROD=myosin, heavy polypeptide 7, cardiac muscle,beta /FL=gb:NM_080728.1 gb:AY056464.1	7936	4274.6	7763.2	8108.8	4104.6	4444.6	1.85655
1428107_at	gb:AK004519.1 /DB_XREF=gi:12835741 /FEA=mRNA /CNT=152 /TID=Mm.21446.1 /TIER=Stack /STK=112 /UG=Mm.21446 /LL=68890 /UG_GENE=1190008F14Rik /UG_TITLE=RIKEN cDNA 1190008F14 gene /DEF=Mus musculus 18 days embryo whole body cDNA, RIKEN full-length enriched library, clone:1190008F14:unclassifiable transcript, full insert sequence.	1251.45	674.35	1251.1	1251.8	681.9	666.8	1.85579
1430778_a_at	gb:AK020876.1 /DB_XREF=gi:12861594 /GEN=Nubp1 /FEA=mRNA /CNT=4 /TID=Mm.29037.2 /TIER=ConsEnd /STK=1 /UG=Mm.29037 /LL=26425 /UG_TITLE=nucleotide binding protein 1 /DEF=Mus musculus adult retina cDNA, RIKEN full-length enriched library, clone:A930019G03:nucleotide binding protein 1, full insert sequence.	143.15	77.2	148.3	138	76.8	77.6	1.85427
1448323_a_at	gb:BC019502.1 /DB_XREF=gi:18044514 /FEA=FLmRNA /CNT=224 /TID=Mm.2608.1 /TIER=FL+Stack /STK=91 /UG=Mm.2608 /LL=12111 /UG_GENE=Bgn /DEF=Mus musculus, biglycan, clone MGC:28669 IMAGE:4237268, mRNA, complete cds. /PROD=biglycan /FL=gb:BC005452.1 gb:NM_007542.2 gb:L20276.1 gb:BC019502.1	5943.75	3207.3	5991.6	5895.9	3325.3	3089.3	1.85319
1420479_a_at	gb:BG064031 /DB_XREF=gi:12546594 /DB_XREF=H3014G03-3 /CLONE=H3014G03 /FEA=FLmRNA /CNT=450 /TID=Mm.3797.1 /TIER=Stack /STK=10 /UG=Mm.3797 /LL=53605 /UG_GENE=Nap1l1 /UG_TITLE=nucleosome assembly protein 1-like 1 /FL=gb:D12618.1 gb:NM_015781.1	767.7	414.7	754	781.4	413.3	416.1	1.85122
1437401_at	gb:BG075165 /DB_XREF=gi:12557734 /DB_XREF=H3144A06-3 /CLONE=H3144A06 /FEA=EST /CNT=36 /TID=Mm.2770.4 /TIER=Stack /STK=18 /UG=Mm.2770 /LL=16000 /UG_GENE=Igf1 /UG_TITLE=insulin-like growth factor 1	796.6	430.4	791.9	801.3	422	438.8	1.85084
1427937_at	gb:BB400843 /DB_XREF=gi:15411794 /DB_XREF=BB400843 /CLONE=C330020E23 /FEA=mRNA /CNT=97 /TID=Mm.41102.1 /TIER=Stack /STK=16 /UG=Mm.41102 /LL=67048 /UG_GENE=2610030H06Rik /UG_TITLE=RIKEN cDNA 2610030H06 gene	400.2	216.25	401.1	399.3	213.6	218.9	1.85064
1440801_s_at	gb:BB391602 /DB_XREF=gi:9114556 /DB_XREF=BB391602 /CLONE=C230075D03 /FEA=EST /CNT=5 /TID=Mm.133170.1 /TIER=ConsEnd /STK=5 /UG=Mm.133170 /UG_TITLE=ESTs, Weakly similar to BETA-ADRENERGIC RECEPTOR KINASE 2 (R.norvegicus)	191.35	103.55	188.7	194	103.3	103.8	1.8479
1431055_a_at	gb:AK010399.1 /DB_XREF=gi:12845814 /FEA=mRNA /CNT=12 /TID=Mm.29101.2 /TIER=ConsEnd /STK=0 /UG=Mm.29101 /LL=71982 /UG_GENE=2410004M09Rik /UG_TITLE=RIKEN cDNA 2410004M09 gene /DEF=Mus musculus ES cells cDNA, RIKEN full-length enriched library, clone:2410004M09:homolog to SORTING NEXIN 10, full insert sequence.	467.45	253.25	481.3	453.6	241.7	264.8	1.8458
1419276_at	gb:AF339910.1 /DB_XREF=gi:15099944 /GEN=Enpp1 /FEA=FLmRNA /CNT=52 /TID=Mm.27254.1 /TIER=FL+Stack /STK=11 /UG=Mm.27254 /LL=18605 /DEF=Mus musculus ectonucleotide pyrophosphatasephosphodiesterase 1 allotype b (Enpp1) mRNA, Enpp1-b allele, complete cds. /PROD=ectonucleotide pyrophosphatasephosphodiesterase1 allotype b /FL=gb:J02700.2 gb:NM_008813.2 gb:AF339910.1	147.25	79.8	150.8	143.7	76.2	83.4	1.84524
1416130_at	gb:BE630020 /DB_XREF=gi:9912708 /DB_XREF=uu39c03.x1 /CLONE=IMAGE:3374308 /FEA=FLmRNA /CNT=297 /TID=Mm.648.1 /TIER=Stack /STK=11 /UG=Mm.648 /LL=19122 /UG_GENE=Prnp /UG_TITLE=prion protein /FL=gb:NM_011170.1 gb:BC006703.1 gb:M13685.1	1916.9	1041.35	1924.8	1909	1085.3	997.4	1.84078
1451931_x_at	gb:M69068.1 /DB_XREF=gi:199791 /FEA=FLmRNA /CNT=1 /TID=Mm.33263.5 /TIER=FL /STK=1 /UG=Mm.33263 /LL=14964 /UG_GENE=H2-D1 /DEF=Mus musculus mRNA, complete cds. /PROD=unnamed /FL=gb:M69068.1	3667.1	1999.05	3731.6	3602.6	1974.6	2023.5	1.83442
1437380_x_at	gb:BB558114 /DB_XREF=gi:9644480 /DB_XREF=BB558114 /CLONE=E330032F04 /FEA=EST /CNT=20 /TID=Mm.24365.5 /TIER=Stack /STK=19 /UG=Mm.24365 /LL=66851 /UG_GENE=0610042A05Rik /UG_TITLE=RIKEN cDNA 0610042A05 gene	1713.35	935.2	1709.6	1717.1	988.5	881.9	1.83207
1448777_at	gb:NM_008564.1 /DB_XREF=gi:6678825 /GEN=Mcmd2 /FEA=FLmRNA /CNT=145 /TID=Mm.16711.1 /TIER=FL+Stack /STK=40 /UG=Mm.16711 /LL=17216 /DEF=Mus musculus mini chromosome maintenance deficient 2 (S. cerevisiae) (Mcmd2), mRNA. /PROD=mini chromosome maintenance deficient 2 (S.cerevisiae) /FL=gb:NM_008564.1 gb:D86725.1 gb:AF004105.1	186.95	102.05	181.4	192.5	99.6	104.5	1.83195
1416959_at	gb:NM_011584.1 /DB_XREF=gi:17737272 /GEN=Thra /FEA=FLmRNA /CNT=152 /TID=Mm.26587.1 /TIER=FL /STK=2 /UG=Mm.26587 /LL=21833 /DEF=Mus musculus thyroid hormone receptor alpha (Thra), mRNA. /PROD=thyroid hormone receptor alpha /FL=gb:U12142.1 gb:NM_011584.1 gb:BC008556.1	70.25	38.35	70	70.5	40.9	35.8	1.83181
1417513_at	gb:AI255184 /DB_XREF=gi:3862709 /DB_XREF=ui32d08.y1 /CLONE=IMAGE:1853007 /FEA=FLmRNA /CNT=132 /TID=Mm.35796.1 /TIER=Stack /STK=19 /UG=Mm.35796 /LL=14020 /UG_GENE=Evi5 /UG_TITLE=ecotropic viral integration site 5 /FL=gb:U53586.1 gb:NM_007964.1	1123.75	613.75	1145.5	1102	605	622.5	1.83096
1440108_at	gb:BM964154 /DB_XREF=gi:19547574 /DB_XREF=UI-M-EQ0-bvu-e-19-0-UI.r1 /CLONE=IMAGE:5697018 /FEA=EST /CNT=6 /TID=Mm.101410.1 /TIER=ConsEnd /STK=6 /UG=Mm.101410 /UG_TITLE=ESTs	103.75	56.7	100.4	107.1	55.6	57.8	1.82981
1434354_at	gb:BB549292 /DB_XREF=gi:16447788 /DB_XREF=BB549292 /CLONE=E230014O21 /FEA=EST /CNT=49 /TID=Mm.30026.1 /TIER=Stack /STK=34 /UG=Mm.30026 /UG_TITLE=ESTs, Weakly similar to FIG1 MOUSE FIG-1 PROTEIN PRECURSOR (M.musculus)	3183.6	1739.95	3262.9	3104.3	1676.4	1803.5	1.82971
1427260_a_at	gb:X53753.1 /DB_XREF=gi:54911 /FEA=mRNA /CNT=434 /TID=Mm.17306.2 /TIER=Stack /STK=20 /UG=Mm.17306 /LL=59069 /UG_GENE=Tpm3 /UG_TITLE=tropomyosin 3, gamma /DEF=Mouse mRNA for nonmuscle tropomyosin 5.	2783.2	1521.45	2796.1	2770.3	1593.2	1449.7	1.82931
1424332_at	gb:AF422144.1 /DB_XREF=gi:18141127 /FEA=FLmRNA /CNT=73 /TID=Mm.28923.1 /TIER=FL /STK=1 /UG=Mm.28923 /LL=224624 /UG_GENE=Rar3 /DEF=Mus musculus SOCS box containing protein RAR3 mRNA, complete cds. /PROD=SOCS box containing protein RAR3 /FL=gb:BC027008.1 gb:AF422144.1	64.6	35.35	65.3	63.9	35.7	35	1.82744
1423835_at	gb:BC018484.1 /DB_XREF=gi:17391142 /FEA=FLmRNA /CNT=161 /TID=Mm.21082.1 /TIER=FL+Stack /STK=95 /UG=Mm.21082 /DEF=Mus musculus, Similar to hypothetical protein MGC2555, clone MGC:29018 IMAGE:3481880, mRNA, complete cds. /PROD=Similar to hypothetical protein MGC2555 /FL=gb:BC018484.1	102.85	56.3	99.3	106.4	55.8	56.8	1.82682
1450355_a_at	gb:NM_007599.1 /DB_XREF=gi:6680841 /GEN=Capg /FEA=FLmRNA /CNT=2 /TID=Mm.18626.1 /TIER=FL /STK=2 /UG=Mm.18626 /LL=12332 /DEF=Mus musculus capping protein (actin filament), gelsolin-like (Capg), mRNA. /PROD=capping protein (actin filament), gelsolin-like /FL=gb:NM_007599.1	509.1	279.45	517.5	500.7	282.4	276.5	1.82179
1417419_at	gb:M64403.1 /DB_XREF=gi:192877 /GEN=CYL-1 /FEA=FLmRNA /CNT=364 /TID=Mm.22288.1 /TIER=FL+Stack /STK=25 /UG=Mm.22288 /LL=12443 /DEF=Mus domesticus cyclin-like protein (induced by colony-stimulating factor 1) (CYL-1) mRNA, complete cds. /PROD=cyclin-like protein /FL=gb:M64403.1 gb:NM_007631.1	411.6	226.1	419.3	403.9	213.8	238.4	1.82043
1448489_at	gb:NM_133880.1 /DB_XREF=gi:19527095 /GEN=AI507170 /FEA=FLmRNA /CNT=127 /TID=Mm.22116.1 /TIER=FL+Stack /STK=67 /UG=Mm.22116 /LL=100163 /DEF=Mus musculus expressed sequence AI507170 (AI507170), mRNA. /PROD=expressed sequence AI507170 /FL=gb:BC021890.1 gb:NM_133880.1 gb:BC025495.1	784.25	431.35	751.6	816.9	428.1	434.6	1.81813
1454963_at	gb:BQ127172 /DB_XREF=gi:20201083 /DB_XREF=ii60f05.x1 /CLONE=IMAGE:5946009 /FEA=EST /CNT=45 /TID=Mm.1486.3 /TIER=Stack /STK=32 /UG=Mm.1486 /LL=11843 /UG_GENE=Arf4 /UG_TITLE=ADP-ribosylation factor 4	328.05	180.9	328.7	327.4	170.7	191.1	1.81343
1426219_at	gb:M62361.1 /DB_XREF=gi:200941 /FEA=FLmRNA /CNT=466 /TID=Mm.1779.1 /TIER=FL+Stack /STK=49 /UG=Mm.1779 /LL=20280 /UG_GENE=Scp2 /DEF=Mus musculus sterol carrier protein-2 (SCP-2) gene, complete cds. /PROD=sterol carrier protein-2 /FL=gb:M91458.1 gb:BC018384.1 gb:M62361.1	9120.2	5032.3	8851.4	9389	4900.6	5164	1.81233
1436200_at	gb:BE956940 /DB_XREF=gi:10601988 /DB_XREF=UI-M-BG2-bbq-a-07-0-UI.s1 /CLONE=UI-M-BG2-bbq-a-07-0-UI /FEA=EST /CNT=15 /TID=Mm.30731.1 /TIER=Stack /STK=10 /UG=Mm.30731 /LL=102994 /UG_GENE=AU023707 /UG_TITLE=expressed sequence AU023707	90.2	49.8	94	86.4	50.8	48.8	1.81124
1417009_at	gb:NM_023143.1 /DB_XREF=gi:12963528 /GEN=C1r /FEA=FLmRNA /CNT=148 /TID=Mm.24276.1 /TIER=FL+Stack /STK=60 /UG=Mm.24276 /LL=50909 /DEF=Mus musculus complement component 1, r subcomponent (C1r), mRNA. /PROD=complement component 1, r subcomponent /FL=gb:AF148216.1 gb:NM_023143.1 gb:BC004637.1	631.45	348.7	625.7	637.2	367.6	329.8	1.81087
1424067_at	gb:BC008626.1 /DB_XREF=gi:14250386 /FEA=FLmRNA /CNT=103 /TID=Mm.28973.1 /TIER=FL+Stack /STK=57 /UG=Mm.28973 /LL=15894 /UG_GENE=Icam1 /DEF=Mus musculus, Similar to intercellular adhesion molecule, clone MGC:6195 IMAGE:3588949, mRNA, complete cds. /PROD=Similar to intercellular adhesion molecule /FL=gb:BC008626.1 gb:M31585.1	536.75	296.55	537.3	536.2	280.8	312.3	1.80998
1451276_at	gb:BG066858 /DB_XREF=gi:12549427 /DB_XREF=H3047G07-3 /CLONE=H3047G07 /FEA=FLmRNA /CNT=111 /TID=Mm.34798.1 /TIER=Stack /STK=16 /UG=Mm.34798 /LL=75089 /UG_GENE=4930506D01Rik /UG_TITLE=RIKEN cDNA 4930506D01 gene /FL=gb:BC006745.1	415.7	229.85	424.4	407	226.2	233.5	1.80857
1424308_at	gb:BC017615.1 /DB_XREF=gi:17160891 /FEA=FLmRNA /CNT=95 /TID=Mm.86818.1 /TIER=FL+Stack /STK=38 /UG=Mm.86818 /LL=94249 /UG_GENE=Slc24a3 /DEF=Mus musculus, Similar to solute carrier family 24 (sodiumpotassiumcalcium exchanger), member 3, clone MGC:27686 IMAGE:4914291, mRNA, complete cds. /PROD=Similar to solute carrier family 24(sodiumpotassiumcalcium exchanger), member 3 /FL=gb:BC017615.1	275.3	152.35	280.4	270.2	141.1	163.6	1.80702
1419208_at	gb:NM_007746.1 /DB_XREF=gi:6678797 /GEN=Map3k8 /FEA=FLmRNA /CNT=20 /TID=Mm.3275.1 /TIER=FL+Stack /STK=12 /UG=Mm.3275 /LL=26410 /DEF=Mus musculus mitogen activated protein kinase kinase kinase 8 (Map3k8), mRNA. /PROD=mitogen activated protein kinase kinase kinase8 /FL=gb:NM_007746.1	51.95	28.75	52.7	51.2	28.2	29.3	1.80696
1426690_a_at	gb:AI326423 /DB_XREF=gi:4060852 /DB_XREF=mm45e05.x1 /CLONE=IMAGE:524480 /FEA=mRNA /CNT=294 /TID=Mm.214958.1 /TIER=Stack /STK=113 /UG=Mm.214958 /LL=20787 /UG_GENE=Srebf1 /UG_TITLE=sterol regulatory element binding factor 1	1312.55	726.5	1332.7	1292.4	736.2	716.8	1.80668
1419688_at	gb:BC023448.1 /DB_XREF=gi:19483875 /FEA=FLmRNA /CNT=22 /TID=Mm.101421.1 /TIER=FL /STK=7 /UG=Mm.101421 /LL=23888 /UG_GENE=Gpc6 /DEF=Mus musculus, Similar to glypican 6, clone MGC:32221 IMAGE:5008374, mRNA, complete cds. /PROD=Similar to glypican 6 /FL=gb:AF105268.1 gb:BC023448.1 gb:NM_011821.1	169.5	93.9	171.5	167.5	100.1	87.7	1.80511
1416234_at	gb:NM_133807.1 /DB_XREF=gi:19527025 /GEN=AA959742 /FEA=FLmRNA /CNT=266 /TID=Mm.28892.1 /TIER=FL+Stack /STK=109 /UG=Mm.28892 /LL=98238 /DEF=Mus musculus expressed sequence AA959742 (AA959742), mRNA. /PROD=expressed sequence AA959742 /FL=gb:NM_133807.1 gb:BC006877.1	1503.7	833.05	1508.1	1499.3	807.2	858.9	1.80505
1449183_at	gb:NM_007744.1 /DB_XREF=gi:6680981 /GEN=Comt /FEA=FLmRNA /CNT=84 /TID=Mm.35853.1 /TIER=FL+Stack /STK=19 /UG=Mm.35853 /LL=12846 /DEF=Mus musculus catechol-O-methyltransferase (Comt), mRNA. /PROD=catechol-O-methyltransferase /FL=gb:AF076156.1 gb:NM_007744.1 gb:BC010402.1	6724.35	3726.5	6503.7	6945	3717.5	3735.5	1.80447
1431035_at	gb:AW988556 /DB_XREF=gi:8183734 /DB_XREF=ug08h09.y1 /CLONE=IMAGE:1531073 /FEA=mRNA /CNT=18 /TID=Mm.87417.1 /TIER=ConsEnd /STK=0 /UG=Mm.87417 /LL=67346 /UG_GENE=1700066F09Rik /UG_TITLE=RIKEN cDNA 1700066F09 gene	140.7	78	141.2	140.2	83.4	72.6	1.80385
1426774_at	gb:BM227980 /DB_XREF=gi:17790458 /DB_XREF=K0253C12-3 /CLONE=K0253C12 /FEA=mRNA /CNT=121 /TID=Mm.29894.1 /TIER=Stack /STK=70 /UG=Mm.29894 /UG_TITLE=Mus musculus, Similar to hypothetical protein FLJ22693, clone IMAGE:5059780, mRNA, partial cds	862.1	479	833.7	890.5	474.8	483.2	1.79979
1438385_s_at	gb:BB068040 /DB_XREF=gi:8525454 /DB_XREF=BB068040 /CLONE=8030469I16 /FEA=EST /CNT=11 /TID=Mm.29122.5 /TIER=Stack /STK=11 /UG=Mm.29122 /LL=59052 /UG_GENE=0610012D09Rik /UG_TITLE=RIKEN cDNA 0610012D09 gene	648.25	360.25	675.8	620.7	360.4	360.1	1.79944
1449442_at	gb:NM_011068.1 /DB_XREF=gi:6755033 /GEN=Pex11a /FEA=FLmRNA /CNT=79 /TID=Mm.20615.1 /TIER=FL+Stack /STK=10 /UG=Mm.20615 /LL=18631 /DEF=Mus musculus peroxisomal biogenesis factor 11a (Pex11a), mRNA. /PROD=peroxisomal biogenesis factor 11a /FL=gb:BC023439.1 gb:AF093669.1 gb:NM_011068.1	1571.5	874.15	1585	1558	929.3	819	1.79775
1420249_s_at	gb:AV084904 /DB_XREF=gi:5216352 /DB_XREF=AV084904 /CLONE=2310009A22 /FEA=EST /CNT=1 /TID=Mm.218266.1 /TIER=ConsEnd /STK=1 /UG=Mm.218266 /UG_TITLE=EST	334.35	186	344.7	324	196.2	175.8	1.79758
1427404_x_at	gb:BC004017.1 /DB_XREF=gi:13278411 /FEA=mRNA /CNT=45 /TID=Mm.90587.2 /TIER=ConsEnd /STK=1 /UG=Mm.90587 /LL=13806 /UG_GENE=Eno1 /DEF=Mus musculus, Similar to enolase 1, alpha non-neuron, clone IMAGE:3493993, mRNA, partial cds. /PROD=Similar to enolase 1, alpha non-neuron	5925.05	3297.2	5828.9	6021.2	3281.5	3312.9	1.79699
1436337_at	gb:BF453911 /DB_XREF=gi:11520080 /DB_XREF=maa60d03.x1 /CLONE=IMAGE:3821213 /FEA=EST /CNT=27 /TID=Mm.22480.2 /TIER=Stack /STK=9 /UG=Mm.22480 /LL=23857 /UG_GENE=Dmtf1 /UG_TITLE=cyclin D binding myb-like transcription factor 1	592.55	330.45	609.5	575.6	338.9	322	1.79316
1457213_a_at	gb:AV276089 /DB_XREF=gi:16390781 /DB_XREF=AV276089 /CLONE=4932432J21 /FEA=EST /CNT=5 /TID=Mm.9747.1 /TIER=ConsEnd /STK=5 /UG=Mm.9747 /UG_TITLE=ESTs, Weakly similar to KDGA MOUSE DIACYLGLYCEROL KINASE, ALPHA (M.musculus)	105.55	59	106.2	104.9	63.2	54.8	1.78898
1451780_at	gb:AF068182.1 /DB_XREF=gi:3406752 /FEA=FLmRNA /CNT=16 /TID=Mm.9749.1 /TIER=FL /STK=1 /UG=Mm.9749 /LL=17060 /UG_GENE=Ly57 /DEF=Mus musculus B cell linker protein BLNK mRNA, complete cds. /PROD=B cell linker protein BLNK /FL=gb:AF068182.1 gb:AB015290.1	222.15	124.2	223.1	221.2	126	122.4	1.78865
1447735_x_at	gb:BB360470 /DB_XREF=gi:9072298 /DB_XREF=BB360470 /CLONE=C030047F02 /FEA=EST /CNT=2 /TID=Mm.138114.1 /TIER=ConsEnd /STK=2 /UG=Mm.138114 /UG_TITLE=ESTs	35.2	19.75	34.8	35.6	19.7	19.8	1.78228
1437279_x_at	gb:BB533095 /DB_XREF=gi:9585024 /DB_XREF=BB533095 /CLONE=E030028F02 /FEA=EST /CNT=21 /TID=Mm.2580.2 /TIER=Stack /STK=21 /UG=Mm.2580 /LL=20969 /UG_GENE=Sdc1 /UG_TITLE=syndecan 1	295.4	165.85	298.9	291.9	170.6	161.1	1.78113
1456728_x_at	gb:BB504570 /DB_XREF=gi:9493364 /DB_XREF=BB504570 /CLONE=D630049D05 /FEA=EST /CNT=8 /TID=Mm.4927.3 /TIER=Stack /STK=8 /UG=Mm.4927 /LL=11428 /UG_GENE=Aco1 /UG_TITLE=aconitase 1	1748.9	982.4	1750.5	1747.3	939.6	1025.2	1.78023
1448309_at	gb:AF242857.1 /DB_XREF=gi:7542591 /FEA=FLmRNA /CNT=223 /TID=Mm.3256.1 /TIER=FL /STK=1 /UG=Mm.3256 /LL=55946 /UG_GENE=Ap3m1 /DEF=Mus musculus clathrin adaptor protein mu3A mRNA, complete cds. /PROD=clathrin adaptor protein mu3A /FL=gb:BC024595.1 gb:NM_018829.2 gb:AF242857.1	303	170.25	302.2	303.8	179	161.5	1.77974
1448894_at	gb:NM_008012.1 /DB_XREF=gi:6679790 /GEN=Fgfrp /FEA=FLmRNA /CNT=55 /TID=Mm.5378.1 /TIER=FL+Stack /STK=33 /UG=Mm.5378 /LL=14187 /DEF=Mus musculus fibroblast growth factor regulated protein (Fgfrp), mRNA. /PROD=fibroblast growth factor regulated protein /FL=gb:NM_008012.1 gb:BC005789.1 gb:U04204.1	560.85	315.15	553.8	567.9	308	322.3	1.77963
1422005_at	gb:M93567.1 /DB_XREF=gi:200209 /GEN=65 kD protein kinase /FEA=FLmRNA /CNT=22 /TID=Mm.807.1 /TIER=FL /STK=1 /UG=Mm.807 /LL=19106 /DEF=Mus musculus interferon-induced double-stranded RNA-activated p68 kinase mRNA, complete cds. /PROD=65 kD protein kinase /FL=gb:M65029.1 gb:M93567.1 gb:NM_011163.1 gb:BC016422.1	45.55	25.65	44.8	46.3	24.7	26.6	1.77583
1420621_a_at	gb:NM_007471.1 /DB_XREF=gi:6680707 /GEN=App /FEA=FLmRNA /CNT=97 /TID=Mm.15571.1 /TIER=FL /STK=3 /UG=Mm.15571 /LL=11820 /DEF=Mus musculus amyloid beta (A4) precursor protein (App), mRNA. /PROD=amyloid beta (A4) precursor protein /FL=gb:NM_007471.1 gb:U84012.1 gb:M18373.1	2317.25	1307.75	2297.3	2337.2	1273.7	1341.8	1.77194
1436319_at	gb:BB751459 /DB_XREF=gi:16155695 /DB_XREF=BB751459 /CLONE=G130205M14 /FEA=EST /CNT=32 /TID=Mm.77608.1 /TIER=Stack /STK=9 /UG=Mm.77608 /LL=98378 /UG_GENE=AI467640 /UG_TITLE=expressed sequence AI467640	371.35	209.7	387.5	355.2	209.3	210.1	1.77086
1421845_at	gb:NM_025673.1 /DB_XREF=gi:14140239 /GEN=Golph3 /FEA=FLmRNA /CNT=219 /TID=Mm.22435.1 /TIER=FL /STK=1 /UG=Mm.22435 /LL=66629 /DEF=Mus musculus golgi phosphoprotein 3 (Golph3), mRNA. /PROD=golgi phosphoprotein 3 /FL=gb:NM_025673.1	488.85	276.3	482.7	495	281.1	271.5	1.76927
1416452_at	gb:BC008119.1 /DB_XREF=gi:14198115 /FEA=FLmRNA /CNT=373 /TID=Mm.13694.1 /TIER=FL+Stack /STK=88 /UG=Mm.13694 /LL=18242 /UG_GENE=Oat /DEF=Mus musculus, ornithine aminotransferase, clone MGC:6239 IMAGE:3498240, mRNA, complete cds. /PROD=ornithine aminotransferase /FL=gb:NM_016978.1 gb:BC008119.1	6735.65	3809.2	6509	6962.3	3893.3	3725.1	1.76826
1417788_at	gb:NM_011430.1 /DB_XREF=gi:6755591 /GEN=Sncg /FEA=FLmRNA /CNT=69 /TID=Mm.22231.1 /TIER=FL+Stack /STK=36 /UG=Mm.22231 /LL=20618 /DEF=Mus musculus synuclein, gamma (Sncg), mRNA. /PROD=synuclein, gamma /FL=gb:AF017255.1 gb:NM_011430.1	252.8	143	256.1	249.5	147.6	138.4	1.76783
1439255_s_at	gb:BB726971 /DB_XREF=gi:16110246 /DB_XREF=BB726971 /CLONE=E860021H04 /FEA=EST /CNT=9 /TID=Mm.1585.3 /TIER=Stack /STK=8 /UG=Mm.1585 /LL=83924 /UG_GENE=Tm7sf1 /UG_TITLE=transmembrane 7 superfamily member 1	454.45	257.15	437.7	471.2	251.9	262.4	1.76726
1416762_at	gb:NM_009112.1 /DB_XREF=gi:6677832 /GEN=S100a10 /FEA=FLmRNA /CNT=159 /TID=Mm.1.1 /TIER=FL+Stack /STK=70 /UG=Mm.1 /LL=20194 /DEF=Mus musculus S100 calcium binding protein A10 (calpactin) (S100a10), mRNA. /PROD=S100 calcium binding protein A10 (calpactin) /FL=gb:NM_009112.1 gb:BC025044.1 gb:M16465.1	2232.45	1263.45	2276.4	2188.5	1346.2	1180.7	1.76695
1424874_a_at	gb:BC007472.1 /DB_XREF=gi:13938630 /FEA=FLmRNA /CNT=218 /TID=Mm.19117.2 /TIER=FL+Stack /STK=12 /UG=Mm.19117 /LL=19205 /UG_GENE=Ptbp1 /DEF=Mus musculus, Similar to polypyrimidine tract binding protein (heterogeneous nuclear ribonucleoprotein I), clone MGC:6238 IMAGE:3601527, mRNA, complete cds. /PROD=Similar to polypyrimidine tract binding protein(heterogeneous nuclear ribonucleoprotein I) /FL=gb:…	1727.4	978.05	1726.8	1728	981.1	975	1.76617
1458923_at	gb:AU023366 /DB_XREF=gi:3393713 /DB_XREF=AU023366 /CLONE=J0430H02 /FEA=EST /CNT=3 /TID=Mm.173618.1 /TIER=ConsEnd /STK=2 /UG=Mm.173618 /UG_TITLE=ESTs	28.7	16.25	28	29.4	15.6	16.9	1.76615
1455793_at	gb:BB766438 /DB_XREF=gi:16209758 /DB_XREF=BB766438 /CLONE=G370063P03 /FEA=EST /CNT=140 /TID=Mm.51259.1 /TIER=Stack /STK=87 /UG=Mm.51259 /LL=102308 /UG_GENE=AW213256 /UG_TITLE=expressed sequence AW213256	141.55	80.15	143.3	139.8	76.1	84.2	1.76606
1423597_at	gb:BB303874 /DB_XREF=gi:15411244 /DB_XREF=BB303874 /CLONE=B230107D19 /FEA=FLmRNA /CNT=81 /TID=Mm.33083.1 /TIER=Stack /STK=9 /UG=Mm.33083 /LL=11980 /UG_GENE=Atp8a1 /UG_TITLE=ATPase, aminophospholipid transporter (APLT), class I, type 8A, member 1 /FL=gb:NM_009727.1 gb:U75321.1	779.45	441.4	795.7	763.2	425.2	457.6	1.76586
1436892_at	gb:BB133520 /DB_XREF=gi:16266546 /DB_XREF=BB133520 /CLONE=9830106O05 /FEA=EST /CNT=46 /TID=Mm.205563.1 /TIER=Stack /STK=38 /UG=Mm.205563 /UG_TITLE=ESTs, Weakly similar to RU17_MOUSE U1 small nuclear ribonucleoprotein 70 kDa (U1 SNRNP 70 kDa) (snRNP70) (M.musculus)	173.25	98.15	169.8	176.7	97.6	98.7	1.76516
1450881_s_at	gb:BB325447 /DB_XREF=gi:16403566 /DB_XREF=BB325447 /CLONE=B430117A11 /FEA=FLmRNA /CNT=115 /TID=Mm.1585.1 /TIER=Stack /STK=36 /UG=Mm.1585 /LL=83924 /UG_GENE=Tm7sf1 /UG_TITLE=transmembrane 7 superfamily member 1 /FL=gb:BC003212.1 gb:NM_031999.1 gb:AF154337.1	429	243.35	435.3	422.7	244.5	242.2	1.76289
1426371_at	gb:AK014486.1 /DB_XREF=gi:12852374 /FEA=FLmRNA /CNT=216 /TID=Mm.147529.1 /TIER=Stack /STK=18 /UG=Mm.147529 /LL=67420 /UG_GENE=3732409C05Rik /UG_TITLE=RIKEN cDNA 3732409C05 gene /DEF=Mus musculus 14 days embryo liver cDNA, RIKEN full-length enriched library, clone:4432411H12:related to MALE STERILITY PROTEIN 2-LIKE PROTEIN, full insert sequence. /FL=gb:BC007178.1	275.35	156.25	276.2	274.5	167.2	145.3	1.76224
1449107_at	gb:NM_027722.1 /DB_XREF=gi:13386255 /GEN=4933436C10Rik /FEA=FLmRNA /CNT=320 /TID=Mm.24397.1 /TIER=FL+Stack /STK=22 /UG=Mm.24397 /LL=71207 /DEF=Mus musculus RIKEN cDNA 4933436C10 gene (4933436C10Rik), mRNA. /PROD=RIKEN cDNA 4933436C10 /FL=gb:NM_027722.1 gb:BC027209.1	1555.4	882.65	1546.4	1564.4	831.6	933.7	1.76219
1420502_at	gb:NM_009121.1 /DB_XREF=gi:6677848 /GEN=Sat /FEA=FLmRNA /CNT=20 /TID=Mm.2734.1 /TIER=FL /STK=4 /UG=Mm.2734 /LL=20229 /DEF=Mus musculus spermidinespermine N1-acetyl transferase (Sat), mRNA. /PROD=spermidinespermine N1-acetyl transferase /FL=gb:L10244.1 gb:NM_009121.1	1121.4	637.2	1118.4	1124.4	620.9	653.5	1.75989
1454133_s_at	gb:AK014957.1 /DB_XREF=gi:12853095 /FEA=mRNA /CNT=1 /TID=Mm.195585.1 /TIER=ConsEnd /STK=0 /UG=Mm.195585 /LL=70915 /UG_GENE=4921524H24Rik /UG_TITLE=RIKEN cDNA 4921524H24 gene /DEF=Mus musculus adult male testis cDNA, RIKEN full-length enriched library, clone:4921524H24:unclassifiable transcript, full insert sequence.	24.35	13.85	23.4	25.3	13.8	13.9	1.75812
1448452_at	gb:BG069095 /DB_XREF=gi:12551664 /DB_XREF=H3072F09-3 /CLONE=H3072F09 /FEA=FLmRNA /CNT=157 /TID=Mm.3182.1 /TIER=Stack /STK=20 /UG=Mm.3182 /LL=15900 /UG_GENE=Icsbp /UG_TITLE=interferon concensus sequence binding protein /FL=gb:BC005450.1 gb:M32489.1 gb:NM_008320.1	277.95	158.1	275.1	280.8	151.2	165	1.75806
1419456_at	gb:BC012247.1 /DB_XREF=gi:15126630 /FEA=FLmRNA /CNT=51 /TID=Mm.29180.1 /TIER=FL+Stack /STK=9 /UG=Mm.29180 /LL=67880 /UG_GENE=1810027P18Rik /DEF=Mus musculus, Similar to RIKEN cDNA 1810027P18 gene, clone MGC:19047 IMAGE:4189635, mRNA, complete cds. /PROD=Similar to RIKEN cDNA 1810027P18 gene /FL=gb:BC012247.1 gb:D89656.1 gb:NM_026428.1	813.1	462.7	806.8	819.4	462.3	463.1	1.75729
1449453_at	gb:D31788.1 /DB_XREF=gi:559368 /FEA=FLmRNA /CNT=38 /TID=Mm.24612.1 /TIER=FL+Stack /STK=10 /UG=Mm.24612 /LL=12182 /UG_GENE=Bst1 /DEF=Mouse mRNA for BST-1, complete cds. /PROD=BST-1 /FL=gb:L32812.1 gb:NM_009763.1 gb:D31788.1	70.2	40	69.9	70.5	42.3	37.7	1.755
1459333_at	gb:BG072401 /DB_XREF=gi:12554970 /DB_XREF=H3110B03-3 /CLONE=H3110B03 /FEA=EST /CNT=2 /TID=Mm.17671.1 /TIER=ConsEnd /STK=2 /UG=Mm.17671 /UG_TITLE=ESTs	48.4	27.6	47.7	49.1	28.4	26.8	1.75362
1420856_a_at	gb:NM_133737.1 /DB_XREF=gi:19526935 /GEN=1700003F10Rik /FEA=FLmRNA /CNT=145 /TID=Mm.25888.1 /TIER=FL /STK=2 /UG=Mm.25888 /LL=71835 /DEF=Mus musculus RIKEN cDNA 1700003F10 gene (1700003F10Rik), mRNA. /PROD=RIKEN cDNA 1700003F10 /FL=gb:AB035967.1 gb:NM_133737.1	67.6	38.6	69.5	65.7	38.3	38.9	1.7513
1438948_x_at	gb:AV101079 /DB_XREF=gi:5248627 /DB_XREF=AV101079 /CLONE=2410071K12 /FEA=EST /CNT=9 /TID=Mm.1508.3 /TIER=Stack /STK=9 /UG=Mm.1508 /LL=12257 /UG_GENE=Bzrp /UG_TITLE=benzodiazepine receptor, peripheral	1384.7	790.7	1368.1	1401.3	816.3	765.1	1.75123
1433939_at	gb:BQ177036 /DB_XREF=gi:20352528 /DB_XREF=UI-M-DJ2-bwa-m-06-0-UI.s1 /CLONE=UI-M-DJ2-bwa-m-06-0-UI /FEA=EST /CNT=71 /TID=Mm.35678.1 /TIER=Stack /STK=50 /UG=Mm.35678 /UG_TITLE=ESTs	234.55	133.95	240.5	228.6	127.5	140.4	1.75103
1454647_at	gb:BQ031255 /DB_XREF=gi:19766534 /DB_XREF=UI-1-CF0-amc-h-10-0-UI.s1 /CLONE=UI-1-CF0-amc-h-10-0-UI /FEA=EST /CNT=160 /TID=Mm.41274.4 /TIER=Stack /STK=99 /UG=Mm.41274 /UG_TITLE=Mus musculus chemokine receptor CCX CKR mRNA, complete cds, alternatively spliced	3041.75	1737.5	2976.9	3106.6	1828.8	1646.2	1.75065
1451174_at	gb:BC027411.1 /DB_XREF=gi:20072740 /FEA=FLmRNA /CNT=104 /TID=Mm.33498.1 /TIER=FL+Stack /STK=78 /UG=Mm.33498 /DEF=Mus musculus, clone MGC:36838 IMAGE:4192329, mRNA, complete cds. /PROD=Unknown (protein for MGC:36838) /FL=gb:BC027411.1	368.25	210.55	377.1	359.4	208.4	212.7	1.74899
1428821_at	gb:AK010891.1 /DB_XREF=gi:12846646 /FEA=mRNA /CNT=73 /TID=Mm.24244.1 /TIER=Stack /STK=20 /UG=Mm.24244 /LL=67512 /UG_GENE=2510002J07Rik /UG_TITLE=RIKEN cDNA 2510002J07 gene /DEF=Mus musculus 13 days embryo liver cDNA, RIKEN full-length enriched library, clone:2510002J07:homolog to 1-ACYL-SN-GLYCEROL-3-PHOSPHATE ACYLTRANSFERASE BETA (EC 2.3.1.51) (1- AGP ACYLTRANSFERASE) (1-AGPAT) (LYSOPHOSPHATIDIC…	2674	1532.1	2741.4	2606.6	1569.8	1494.4	1.74532
1444041_at	gb:AU041133 /DB_XREF=gi:3955368 /DB_XREF=AU041133 /CLONE=J0825E03 /FEA=EST /CNT=6 /TID=Mm.17592.1 /TIER=ConsEnd /STK=2 /UG=Mm.17592 /LL=103369 /UG_GENE=AU041133 /UG_TITLE=expressed sequence AU041133	61.5	35.35	63.1	59.9	35.6	35.1	1.73975
1456046_at	gb:AV319144 /DB_XREF=gi:16394810 /DB_XREF=AV319144 /CLONE=6030404G09 /FEA=EST /CNT=36 /TID=Mm.69004.1 /TIER=Stack /STK=18 /UG=Mm.69004 /UG_TITLE=ESTs, Weakly similar to TYROSINE-PROTEIN KINASE JAK3 (M.musculus)	3316.9	1907.4	3201.6	3432.2	1980.4	1834.4	1.73896
1417268_at	gb:NM_009841.1 /DB_XREF=gi:6753331 /GEN=Cd14 /FEA=FLmRNA /CNT=91 /TID=Mm.3460.1 /TIER=FL+Stack /STK=50 /UG=Mm.3460 /LL=12475 /DEF=Mus musculus CD14 antigen (Cd14), mRNA. /PROD=CD14 antigen /FL=gb:NM_009841.1	432.25	248.75	416.5	448	250.8	246.7	1.73769
1455777_x_at	gb:BB032410 /DB_XREF=gi:8387161 /DB_XREF=BB032410 /CLONE=5830470M24 /FEA=EST /CNT=9 /TID=Mm.3195.2 /TIER=Stack /STK=8 /UG=Mm.3195 /LL=15488 /UG_GENE=Hsd17b4 /UG_TITLE=hydroxysteroid (17-beta) dehydrogenase 4	3429.5	1974.3	3357.7	3501.3	1892.9	2055.7	1.73707
1434632_at	gb:AV230978 /DB_XREF=gi:16385800 /DB_XREF=AV230978 /CLONE=4632403H02 /FEA=EST /CNT=31 /TID=Mm.77425.1 /TIER=Stack /STK=28 /UG=Mm.77425 /UG_TITLE=ESTs	113.6	65.45	116.2	111	65.8	65.1	1.73568
1425576_at	gb:BC018218.1 /DB_XREF=gi:17390492 /FEA=FLmRNA /CNT=38 /TID=Mm.220328.1 /TIER=FL /STK=1 /UG=Mm.220328 /DEF=Mus musculus, S-adenosylhomocysteine hydrolase-like 1, clone MGC:18748 IMAGE:4007102, mRNA, complete cds. /PROD=S-adenosylhomocysteine hydrolase-like 1 /FL=gb:BC018218.1	194.9	112.5	202.1	187.7	110.2	114.8	1.73244
1460173_at	gb:BC010840.1 /DB_XREF=gi:14789971 /FEA=FLmRNA /CNT=301 /TID=Mm.200673.1 /TIER=FL+Stack /STK=131 /UG=Mm.200673 /LL=16796 /UG_GENE=Lasp1 /DEF=Mus musculus, Similar to LIM and SH3 protein 1, clone MGC:5975 IMAGE:3490532, mRNA, complete cds. /PROD=Similar to LIM and SH3 protein 1 /FL=gb:BC010840.1 gb:NM_010688.1	1398	807.25	1435.2	1360.8	832	782.5	1.73181
1445478_at	gb:BG071058 /DB_XREF=gi:12553627 /DB_XREF=H3094C04-3 /CLONE=H3094C04 /FEA=EST /CNT=3 /TID=Mm.173360.1 /TIER=ConsEnd /STK=2 /UG=Mm.173360 /UG_TITLE=ESTs	36.6	21.15	36.3	36.9	19.8	22.5	1.7305
1418840_at	gb:NM_011050.1 /DB_XREF=gi:6754997 /GEN=Pdcd4 /FEA=FLmRNA /CNT=38 /TID=Mm.1605.1 /TIER=FL+Stack /STK=17 /UG=Mm.1605 /LL=18569 /DEF=Mus musculus programmed cell death 4 (Pdcd4), mRNA. /PROD=programmed cell death 4 /FL=gb:D50465.1 gb:D86344.1 gb:NM_011050.1	855.65	495.25	856.1	855.2	492.4	498.1	1.72771
1449211_at	gb:BB412311 /DB_XREF=gi:16423300 /DB_XREF=BB412311 /CLONE=C430027A04 /FEA=FLmRNA /CNT=88 /TID=Mm.18096.1 /TIER=Stack /STK=33 /UG=Mm.18096 /LL=23827 /UG_GENE=Bpnt1 /UG_TITLE=bisphosphate 3-nucleotidase 1 /FL=gb:NM_011794.1 gb:AF125043.1 gb:BC011036.1	519.85	301.2	516.9	522.8	283.9	318.5	1.72593
1419153_at	gb:AK017673.1 /DB_XREF=gi:12857030 /FEA=FLmRNA /CNT=202 /TID=Mm.45765.1 /TIER=Stack /STK=65 /UG=Mm.45765 /LL=68026 /UG_GENE=2810417H13Rik /UG_TITLE=RIKEN cDNA 2810417H13 gene /DEF=Mus musculus 8 days embryo whole body cDNA, RIKEN full-length enriched library, clone:5730458E20:homolog to HYPOTHETICAL PROTEIN KIAA0101, full insert sequence. /FL=gb:NM_026515.1 gb:BC021413.1	112.8	65.45	109	116.6	67.9	63	1.72345
1451083_s_at	gb:BC026611.1 /DB_XREF=gi:20072364 /FEA=FLmRNA /CNT=320 /TID=Mm.24174.1 /TIER=FL+Stack /STK=157 /UG=Mm.24174 /DEF=Mus musculus, similar to alanyl-tRNA synthetase (H. sapiens), clone MGC:37368 IMAGE:4976684, mRNA, complete cds. /PROD=similar to alanyl-tRNA synthetase (H. sapiens) /FL=gb:BC026611.1	2123.7	1232.65	2063.6	2183.8	1256.7	1208.6	1.72287
1452360_a_at	gb:BB376407 /DB_XREF=gi:16407508 /DB_XREF=BB376407 /CLONE=C130085A19 /FEA=mRNA /CNT=49 /TID=Mm.95879.2 /TIER=Stack /STK=35 /UG=Mm.95879 /UG_TITLE=Mus musculus, clone IMAGE:4036309, mRNA	217.55	126.45	215.7	219.4	131.7	121.2	1.72044
1417831_at	gb:AI875533 /DB_XREF=gi:5549582 /DB_XREF=uk49d11.x1 /CLONE=IMAGE:1972341 /FEA=FLmRNA /CNT=128 /TID=Mm.26412.1 /TIER=Stack /STK=28 /UG=Mm.26412 /LL=24061 /UG_GENE=Smc1l1 /UG_TITLE=SMC (structural maintenance of chromosomes 1)-like 1 (S. cerevisiae) /FL=gb:AF047600.1 gb:NM_019710.1	198.95	115.85	201	196.9	116	115.7	1.71731
1422562_at	gb:NM_019662.1 /DB_XREF=gi:9790184 /GEN=Rrad /FEA=FLmRNA /CNT=48 /TID=Mm.29467.1 /TIER=FL+Stack /STK=35 /UG=Mm.29467 /LL=56437 /DEF=Mus musculus Ras-related associated with diabetes (Rrad), mRNA. /PROD=Ras-related associated with diabetes /FL=gb:AF084466.1 gb:NM_019662.1	4390	2558.65	4520.8	4259.2	2593.5	2523.8	1.71575
1419599_s_at	gb:NM_026835.1 /DB_XREF=gi:13386171 /GEN=1110058E16Rik /FEA=FLmRNA /CNT=21 /TID=Mm.170657.1 /TIER=FL+Stack /STK=8 /UG=Mm.170657 /LL=68774 /DEF=Mus musculus RIKEN cDNA 1110058E16 gene (1110058E16Rik), mRNA. /PROD=MS4A6D protein /FL=gb:AF237911.1 gb:NM_026835.1 gb:BC018331.1	145.7	85	144.8	146.6	87.4	82.6	1.71412
1424187_at	gb:BG074158 /DB_XREF=gi:12556716 /DB_XREF=H3131D09-3 /CLONE=H3131D09 /FEA=FLmRNA /CNT=132 /TID=Mm.181074.1 /TIER=Stack /STK=8 /UG=Mm.181074 /LL=67896 /UG_GENE=2610001E17Rik /UG_TITLE=RIKEN cDNA 2610001E17 gene /FL=gb:AB075019.1	616.3	360.15	627.3	605.3	342.6	377.7	1.71123
1416766_at	gb:NM_133684.1 /DB_XREF=gi:19526847 /GEN=2810484M10Rik /FEA=FLmRNA /CNT=147 /TID=Mm.177724.1 /TIER=FL+Stack /STK=70 /UG=Mm.177724 /LL=67247 /DEF=Mus musculus RIKEN cDNA 2810484M10 gene (2810484M10Rik), mRNA. /PROD=RIKEN cDNA 2810484M10 /FL=gb:BC006888.1 gb:NM_133684.1	2108.1	1232.55	2128.3	2087.9	1195.4	1269.7	1.71036
1460717_at	gb:AF042180.1 /DB_XREF=gi:3688779 /GEN=Tspyl1 /FEA=FLmRNA /CNT=222 /TID=Mm.20445.1 /TIER=FL /STK=1 /UG=Mm.20445 /LL=22110 /DEF=Mus musculus testis-specific Y-encoded-like protein (Tspyl1) mRNA, complete cds. /PROD=testis-specific Y-encoded-like protein /FL=gb:BC011213.1 gb:NM_009433.1 gb:AF042180.1	263.6	154.2	255.1	272.1	158.6	149.8	1.70947
1423100_at	gb:AV026617 /DB_XREF=gi:4803609 /DB_XREF=AV026617 /CLONE=1210002H07 /FEA=FLmRNA /CNT=101 /TID=Mm.5043.1 /TIER=Stack /STK=55 /UG=Mm.5043 /LL=14281 /UG_GENE=Fos /UG_TITLE=FBJ osteosarcoma oncogene /FL=gb:NM_010234.1	518.1	303.6	505.8	530.4	292.5	314.7	1.70652
1429786_a_at	gb:AK008144.1 /DB_XREF=gi:12842149 /FEA=mRNA /CNT=12 /TID=Mm.38994.3 /TIER=Stack /STK=8 /UG=Mm.38994 /LL=66564 /UG_GENE=2600001N01Rik /UG_TITLE=RIKEN cDNA 2600001N01 gene /DEF=Mus musculus adult male small intestine cDNA, RIKEN full-length enriched library, clone:2010007E07:homolog to ZW10 INTERACTOR ZWINT, full insert sequence.	303.2	177.9	298.5	307.9	170.5	185.3	1.70433
1425351_at	gb:BI731645 /DB_XREF=gi:15708658 /DB_XREF=603353079F1 /CLONE=IMAGE:5360466 /FEA=FLmRNA /CNT=28 /TID=Mm.181594.1 /TIER=ConsEnd /STK=0 /UG=Mm.181594 /LL=76650 /UG_GENE=1700127B04Rik /UG_TITLE=RIKEN cDNA 1700127B04 gene /FL=gb:BC011325.1	129.7	76.2	128.6	130.8	75.1	77.3	1.7021
1426656_at	gb:BM118729 /DB_XREF=gi:17086755 /DB_XREF=L0915C11-3 /CLONE=L0915C11 /FEA=mRNA /CNT=169 /TID=Mm.46412.1 /TIER=Stack /STK=151 /UG=Mm.46412 /LL=69022 /UG_GENE=1810005H09Rik /UG_TITLE=RIKEN cDNA 1810005H09 gene	690.6	405.85	695.2	686	387	424.7	1.70161
1457714_at	gb:BF465998 /DB_XREF=gi:11535181 /DB_XREF=UI-M-CG0p-bqs-d-02-0-UI.s1 /CLONE=UI-M-CG0p-bqs-d-02-0-UI /FEA=EST /CNT=7 /TID=Mm.86589.1 /TIER=ConsEnd /STK=3 /UG=Mm.86589 /UG_TITLE=ESTs	26.65	15.75	27	26.3	15.6	15.9	1.69206
1430525_at	gb:AK009071.1 /DB_XREF=gi:12843635 /FEA=mRNA /CNT=3 /TID=Mm.23309.1 /TIER=ConsEnd /STK=2 /UG=Mm.23309 /LL=69517 /UG_GENE=2310001K24Rik /UG_TITLE=RIKEN cDNA 2310001K24 gene /DEF=Mus musculus adult male tongue cDNA, RIKEN full-length enriched library, clone:2310001K24:hypothetical protein, full insert sequence.	196.95	116.5	201.9	192	115.2	117.8	1.69056
1455332_x_at	gb:BM224327 /DB_XREF=gi:17785551 /DB_XREF=K0149H01-3 /CLONE=K0149H01 /FEA=EST /CNT=25 /TID=Mm.10809.6 /TIER=Stack /STK=16 /UG=Mm.10809 /LL=14130 /UG_GENE=Fcgr2b /UG_TITLE=Fc receptor, IgG, low affinity IIb	234.1	138.6	234.7	233.5	134.8	142.4	1.68903
1421681_at	gb:NM_032002.1 /DB_XREF=gi:14030776 /GEN=Nrg4 /FEA=FLmRNA /CNT=3 /TID=Mm.10142.1 /TIER=FL /STK=2 /UG=Mm.10142 /LL=83961 /DEF=Mus musculus neuregulin 4 (Nrg4), mRNA. /PROD=neuregulin 4 /FL=gb:NM_032002.1 gb:AF083067.2	62.9	37.25	64.1	61.7	35.6	38.9	1.68859
1433934_at	gb:BM233963 /DB_XREF=gi:17869233 /DB_XREF=K0343F03-3 /CLONE=K0343F03 /FEA=EST /CNT=73 /TID=Mm.33878.1 /TIER=Stack /STK=50 /UG=Mm.33878 /LL=103769 /UG_GENE=AI504915 /UG_TITLE=expressed sequence AI504915	640.35	379.25	650.2	630.5	383.3	375.2	1.68846
1450860_at	gb:AK010384.1 /DB_XREF=gi:12845790 /FEA=FLmRNA /CNT=280 /TID=Mm.34832.1 /TIER=Stack /STK=49 /UG=Mm.34832 /LL=66988 /UG_GENE=Lap3 /UG_TITLE=leucine aminopeptidase 3 /DEF=Mus musculus ES cells cDNA, RIKEN full-length enriched library, clone:2410004E18:homolog to CYTOSOL AMINOPEPTIDASE (EC 3.4.11.1) (LEUCINE AMINOPEPTIDASE) (LAP) (LEUCYL AMINOPEPTIDASE) (PROLINE AMINOPEPTIDASE) (EC 3.4.11.5) (PROLYL…	1644.1	974.6	1620.1	1668.1	942.2	1007	1.68695
1435477_s_at	gb:BM224327 /DB_XREF=gi:17785551 /DB_XREF=K0149H01-3 /CLONE=K0149H01 /FEA=EST /CNT=25 /TID=Mm.10809.6 /TIER=Stack /STK=16 /UG=Mm.10809 /LL=14130 /UG_GENE=Fcgr2b /UG_TITLE=Fc receptor, IgG, low affinity IIb	657.7	390.2	657.5	657.9	380.8	399.6	1.68555
1448856_a_at	gb:NM_026322.1 /DB_XREF=gi:20588753 /GEN=Msra /FEA=FLmRNA /CNT=60 /TID=Mm.26713.1 /TIER=FL+Stack /STK=35 /UG=Mm.26713 /LL=110265 /DEF=Mus musculus methionine sulfoxide reductase A (Msra), mRNA. /PROD=methionine sulfoxide reductase A /FL=gb:NM_026322.1	1985.35	1179.05	2007	1963.7	1169	1189.1	1.68386
1448253_at	gb:NM_008133.1 /DB_XREF=gi:6680026 /GEN=Glud /FEA=FLmRNA /CNT=323 /TID=Mm.10600.1 /TIER=FL+Stack /STK=112 /UG=Mm.10600 /LL=14661 /DEF=Mus musculus glutamate dehydrogenase (Glud), mRNA. /PROD=glutamate dehydrogenase /FL=gb:NM_008133.1	4213.6	2504.55	4206.2	4221	2418	2591.1	1.68238
1417595_at	gb:NM_010791.1 /DB_XREF=gi:6754679 /GEN=Meox1 /FEA=FLmRNA /CNT=59 /TID=Mm.3404.1 /TIER=FL+Stack /STK=41 /UG=Mm.3404 /LL=17285 /DEF=Mus musculus mesenchyme homeobox 1 (Meox1), mRNA. /PROD=mesenchyme homeobox 1 /FL=gb:BC011082.1 gb:NM_010791.1	691	410.8	696.1	685.9	425.1	396.5	1.68208
1453830_at	gb:BB642740 /DB_XREF=gi:16477544 /DB_XREF=BB642740 /CLONE=A930034D11 /FEA=mRNA /CNT=6 /TID=Mm.18203.2 /TIER=ConsEnd /STK=0 /UG=Mm.18203 /LL=13626 /UG_GENE=Eed /UG_TITLE=embryonic ectoderm development	28.25	16.8	28.3	28.2	17.3	16.3	1.68155
1455528_at	gb:AI315686 /DB_XREF=gi:4030953 /DB_XREF=uj37g12.x1 /CLONE=IMAGE:1922182 /FEA=EST /CNT=12 /TID=Mm.19314.1 /TIER=Stack /STK=12 /UG=Mm.19314 /UG_TITLE=ESTs	213.2	126.85	207.9	218.5	124.9	128.8	1.68073
1417251_at	gb:NM_023245.2 /DB_XREF=gi:18858214 /GEN=Palmd /FEA=FLmRNA /CNT=94 /TID=Mm.155617.1 /TIER=FL+Stack /STK=51 /UG=Mm.155617 /LL=114301 /DEF=Mus musculus palmdelphin (Palmd), mRNA. /PROD=palmdelphin /FL=gb:NM_023245.2 gb:BC010193.1 gb:AF263246.1	1295.4	770.9	1265.8	1325	770.2	771.6	1.68037
1422508_at	gb:BI557654 /DB_XREF=gi:15444968 /DB_XREF=603237010F1 /CLONE=IMAGE:5289939 /FEA=FLmRNA /CNT=338 /TID=Mm.29771.1 /TIER=Stack /STK=60 /UG=Mm.29771 /LL=11964 /UG_GENE=Atp6v1a1 /UG_TITLE=ATPase, H+ transporting, lysosomal 70kD, V1 subunit A, isoform 1 /FL=gb:NM_007508.1	699.15	416.4	694.1	704.2	418.9	413.9	1.67903
1444090_at	gb:AI561611 /DB_XREF=gi:4512956 /DB_XREF=vv01d11.x1 /CLONE=IMAGE:1210389 /FEA=EST /CNT=6 /TID=Mm.37902.1 /TIER=ConsEnd /STK=2 /UG=Mm.37902 /UG_TITLE=ESTs, Weakly similar to FYB_MOUSE FYN-BINDING PROTEIN (FYN-T-BINDING PROTEIN) (FYB-120130) (P120P130) (SLP-76 ASSOCIATED PHOSPHOPROTEIN) (SLAP-130) (M.musculus)	41.55	24.75	42.9	40.2	25.3	24.2	1.67879
1449176_a_at	gb:NM_007832.1 /DB_XREF=gi:6681140 /GEN=Dck /FEA=FLmRNA /CNT=22 /TID=Mm.3446.1 /TIER=FL+Stack /STK=20 /UG=Mm.3446 /LL=13178 /DEF=Mus musculus deoxycytidine kinase (Dck), mRNA. /PROD=deoxycytidine kinase /FL=gb:NM_007832.1	74.2	44.2	75.1	73.3	42.2	46.2	1.67873
1422528_a_at	gb:BB036959 /DB_XREF=gi:16258396 /DB_XREF=BB036959 /CLONE=5930421O16 /FEA=FLmRNA /CNT=300 /TID=Mm.18571.1 /TIER=Stack /STK=26 /UG=Mm.18571 /LL=12192 /UG_GENE=Zfp36l1 /UG_TITLE=zinc finger protein 36, C3H type-like 1 /FL=gb:NM_007564.1 gb:M58566.1	790.85	471.45	810.7	771	466.2	476.7	1.67748
1428585_at	gb:BE853286 /DB_XREF=gi:10311625 /DB_XREF=uw87d05.x1 /CLONE=IMAGE:3468969 /FEA=mRNA /CNT=104 /TID=Mm.23961.1 /TIER=Stack /STK=30 /UG=Mm.23961 /LL=73156 /UG_GENE=3110023F10Rik /UG_TITLE=RIKEN cDNA 3110023F10 gene	1180.05	703.5	1161.5	1198.6	714.5	692.5	1.6774
1419023_x_at	gb:NM_023119.1 /DB_XREF=gi:12963490 /GEN=Eno1 /FEA=FLmRNA /CNT=270 /TID=Mm.90587.1 /TIER=FL+Stack /STK=14 /UG=Mm.90587 /LL=13806 /DEF=Mus musculus enolase 1, alpha non-neuron (Eno1), mRNA. /PROD=enolase 1, alpha non-neuron /FL=gb:BC024644.1 gb:BC003891.1 gb:BC010685.1 gb:NM_023119.1	5973.95	3566.05	5859.1	6088.8	3531.3	3600.8	1.67523
1456805_a_at	gb:BE945978 /DB_XREF=gi:10523737 /DB_XREF=UI-M-BH3-awv-e-07-0-UI.s1 /CLONE=UI-M-BH3-awv-e-07-0-UI /FEA=EST /CNT=8 /TID=Mm.47051.1 /TIER=ConsEnd /STK=7 /UG=Mm.47051 /UG_TITLE=ESTs	100.9	60.25	104.1	97.7	60.9	59.6	1.67469
1423615_at	gb:BB818501 /DB_XREF=gi:16991130 /DB_XREF=BB818501 /CLONE=G730045D14 /FEA=FLmRNA /CNT=118 /TID=Mm.26194.1 /TIER=Stack /STK=8 /UG=Mm.26194 /LL=67845 /UG_GENE=Zfp364 /UG_TITLE=zinc finger protein 364 /FL=gb:NM_026406.1 gb:BC023113.1	907.25	542.3	912.3	902.2	538	546.6	1.67297
1441259_s_at	gb:C86139 /DB_XREF=gi:2918096 /DB_XREF=C86139 /CLONE=J0221C04 /FEA=EST /CNT=5 /TID=Mm.200258.1 /TIER=ConsEnd /STK=4 /UG=Mm.200258 /LL=97320 /UG_GENE=C86139 /UG_TITLE=expressed sequence C86139	561.55	335.9	541.6	581.5	328.4	343.4	1.67178
1444761_at	gb:AI503482 /DB_XREF=gi:4401333 /DB_XREF=vq26f04.x1 /CLONE=IMAGE:1095391 /FEA=EST /CNT=4 /TID=Mm.33286.1 /TIER=ConsEnd /STK=2 /UG=Mm.33286 /UG_TITLE=ESTs	204.05	122.4	204.4	203.7	116.8	128	1.66708
1425621_at	gb:AB060155.1 /DB_XREF=gi:18249656 /GEN=NC8 /FEA=FLmRNA /CNT=23 /TID=Mm.220314.1 /TIER=FL /STK=1 /UG=Mm.220314 /UG_TITLE=Mus musculus NC8 mRNA, complete cds /DEF=Mus musculus NC8 mRNA, complete cds. /FL=gb:AB060155.1	175.35	105.2	178.5	172.2	104.9	105.5	1.66683
1420533_at	gb:NM_021896.1 /DB_XREF=gi:11230803 /GEN=Gucy1a3 /FEA=FLmRNA /CNT=25 /TID=Mm.143831.1 /TIER=FL /STK=4 /UG=Mm.143831 /LL=60596 /DEF=Mus musculus guanylate cyclase 1, soluble, alpha 3 (Gucy1a3), mRNA. /PROD=guanylate cyclase 1, soluble, alpha 3 /FL=gb:NM_021896.1 gb:AF297082.1	124.5	74.7	123.6	125.4	73.7	75.7	1.66667
1447074_at	gb:BG068627 /DB_XREF=gi:12551196 /DB_XREF=H3067F02-3 /CLONE=H3067F02 /FEA=EST /CNT=2 /TID=Mm.173622.1 /TIER=ConsEnd /STK=2 /UG=Mm.173622 /UG_TITLE=ESTs	27.4	16.45	26.9	27.9	16.8	16.1	1.66565
1419027_s_at	gb:BC016584.1 /DB_XREF=gi:16741550 /FEA=FLmRNA /CNT=116 /TID=Mm.22986.1 /TIER=FL+Stack /STK=14 /UG=Mm.22986 /LL=56356 /UG_GENE=Gltp-pending /DEF=Mus musculus, Similar to glycolipid transfer protein, clone MGC:29016 IMAGE:3157800, mRNA, complete cds. /PROD=Similar to glycolipid transfer protein /FL=gb:AF209703.1 gb:BC016584.1 gb:NM_019821.1	1109.85	666.55	1099	1120.7	689.3	643.8	1.66507
1419365_at	gb:AV377516 /DB_XREF=gi:16398135 /DB_XREF=AV377516 /CLONE=9130231E21 /FEA=FLmRNA /CNT=79 /TID=Mm.20615.1 /TIER=Stack /STK=32 /UG=Mm.20615 /LL=18631 /UG_GENE=Pex11a /UG_TITLE=peroxisomal biogenesis factor 11a /FL=gb:BC023439.1 gb:AF093669.1 gb:NM_011068.1	945.95	568.2	943.6	948.3	553.6	582.8	1.66482
1426777_a_at	gb:BF466143 /DB_XREF=gi:11535326 /DB_XREF=UI-M-CG0p-bqu-a-07-0-UI.s1 /CLONE=UI-M-CG0p-bqu-a-07-0-UI /FEA=mRNA /CNT=165 /TID=Mm.1574.1 /TIER=Stack /STK=30 /UG=Mm.1574 /LL=73178 /UG_GENE=Wasl /UG_TITLE=Wiskott-Aldrich syndrome-like (human)	385.2	232.35	372.3	398.1	236.1	228.6	1.65784
1421223_a_at	gb:NM_013471.1 /DB_XREF=gi:7304888 /GEN=Anxa4 /FEA=FLmRNA /CNT=12 /TID=Mm.619.1 /TIER=FL /STK=2 /UG=Mm.619 /LL=11746 /DEF=Mus musculus annexin A4 (Anxa4), mRNA. /PROD=annexin A4 /FL=gb:U72941.1 gb:NM_013471.1	818.7	493.85	839.9	797.5	485.8	501.9	1.65779
1421322_a_at	gb:NM_008394.1 /DB_XREF=gi:6680473 /GEN=Isgf3g /FEA=FLmRNA /CNT=8 /TID=Mm.2032.1 /TIER=FL /STK=2 /UG=Mm.2032 /LL=16391 /DEF=Mus musculus interferon dependent positive acting transcription factor 3 gamma (Isgf3g), mRNA. /PROD=interferon dependent positive actingtranscription factor 3 gamma /FL=gb:NM_008394.1 gb:BC005435.1 gb:U51992.1	364.75	220.15	357.6	371.9	211	229.3	1.65682
1448155_at	gb:AV270812 /DB_XREF=gi:16389908 /DB_XREF=AV270812 /CLONE=4931400N15 /FEA=FLmRNA /CNT=446 /TID=Mm.29816.1 /TIER=Stack /STK=31 /UG=Mm.29816 /LL=18571 /UG_GENE=Pdcd6ip /UG_TITLE=programmed cell death 6 interacting protein /FL=gb:AF119955.1 gb:AJ005073.1 gb:BC026823.1 gb:NM_011052.1	1152.75	696.6	1145.3	1160.2	700.2	693	1.65482
1417084_at	gb:NM_010124.1 /DB_XREF=gi:6753741 /GEN=Eif4ebp2 /FEA=FLmRNA /CNT=119 /TID=Mm.140186.1 /TIER=FL+Stack /STK=57 /UG=Mm.140186 /LL=13688 /DEF=Mus musculus eukaryotic translation initiation factor 4E binding protein 2 (Eif4ebp2), mRNA. /PROD=eukaryotic translation initiation factor 4Ebinding protein 2 /FL=gb:BC015082.1 gb:U75530.1 gb:NM_010124.1	499.05	301.6	496.7	501.4	314.2	289	1.65468
1455642_a_at	gb:AI844703 /DB_XREF=gi:5488609 /DB_XREF=UI-M-AL1-ahr-h-06-0-UI.s1 /CLONE=UI-M-AL1-ahr-h-06-0-UI /FEA=EST /CNT=10 /TID=Mm.32883.2 /TIER=Stack /STK=10 /UG=Mm.32883 /LL=74257 /UG_GENE=2210021G21Rik /UG_TITLE=RIKEN cDNA 2210021G21 gene	384.2	232.25	386.1	382.3	225.4	239.1	1.65425
1436771_x_at	gb:BB314208 /DB_XREF=gi:9014913 /DB_XREF=BB314208 /CLONE=B230345O04 /FEA=EST /CNT=59 /TID=Mm.24365.3 /TIER=Stack /STK=57 /UG=Mm.24365 /LL=66851 /UG_GENE=0610042A05Rik /UG_TITLE=RIKEN cDNA 0610042A05 gene	1915.45	1158.7	1879.7	1951.2	1175.5	1141.9	1.6531
1423043_s_at	gb:BF123067 /DB_XREF=gi:10962017 /DB_XREF=601761829F1 /CLONE=IMAGE:4024807 /FEA=FLmRNA /CNT=421 /TID=Mm.18459.1 /TIER=Stack /STK=130 /UG=Mm.18459 /LL=14209 /UG_GENE=Fin14 /UG_TITLE=fibroblast growth factor inducible 14 /FL=gb:U42386.1 gb:NM_008015.1	5216.1	3157	5152.1	5280.1	3133.3	3180.7	1.65223
1421529_a_at	gb:NM_015762.1 /DB_XREF=gi:7657662 /GEN=Txnrd1 /FEA=FLmRNA /CNT=5 /TID=Mm.44552.1 /TIER=FL /STK=2 /UG=Mm.44552 /LL=50493 /DEF=Mus musculus thioredoxin reductase 1 (Txnrd1), mRNA. /PROD=thioredoxin reductase 1 /FL=gb:AB027565.1 gb:NM_015762.1	1620.8	981.15	1581.6	1660	958.9	1003.4	1.65194
1448406_at	gb:BC010712.1 /DB_XREF=gi:14919446 /FEA=FLmRNA /CNT=173 /TID=Mm.44244.1 /TIER=FL /STK=6 /UG=Mm.44244 /LL=58521 /UG_GENE=ORF12 /DEF=Mus musculus, Similar to open reading frame 12, clone MGC:6836 IMAGE:2649456, mRNA, complete cds. /PROD=Similar to open reading frame 12 /FL=gb:BC010712.1 gb:NM_025613.1	528.8	320.65	525.7	531.9	338.2	303.1	1.64915
1444019_at	gb:BI101322 /DB_XREF=gi:14552215 /DB_XREF=602887061F1 /CLONE=IMAGE:5042391 /FEA=EST /CNT=6 /TID=Mm.200286.1 /TIER=ConsEnd /STK=2 /UG=Mm.200286 /LL=100253 /UG_GENE=AL022954 /UG_TITLE=expressed sequence AL022954	43.45	26.35	44.9	42	25.5	27.2	1.64896
1436520_at	gb:BB378317 /DB_XREF=gi:16407712 /DB_XREF=BB378317 /CLONE=C130093J22 /FEA=EST /CNT=26 /TID=Mm.30517.1 /TIER=Stack /STK=8 /UG=Mm.30517 /LL=104825 /UG_GENE=AI450948 /UG_TITLE=expressed sequence AI450948	595.5	361.2	600.9	590.1	375.8	346.6	1.64867
1424981_at	gb:BC025520.1 /DB_XREF=gi:19343747 /FEA=FLmRNA /CNT=110 /TID=Mm.23172.1 /TIER=Stack /STK=24 /UG=Mm.23172 /LL=75805 /UG_GENE=4930472G13Rik /DEF=Mus musculus, Similar to RIKEN cDNA 4930472G13 gene, clone IMAGE:5322307, mRNA, partial cds. /PROD=Similar to RIKEN cDNA 4930472G13 gene /FL=gb:BC016224.1	109.4	66.4	108.2	110.6	62.7	70.1	1.64759
1453240_a_at	gb:BB698883 /DB_XREF=gi:16047707 /DB_XREF=BB698883 /CLONE=7420406H06 /FEA=mRNA /CNT=30 /TID=Mm.196347.1 /TIER=Stack /STK=10 /UG=Mm.196347 /LL=72972 /UG_GENE=2900054P12Rik /UG_TITLE=RIKEN cDNA 2900054P12 gene	1327.25	805.95	1325.3	1329.2	807	804.9	1.64681
1438415_s_at	gb:AV166218 /DB_XREF=gi:5372655 /DB_XREF=AV166218 /CLONE=3110041L23 /FEA=EST /CNT=20 /TID=Mm.219445.2 /TIER=Stack /STK=10 /UG=Mm.219445 /LL=59035 /UG_GENE=Carm1-pending /UG_TITLE=coactivator-associated arginine methyltransferase 1	162.55	98.75	160.3	164.8	102.4	95.1	1.64608
1441165_s_at	gb:AI448973 /DB_XREF=gi:4286746 /DB_XREF=ms54g04.x1 /CLONE=IMAGE:615414 /FEA=EST /CNT=5 /TID=Mm.200177.1 /TIER=ConsEnd /STK=4 /UG=Mm.200177 /LL=102518 /UG_GENE=AI448973 /UG_TITLE=expressed sequence AI448973	39.25	23.85	40	38.5	24.4	23.3	1.6457
1422024_at	gb:NM_008026.1 /DB_XREF=gi:6679806 /GEN=Fli1 /FEA=FLmRNA /CNT=17 /TID=Mm.119781.1 /TIER=FL /STK=1 /UG=Mm.119781 /LL=14247 /DEF=Mus musculus Friend leukemia integration 1 (Fli1), mRNA. /PROD=Friend leukemia integration 1 /FL=gb:NM_008026.1	271.8	165.45	279.5	264.1	167.4	163.5	1.64279
1456112_at	gb:AW554765 /DB_XREF=gi:7200188 /DB_XREF=L0245B10-3 /CLONE=L0245B10 /FEA=EST /CNT=76 /TID=Mm.28546.3 /TIER=Stack /STK=15 /UG=Mm.28546 /UG_TITLE=Mus musculus, Similar to hypothetical protein FLJ20505, clone MGC:7150 IMAGE:3256634, mRNA, complete cds	1510.3	919.55	1539	1481.6	925.6	913.5	1.64243
1431126_a_at	gb:AK002535.1 /DB_XREF=gi:12832588 /FEA=mRNA /CNT=9 /TID=Mm.35098.1 /TIER=ConsEnd /STK=0 /UG=Mm.35098 /LL=68347 /UG_GENE=0610011F06Rik /UG_TITLE=RIKEN cDNA 0610011F06 gene /DEF=Mus musculus adult male kidney cDNA, RIKEN full-length enriched library, clone:0610011F06:related to CG18661 PROTEIN, full insert sequence.	730.9	445.15	717.8	744	421.1	469.2	1.64192
1426290_at	gb:BC019799.1 /DB_XREF=gi:18043924 /FEA=FLmRNA /CNT=58 /TID=Mm.9563.1 /TIER=FL+Stack /STK=11 /UG=Mm.9563 /LL=66254 /UG_GENE=1500031M22Rik /DEF=Mus musculus, RIKEN cDNA 1500031M22 gene, clone MGC:30546 IMAGE:5053500, mRNA, complete cds. /PROD=RIKEN cDNA 1500031M22 gene /FL=gb:BC019799.1	99.3	60.5	95.8	102.8	62.2	58.8	1.64132
1425459_at	gb:AY055832.1 /DB_XREF=gi:18031940 /GEN=Mtmr2 /FEA=FLmRNA /CNT=199 /TID=Mm.24298.1 /TIER=FL /STK=1 /UG=Mm.24298 /DEF=Mus musculus myotubularin-related protein 2 (Mtmr2) mRNA, complete cds. /PROD=myotubularin-related protein 2 /FL=gb:AY055832.1	182.4	111.15	188.1	176.7	113	109.3	1.64103
1417083_at	gb:NM_024171.1 /DB_XREF=gi:13324683 /GEN=1190006C12Rik /FEA=FLmRNA /CNT=99 /TID=Mm.20188.1 /TIER=FL+Stack /STK=57 /UG=Mm.20188 /LL=66212 /DEF=Mus musculus RIKEN cDNA 1190006C12 gene (1190006C12Rik), mRNA. /PROD=RIKEN cDNA 1190006C12 /FL=gb:BC002089.1 gb:NM_024171.1	1693.3	1031.95	1673.3	1713.3	1038.4	1025.5	1.64087
1453988_a_at	gb:AK014703.1 /DB_XREF=gi:12852716 /FEA=mRNA /CNT=2 /TID=Mm.28366.2 /TIER=ConsEnd /STK=0 /UG=Mm.28366 /LL=15925 /UG_GENE=Ide /UG_TITLE=insulin degrading enzyme /DEF=Mus musculus 0 day neonate head cDNA, RIKEN full-length enriched library, clone:4833415K22:similar to INSULIN-DEGRADING ENZYME (EC 3.4.24.56) (INSULYSIN) (INSULINASE) (INSULIN PROTEASE), full insert sequence.	171.05	104.25	170.2	171.9	103.7	104.8	1.64077
1452722_a_at	gb:BB702110 /DB_XREF=gi:16050934 /DB_XREF=BB702110 /CLONE=7420437M16 /FEA=mRNA /CNT=238 /TID=Mm.46579.1 /TIER=Stack /STK=62 /UG=Mm.46579 /LL=75717 /UG_GENE=4921514I20Rik /UG_TITLE=RIKEN cDNA 4921514I20 gene	284.65	173.5	293.5	275.8	167.6	179.4	1.64063
1424342_at	gb:BC010204.1 /DB_XREF=gi:16307329 /FEA=FLmRNA /CNT=255 /TID=Mm.12831.1 /TIER=FL+Stack /STK=36 /UG=Mm.12831 /LL=70705 /UG_GENE=3830421F13Rik /DEF=Mus musculus, RIKEN cDNA 3830421F13 gene, clone MGC:7144 IMAGE:3158224, mRNA, complete cds. /PROD=RIKEN cDNA 3830421F13 gene /FL=gb:BC010204.1	1024.65	624.65	1043	1006.3	656.3	593	1.64036
1452834_at	gb:AK011178.1 /DB_XREF=gi:12847133 /FEA=mRNA /CNT=43 /TID=Mm.30726.1 /TIER=Stack /STK=33 /UG=Mm.30726 /LL=72446 /UG_GENE=2600010E01Rik /UG_TITLE=RIKEN cDNA 2600010E01 gene /DEF=Mus musculus 10 days embryo whole body cDNA, RIKEN full-length enriched library, clone:2600010E01:homolog to CDNA FLJ14213 FIS, CLONE NT2RP3003572, full insert sequence.	75.35	45.95	73.3	77.4	44.1	47.8	1.63983
1430730_at	gb:AK020436.1 /DB_XREF=gi:12861017 /FEA=mRNA /CNT=6 /TID=Mm.159882.1 /TIER=ConsEnd /STK=1 /UG=Mm.159882 /LL=77271 /UG_GENE=9430024F10Rik /UG_TITLE=RIKEN cDNA 9430024F10 gene /DEF=Mus musculus 12 days embryo embryonic body between diaphragm region and neck cDNA, RIKEN full-length enriched library, clone:9430024F10:unclassifiable transcript, full insert sequence.	28.1	17.15	28.4	27.8	17.9	16.4	1.63848
1451924_a_at	gb:D43775.1 /DB_XREF=gi:1536791 /FEA=FLmRNA /CNT=1 /TID=Mm.14543.2 /TIER=FL /STK=1 /UG=Mm.14543 /LL=13614 /UG_GENE=Edn1 /DEF=Mouse mRNA for endothelin-1, complete cds. /PROD=preproendothelin-1 /FL=gb:D43775.1	261.4	159.95	264.1	258.7	161.5	158.4	1.63426
1434662_at	gb:BM237732 /DB_XREF=gi:17873002 /DB_XREF=K0506B07-3 /CLONE=K0506B07 /FEA=EST /CNT=36 /TID=Mm.37635.1 /TIER=Stack /STK=27 /UG=Mm.37635 /LL=102926 /UG_GENE=AI627006 /UG_TITLE=expressed sequence AI627006	620.9	379.95	602.6	639.2	395.6	364.3	1.63416
1422847_a_at	gb:AF251036.1 /DB_XREF=gi:7582410 /FEA=FLmRNA /CNT=88 /TID=Mm.2314.1 /TIER=FL+Stack /STK=9 /UG=Mm.2314 /LL=18753 /UG_GENE=Prkcd /DEF=Mus musculus protein kinase C delta mRNA, complete cds. /PROD=protein kinase C delta /FL=gb:M69042.1 gb:NM_011103.1 gb:AF251036.1	503.55	308.2	511.5	495.6	316.7	299.7	1.63384
1429505_at	gb:BB357130 /DB_XREF=gi:9068958 /DB_XREF=BB357130 /CLONE=C030019A13 /FEA=mRNA /CNT=58 /TID=Mm.38133.1 /TIER=Stack /STK=17 /UG=Mm.38133 /LL=71938 /UG_GENE=2310076G13Rik /UG_TITLE=RIKEN cDNA 2310076G13 gene	1732.25	1060.25	1712.3	1752.2	1089.9	1030.6	1.63381
1423860_at	gb:AB006361.1 /DB_XREF=gi:2317285 /FEA=FLmRNA /CNT=130 /TID=Mm.1008.1 /TIER=FL+Stack /STK=89 /UG=Mm.1008 /LL=19215 /UG_GENE=Ptgds /DEF=Mus musculus mRNA for prostaglandin D synthetase, complete cds. /PROD=prostaglandin D synthetase /FL=gb:AB006361.1	5838.6	3574.4	5742.8	5934.4	3693.5	3455.3	1.63345
1454966_at	gb:BQ175493 /DB_XREF=gi:20350985 /DB_XREF=UI-M-DJ2-bvw-c-04-0-UI.s1 /CLONE=UI-M-DJ2-bvw-c-04-0-UI /FEA=EST /CNT=46 /TID=Mm.31883.1 /TIER=Stack /STK=32 /UG=Mm.31883 /LL=98963 /UG_GENE=AI447669 /UG_TITLE=expressed sequence AI447669	578.5	354.25	563.9	593.1	346.9	361.6	1.63303
1417767_at	gb:AV370537 /DB_XREF=gi:15406798 /DB_XREF=AV370537 /CLONE=9030221E07 /FEA=FLmRNA /CNT=271 /TID=Mm.20242.1 /TIER=Stack /STK=12 /UG=Mm.20242 /LL=66427 /UG_GENE=1810044O22Rik /UG_TITLE=RIKEN cDNA 1810044O22 gene /FL=gb:NM_025558.1	598.1	366.3	604.3	591.9	346.3	386.3	1.63281
1416712_at	gb:NM_008820.1 /DB_XREF=gi:6679278 /GEN=Pep4 /FEA=FLmRNA /CNT=139 /TID=Mm.69751.1 /TIER=FL+Stack /STK=72 /UG=Mm.69751 /LL=18624 /DEF=Mus musculus peptidase 4 (Pep4), mRNA. /PROD=peptidase 4 /FL=gb:D82983.1 gb:U51014.1 gb:NM_008820.1	962.3	589.4	960.4	964.2	578.2	600.6	1.63268
1417868_a_at	gb:NM_022325.1 /DB_XREF=gi:11968165 /GEN=Ctsz /FEA=FLmRNA /CNT=144 /TID=Mm.156919.1 /TIER=FL+Stack /STK=34 /UG=Mm.156919 /LL=64138 /DEF=Mus musculus cathepsin Z (Ctsz), mRNA. /PROD=cathepsin Z /FL=gb:AF197479.1 gb:AF136277.1 gb:NM_022325.1	2302.95	1414.7	2275	2330.9	1393.6	1435.8	1.62787
1458475_at	gb:BB025590 /DB_XREF=gi:16257935 /DB_XREF=BB025590 /CLONE=5330429D20 /FEA=EST /CNT=5 /TID=Mm.207136.1 /TIER=ConsEnd /STK=2 /UG=Mm.207136 /UG_TITLE=ESTs	7.4	4.55	7.2	7.6	4.5	4.6	1.62637
1417381_at	gb:NM_007572.1 /DB_XREF=gi:6671649 /GEN=C1qa /FEA=FLmRNA /CNT=119 /TID=Mm.370.1 /TIER=FL+Stack /STK=46 /UG=Mm.370 /LL=12259 /DEF=Mus musculus complement component 1, q subcomponent, alpha polypeptide (C1qa), mRNA. /PROD=complement component 1, q subcomponent, alphapolypeptide /FL=gb:BC002086.1 gb:NM_007572.1	2868.05	1764	2950.1	2786	1705.6	1822.4	1.62588
1417956_at	gb:NM_007702.1 /DB_XREF=gi:6680943 /GEN=Cidea /FEA=FLmRNA /CNT=88 /TID=Mm.449.1 /TIER=FL+Stack /STK=32 /UG=Mm.449 /LL=12683 /DEF=Mus musculus cell death-inducing DNA fragmentation factor, alpha subunit-like effector A (Cidea), mRNA. /PROD=cell death-inducing DNA fragmentation factor,alpha subunit-like effector A /FL=gb:NM_007702.1 gb:AF041376.1	2080.85	1283.2	2107.6	2054.1	1281.7	1284.7	1.62161
1448758_at	gb:NM_025307.1 /DB_XREF=gi:13384665 /GEN=Nrbf2 /FEA=FLmRNA /CNT=73 /TID=Mm.21209.1 /TIER=FL+Stack /STK=42 /UG=Mm.21209 /LL=50777 /DEF=Mus musculus nuclear receptor binding factor 2 (Nrbf2), mRNA. /PROD=nuclear receptor binding factor 2 /FL=gb:NM_025307.1 gb:BC019448.1	734.05	452.9	712.9	755.2	440.2	465.6	1.62078
1416408_at	gb:NM_015729.1 /DB_XREF=gi:7656854 /GEN=Acox1 /FEA=FLmRNA /CNT=263 /TID=Mm.8403.1 /TIER=FL+Stack /STK=91 /UG=Mm.8403 /LL=11430 /DEF=Mus musculus acyl-Coenzyme A oxidase 1, palmitoyl (Acox1), mRNA. /PROD=acyl-Coenzyme A oxidase 1, palmitoyl /FL=gb:NM_015729.1 gb:AB034914.1 gb:AF006688.1	5803.1	3580.85	5794	5812.2	3546.8	3614.9	1.62059
1433443_a_at	gb:BI690696 /DB_XREF=gi:15653325 /DB_XREF=603314303F1 /CLONE=IMAGE:5354112 /FEA=EST /CNT=360 /TID=Mm.61526.4 /TIER=Stack /STK=202 /UG=Mm.61526 /LL=18514 /UG_GENE=Pbx1 /UG_TITLE=pre B-cell leukemia transcription factor 1	2889.65	1783.1	2859.2	2920.1	1889.5	1676.7	1.62058
1421854_at	gb:NM_008013.1 /DB_XREF=gi:6996914 /GEN=Fgl2 /FEA=FLmRNA /CNT=90 /TID=Mm.3040.1 /TIER=FL /STK=1 /UG=Mm.3040 /LL=14190 /DEF=Mus musculus fibrinogen-like protein 2 (Fgl2), mRNA. /PROD=fibrinogen-like protein 2 /FL=gb:NM_008013.1	350.2	216.1	349.9	350.5	228.4	203.8	1.62055
1415971_at	gb:NM_008538.1 /DB_XREF=gi:6678767 /GEN=Macs /FEA=FLmRNA /CNT=608 /TID=Mm.30059.1 /TIER=FL+Stack /STK=155 /UG=Mm.30059 /LL=17118 /DEF=Mus musculus myristoylated alanine rich protein kinase C substrate (Macs), mRNA. /PROD=myristoylated alanine rich protein kinase Csubstrate /FL=gb:NM_008538.1 gb:M60474.1	1368.95	844.95	1336.7	1401.2	839.7	850.2	1.62016
1439789_at	gb:BQ177189 /DB_XREF=gi:20352681 /DB_XREF=UI-M-DJ2-bwa-j-16-0-UI.s1 /CLONE=UI-M-DJ2-bwa-j-16-0-UI /FEA=EST /CNT=16 /TID=Mm.34073.1 /TIER=ConsEnd /STK=6 /UG=Mm.34073 /UG_TITLE=ESTs	322.4	199	316.7	328.1	192.8	205.2	1.6201
1438200_at	gb:BB065799 /DB_XREF=gi:16259889 /DB_XREF=BB065799 /CLONE=8030446E18 /FEA=EST /CNT=49 /TID=Mm.45563.1 /TIER=Stack /STK=11 /UG=Mm.45563 /LL=98668 /UG_GENE=AW121680 /UG_TITLE=expressed sequence AW121680	660.45	408.05	659.6	661.3	396.2	419.9	1.61855
1452657_at	gb:AK005223.1 /DB_XREF=gi:12837632 /FEA=mRNA /CNT=181 /TID=Mm.12390.1 /TIER=Stack /STK=137 /UG=Mm.12390 /LL=68960 /UG_GENE=1500012A13Rik /UG_TITLE=RIKEN cDNA 1500012A13 gene /DEF=Mus musculus adult male cerebellum cDNA, RIKEN full-length enriched library, clone:1500012A13:homolog to CLATHRIN COAT ASSEMBLY PROTEIN AP19 (CLATHRIN COAT ASSOCIATED PROTEIN AP19) (GOLGI ADAPTOR AP-1 19 KDA ADAPTIN) (HA…	1468.45	907.3	1506.6	1430.3	876.4	938.2	1.61848
1417200_at	gb:AK007779.1 /DB_XREF=gi:12841542 /FEA=FLmRNA /CNT=197 /TID=Mm.18230.1 /TIER=Stack /STK=28 /UG=Mm.18230 /LL=57439 /UG_GENE=1300007B12Rik /UG_TITLE=RIKEN cDNA 1300007B12 gene /DEF=Mus musculus 10 day old male pancreas cDNA, RIKEN full-length enriched library, clone:1810044N07:BRAIN CDNA, CLONE MNCB-2755, SIMILAR TO HOMO SAPIENS CLONE 24606 MRNA SEQUENCE, full insert sequence. /FL=gb:NM_020588.1 g…	357.4	220.95	350.9	363.9	215.3	226.6	1.61756
1452162_at	gb:BE570732 /DB_XREF=gi:9814452 /DB_XREF=601329093F1 /CLONE=IMAGE:3603166 /FEA=mRNA /CNT=231 /TID=Mm.27339.2 /TIER=Stack /STK=9 /UG=Mm.27339 /LL=74498 /UG_GENE=5430411C10Rik /UG_TITLE=RIKEN cDNA 5430411C10 gene	212.35	131.3	217.7	207	130.1	132.5	1.61729
1423547_at	gb:AW208566 /DB_XREF=gi:6514506 /DB_XREF=uo61c09.x1 /CLONE=IMAGE:2647024 /FEA=FLmRNA /CNT=267 /TID=Mm.45436.1 /TIER=Stack /STK=11 /UG=Mm.45436 /LL=17105 /UG_GENE=Lyzs /UG_TITLE=lysozyme /FL=gb:BC002069.1 gb:NM_017372.1	6183	3827.65	5986.9	6379.1	3835.2	3820.1	1.61535
1426849_at	gb:BE947982 /DB_XREF=gi:10525741 /DB_XREF=UI-M-BH3-axf-e-08-0-UI.s1 /CLONE=UI-M-BH3-axf-e-08-0-UI /FEA=mRNA /CNT=137 /TID=Mm.134988.1 /TIER=Stack /STK=10 /UG=Mm.134988 /UG_TITLE=Mus musculus unknown protein mRNA, partial cds	76	47.15	75.8	76.2	49.5	44.8	1.61188
1452114_s_at	gb:BF225802 /DB_XREF=gi:11133410 /DB_XREF=uy47g01.x1 /CLONE=IMAGE:3662736 /FEA=FLmRNA /CNT=424 /TID=Mm.218877.2 /TIER=Stack /STK=13 /UG=Mm.218877 /LL=16011 /UG_GENE=Igfbp5 /UG_TITLE=insulin-like growth factor binding protein 5 /FL=gb:L12447.1	2960.75	1837.4	2977.7	2943.8	1887.4	1787.4	1.61138
1426463_at	gb:AA170590 /DB_XREF=gi:1749133 /DB_XREF=ms84d09.r1 /CLONE=IMAGE:618257 /FEA=FLmRNA /CNT=58 /TID=Mm.40282.1 /TIER=Stack /STK=9 /UG=Mm.40282 /UG_TITLE=Mus musculus, Similar to gephyrin, clone MGC:38765 IMAGE:5358943, mRNA, complete cds /FL=gb:BC027112.1	512	317.75	504.1	519.9	306.8	328.7	1.61133
1460295_s_at	gb:AA717838 /DB_XREF=gi:2730112 /DB_XREF=vt98h10.r1 /CLONE=IMAGE:1179235 /FEA=FLmRNA /CNT=18 /TID=Mm.4364.1 /TIER=ConsEnd /STK=0 /UG=Mm.4364 /LL=16195 /UG_GENE=Il6st /UG_TITLE=interleukin 6 signal transducer /FL=gb:NM_010560.1 gb:M83336.1	630.05	391.2	634.6	625.5	385.2	397.2	1.61056
1438852_x_at	gb:BB099487 /DB_XREF=gi:8744521 /DB_XREF=BB099487 /CLONE=9430069A11 /FEA=EST /CNT=10 /TID=Mm.4933.4 /TIER=Stack /STK=9 /UG=Mm.4933 /LL=17219 /UG_GENE=Mcmd6 /UG_TITLE=mini chromosome maintenance deficient 6 (S. cerevisiae)	114.45	71.15	116	112.9	74.6	67.7	1.60857
1452682_at	gb:AK019480.1 /DB_XREF=gi:12859713 /FEA=mRNA /CNT=125 /TID=Mm.28559.1 /TIER=Stack /STK=89 /UG=Mm.28559 /LL=78755 /UG_GENE=4632404H22Rik /UG_TITLE=RIKEN cDNA 4632404H22 gene /DEF=Mus musculus 0 day neonate skin cDNA, RIKEN full-length enriched library, clone:4632404H22:hypothetical protein, full insert sequence.	159.65	99.3	164.2	155.1	102.8	95.8	1.60775
1450434_s_at	gb:NM_009981.1 /DB_XREF=gi:6753551 /GEN=Pcyt1a /FEA=FLmRNA /CNT=16 /TID=Mm.6161.1 /TIER=FL /STK=1 /UG=Mm.6161 /LL=13026 /DEF=Mus musculus phosphate cytidylyltransferase 1, choline, alpha isoform (Pcyt1a), mRNA. /PROD=CTP phosphocholine cytidylyl transferase /FL=gb:NM_009981.1	441.5	274.75	447.6	435.4	265.7	283.8	1.60692
1453169_a_at	gb:BE688673 /DB_XREF=gi:10076297 /DB_XREF=uw48d07.x1 /CLONE=IMAGE:3465229 /FEA=mRNA /CNT=116 /TID=Mm.22700.2 /TIER=Stack /STK=17 /UG=Mm.22700 /LL=14884 /UG_GENE=Gtf2h1 /UG_TITLE=general transcription factor II H, polypeptide 1 (62kD subunit)	546.1	339.95	530.3	561.9	344.7	335.2	1.60641
1435281_at	gb:BE956581 /DB_XREF=gi:10601270 /DB_XREF=UI-M-BG2-bbl-h-11-0-UI.s1 /CLONE=UI-M-BG2-bbl-h-11-0-UI /FEA=EST /CNT=26 /TID=Mm.40311.1 /TIER=Stack /STK=18 /UG=Mm.40311 /UG_TITLE=ESTs, Weakly similar to CPT1 MOUSE CARNITINE O-PALMITOYLTRANSFERASE I, MITOCHONDRIAL LIVER ISOFORM (M.musculus)	96.9	60.35	97.8	96	60	60.7	1.60563
1452170_at	gb:BC019714.1 /DB_XREF=gi:18043970 /FEA=mRNA /CNT=101 /TID=Mm.35580.1 /TIER=Stack /STK=81 /UG=Mm.35580 /LL=100910 /UG_GENE=2010209O12Rik /DEF=Mus musculus, clone IMAGE:3987018, mRNA, partial cds. /PROD=Unknown (protein for IMAGE:3987018)	264.9	165.1	267.6	262.2	156.9	173.3	1.60448
1454709_at	gb:BG075363 /DB_XREF=gi:12557932 /DB_XREF=H3146D02-3 /CLONE=H3146D02 /FEA=EST /CNT=132 /TID=Mm.38877.1 /TIER=Stack /STK=65 /UG=Mm.38877 /LL=100201 /UG_GENE=AI790744 /UG_TITLE=expressed sequence AI790744	916.5	571.3	904.1	928.9	593	549.6	1.60424
1448202_x_at	gb:NM_025596.1 /DB_XREF=gi:13385051 /GEN=2610524G07Rik /FEA=FLmRNA /CNT=187 /TID=Mm.182471.1 /TIER=FL+Stack /STK=134 /UG=Mm.182471 /LL=66494 /DEF=Mus musculus RIKEN cDNA 2610524G07 gene (2610524G07Rik), mRNA. /PROD=RIKEN cDNA 2610524G07 /FL=gb:BC025859.1 gb:BC024813.1 gb:NM_025596.1	1932.15	1204.95	1931.8	1932.5	1271.7	1138.2	1.60351
1416625_at	gb:NM_009776.1 /DB_XREF=gi:6753217 /GEN=Serping1 /FEA=FLmRNA /CNT=192 /TID=Mm.38888.1 /TIER=FL+Stack /STK=77 /UG=Mm.38888 /LL=12258 /DEF=Mus musculus serine (or cysteine) proteinase inhibitor, clade G (C1 inhibitor), member 1 (Serping1), mRNA. /PROD=complement component 1 inhibitor /FL=gb:AF010254.1 gb:BC002026.1 gb:NM_009776.1	5766.25	3597.65	5769.2	5763.3	3506.9	3688.4	1.60278
1431339_a_at	gb:AK007560.1 /DB_XREF=gi:12841181 /FEA=mRNA /CNT=4 /TID=Mm.17917.2 /TIER=ConsEnd /STK=0 /UG=Mm.17917 /LL=67140 /UG_GENE=2600015J22Rik /UG_TITLE=RIKEN cDNA 2600015J22 gene /DEF=Mus musculus 10 day old male pancreas cDNA, RIKEN full-length enriched library, clone:1810020E23:homolog to CDNA FLJ13612 FIS, CLONE PLACE1010833, WEAKLY SIMILAR TO CALTRACTIN, full insert sequence.	979.55	612	960.4	998.7	624.8	599.2	1.60057
1450010_at	gb:NM_019657.1 /DB_XREF=gi:9789990 /GEN=Hsd17b12 /FEA=FLmRNA /CNT=272 /TID=Mm.22505.1 /TIER=FL /STK=2 /UG=Mm.22505 /LL=56348 /DEF=Mus musculus hydroxysteroid (17-beta) dehydrogenase 12 (Hsd17b12), mRNA. /PROD=hydroxysteroid (17-beta) dehydrogenase 12protein /FL=gb:AF064635.1 gb:NM_019657.1	346.75	217.05	348.9	344.6	214.5	219.6	1.59756
1428195_at	gb:BB558695 /DB_XREF=gi:9645061 /DB_XREF=BB558695 /CLONE=E330035G24 /FEA=mRNA /CNT=145 /TID=Mm.28589.2 /TIER=Stack /STK=8 /UG=Mm.28589 /LL=74340 /UG_GENE=4631427C17Rik /UG_TITLE=RIKEN cDNA 4631427C17 gene	69.25	43.4	68.7	69.8	45.1	41.7	1.59562
1420981_a_at	gb:NM_010723.1 /DB_XREF=gi:6754559 /GEN=Lmo4 /FEA=FLmRNA /CNT=32 /TID=Mm.29187.1 /TIER=FL /STK=2 /UG=Mm.29187 /LL=16911 /DEF=Mus musculus LIM only 4 (Lmo4), mRNA. /PROD=LIM only 4 /FL=gb:BC004661.1 gb:NM_010723.1 gb:AF102817.1	548.5	343.8	552.4	544.6	334	353.6	1.5954
1416422_a_at	gb:BM208153 /DB_XREF=gi:17764250 /DB_XREF=C0623C01-3 /CLONE=C0623C01 /FEA=FLmRNA /CNT=172 /TID=Mm.10508.1 /TIER=ConsEnd /STK=2 /UG=Mm.10508 /LL=20823 /UG_GENE=Ssb /UG_TITLE=Sjogren syndrome antigen B /FL=gb:L00993.1 gb:NM_009278.1 gb:BC003820.1	272.9	171.1	281.3	264.5	172	170.2	1.59497
1416296_at	gb:L20048.1 /DB_XREF=gi:404067 /FEA=FLmRNA /CNT=137 /TID=Mm.2923.1 /TIER=FL+Stack /STK=101 /UG=Mm.2923 /LL=16186 /UG_GENE=Il2rg /DEF=Mouse interleukin 2 receptor gamma chain mRNA, complete cds. /PROD=interleukin 2 receptor gamma chain /FL=gb:D13821.1 gb:NM_013563.1 gb:L20048.1 gb:D13565.1 gb:BC014720.1	481.45	301.95	480.4	482.5	314.7	289.2	1.59447
1428522_at	gb:AK014607.1 /DB_XREF=gi:12852568 /FEA=mRNA /CNT=62 /TID=Mm.71278.1 /TIER=Stack /STK=35 /UG=Mm.71278 /LL=74044 /UG_GENE=4632434F22Rik /UG_TITLE=RIKEN cDNA 4632434F22 gene /DEF=Mus musculus 0 day neonate skin cDNA, RIKEN full-length enriched library, clone:4632434F22:homolog to RNA POLYMERASE II TERMINATION FACTOR, full insert sequence.	173.35	108.95	175.9	170.8	110.6	107.3	1.5911
1415899_at	gb:NM_008416.1 /DB_XREF=gi:6680511 /GEN=Junb /FEA=FLmRNA /CNT=302 /TID=Mm.1167.1 /TIER=FL+Stack /STK=177 /UG=Mm.1167 /LL=16477 /DEF=Mus musculus Jun-B oncogene (Junb), mRNA. /PROD=Jun-B oncogene /FL=gb:BC003790.1 gb:NM_008416.1 gb:J03236.1	519.2	326.5	500.8	537.6	327.7	325.3	1.5902
1439253_x_at	gb:AV111335 /DB_XREF=gi:5265415 /DB_XREF=AV111335 /CLONE=2610001C16 /FEA=EST /CNT=9 /TID=Mm.182471.5 /TIER=Stack /STK=8 /UG=Mm.182471 /LL=66494 /UG_GENE=2610524G07Rik /UG_TITLE=RIKEN cDNA 2610524G07 gene	2824.3	1776.9	2827.4	2821.2	1821.2	1732.6	1.58945
1429764_at	gb:BG065731 /DB_XREF=gi:12548294 /DB_XREF=H3034F01-3 /CLONE=H3034F01 /FEA=mRNA /CNT=52 /TID=Mm.34131.1 /TIER=Stack /STK=8 /UG=Mm.34131 /LL=76566 /UG_GENE=1500005K14Rik /UG_TITLE=RIKEN cDNA 1500005K14 gene	1747.85	1100.1	1746	1749.7	1117.6	1082.6	1.58881
1416185_a_at	gb:NM_007410.1 /DB_XREF=gi:6680651 /GEN=Adh5 /FEA=FLmRNA /CNT=200 /TID=Mm.3874.1 /TIER=FL+Stack /STK=117 /UG=Mm.3874 /LL=11532 /DEF=Mus musculus alcohol dehydrogenase 5 (Adh5), mRNA. /PROD=alcohol dehydrogenase 5 /FL=gb:NM_007410.1	5688.05	3582.5	5867.8	5508.3	3513.4	3651.6	1.58773
1417343_at	gb:AB032010.2 /DB_XREF=gi:15216227 /GEN=plp /FEA=FLmRNA /CNT=145 /TID=Mm.24808.1 /TIER=FL+Stack /STK=47 /UG=Mm.24808 /LL=59095 /DEF=Mus musculus plp mRNA for PLM-like protein, complete cds. /PROD=PLM-like protein /FL=gb:AB032010.2 gb:NM_022004.2	868.7	547.5	837.5	899.9	554.5	540.5	1.58667
1425810_a_at	gb:AF092921.1 /DB_XREF=gi:4378048 /GEN=Crp1 /FEA=FLmRNA /CNT=6 /TID=Mm.196484.2 /TIER=FL /STK=1 /UG=Mm.196484 /LL=13007 /DEF=Mus musculus cysteine rich protein 1 (Crp1) mRNA, complete cds. /PROD=cysteine rich protein 1 /FL=gb:AF092921.1	361.35	227.85	367.1	355.6	217.3	238.4	1.58591
1451109_a_at	gb:BG073415 /DB_XREF=gi:12555984 /DB_XREF=H3122D01-3 /CLONE=H3122D01 /FEA=FLmRNA /CNT=455 /TID=Mm.16553.2 /TIER=Stack /STK=40 /UG=Mm.16553 /LL=17999 /UG_GENE=Nedd4a /UG_TITLE=neural precursor cell expressed, developmentally down-regulated gene 4a /FL=gb:U96635.1	2787.15	1758.65	2794.5	2779.8	1752.2	1765.1	1.58482
1448794_s_at	gb:BG067003 /DB_XREF=gi:12549572 /DB_XREF=H3049E03-3 /CLONE=H3049E03 /FEA=FLmRNA /CNT=94 /TID=Mm.2467.1 /TIER=Stack /STK=8 /UG=Mm.2467 /LL=22792 /UG_GENE=Zrf2 /UG_TITLE=zuotin related factor 2 /FL=gb:NM_009584.1 gb:D63784.1	376.7	237.8	366.2	387.2	231.2	244.4	1.5841
1437654_at	gb:BE630700 /DB_XREF=gi:9913388 /DB_XREF=uu47c09.x1 /CLONE=IMAGE:3375088 /FEA=EST /CNT=24 /TID=Mm.45406.1 /TIER=Stack /STK=15 /UG=Mm.45406 /UG_TITLE=ESTs, Moderately similar to Unknown (H.sapiens)	222.05	140.25	223	221.1	141.1	139.4	1.58324
1426817_at	gb:X82786.1 /DB_XREF=gi:1177527 /GEN=Ki-67 /FEA=mRNA /CNT=123 /TID=Mm.4078.1 /TIER=Stack /STK=59 /UG=Mm.4078 /LL=17345 /UG_TITLE=antigen identified by monoclonal antibody Ki 67 /DEF=M.musculus mRNA for Ki-67.	127.8	80.75	125.7	129.9	80.1	81.4	1.58266
1456767_at	gb:AV062156 /DB_XREF=gi:15404333 /DB_XREF=AV062156 /CLONE=2010002G04 /FEA=EST /CNT=10 /TID=Mm.23157.1 /TIER=ConsEnd /STK=7 /UG=Mm.23157 /UG_TITLE=ESTs	122.8	77.6	121.4	124.2	74.2	81	1.58247
1429464_at	gb:BB612385 /DB_XREF=gi:16453369 /DB_XREF=BB612385 /CLONE=4632404I20 /FEA=mRNA /CNT=37 /TID=Mm.48638.1 /TIER=ConsEnd /STK=0 /UG=Mm.48638 /LL=66516 /UG_GENE=2310008I11Rik /UG_TITLE=RIKEN cDNA 2310008I11 gene	175	110.6	174.4	175.6	106.4	114.8	1.58228
1428645_at	gb:BM207342 /DB_XREF=gi:17763127 /DB_XREF=C0611D12-3 /CLONE=C0611D12 /FEA=mRNA /CNT=359 /TID=Mm.22704.1 /TIER=Stack /STK=27 /UG=Mm.22704 /LL=14679 /UG_GENE=Gnai3 /UG_TITLE=guanine nucleotide binding protein, alpha inhibiting 3	926.85	586.05	929.9	923.8	615.3	556.8	1.58152
1417291_at	gb:L26349.1 /DB_XREF=gi:430732 /GEN=TNF 55 /FEA=FLmRNA /CNT=174 /TID=Mm.1258.1 /TIER=FL+Stack /STK=49 /UG=Mm.1258 /LL=21937 /DEF=Mus musculus Tumor Necrosis Factor Receptor 55 KD (TNF 55) mRNA, complete cds. /PROD=Tumor Necrosis Factor 55 KD Receptor /FL=gb:NM_011609.1 gb:M60468.1 gb:M59377.1 gb:L26349.1 gb:BC004599.1	1212.45	767.35	1224	1200.9	744.2	790.5	1.58005
1427266_at	gb:BG065752 /DB_XREF=gi:12548315 /DB_XREF=H3034H03-3 /CLONE=H3034H03 /FEA=mRNA /CNT=50 /TID=Mm.27913.1 /TIER=Stack /STK=18 /UG=Mm.27913 /UG_TITLE=Mus musculus, clone IMAGE:4973507, mRNA	675.55	427.8	680.4	670.7	422.9	432.7	1.57913
1455940_x_at	gb:BB453609 /DB_XREF=gi:9349102 /DB_XREF=BB453609 /CLONE=D130026B11 /FEA=EST /CNT=24 /TID=Mm.29493.3 /TIER=Stack /STK=24 /UG=Mm.29493 /LL=83669 /UG_GENE=Wdr6 /UG_TITLE=WD repeat domain 6	784.75	498.1	775.6	793.9	499.2	497	1.57549
1453307_a_at	gb:AK003821.1 /DB_XREF=gi:12834720 /GEN=Anapc5 /FEA=mRNA /CNT=12 /TID=Mm.45312.2 /TIER=ConsEnd /STK=7 /UG=Mm.45312 /LL=59008 /UG_TITLE=anaphase-promoting complex subunit 5 /DEF=Mus musculus 18 days embryo whole body cDNA, RIKEN full-length enriched library, clone:1110019I16:anaphase-promoting complex subunit 5, full insert sequence.	774.4	491.7	796.3	752.5	492.8	490.6	1.57494
1451577_at	gb:AW491109 /DB_XREF=gi:7061390 /DB_XREF=UI-M-BH3-atw-g-06-0-UI.s1 /CLONE=UI-M-BH3-atw-g-06-0-UI /FEA=FLmRNA /CNT=26 /TID=Mm.38250.2 /TIER=ConsEnd /STK=4 /UG=Mm.38250 /LL=56490 /UG_GENE=Zfp288 /UG_TITLE=zinc finger protein 288 /FL=gb:AF194030.1	2019.35	1282.35	1949	2089.7	1304.9	1259.8	1.57473
1422432_at	gb:NM_007830.1 /DB_XREF=gi:6681136 /GEN=Dbi /FEA=FLmRNA /CNT=326 /TID=Mm.2785.1 /TIER=FL+Stack /STK=157 /UG=Mm.2785 /LL=13167 /DEF=Mus musculus diazepam binding inhibitor (Dbi), mRNA. /PROD=diazepam binding inhibitor /FL=gb:NM_007830.1	6110.6	3881.1	6126.1	6095.1	3746.6	4015.6	1.57445
1436673_at	gb:BM195516 /DB_XREF=gi:17747000 /DB_XREF=C0311F11-3 /CLONE=C0311F11 /FEA=EST /CNT=8 /TID=Mm.120191.1 /TIER=Stack /STK=8 /UG=Mm.120191 /UG_TITLE=ESTs	138.7	88.1	135.7	141.7	90.2	86	1.57435
1429251_at	gb:BM246167 /DB_XREF=gi:17881437 /DB_XREF=K0734D08-3 /CLONE=K0734D08 /FEA=mRNA /CNT=50 /TID=Mm.44405.1 /TIER=Stack /STK=8 /UG=Mm.44405 /LL=74588 /UG_GENE=4833427P12Rik /UG_TITLE=RIKEN cDNA 4833427P12 gene	219.55	139.5	221.7	217.4	142.5	136.5	1.57384
1448117_at	gb:BB815530 /DB_XREF=gi:16988159 /DB_XREF=BB815530 /CLONE=G730029H13 /FEA=FLmRNA /CNT=339 /TID=Mm.4235.1 /TIER=Stack /STK=12 /UG=Mm.4235 /LL=17311 /UG_GENE=Kitl /UG_TITLE=kit ligand /FL=gb:U44725.1 gb:NM_013598.1 gb:BC011322.1 gb:M57647.1	462.85	294.2	456.2	469.5	278.8	309.6	1.57325
1419255_at	gb:NM_009260.1 /DB_XREF=gi:7106420 /GEN=Spnb2 /FEA=FLmRNA /CNT=171 /TID=Mm.123110.1 /TIER=FL+Stack /STK=11 /UG=Mm.123110 /LL=20742 /DEF=Mus musculus beta-spectrin 2, non-erythrocytic (Spnb2), mRNA. /PROD=beta-spectrin 2, non-erythrocytic /FL=gb:AF017112.1 gb:NM_009260.1	1719.05	1093.9	1730.8	1707.3	1090.6	1097.2	1.57149
1448564_at	gb:BC003714.1 /DB_XREF=gi:13277607 /FEA=FLmRNA /CNT=136 /TID=Mm.30217.1 /TIER=FL+Stack /STK=58 /UG=Mm.30217 /LL=23991 /UG_GENE=Cib1 /DEF=Mus musculus, protein kinase, DNA activated, catalytic polypeptide interacting protein, clone MGC:5709 IMAGE:3599986, mRNA, complete cds. /PROD=protein kinase, DNA activated, catalyticpolypeptide interacting protein /FL=gb:AB006463.1 gb:AF173010.1 gb:NM_011870.1…	765.15	487	785.4	744.9	474.2	499.8	1.57115
1418180_at	gb:AF062566.1 /DB_XREF=gi:3135322 /FEA=FLmRNA /CNT=80 /TID=Mm.4618.1 /TIER=FL+Stack /STK=28 /UG=Mm.4618 /LL=20683 /UG_GENE=Sp1 /DEF=Mus musculus transcription factor Sp1 mRNA, complete cds. /PROD=transcription factor Sp1 /FL=gb:NM_013672.1 gb:AF022363.1 gb:AF062566.1	631.9	402.8	632.8	631	412.7	392.9	1.56877
1455047_at	gb:AV024918 /DB_XREF=gi:16356424 /DB_XREF=AV024918 /CLONE=1200008J22 /FEA=EST /CNT=52 /TID=Mm.143768.3 /TIER=Stack /STK=27 /UG=Mm.143768 /LL=57443 /UG_GENE=Fbxo3 /UG_TITLE=f-box only protein 3	411.75	262.9	405.1	418.4	253.6	272.2	1.56618
1416835_s_at	gb:BM114293 /DB_XREF=gi:17077311 /DB_XREF=L0802F01-3 /CLONE=L0802F01 /FEA=FLmRNA /CNT=189 /TID=Mm.7880.1 /TIER=Stack /STK=12 /UG=Mm.7880 /LL=11702 /UG_GENE=Amd1 /UG_TITLE=S-adenosylmethionine decarboxylase 1 /FL=gb:NM_009665.1 gb:BC011110.1 gb:D12780.1	1181.5	754.95	1157	1206	719.9	790	1.565
1417756_a_at	gb:NM_019391.1 /DB_XREF=gi:11225263 /GEN=Lsp1 /FEA=FLmRNA /CNT=62 /TID=Mm.2183.1 /TIER=FL+Stack /STK=37 /UG=Mm.2183 /LL=16985 /DEF=Mus musculus lymphocyte specific 1 (Lsp1), mRNA. /PROD=lymphocyte specific 1 /FL=gb:NM_019391.1 gb:M90316.1 gb:BC003796.1	1079.05	689.5	1071.8	1086.3	665.5	713.5	1.56497
1437354_at	gb:AI154956 /DB_XREF=gi:3683425 /DB_XREF=ud82a09.r1 /CLONE=IMAGE:1477336 /FEA=EST /CNT=41 /TID=Mm.132544.3 /TIER=Stack /STK=19 /UG=Mm.132544 /LL=78829 /UG_GENE=0610009M14Rik /UG_TITLE=RIKEN cDNA 0610009M14 gene	457.2	292.25	458.2	456.2	285.3	299.2	1.56441
1417111_at	gb:BB070019 /DB_XREF=gi:15404281 /DB_XREF=BB070019 /CLONE=8030488F12 /FEA=FLmRNA /CNT=197 /TID=Mm.117294.1 /TIER=Stack /STK=61 /UG=Mm.117294 /LL=17155 /UG_GENE=Man1a /UG_TITLE=mannosidase 1, alpha /FL=gb:BC015265.1 gb:U04299.1 gb:NM_008548.1	1280.45	820.1	1318.2	1242.7	814.7	825.5	1.56133
1420715_a_at	gb:NM_011146.1 /DB_XREF=gi:6755137 /GEN=Pparg /FEA=FLmRNA /CNT=7 /TID=Mm.3020.1 /TIER=FL /STK=3 /UG=Mm.3020 /LL=19016 /DEF=Mus musculus peroxisome proliferator activated receptor gamma (Pparg), mRNA. /PROD=peroxisome proliferator activator receptorgamma /FL=gb:NM_011146.1 gb:U09138.1 gb:BC021798.1	340.95	218.5	329.8	352.1	214.3	222.7	1.56041
1455333_at	gb:AI315031 /DB_XREF=gi:4030298 /DB_XREF=uj28e11.x1 /CLONE=IMAGE:1921292 /FEA=EST /CNT=20 /TID=Mm.25609.1 /TIER=Stack /STK=16 /UG=Mm.25609 /UG_TITLE=ESTs	939.05	602.7	960.4	917.7	607.6	597.8	1.55807
1450034_at	gb:AW214029 /DB_XREF=gi:6520396 /DB_XREF=uo46g11.x1 /CLONE=IMAGE:2645636 /FEA=FLmRNA /CNT=144 /TID=Mm.8249.1 /TIER=Stack /STK=13 /UG=Mm.8249 /LL=20846 /UG_GENE=Stat1 /UG_TITLE=signal transducer and activator of transcription 1 /FL=gb:NM_009283.1 gb:U06924.1	1113.3	715.35	1136.9	1089.7	684.2	746.5	1.5563
1420840_at	gb:BB780848 /DB_XREF=gi:16941548 /DB_XREF=BB780848 /CLONE=G430068N07 /FEA=FLmRNA /CNT=159 /TID=Mm.41636.1 /TIER=Stack /STK=72 /UG=Mm.41636 /LL=83435 /UG_GENE=Plekha3 /UG_TITLE=pleckstrin homology domain-containing, family A (phosphoinositide binding specific) member 3 /FL=gb:AF286163.1 gb:NM_031256.1	562.25	361.4	553.6	570.9	355.2	367.6	1.55576
1433872_at	gb:BB143137 /DB_XREF=gi:16267530 /DB_XREF=BB143137 /CLONE=9930019G19 /FEA=EST /CNT=65 /TID=Mm.45228.1 /TIER=Stack /STK=55 /UG=Mm.45228 /LL=98995 /UG_GENE=AI467442 /UG_TITLE=expressed sequence AI467442	178.45	114.85	176.7	180.2	113.8	115.9	1.55377
1442027_at	gb:BB223743 /DB_XREF=gi:16353817 /DB_XREF=BB223743 /CLONE=A530083I02 /FEA=EST /CNT=10 /TID=Mm.77731.1 /TIER=ConsEnd /STK=3 /UG=Mm.77731 /UG_TITLE=ESTs, Weakly similar to FAN MOUSE PROTEIN FAN (M.musculus)	841.75	541.8	842.5	841	525.2	558.4	1.55362
1450237_at	gb:NM_019957.1 /DB_XREF=gi:9910209 /GEN=Dnase2b /FEA=FLmRNA /CNT=8 /TID=Mm.25853.1 /TIER=FL /STK=2 /UG=Mm.25853 /LL=56629 /DEF=Mus musculus deoxyribonuclease II beta (Dnase2b), mRNA. /PROD=DNase2 like acid DNase /FL=gb:NM_019957.1 gb:AF128888.1	21.75	14	21.5	22	13.9	14.1	1.55357
1418701_at	gb:BI147855 /DB_XREF=gi:14607856 /DB_XREF=602912745F1 /CLONE=IMAGE:5053906 /FEA=FLmRNA /CNT=84 /TID=Mm.35853.1 /TIER=ConsEnd /STK=0 /UG=Mm.35853 /LL=12846 /UG_GENE=Comt /UG_TITLE=catechol-O-methyltransferase /FL=gb:AF076156.1 gb:NM_007744.1 gb:BC010402.1	2101.6	1355.65	2082.1	2121.1	1324	1387.3	1.55025
1433687_at	gb:BB539069 /DB_XREF=gi:16446980 /DB_XREF=BB539069 /CLONE=E130016E02 /FEA=EST /CNT=92 /TID=Mm.37290.1 /TIER=Stack /STK=72 /UG=Mm.37290 /LL=106639 /UG_GENE=AI662250 /UG_TITLE=expressed sequence AI662250	162	104.5	163	161	99.6	109.4	1.55024
1456088_at	gb:BF134200 /DB_XREF=gi:10973240 /DB_XREF=601778893F1 /CLONE=IMAGE:4007134 /FEA=EST /CNT=157 /TID=Mm.149115.6 /TIER=Stack /STK=16 /UG=Mm.149115 /LL=11798 /UG_GENE=Birc4 /UG_TITLE=baculoviral IAP repeat-containing 4	124.1	80.2	120	128.2	78.6	81.8	1.54738
1451742_a_at	gb:AF424698.1 /DB_XREF=gi:16518391 /GEN=Ugp2 /FEA=FLmRNA /CNT=30 /TID=Mm.28877.1 /TIER=FL /STK=1 /UG=Mm.28877 /DEF=Mus musculus uridindiphosphoglucosepyrophosphorylase 2 (Ugp2) mRNA, complete cds. /PROD=uridindiphosphoglucosepyrophosphorylase 2 /FL=gb:AF424698.1	6969.55	4504.8	6968	6971.1	4499.3	4510.3	1.54714
1425190_a_at	gb:AI661517 /DB_XREF=gi:4765100 /DB_XREF=va48c09.x1 /CLONE=IMAGE:734608 /FEA=FLmRNA /CNT=47 /TID=Mm.9621.1 /TIER=Stack /STK=8 /UG=Mm.9621 /LL=73373 /UG_GENE=1700048E23Rik /UG_TITLE=RIKEN cDNA 1700048E23 gene /FL=gb:BC025612.1	442.25	286.4	437.2	447.3	300.2	272.6	1.54417
1416939_at	gb:NM_026438.1 /DB_XREF=gi:13385935 /GEN=2010317E03Rik /FEA=FLmRNA /CNT=170 /TID=Mm.28897.1 /TIER=FL+Stack /STK=62 /UG=Mm.28897 /LL=67895 /DEF=Mus musculus RIKEN cDNA 2010317E03 gene (2010317E03Rik), mRNA. /PROD=RIKEN cDNA 2010317E03 /FL=gb:NM_026438.1 gb:BC010468.1	2895.55	1875.5	2911.6	2879.5	1948	1803	1.54388
1433011_at	gb:AK014826.1 /DB_XREF=gi:12852894 /FEA=mRNA /CNT=1 /TID=Mm.158451.1 /TIER=ConsEnd /STK=0 /UG=Mm.158451 /LL=70814 /UG_GENE=4921506L19Rik /UG_TITLE=RIKEN cDNA 4921506L19 gene /DEF=Mus musculus adult male testis cDNA, RIKEN full-length enriched library, clone:4921506L19:unclassifiable transcript, full insert sequence.	34.65	22.45	33.9	35.4	21.9	23	1.54343
1423217_a_at	gb:AV109006 /DB_XREF=gi:16381927 /DB_XREF=AV109006 /CLONE=2510049I19 /FEA=FLmRNA /CNT=213 /TID=Mm.28327.1 /TIER=ConsEnd /STK=1 /UG=Mm.28327 /LL=67922 /UG_GENE=2510049I19Rik /UG_TITLE=RIKEN cDNA 2510049I19 gene /FL=gb:NM_026455.1 gb:BC006058.1	985.75	638.75	963.5	1008	658.6	618.9	1.54325
1454037_a_at	gb:AK005502.1 /DB_XREF=gi:12838103 /GEN=Flt1 /FEA=mRNA /CNT=1 /TID=Mm.3464.3 /TIER=ConsEnd /STK=0 /UG=Mm.3464 /LL=14254 /UG_TITLE=FMS-like tyrosine kinase 1 /DEF=Mus musculus adult female placenta cDNA, RIKEN full-length enriched library, clone:1600020B02:FMS-like tyrosine kinase 1, full insert sequence.	101	65.5	103.3	98.7	63.8	67.2	1.54198
1419103_a_at	gb:NM_025341.1 /DB_XREF=gi:13384711 /GEN=0610041D24Rik /FEA=FLmRNA /CNT=68 /TID=Mm.181473.1 /TIER=FL+Stack /STK=13 /UG=Mm.181473 /LL=66082 /DEF=Mus musculus RIKEN cDNA 0610041D24 gene (0610041D24Rik), mRNA. /PROD=RIKEN cDNA 0610041D24 /FL=gb:NM_025341.1 gb:BC027011.1	225.7	146.55	232.8	218.6	146.2	146.9	1.54009
1422340_a_at	gb:NM_009610.1 /DB_XREF=gi:6752951 /GEN=Actg2 /FEA=FLmRNA /CNT=1 /TID=Mm.16562.1 /TIER=FL /STK=1 /UG=Mm.16562 /LL=11468 /DEF=Mus musculus actin, gamma 2, smooth muscle, enteric (Actg2), mRNA. /PROD=actin, gamma 2, smooth muscle, enteric /FL=gb:NM_009610.1	267.05	173.5	259	275.1	170.1	176.9	1.53919
1448844_at	gb:NM_025558.1 /DB_XREF=gi:13384987 /GEN=1810044O22Rik /FEA=FLmRNA /CNT=271 /TID=Mm.20242.1 /TIER=FL+Stack /STK=36 /UG=Mm.20242 /LL=66427 /DEF=Mus musculus RIKEN cDNA 1810044O22 gene (1810044O22Rik), mRNA. /PROD=RIKEN cDNA 1810044O22 /FL=gb:NM_025558.1	1109.95	721.35	1110.9	1109	752.9	689.8	1.53871
1417299_at	gb:NM_010892.1 /DB_XREF=gi:6754817 /GEN=Nek2 /FEA=FLmRNA /CNT=96 /TID=Mm.5379.1 /TIER=FL+Stack /STK=49 /UG=Mm.5379 /LL=18005 /DEF=Mus musculus NIMA (never in mitosis gene a)-related expressed kinase 2 (Nek2), mRNA. /PROD=NIMA - related expressed kinase 2 /FL=gb:BC010302.1 gb:AF013166.1 gb:U95610.1 gb:BC011316.1 gb:NM_010892.1 gb:AF007247.1	46	29.9	45.2	46.8	29	30.8	1.53846
1421400_at	gb:NM_031169.1 /DB_XREF=gi:13624312 /GEN=Kcnmb1 /FEA=FLmRNA /CNT=9 /TID=Mm.6206.1 /TIER=FL /STK=2 /UG=Mm.6206 /LL=16533 /DEF=Mus musculus potassium large conductance calcium-activated channel, subfamily M, beta member 1 (Kcnmb1), mRNA. /PROD=potassium large conductance calcium-activatedchannel, subfamily M, beta member 1 /FL=gb:BC013338.1 gb:AF020711.1 gb:NM_031169.1	85.15	55.35	84.1	86.2	57.6	53.1	1.53839
1436326_at	gb:BB306272 /DB_XREF=gi:9006977 /DB_XREF=BB306272 /CLONE=B230207H20 /FEA=EST /CNT=34 /TID=Mm.88712.1 /TIER=Stack /STK=9 /UG=Mm.88712 /UG_TITLE=ESTs	524	340.8	540.8	507.2	341.2	340.4	1.53756
1426367_at	gb:BB541911 /DB_XREF=gi:16447233 /DB_XREF=BB541911 /CLONE=E130116O21 /FEA=FLmRNA /CNT=144 /TID=Mm.179091.3 /TIER=Stack /STK=50 /UG=Mm.179091 /LL=69008 /UG_GENE=1500031K13Rik /UG_TITLE=RIKEN cDNA 1500031K13 gene /FL=gb:BC016546.1	657.15	427.55	665	649.3	435.7	419.4	1.53701
1426584_a_at	gb:BI143942 /DB_XREF=gi:14603943 /DB_XREF=602908034F1 /CLONE=IMAGE:5064897 /FEA=FLmRNA /CNT=571 /TID=Mm.104920.1 /TIER=Stack /STK=12 /UG=Mm.104920 /LL=20322 /UG_GENE=Sdh1 /UG_TITLE=sorbitol dehydrogenase 1 /FL=gb:BC024124.1	7254.45	4722.25	7244.4	7264.5	4603	4841.5	1.53623
1460178_at	gb:NM_025827.1 /DB_XREF=gi:13385297 /GEN=1300002A08Rik /FEA=FLmRNA /CNT=179 /TID=Mm.30092.1 /TIER=FL+Stack /STK=106 /UG=Mm.30092 /LL=66887 /DEF=Mus musculus RIKEN cDNA 1300002A08 gene (1300002A08Rik), mRNA. /PROD=RIKEN cDNA 1300002A08 /FL=gb:NM_025827.1	2212.4	1440.3	2280.2	2144.6	1404.3	1476.3	1.53607
1415890_at	gb:NM_011863.1 /DB_XREF=gi:6754981 /GEN=Papss1 /FEA=FLmRNA /CNT=332 /TID=Mm.18161.1 /TIER=FL+Stack /STK=182 /UG=Mm.18161 /LL=23971 /DEF=Mus musculus 3-phosphoadenosine 5-phosphosulfate synthase 1 (Papss1), mRNA. /PROD=3-phosphoadenosine 5-phosphosulfate synthase1 /FL=gb:U34883.1 gb:NM_011863.1	469.55	306.25	463.3	475.8	305.4	307.1	1.53322
1424850_at	gb:L13103.1 /DB_XREF=gi:293729 /FEA=FLmRNA /CNT=97 /TID=Mm.15918.1 /TIER=FL+Stack /STK=13 /UG=Mm.15918 /LL=26401 /UG_GENE=Map3k1 /DEF=Mus musculus MEK kinase mRNA, complete cds. /PROD=MEK Kinase /FL=gb:AF117340.1 gb:L13103.1	250.8	163.7	255.3	246.3	163.4	164	1.53207
1418400_at	gb:NM_026235.1 /DB_XREF=gi:13385739 /GEN=5430431G03Rik /FEA=FLmRNA /CNT=40 /TID=Mm.35755.1 /TIER=FL+Stack /STK=24 /UG=Mm.35755 /LL=67557 /DEF=Mus musculus RIKEN cDNA 5430431G03 gene (5430431G03Rik), mRNA. /PROD=RIKEN cDNA 5430431G03 /FL=gb:NM_026235.1	120.45	78.7	116.9	124	77.3	80.1	1.5305
1448659_at	gb:NM_007611.1 /DB_XREF=gi:6680849 /GEN=Casp7 /FEA=FLmRNA /CNT=78 /TID=Mm.35687.1 /TIER=FL+Stack /STK=49 /UG=Mm.35687 /LL=12369 /DEF=Mus musculus caspase 7 (Casp7), mRNA. /PROD=caspase 7 /FL=gb:D86353.1 gb:NM_007611.1 gb:BC005428.1	500.3	326.9	509.9	490.7	327.4	326.4	1.53044
1419259_at	gb:NM_009105.1 /DB_XREF=gi:6677824 /GEN=Rsu1 /FEA=FLmRNA /CNT=154 /TID=Mm.905.1 /TIER=FL+Stack /STK=11 /UG=Mm.905 /LL=20163 /DEF=Mus musculus Ras suppressor protein 1 (Rsu1), mRNA. /PROD=Ras suppressor protein 1 /FL=gb:BC003827.1 gb:NM_009105.1	1139.4	744.5	1125.5	1153.3	722.9	766.1	1.53042
1430543_at	gb:AK005167.1 /DB_XREF=gi:12837137 /FEA=mRNA /CNT=35 /TID=Mm.41821.1 /TIER=ConsEnd /STK=1 /UG=Mm.41821 /LL=76686 /UG_GENE=1500005P14Rik /UG_TITLE=RIKEN cDNA 1500005P14 gene /DEF=Mus musculus adult male cerebellum cDNA, RIKEN full-length enriched library, clone:1500005P14:homolog to HYPOTHETICAL 17.8 KDA PROTEIN (FRAGMENT), full insert sequence.	184	120.4	185.6	182.4	118.2	122.6	1.52824
1420276_x_at	gb:AV245881 /DB_XREF=gi:6233340 /DB_XREF=AV245881 /CLONE=4832402K11 /FEA=EST /CNT=1 /TID=Mm.32337.2 /TIER=ConsEnd /STK=1 /UG=Mm.32337 /UG_TITLE=ESTs	910.15	595.8	904.3	916	573.9	617.7	1.52761
1428351_at	gb:AK013149.1 /DB_XREF=gi:12850331 /FEA=mRNA /CNT=78 /TID=Mm.23018.1 /TIER=Stack /STK=49 /UG=Mm.23018 /LL=67905 /UG_GENE=2810423O19Rik /UG_TITLE=RIKEN cDNA 2810423O19 gene /DEF=Mus musculus 10, 11 days embryo whole body cDNA, RIKEN full-length enriched library, clone:2810423O19:Protein phosphatase 2C containing protein, full insert sequence.	461.2	302.25	470.2	452.2	302.5	302	1.52589
1428608_at	gb:AK005133.1 /DB_XREF=gi:12836844 /FEA=mRNA /CNT=154 /TID=Mm.196536.1 /TIER=Stack /STK=29 /UG=Mm.196536 /LL=67938 /UG_GENE=1500001M02Rik /UG_TITLE=RIKEN cDNA 1500001M02 gene /DEF=Mus musculus adult male cerebellum cDNA, RIKEN full-length enriched library, clone:1500003H20:homolog to MYOSIN REGULATORY LIGHT CHAIN, full insert sequence.	3882.8	2544.7	3919.7	3845.9	2521	2568.4	1.52584
1423399_a_at	gb:BG143658 /DB_XREF=gi:12647057 /DB_XREF=ut58f05.x1 /CLONE=IMAGE:3332120 /FEA=FLmRNA /CNT=68 /TID=Mm.4714.1 /TIER=Stack /STK=8 /UG=Mm.4714 /LL=67057 /UG_GENE=Yaf2 /UG_TITLE=YY1 associated factor 2 /FL=gb:BC002192.1 gb:NM_024189.1	1015.05	666.25	1049.7	980.4	669.2	663.3	1.52353
1454161_s_at	gb:AK002308.1 /DB_XREF=gi:12832194 /FEA=mRNA /CNT=1 /TID=Mm.195519.1 /TIER=ConsEnd /STK=0 /UG=Mm.195519 /LL=68321 /UG_GENE=0610007P14Rik /UG_TITLE=RIKEN cDNA 0610007P14 gene /DEF=Mus musculus adult male kidney cDNA, RIKEN full-length enriched library, clone:0610007P14:similar to C14ORF1-LIKE PROTEIN (1190004E09RIK PROTEIN) (OPEN READING FRAME 11), full insert sequence.	330.5	217.15	336.8	324.2	219.3	215	1.52199
1417494_a_at	gb:NM_007752.1 /DB_XREF=gi:6680996 /GEN=Cp /FEA=FLmRNA /CNT=332 /TID=Mm.13787.1 /TIER=FL+Stack /STK=43 /UG=Mm.13787 /LL=12870 /DEF=Mus musculus ceruloplasmin (Cp), mRNA. /PROD=ceruloplasmin /FL=gb:U49430.1 gb:NM_007752.1	2742.8	1803.2	2717.8	2767.8	1742.2	1864.2	1.52107
1455854_a_at	gb:BB053082 /DB_XREF=gi:16259651 /DB_XREF=BB053082 /CLONE=6720458N18 /FEA=EST /CNT=41 /TID=Mm.87500.1 /TIER=Stack /STK=36 /UG=Mm.87500 /UG_TITLE=ESTs, Moderately similar to slingshot 1 (Homo sapiens) (H.sapiens)	543.35	357.3	536.6	550.1	364	350.6	1.52071
1460351_at	gb:BC021916.1 /DB_XREF=gi:18314645 /FEA=FLmRNA /CNT=116 /TID=Mm.175848.1 /TIER=FL+Stack /STK=51 /UG=Mm.175848 /LL=20195 /UG_GENE=S100a11 /DEF=Mus musculus, Similar to S100 calcium binding protein A11 (calgizzarin), clone MGC:27685 IMAGE:4913795, mRNA, complete cds. /PROD=Similar to S100 calcium binding protein A11(calgizzarin) /FL=gb:U41341.1 gb:BC021916.1	3743.2	2462.4	3712.8	3773.6	2494.5	2430.3	1.52014
1460287_at	gb:M93954.1 /DB_XREF=gi:202053 /GEN=TIMP2 /FEA=FLmRNA /CNT=152 /TID=Mm.181969.1 /TIER=FL+Stack /STK=21 /UG=Mm.181969 /LL=21858 /DEF=M.musculus metalloproteinase inhibitor (TIMP-2) mRNA, complete cds. /PROD=TIMP-2 /FL=gb:NM_011594.1 gb:M93954.1 gb:M82858.1	2866.75	1888.9	2927.9	2805.6	1907.1	1870.7	1.51768
1450828_at	gb:NM_080451.1 /DB_XREF=gi:18093093 /GEN=Synpo2-pending /FEA=FLmRNA /CNT=10 /TID=Mm.212349.1 /TIER=FL /STK=0 /UG=Mm.212349 /LL=118449 /DEF=Mus musculus synaptopodin 2 (Synpo2-pending), mRNA. /PROD=synaptopodin 2 /FL=gb:NM_080451.1	552.45	364.8	566.7	538.2	369.9	359.7	1.51439
1438759_x_at	gb:AU046270 /DB_XREF=gi:3982453 /DB_XREF=AU046270 /CLONE=J0950D05 /FEA=EST /CNT=12 /TID=Mm.19006.2 /TIER=Stack /STK=9 /UG=Mm.19006 /LL=104923 /UG_GENE=AL024210 /UG_TITLE=expressed sequence AL024210	2009.6	1327.65	1974.3	2044.9	1341.9	1313.4	1.51365
1431016_at	gb:BB666837 /DB_XREF=gi:16500470 /DB_XREF=BB666837 /CLONE=E330033G21 /FEA=mRNA /CNT=23 /TID=Mm.202683.1 /TIER=ConsEnd /STK=0 /UG=Mm.202683 /LL=72502 /UG_GENE=2610528C06Rik /UG_TITLE=RIKEN cDNA 2610528C06 gene	39.05	25.8	38.6	39.5	25.2	26.4	1.51357
[truncated: 1,689 more rows]
