# Supplementary material for: Stearoyl-CoA Desaturase (SCD) Induces Cardiac Dysfunction with Cardiac Lipid Overload and Angiotensin II AT1 Receptor Protein Up-Regulation
Source: Int J Mol Sci. 2021 Sep 13;22(18):9883. doi: 10.3390/ijms22189883 (PMC8472087; doi:10.3390/ijms22189883)
Supplement: Supplementary file 1 [file ijms-22-09883-s001.zip › Table_S3.xlsx]

## Sheet: AVA-vs-APOE
Affymetrix-ID	Descriptions	Mean Rosiglit-APOE	Mean APOE	Rosiglit-APOE-1	Rosiglit-APOE-2	APOE-1	APOE-2	Fold change
1418197_at	gb:BC012701.1 /DB_XREF=gi:15215203 /FEA=FLmRNA /CNT=57 /TID=Mm.4177.1 /TIER=FL+Stack /STK=28 /UG=Mm.4177 /LL=22227 /UG_GENE=Ucp1 /DEF=Mus musculus, Similar to uncoupling protein, mitochondrial, clone MGC:13965 IMAGE:4191276, mRNA, complete cds. /PROD=Similar to uncoupling protein, mitochondrial /FL=gb:U63419.1 gb:BC012701.1 gb:NM_009463.1	8376.25	6.5	8104.9	8647.6	5.2	7.8	1288.65
1420347_at	gb:NM_011126.1 /DB_XREF=gi:10242374 /GEN=Plunc /FEA=FLmRNA /CNT=9 /TID=Mm.28438.1 /TIER=FL /STK=6 /UG=Mm.28438 /LL=18843 /DEF=Mus musculus palate, lung, and nasal epithelium expressed transcript (Plunc), mRNA. /PROD=palate, lung, and nasal epithelium expressedtranscript /FL=gb:U69172.1 gb:NM_011126.1	9451.45	11.9	9117.3	9785.6	19.7	4.1	794.239
1423439_at	gb:AW106963 /DB_XREF=gi:6077763 /DB_XREF=um34h07.x1 /CLONE=IMAGE:2236477 /FEA=FLmRNA /CNT=259 /TID=Mm.42246.1 /TIER=Stack /STK=25 /UG=Mm.42246 /LL=18534 /UG_GENE=Pck1 /UG_TITLE=phosphoenolpyruvate carboxykinase 1, cytosolic /FL=gb:NM_011044.1	1495.55	2.65	1510.3	1480.8	3.6	1.7	564.358
1452543_a_at	gb:X67702.1 /DB_XREF=gi:49690 /FEA=mRNA /CNT=1 /TID=Mm.2258.2 /TIER=ConsEnd /STK=0 /UG=Mm.2258 /LL=22287 /UG_GENE=Scgb1a1 /DEF=M.musculus mRNA for clara cell 10kD (CC10) protein. /PROD=10 kDa protein	5293.65	17.45	4791.7	5795.6	2.4	32.5	303.361
1448872_at	gb:NM_011260.1 /DB_XREF=gi:6755309 /GEN=Reg3g /FEA=FLmRNA /CNT=74 /TID=Mm.263.1 /TIER=FL+Stack /STK=34 /UG=Mm.263 /LL=19695 /DEF=Mus musculus regenerating islet-derived 3 gamma (Reg3g), mRNA. /PROD=regenerating islet-derived 3 gamma /FL=gb:NM_011260.1 gb:D63361.1	843.1	4.25	876.2	810	4	4.5	198.376
1425218_a_at	gb:AF274959.1 /DB_XREF=gi:16551116 /FEA=FLmRNA /CNT=9 /TID=Mm.210437.2 /TIER=FL /STK=4 /UG=Mm.210437 /LL=117158 /UG_GENE=Scgb3a2 /DEF=Mus musculus UGRP1A mRNA, complete cds. /PROD=UGRP1A /FL=gb:AF274959.1	3228.9	18.6	3180.9	3276.9	8.3	28.9	173.597
1427351_s_at	gb:BB226392 /DB_XREF=gi:8897037 /DB_XREF=BB226392 /CLONE=A530097A12 /FEA=mRNA /CNT=11 /TID=Mm.218842.1 /TIER=ConsEnd /STK=6 /UG=Mm.218842 /LL=16019 /UG_GENE=Igh-6 /UG_TITLE=immunoglobulin heavy chain 6 (heavy chain of IgM)	2731.55	27.85	2473.1	2990	42.6	13.1	98.0808
1448792_a_at	gb:NM_007817.1 /DB_XREF=gi:6681110 /GEN=Cyp2f2 /FEA=FLmRNA /CNT=168 /TID=Mm.4515.1 /TIER=FL+Stack /STK=39 /UG=Mm.4515 /LL=13107 /DEF=Mus musculus cytochrome P450, 2f2 (Cyp2f2), mRNA. /PROD=cytochrome P450, 2f2 /FL=gb:NM_007817.1 gb:BC011089.1 gb:M77497.1	2857.3	35.95	2833	2881.6	39.1	32.8	79.4798
1425738_at	gb:M35669.1 /DB_XREF=gi:197295 /FEA=FLmRNA /CNT=6 /TID=Mm.104747.7 /TIER=FL /STK=1 /UG=Mm.104747 /LL=16114 /UG_GENE=Igk-V28 /UG_TITLE=immunoglobulin kappa chain variable 28 (V28) /DEF=Mouse Ig aberrantly rearranged kappa-chain mRNA V-J2-C-region, complete cds. /FL=gb:M35669.1	172.6	2.75	185.5	159.7	2.7	2.8	62.7636
1442294_at	gb:BB636451 /DB_XREF=gi:16472321 /DB_XREF=BB636451 /CLONE=A530001F19 /FEA=EST /CNT=5 /TID=Mm.131226.1 /TIER=ConsEnd /STK=3 /UG=Mm.131226 /UG_TITLE=ESTs	93.8	1.6	102	85.6	1.5	1.7	58.625
1424451_at	gb:BC019882.1 /DB_XREF=gi:18043768 /FEA=FLmRNA /CNT=83 /TID=Mm.205266.2 /TIER=FL+Stack /STK=31 /UG=Mm.205266 /LL=113868 /UG_GENE=Acaa /DEF=Mus musculus, Similar to Acetyl-CoA acyltransferase, 3-oxo acyl-CoA thiolase A, peroxisomal, clone MGC:29978 IMAGE:5123887, mRNA, complete cds. /PROD=Similar to Acetyl-CoA acyltransferase, 3-oxoacyl-CoA thiolase A, peroxisomal /FL=gb:BC019882.1	1230.1	21.7	1278.8	1181.4	12.3	31.1	56.6866
1452417_x_at	gb:AV057155 /DB_XREF=gi:5156902 /DB_XREF=AV057155 /CLONE=1810044K02 /FEA=mRNA /CNT=13 /TID=Mm.104747.14 /TIER=ConsEnd /STK=2 /UG=Mm.104747 /LL=16114 /UG_GENE=Igk-V28 /UG_TITLE=immunoglobulin kappa chain variable 28 (V28)	3709.8	66.05	3963.8	3455.8	61.4	70.7	56.1665
1424357_at	gb:BC026654.1 /DB_XREF=gi:20071860 /FEA=FLmRNA /CNT=59 /TID=Mm.31552.1 /TIER=FL+Stack /STK=36 /UG=Mm.31552 /DEF=Mus musculus, clone MGC:37581 IMAGE:4988382, mRNA, complete cds. /PROD=Unknown (protein for MGC:37581) /FL=gb:BC018222.1 gb:BC026654.1	1594.85	31.6	1567.3	1622.4	34.5	28.7	50.4699
1438664_at	gb:BB216074 /DB_XREF=gi:16353083 /DB_XREF=BB216074 /CLONE=A530030L19 /FEA=EST /CNT=136 /TID=Mm.25594.2 /TIER=Stack /STK=9 /UG=Mm.25594 /LL=19088 /UG_GENE=Prkar2b /UG_TITLE=protein kinase, cAMP dependent regulatory, type II beta	1125.1	22.35	1167.9	1082.3	5.2	39.5	50.34
1452260_at	gb:BB221402 /DB_XREF=gi:16353605 /DB_XREF=BB221402 /CLONE=A530066M24 /FEA=mRNA /CNT=71 /TID=Mm.10026.1 /TIER=Stack /STK=32 /UG=Mm.10026 /LL=14311 /UG_GENE=Fsp27 /UG_TITLE=fat specific gene 27	1203.7	24.6	1228.1	1179.3	24.4	24.8	48.9309
1422651_at	gb:NM_009605.1 /DB_XREF=gi:18373300 /GEN=Acrp30 /FEA=FLmRNA /CNT=91 /TID=Mm.3969.1 /TIER=FL+Stack /STK=21 /UG=Mm.3969 /LL=11450 /DEF=Mus musculus adipocyte complement related protein of 30 kDa (Acrp30), mRNA. /PROD=adipocyte complement related protein of 30 kDa /FL=gb:NM_009605.1 gb:U49915.1 gb:U37222.1	4766.7	122.35	4593.9	4939.5	120.7	124	38.9595
1427455_x_at	gb:BI107286 /DB_XREF=gi:14558179 /DB_XREF=602894285F1 /CLONE=IMAGE:5039325 /FEA=mRNA /CNT=15 /TID=Mm.104747.15 /TIER=ConsEnd /STK=0 /UG=Mm.104747 /LL=16114 /UG_GENE=Igk-V28 /UG_TITLE=immunoglobulin kappa chain variable 28 (V28)	3401.9	91.05	3344.9	3458.9	106.6	75.5	37.363
1427042_at	gb:BB127697 /DB_XREF=gi:15408263 /DB_XREF=BB127697 /CLONE=9630025B09 /FEA=mRNA /CNT=44 /TID=Mm.34281.1 /TIER=Stack /STK=22 /UG=Mm.34281 /UG_TITLE=Mus musculus, clone IMAGE:4022528, mRNA	25.2	0.8	23.1	27.3	0.5	1.1	31.5
1424815_at	gb:BC021322.1 /DB_XREF=gi:18204072 /FEA=FLmRNA /CNT=33 /TID=Mm.25781.1 /TIER=FL+Stack /STK=15 /UG=Mm.25781 /DEF=Mus musculus, clone MGC:29379 IMAGE:5051685, mRNA, complete cds. /PROD=Unknown (protein for MGC:29379) /FL=gb:BC021322.1	131.6	4.65	130.7	132.5	6.5	2.8	28.3011
1438448_at	gb:BB217568 /DB_XREF=gi:8882521 /DB_XREF=BB217568 /CLONE=A530045G15 /FEA=EST /CNT=15 /TID=Mm.204765.1 /TIER=Stack /STK=10 /UG=Mm.204765 /UG_TITLE=ESTs	385.1	13.65	419.8	350.4	4.1	23.2	28.2125
1427660_x_at	gb:BC013496.1 /DB_XREF=gi:15488700 /FEA=mRNA /CNT=2 /TID=Mm.104747.19 /TIER=ConsEnd /STK=0 /UG=Mm.104747 /LL=16114 /UG_GENE=Igk-V28 /DEF=Mus musculus, clone IMAGE:4219618, mRNA, partial cds. /PROD=Unknown (protein for IMAGE:4219618)	4089.1	147.4	4433.3	3744.9	147.9	146.9	27.7415
1428333_at	gb:AK013740.1 /DB_XREF=gi:12851221 /FEA=mRNA /CNT=71 /TID=Mm.27579.1 /TIER=Stack /STK=52 /UG=Mm.27579 /LL=76976 /UG_GENE=2900062L11Rik /UG_TITLE=RIKEN cDNA 2900062L11 gene /DEF=Mus musculus adult male hippocampus cDNA, RIKEN full-length enriched library, clone:2900062L11:homolog to MICROSOMAL SIGNAL PEPTIDASE 23 KDA SUBUNIT (EC 3.4.-.-) (SPC2223), full insert sequence.	892.25	32.9	888.8	895.7	34.1	31.7	27.1201
1439566_at	gb:BB245373 /DB_XREF=gi:8938119 /DB_XREF=BB245373 /CLONE=A730008P19 /FEA=EST /CNT=11 /TID=Mm.138080.1 /TIER=ConsEnd /STK=7 /UG=Mm.138080 /UG_TITLE=ESTs	29.75	1.15	32.5	27	1	1.3	25.8696
1436453_at	gb:BB144871 /DB_XREF=gi:8799808 /DB_XREF=BB144871 /CLONE=9930027H11 /FEA=EST /CNT=10 /TID=Mm.25766.1 /TIER=Stack /STK=9 /UG=Mm.25766 /LL=101918 /UG_GENE=BB144871 /UG_TITLE=expressed sequence BB144871	509.2	21.65	514.2	504.2	1.7	41.6	23.5196
1416236_a_at	gb:BC015076.1 /DB_XREF=gi:15929264 /FEA=FLmRNA /CNT=154 /TID=Mm.33240.1 /TIER=FL+Stack /STK=109 /UG=Mm.33240 /LL=14012 /UG_GENE=Eva /DEF=Mus musculus, epithelial V-like antigen, clone MGC:13828 IMAGE:4188907, mRNA, complete cds. /PROD=epithelial V-like antigen /FL=gb:AF030454.1 gb:NM_007962.1 gb:BC015076.1	67.25	2.95	66.5	68	2.3	3.6	22.7966
1430640_a_at	gb:BI695530 /DB_XREF=gi:15658159 /DB_XREF=603344844F1 /CLONE=IMAGE:5372579 /FEA=mRNA /CNT=14 /TID=Mm.25594.1 /TIER=ConsEnd /STK=1 /UG=Mm.25594 /LL=19088 /UG_GENE=Prkar2b /UG_TITLE=protein kinase, cAMP dependent regulatory, type II beta	318.35	14.75	345.2	291.5	9.7	19.8	21.5831
1419699_at	gb:NM_054037.1 /DB_XREF=gi:16905068 /GEN=Scgb3a1 /FEA=FLmRNA /CNT=13 /TID=Mm.22802.1 /TIER=FL /STK=7 /UG=Mm.22802 /LL=68662 /DEF=Mus musculus secretoglobin, family 3A, member 1 (Scgb3a1), mRNA. /PROD=UGRP2 type A /FL=gb:NM_054037.1 gb:AF313456.1	1675.1	82.85	1614.9	1735.3	64.3	101.4	20.2185
1457619_at	gb:BB743970 /DB_XREF=gi:16146975 /DB_XREF=BB743970 /CLONE=F520015D01 /FEA=EST /CNT=4 /TID=Mm.117410.1 /TIER=ConsEnd /STK=4 /UG=Mm.117410 /UG_TITLE=ESTs, Weakly similar to ESTM MOUSE LIVER CARBOXYLESTERASE PRECURSOR (M.musculus)	31.65	1.65	29.7	33.6	1.9	1.4	19.1818
1448973_at	gb:NM_016771.1 /DB_XREF=gi:7949145 /GEN=Sultn /FEA=FLmRNA /CNT=100 /TID=Mm.6824.1 /TIER=FL+Stack /STK=29 /UG=Mm.6824 /LL=53315 /DEF=Mus musculus N-sulfotransferase (Sultn), mRNA. /PROD=N-sulfotransferase /FL=gb:U32371.1 gb:NM_016771.1 gb:AF026073.1 gb:BC010752.1	227.65	12.25	218.5	236.8	21.6	2.9	18.5837
1425871_a_at	gb:AB007986.1 /DB_XREF=gi:2541867 /GEN=MDABG2-4 /FEA=FLmRNA /CNT=3 /TID=Mm.104747.8 /TIER=FL /STK=1 /UG=Mm.104747 /LL=16114 /DEF=Mus musculus mRNA for single chain antibody ScFv, complete cds. /PROD=single chain antibody ScFv /FL=gb:AB007986.1	149.95	8.95	153.7	146.2	6.1	11.8	16.7542
1460256_at	gb:NM_007606.1 /DB_XREF=gi:6671675 /GEN=Car3 /FEA=FLmRNA /CNT=422 /TID=Mm.300.1 /TIER=FL+Stack /STK=10 /UG=Mm.300 /LL=12350 /DEF=Mus musculus carbonic anhydrase 3 (Car3), mRNA. /PROD=carbonic anhydrase 3 /FL=gb:BC011129.1 gb:NM_007606.1 gb:M27796.1	2588.65	160.3	2465.6	2711.7	139.4	181.2	16.1488
1459892_at	gb:AV034276 /DB_XREF=gi:16356607 /DB_XREF=AV034276 /CLONE=1600009D11 /FEA=EST /CNT=3 /TID=Mm.200437.1 /TIER=ConsEnd /STK=1 /UG=Mm.200437 /LL=101438 /UG_GENE=AA408156 /UG_TITLE=expressed sequence AA408156	26.35	1.65	24	28.7	1.5	1.8	15.9697
1454713_s_at	gb:BG072171 /DB_XREF=gi:12554740 /DB_XREF=H3107E11-3 /CLONE=H3107E11 /FEA=EST /CNT=67 /TID=Mm.18603.2 /TIER=Stack /STK=64 /UG=Mm.18603 /LL=15186 /UG_GENE=Hdc /UG_TITLE=histidine decarboxylase cluster	176.9	11.15	185.9	167.9	14.8	7.5	15.8655
1448842_at	gb:NM_033037.1 /DB_XREF=gi:14719433 /GEN=Cdo1 /FEA=FLmRNA /CNT=310 /TID=Mm.29996.1 /TIER=FL+Stack /STK=36 /UG=Mm.29996 /LL=12583 /DEF=Mus musculus cysteine dioxygenase 1, cytosolic (Cdo1), mRNA. /PROD=cysteine dioxygenase 1, cytosolic /FL=gb:NM_033037.1 gb:BC013638.1	986.8	63.75	990.1	983.5	44.4	83.1	15.4792
1456475_s_at	gb:BB216074 /DB_XREF=gi:16353083 /DB_XREF=BB216074 /CLONE=A530030L19 /FEA=EST /CNT=136 /TID=Mm.25594.2 /TIER=Stack /STK=9 /UG=Mm.25594 /LL=19088 /UG_GENE=Prkar2b /UG_TITLE=protein kinase, cAMP dependent regulatory, type II beta	745.05	48.2	777.4	712.7	60.4	36	15.4575
1452463_x_at	gb:BG966217 /DB_XREF=gi:14353854 /DB_XREF=602830177F1 /CLONE=IMAGE:4984819 /FEA=mRNA /CNT=7 /TID=Mm.104747.17 /TIER=ConsEnd /STK=0 /UG=Mm.104747 /LL=16114 /UG_GENE=Igk-V28 /UG_TITLE=immunoglobulin kappa chain variable 28 (V28)	829.95	54.2	879.6	780.3	77.7	30.7	15.3127
1424649_a_at	gb:BC025461.1 /DB_XREF=gi:19343772 /FEA=FLmRNA /CNT=35 /TID=Mm.22270.1 /TIER=FL+Stack /STK=21 /UG=Mm.22270 /DEF=Mus musculus, clone MGC:38363 IMAGE:5344986, mRNA, complete cds. /PROD=Unknown (protein for MGC:38363) /FL=gb:BC025461.1	43.05	2.9	40.6	45.5	4.2	1.6	14.8448
1424083_at	gb:BC006638.1 /DB_XREF=gi:13879325 /FEA=FLmRNA /CNT=180 /TID=Mm.220991.1 /TIER=FL+Stack /STK=55 /UG=Mm.220991 /DEF=Mus musculus, Similar to regulator of differentiation (in S. pombe) 1, clone MGC:11742 IMAGE:3969488, mRNA, complete cds. /PROD=Similar to regulator of differentiation (in S.pombe) 1 /FL=gb:BC006638.1	48.45	3.35	51.7	45.2	3.5	3.2	14.4627
1453072_at	gb:BQ265798 /DB_XREF=gi:20490863 /DB_XREF=NISC_ff09b04.x1 /CLONE=IMAGE:2865342 /FEA=mRNA /CNT=20 /TID=Mm.158764.1 /TIER=Stack /STK=8 /UG=Mm.158764 /LL=71862 /UG_GENE=1700025D19Rik /UG_TITLE=RIKEN cDNA 1700025D19 gene	370.9	25.9	360.3	381.5	17.4	34.4	14.3205
1421307_at	gb:NM_024495.1 /DB_XREF=gi:13374566 /GEN=Car13 /FEA=FLmRNA /CNT=11 /TID=Mm.158776.1 /TIER=FL /STK=2 /UG=Mm.158776 /LL=71934 /DEF=Mus musculus carbonic anhydrase 13 (Car13), mRNA. /PROD=carbonic anhydrase 13 /FL=gb:AF231123.1 gb:NM_024495.1	82.55	5.85	78.1	87	9.4	2.3	14.1111
1436786_at	gb:AV024133 /DB_XREF=gi:4801125 /DB_XREF=AV024133 /CLONE=1200001A08 /FEA=EST /CNT=57 /TID=Mm.46347.1 /TIER=Stack /STK=54 /UG=Mm.46347 /UG_TITLE=ESTs	436.1	31.3	468.4	403.8	11.1	51.5	13.9329
1440802_at	gb:BB349272 /DB_XREF=gi:9061100 /DB_XREF=BB349272 /CLONE=B930074H12 /FEA=EST /CNT=5 /TID=Mm.138109.1 /TIER=ConsEnd /STK=5 /UG=Mm.138109 /UG_TITLE=ESTs	13.1	0.95	14.3	11.9	1.1	0.8	13.7895
1443037_at	gb:BB183534 /DB_XREF=gi:16270250 /DB_XREF=BB183534 /CLONE=A230106P21 /FEA=EST /CNT=3 /TID=Mm.121623.1 /TIER=ConsEnd /STK=3 /UG=Mm.121623 /UG_TITLE=ESTs	40.6	2.95	42	39.2	2.5	3.4	13.7627
1445395_at	gb:BB114415 /DB_XREF=gi:16261776 /DB_XREF=BB114415 /CLONE=9530046A01 /FEA=EST /CNT=3 /TID=Mm.162109.1 /TIER=ConsEnd /STK=2 /UG=Mm.162109 /UG_TITLE=ESTs	43.15	3.15	42.8	43.5	2.8	3.5	13.6984
1416607_at	gb:NM_133732.1 /DB_XREF=gi:19526925 /GEN=4931406C07Rik /FEA=FLmRNA /CNT=239 /TID=Mm.182227.1 /TIER=FL+Stack /STK=78 /UG=Mm.182227 /LL=70984 /DEF=Mus musculus RIKEN cDNA 4931406C07 gene (4931406C07Rik), mRNA. /PROD=RIKEN cDNA 4931406C07 /FL=gb:BC016078.1 gb:BC011540.1 gb:NM_133732.1	2347	175.6	2363.2	2330.8	116.6	234.6	13.3656
1453810_at	gb:BB590516 /DB_XREF=gi:16449946 /DB_XREF=BB590516 /CLONE=A530001M19 /FEA=mRNA /CNT=6 /TID=Mm.190602.1 /TIER=ConsEnd /STK=0 /UG=Mm.190602 /LL=75762 /UG_GENE=9130023F12Rik /UG_TITLE=RIKEN cDNA 9130023F12 gene	34.85	2.65	33.8	35.9	3.3	2	13.1509
1440104_at	gb:BB208180 /DB_XREF=gi:15409918 /DB_XREF=BB208180 /CLONE=A430087B05 /FEA=EST /CNT=6 /TID=Mm.193920.1 /TIER=ConsEnd /STK=6 /UG=Mm.193920 /UG_TITLE=ESTs	17	1.3	16.1	17.9	1.6	1	13.0769
1438309_at	gb:BB432539 /DB_XREF=gi:16424225 /DB_XREF=BB432539 /CLONE=C630046F07 /FEA=EST /CNT=12 /TID=Mm.77751.1 /TIER=Stack /STK=11 /UG=Mm.77751 /UG_TITLE=ESTs	53.7	4.2	52	55.4	3.8	4.6	12.7857
1429195_at	gb:AK010208.1 /DB_XREF=gi:12845483 /FEA=mRNA /CNT=33 /TID=Mm.34173.1 /TIER=Stack /STK=9 /UG=Mm.34173 /LL=71939 /UG_GENE=2310076O14Rik /UG_TITLE=RIKEN cDNA 2310076O14 gene /DEF=Mus musculus adult male tongue cDNA, RIKEN full-length enriched library, clone:2310076O14:homolog to CB33F2.1 (PUTATIVE NOVEL PROTEIN SIMILAR TO C-TERMINAL PARTS OF APOL (APOLIPOPROTEIN L) AND TNF-INDUCIBLE PROTEIN CG12-1) …	95.85	7.5	96	95.7	10.3	4.7	12.78
1449568_at	gb:NM_031180.1 /DB_XREF=gi:13626031 /GEN=Klb-pending /FEA=FLmRNA /CNT=9 /TID=Mm.45274.1 /TIER=FL /STK=7 /UG=Mm.45274 /LL=83379 /DEF=Mus musculus klotho beta (Klb-pending), mRNA. /PROD=klotho beta /FL=gb:AF178429.1 gb:NM_031180.1 gb:AF165170.1	84.3	6.65	84.2	84.4	3.4	9.9	12.6767
1424305_at	gb:BC006026.1 /DB_XREF=gi:13543747 /FEA=FLmRNA /CNT=129 /TID=Mm.1192.1 /TIER=FL+Stack /STK=38 /UG=Mm.1192 /LL=16069 /UG_GENE=Igj /DEF=Mus musculus, Similar to immunoglobulin joining chain, clone MGC:6626 IMAGE:3491646, mRNA, complete cds. /PROD=Similar to immunoglobulin joining chain /FL=gb:M90766.1 gb:BC006026.1	355.4	28.3	365	345.8	23.2	33.4	12.5583
1449434_at	gb:AK003671.1 /DB_XREF=gi:12834480 /GEN=Car3 /FEA=FLmRNA /CNT=422 /TID=Mm.300.1 /TIER=Stack /STK=91 /UG=Mm.300 /LL=12350 /UG_TITLE=carbonic anhydrase 3 /DEF=Mus musculus 18 days embryo whole body cDNA, RIKEN full-length enriched library, clone:1110013P06:carbonic anhydrase 3, full insert sequence. /FL=gb:BC011129.1 gb:NM_007606.1 gb:M27796.1	8569.85	705.7	8348.3	8791.4	739.7	671.7	12.1438
1433474_at	gb:BB377340 /DB_XREF=gi:16407605 /DB_XREF=BB377340 /CLONE=C130088P09 /FEA=EST /CNT=160 /TID=Mm.41716.3 /TIER=Stack /STK=150 /UG=Mm.41716 /LL=13612 /UG_GENE=Edil3 /UG_TITLE=EGF-like repeats and discordin I-like domains 3	39.2	3.25	40.9	37.5	5	1.5	12.0615
1429275_at	gb:AK017999.1 /DB_XREF=gi:12857520 /FEA=mRNA /CNT=16 /TID=Mm.10626.1 /TIER=Stack /STK=8 /UG=Mm.10626 /LL=76057 /UG_GENE=5830448L21Rik /UG_TITLE=RIKEN cDNA 5830448L21 gene /DEF=Mus musculus adult male thymus cDNA, RIKEN full-length enriched library, clone:5830448L21:unclassifiable transcript, full insert sequence.	96.25	8.05	88.4	104.1	9.2	6.9	11.9565
1416316_at	gb:BC013442.1 /DB_XREF=gi:15488596 /FEA=FLmRNA /CNT=235 /TID=Mm.6611.1 /TIER=FL+Stack /STK=99 /UG=Mm.6611 /LL=26458 /UG_GENE=Slc27a2 /DEF=Mus musculus, solute carrier family 27 (fatty acid transporter), member 2, clone MGC:18372 IMAGE:4236616, mRNA, complete cds. /PROD=solute carrier family 27 (fatty acidtransporter), member 2 /FL=gb:AF033031.1 gb:BC022170.1 gb:BC024735.1 gb:AF072757.1 gb:BC01344…	493.75	41.4	515.7	471.8	47.9	34.9	11.9263
1427837_at	gb:U25103.1 /DB_XREF=gi:1815613 /FEA=mRNA /CNT=1 /TID=Mm.104747.23 /TIER=ConsEnd /STK=0 /UG=Mm.104747 /LL=16114 /UG_GENE=Igk-V28 /DEF=Mus musculus anti-Pseudomonas aeruginosa lipid-A of lipopolysaccharide, Ig light chain variable region mRNA, partial cds. /PROD=immunoglobulin light chain	43.65	3.7	40.5	46.8	4.6	2.8	11.7973
1437076_at	gb:BB279424 /DB_XREF=gi:15411043 /DB_XREF=BB279424 /CLONE=A930017M01 /FEA=EST /CNT=27 /TID=Mm.5252.1 /TIER=Stack /STK=27 /UG=Mm.5252 /UG_TITLE=ESTs, Moderately similar to YE72_HUMAN HYPOTHETICAL PROTEIN KIAA1472 (H.sapiens)	41.3	3.6	41.2	41.4	2.7	4.5	11.4722
1456295_at	gb:BB304874 /DB_XREF=gi:16402132 /DB_XREF=BB304874 /CLONE=B230114P17 /FEA=EST /CNT=13 /TID=Mm.38066.1 /TIER=Stack /STK=12 /UG=Mm.38066 /UG_TITLE=ESTs	102.7	9	106.7	98.7	8.2	9.8	11.4111
1424351_at	gb:AF334269.1 /DB_XREF=gi:18478507 /GEN=He4 /FEA=FLmRNA /CNT=59 /TID=Mm.27289.1 /TIER=FL+Stack /STK=36 /UG=Mm.27289 /LL=67701 /DEF=Mus musculus WAP domain protein HE4 (He4) mRNA, complete cds. /PROD=WAP domain protein HE4 /FL=gb:AF334269.1	471.85	41.8	474.5	469.2	18.8	64.8	11.2883
1439617_s_at	gb:AI265463 /DB_XREF=gi:3883621 /DB_XREF=uj02c10.x1 /CLONE=IMAGE:1890738 /FEA=EST /CNT=8 /TID=Mm.200842.1 /TIER=ConsEnd /STK=7 /UG=Mm.200842 /LL=98888 /UG_GENE=AI265463 /UG_TITLE=expressed sequence AI265463	581.7	51.85	585.3	578.1	54.2	49.5	11.2189
1439423_x_at	gb:AV089660 /DB_XREF=gi:5237208 /DB_XREF=AV089660 /CLONE=2310045F16 /FEA=EST /CNT=8 /TID=Mm.3783.2 /TIER=Stack /STK=8 /UG=Mm.3783 /UG_TITLE=Mus musculus von Ebner minor salivary gland protein mRNA, complete cds	202.5	18.05	205.9	199.1	16.1	20	11.2188
1458701_at	gb:BB550273 /DB_XREF=gi:16447898 /DB_XREF=BB550273 /CLONE=E230021E14 /FEA=EST /CNT=4 /TID=Mm.137412.1 /TIER=ConsEnd /STK=2 /UG=Mm.137412 /UG_TITLE=ESTs	62.4	5.85	62.2	62.6	3.8	7.9	10.6667
1457538_at	gb:BB037066 /DB_XREF=gi:16258403 /DB_XREF=BB037066 /CLONE=5930422O12 /FEA=EST /CNT=4 /TID=Mm.131475.1 /TIER=ConsEnd /STK=4 /UG=Mm.131475 /UG_TITLE=ESTs	25.6	2.4	24.8	26.4	3.4	1.4	10.6667
1454067_a_at	gb:AK016432.1 /DB_XREF=gi:12855157 /FEA=mRNA /CNT=1 /TID=Mm.182227.2 /TIER=ConsEnd /STK=0 /UG=Mm.182227 /LL=70984 /UG_GENE=4931406C07Rik /UG_TITLE=RIKEN cDNA 4931406C07 gene /DEF=Mus musculus adult male testis cDNA, RIKEN full-length enriched library, clone:4931406C07:homolog to HYPOTHETICAL 35.1 KDA PROTEIN, full insert sequence.	1125.3	106.95	1112.2	1138.4	92	121.9	10.5217
1427481_a_at	gb:BC027114.1 /DB_XREF=gi:20071903 /FEA=mRNA /CNT=10 /TID=Mm.44101.2 /TIER=ConsEnd /STK=0 /UG=Mm.44101 /DEF=Mus musculus, clone IMAGE:5358509, mRNA, partial cds. /PROD=Unknown (protein for IMAGE:5358509)	28.5	2.75	27.4	29.6	2	3.5	10.3636
1446072_at	gb:BQ177055 /DB_XREF=gi:20352547 /DB_XREF=UI-M-DJ2-bwa-o-22-0-UI.s1 /CLONE=UI-M-DJ2-bwa-o-22-0-UI /FEA=EST /CNT=2 /TID=Mm.174403.1 /TIER=ConsEnd /STK=2 /UG=Mm.174403 /UG_TITLE=ESTs	29.85	2.9	27.6	32.1	2.8	3	10.2931
1421225_a_at	gb:NM_018760.1 /DB_XREF=gi:9055345 /GEN=Slc4a4 /FEA=FLmRNA /CNT=11 /TID=Mm.34747.1 /TIER=FL /STK=2 /UG=Mm.34747 /LL=54403 /DEF=Mus musculus solute carrier family 4 (anion exchanger), member 4 (Slc4a4), mRNA. /PROD=solute carrier family 4 (anion exchanger),member 4 /FL=gb:NM_018760.1 gb:AF020195.1	58.55	5.75	59	58.1	6.2	5.3	10.1826
1450009_at	gb:NM_008522.1 /DB_XREF=gi:6678735 /GEN=Ltf /FEA=FLmRNA /CNT=361 /TID=Mm.7612.1 /TIER=FL /STK=2 /UG=Mm.7612 /LL=17002 /DEF=Mus musculus lactotransferrin (Ltf), mRNA. /PROD=lactotransferrin /FL=gb:BC006904.1 gb:D88510.1 gb:NM_008522.1	446.35	43.85	430.9	461.8	25.3	62.4	10.179
1445389_at	gb:BG081852 /DB_XREF=gi:12564420 /DB_XREF=H3069G04-5 /CLONE=H3069G04 /FEA=EST /CNT=3 /TID=Mm.173677.1 /TIER=ConsEnd /STK=2 /UG=Mm.173677 /UG_TITLE=ESTs, Moderately similar to GNMSLL retrovirus-related reverse transcriptase homolog - mouse retrotransposon (M.musculus)	15.75	1.55	16.7	14.8	2	1.1	10.1613
1459632_at	gb:BM206467 /DB_XREF=gi:17761947 /DB_XREF=C0298A02-3 /CLONE=C0298A02 /FEA=EST /CNT=2 /TID=Mm.217722.1 /TIER=ConsEnd /STK=2 /UG=Mm.217722 /UG_TITLE=ESTs	50.2	5	49.8	50.6	4.3	5.7	10.04
1438732_at	gb:BE947483 /DB_XREF=gi:10525242 /DB_XREF=UI-M-BH3-axc-a-08-0-UI.s1 /CLONE=UI-M-BH3-axc-a-08-0-UI /FEA=EST /CNT=14 /TID=Mm.138300.1 /TIER=Stack /STK=9 /UG=Mm.138300 /UG_TITLE=ESTs	30.95	3.1	29.6	32.3	1.7	4.5	9.98387
1434098_at	gb:BM899590 /DB_XREF=gi:19382378 /DB_XREF=UI-M-DJ1-bud-b-02-0-UI.s1 /CLONE=UI-M-DJ1-bud-b-02-0-UI /FEA=EST /CNT=43 /TID=Mm.113877.1 /TIER=Stack /STK=43 /UG=Mm.113877 /UG_TITLE=ESTs	15.8	1.6	17	14.6	0.9	2.3	9.875
1424797_a_at	gb:U80011.1 /DB_XREF=gi:1930007 /GEN=Pitx2 /FEA=FLmRNA /CNT=17 /TID=Mm.1385.2 /TIER=FL+Stack /STK=16 /UG=Mm.1385 /LL=18741 /DEF=Mus musculus pituitary homeobox 2 isoform a (Pitx2) mRNA, complete cds. /PROD=pituitary homeobox 2 isoform a /FL=gb:AF048723.1 gb:U80036.1 gb:U80011.1	40.95	4.2	41.8	40.1	2.2	6.2	9.75
1439157_at	gb:BB326394 /DB_XREF=gi:16403661 /DB_XREF=BB326394 /CLONE=B430208I01 /FEA=EST /CNT=15 /TID=Mm.130787.1 /TIER=Stack /STK=8 /UG=Mm.130787 /UG_TITLE=ESTs, Weakly similar to BUTY MOUSE BUTYROPHILIN PRECURSOR (M.musculus)	390.25	40.6	412.1	368.4	19.6	61.6	9.61207
1424730_a_at	gb:BC018335.1 /DB_XREF=gi:17390780 /FEA=FLmRNA /CNT=27 /TID=Mm.63479.2 /TIER=FL+Stack /STK=18 /UG=Mm.63479 /LL=57738 /UG_GENE=Slc15a2 /DEF=Mus musculus, Similar to solute carrier family 15 (H+peptide transporter), member 2, clone MGC:6695 IMAGE:3583898, mRNA, complete cds. /PROD=Similar to solute carrier family 15 (H+peptidetransporter), member 2 /FL=gb:BC018335.1	76.7	8	80	73.4	9	7	9.5875
1436669_at	gb:BM214338 /DB_XREF=gi:17772456 /DB_XREF=C0849B07-3 /CLONE=C0849B07 /FEA=EST /CNT=8 /TID=Mm.24454.3 /TIER=Stack /STK=8 /UG=Mm.24454 /LL=75541 /UG_GENE=1700019G17Rik /UG_TITLE=RIKEN cDNA 1700019G17 gene	34.35	3.6	33.4	35.3	3.6	3.6	9.54167
1459057_at	gb:AI449122 /DB_XREF=gi:4287792 /DB_XREF=ms93f09.x1 /CLONE=IMAGE:619145 /FEA=EST /CNT=3 /TID=Mm.117553.1 /TIER=ConsEnd /STK=2 /UG=Mm.117553 /UG_TITLE=ESTs, Weakly similar to JAK3 MOUSE TYROSINE-PROTEIN KINASE JAK3 (M.musculus)	13.25	1.4	13.7	12.8	1.5	1.3	9.46429
1436233_at	gb:BM123923 /DB_XREF=gi:17107691 /DB_XREF=L0532G03-3 /CLONE=L0532G03 /FEA=EST /CNT=13 /TID=Mm.27376.1 /TIER=Stack /STK=10 /UG=Mm.27376 /LL=103629 /UG_GENE=AI117581 /UG_TITLE=expressed sequence AI117581	4673.75	494.5	4758.1	4589.4	471.9	517.1	9.45147
1452631_at	gb:AI852705 /DB_XREF=gi:5496611 /DB_XREF=UI-M-BH0-aji-e-08-0-UI.s1 /CLONE=UI-M-BH0-aji-e-08-0-UI /FEA=mRNA /CNT=21 /TID=Mm.219578.1 /TIER=Stack /STK=8 /UG=Mm.219578 /LL=70432 /UG_GENE=2610111M19Rik /UG_TITLE=RIKEN cDNA 2610111M19 gene	31.95	3.4	33.8	30.1	3	3.8	9.39706
1423719_at	gb:U46068.2 /DB_XREF=gi:9789706 /FEA=FLmRNA /CNT=160 /TID=Mm.3783.1 /TIER=FL+Stack /STK=139 /UG=Mm.3783 /DEF=Mus musculus von Ebner minor salivary gland protein mRNA, complete cds. /PROD=von Ebner minor salivary gland protein /FL=gb:U46068.2	404.3	44.55	417.4	391.2	45.9	43.2	9.0752
1428105_at	gb:BB408453 /DB_XREF=gi:16415678 /DB_XREF=BB408453 /CLONE=C430007C07 /FEA=mRNA /CNT=206 /TID=Mm.11075.1 /TIER=Stack /STK=12 /UG=Mm.11075 /LL=72119 /UG_GENE=2610005B21Rik /UG_TITLE=RIKEN cDNA 2610005B21 gene	35.65	3.95	34.5	36.8	3.3	4.6	9.02532
1420558_at	gb:NM_011347.1 /DB_XREF=gi:6755455 /GEN=Selp /FEA=FLmRNA /CNT=13 /TID=Mm.3337.1 /TIER=ConsEnd /STK=0 /UG=Mm.3337 /LL=20344 /DEF=Mus musculus selectin, platelet (Selp), mRNA. /PROD=selectin, platelet /FL=gb:M87861.1 gb:M72332.1 gb:NM_011347.1	93.15	10.35	85.9	100.4	12.4	8.3	9
1420722_at	gb:BC016468.1 /DB_XREF=gi:16741262 /FEA=FLmRNA /CNT=10 /TID=Mm.21806.1 /TIER=FL /STK=3 /UG=Mm.21806 /LL=12686 /UG_GENE=Elovl3 /DEF=Mus musculus, elongation of very long chain fatty acids (FEN1Elo2, SUR4Elo3, yeast)-like 3, clone MGC:18360 IMAGE:4196583, mRNA, complete cds. /PROD=elongation of very long chain fatty acids(FEN1Elo2, SUR4Elo3, yeast)-like 3 /FL=gb:NM_007703.1 gb:U97107.1 gb:BC016468.1	817.05	91	805.9	828.2	98.8	83.2	8.97857
1451679_at	gb:BC016270.1 /DB_XREF=gi:16740808 /FEA=FLmRNA /CNT=36 /TID=Mm.40004.1 /TIER=FL /STK=2 /UG=Mm.40004 /LL=76219 /UG_GENE=6530401D17Rik /DEF=Mus musculus, RIKEN cDNA 6530401D17 gene, clone MGC:28976 IMAGE:4502106, mRNA, complete cds. /PROD=RIKEN cDNA 6530401D17 gene /FL=gb:BC016270.1	218.05	24.45	218.7	217.4	29.4	19.5	8.9182
1439839_at	gb:BB815394 /DB_XREF=gi:16988023 /DB_XREF=BB815394 /CLONE=G730028M09 /FEA=EST /CNT=13 /TID=Mm.130033.1 /TIER=ConsEnd /STK=6 /UG=Mm.130033 /UG_TITLE=ESTs	40	4.5	42.1	37.9	5.4	3.6	8.88889
1438114_x_at	gb:BB168690 /DB_XREF=gi:8824631 /DB_XREF=BB168690 /CLONE=A130099O15 /FEA=EST /CNT=13 /TID=Mm.28543.3 /TIER=Stack /STK=12 /UG=Mm.28543 /LL=13644 /UG_GENE=Efs /UG_TITLE=embryonal Fyn-associated substrate	37.7	4.25	35.5	39.9	6.4	2.1	8.87059
1447272_s_at	gb:BM249532 /DB_XREF=gi:17884802 /DB_XREF=K0834H12-3 /CLONE=K0834H12 /FEA=EST /CNT=2 /TID=Mm.217468.1 /TIER=ConsEnd /STK=2 /UG=Mm.217468 /UG_TITLE=ESTs, Highly similar to AT5A MOUSE POTENTIAL PHOSPHOLIPID-TRANSPORTING ATPASE VA (M.musculus)	35.85	4.05	34.9	36.8	5.1	3	8.85185
1424893_at	gb:BC021434.1 /DB_XREF=gi:18204045 /FEA=FLmRNA /CNT=20 /TID=Mm.31979.2 /TIER=FL+Stack /STK=12 /UG=Mm.31979 /LL=83431 /UG_GENE=Nudel-pending /DEF=Mus musculus, Similar to nuclear distribution gene E-like, clone MGC:29336 IMAGE:5029832, mRNA, complete cds. /PROD=Similar to nuclear distribution gene E-like /FL=gb:BC021434.1	26.05	3	25.8	26.3	3.5	2.5	8.68333
1445145_at	gb:BG071268 /DB_XREF=gi:12553837 /DB_XREF=H3096G07-3 /CLONE=H3096G07 /FEA=EST /CNT=3 /TID=Mm.173869.1 /TIER=ConsEnd /STK=2 /UG=Mm.173869 /UG_TITLE=ESTs	26.65	3.1	27	26.3	1.5	4.7	8.59677
1438515_at	gb:AI646720 /DB_XREF=gi:4725195 /DB_XREF=ub65a04.x1 /CLONE=IMAGE:1382574 /FEA=EST /CNT=13 /TID=Mm.169614.1 /TIER=Stack /STK=10 /UG=Mm.169614 /UG_TITLE=ESTs	36.9	4.3	38.5	35.3	2.8	5.8	8.5814
1448738_at	gb:BB246032 /DB_XREF=gi:16355442 /DB_XREF=BB246032 /CLONE=A730012N04 /FEA=FLmRNA /CNT=121 /TID=Mm.354.1 /TIER=ConsEnd /STK=3 /UG=Mm.354 /LL=12307 /UG_GENE=Calb1 /UG_TITLE=calbindin-28K /FL=gb:NM_009788.1 gb:M21531.1 gb:BC016421.1	14.55	1.7	13.6	15.5	2.1	1.3	8.55882
1449461_at	gb:NM_023462.1 /DB_XREF=gi:17998695 /GEN=Rbp7 /FEA=FLmRNA /CNT=17 /TID=Mm.46023.1 /TIER=FL+Stack /STK=10 /UG=Mm.46023 /LL=63954 /DEF=Mus musculus retinol binding protein 7, cellular (Rbp7), mRNA. /PROD=Rbp7 /FL=gb:NM_022020.1 gb:NM_023462.1 gb:AF260923.1	7371.25	862.3	7248.4	7494.1	913.3	811.3	8.54836
1448650_a_at	gb:NM_011132.1 /DB_XREF=gi:6755123 /GEN=Pole /FEA=FLmRNA /CNT=81 /TID=Mm.35061.1 /TIER=FL+Stack /STK=50 /UG=Mm.35061 /LL=18973 /DEF=Mus musculus DNA polymerase epsilon (Pole), mRNA. /PROD=DNA polymerase epsilon /FL=gb:AF123502.1 gb:NM_011132.1	88.5	10.55	89.4	87.6	12.4	8.7	8.38863
1447193_at	gb:AU043156 /DB_XREF=gi:3978631 /DB_XREF=AU043156 /CLONE=J0900F12 /FEA=EST /CNT=2 /TID=Mm.173974.1 /TIER=ConsEnd /STK=2 /UG=Mm.173974 /UG_TITLE=ESTs	24.85	3	25.2	24.5	1.6	4.4	8.28333
1418601_at	gb:NM_011921.1 /DB_XREF=gi:7106241 /GEN=Aldh1a7 /FEA=FLmRNA /CNT=38 /TID=Mm.14609.1 /TIER=FL+Stack /STK=21 /UG=Mm.14609 /LL=26358 /DEF=Mus musculus aldehyde dehydrogenase family 1, subfamily A7 (Aldh1a7), mRNA. /PROD=aldehyde dehydrogenase family 1, subfamily A7 /FL=gb:NM_011921.1 gb:U96401.1	261.1	31.55	270.2	252	19.4	43.7	8.27575
1455766_at	gb:BE945884 /DB_XREF=gi:10523643 /DB_XREF=UI-M-BZ0-axr-d-06-0-UI.s1 /CLONE=UI-M-BZ0-axr-d-06-0-UI /FEA=EST /CNT=10 /TID=Mm.92496.1 /TIER=Stack /STK=8 /UG=Mm.92496 /UG_TITLE=ESTs	10.75	1.3	10.5	11	1.3	1.3	8.26923
1419762_at	gb:NM_023137.2 /DB_XREF=gi:13194204 /GEN=Ubd /FEA=FLmRNA /CNT=20 /TID=Mm.140210.1 /TIER=FL /STK=6 /UG=Mm.140210 /LL=24108 /DEF=Mus musculus ubiquitin D (Ubd), mRNA. /PROD=ubiquitin D /FL=gb:NM_023137.2	326.15	39.55	321.2	331.1	46.6	32.5	8.24652
1442083_at	gb:BB036922 /DB_XREF=gi:16258394 /DB_XREF=BB036922 /CLONE=5930421I23 /FEA=EST /CNT=7 /TID=Mm.218623.1 /TIER=ConsEnd /STK=3 /UG=Mm.218623 /UG_TITLE=ESTs	108.25	13.2	107.4	109.1	16.2	10.2	8.20076
1416674_at	gb:D88187.1 /DB_XREF=gi:2627026 /GEN=ftp-1 /FEA=FLmRNA /CNT=96 /TID=Mm.4860.1 /TIER=FL+Stack /STK=75 /UG=Mm.4860 /LL=19273 /DEF=Mus musculus mRNA for Ftp-1, complete cds. /PROD=Ftp-1 /FL=gb:NM_011214.1 gb:U55057.1 gb:D88187.1	85.5	10.45	87.1	83.9	8.5	12.4	8.18182
1447016_at	gb:BB256507 /DB_XREF=gi:16399641 /DB_XREF=BB256507 /CLONE=A730073O03 /FEA=EST /CNT=2 /TID=Mm.208349.1 /TIER=ConsEnd /STK=2 /UG=Mm.208349 /UG_TITLE=ESTs, Highly similar to T29104 Tbc1 protein - mouse (M.musculus)	24.95	3.05	23.8	26.1	3.1	3	8.18033
1433059_at	gb:AK015342.1 /DB_XREF=gi:12853644 /FEA=mRNA /CNT=1 /TID=Mm.159355.1 /TIER=ConsEnd /STK=0 /UG=Mm.159355 /LL=74891 /UG_GENE=4930439G18Rik /UG_TITLE=RIKEN cDNA 4930439G18 gene /DEF=Mus musculus adult male testis cDNA, RIKEN full-length enriched library, clone:4930439G18:unclassifiable, full insert sequence.	19.55	2.4	19.6	19.5	2.1	2.7	8.14583
1424084_at	gb:BB519382 /DB_XREF=gi:9570840 /DB_XREF=BB519382 /CLONE=D830035N10 /FEA=FLmRNA /CNT=180 /TID=Mm.220991.1 /TIER=Stack /STK=8 /UG=Mm.220991 /UG_TITLE=Mus musculus, Similar to regulator of differentiation (in S. pombe) 1, clone MGC:11742 IMAGE:3969488, mRNA, complete cds /FL=gb:BC006638.1	47.15	5.8	48.7	45.6	6.5	5.1	8.12931
1438411_at	gb:BB009113 /DB_XREF=gi:15403223 /DB_XREF=BB009113 /CLONE=4732488A18 /FEA=EST /CNT=31 /TID=Mm.33362.1 /TIER=Stack /STK=10 /UG=Mm.33362 /UG_TITLE=ESTs, Weakly similar to P2YR MOUSE P2Y PURINOCEPTOR 1 (M.musculus)	97.2	12.1	100.7	93.7	9.3	14.9	8.03306
1453785_at	gb:AK019872.1 /DB_XREF=gi:12860251 /FEA=mRNA /CNT=13 /TID=Mm.168859.1 /TIER=ConsEnd /STK=0 /UG=Mm.168859 /LL=78810 /UG_GENE=5031411C02Rik /UG_TITLE=RIKEN cDNA 5031411C02 gene /DEF=Mus musculus 11 days pregnant adult female ovary and uterus cDNA, RIKEN full-length enriched library, clone:5031411C02:homolog to TAFAZZIN, full insert sequence.	13.95	1.75	13.1	14.8	1.9	1.6	7.97143
1460135_at	gb:BB377314 /DB_XREF=gi:16407601 /DB_XREF=BB377314 /CLONE=C130088N13 /FEA=EST /CNT=4 /TID=Mm.132793.1 /TIER=ConsEnd /STK=2 /UG=Mm.132793 /UG_TITLE=ESTs	54.15	6.85	57.1	51.2	6.7	7	7.90511
1429166_s_at	gb:AW494443 /DB_XREF=gi:7064724 /DB_XREF=UI-M-BH3-aum-d-09-0-UI.s1 /CLONE=UI-M-BH3-aum-d-09-0-UI /FEA=mRNA /CNT=27 /TID=Mm.38859.1 /TIER=Stack /STK=10 /UG=Mm.38859 /UG_TITLE=Mus musculus, Similar to RIKEN cDNA 1810062O18 gene, clone IMAGE:2616447, mRNA	23.3	2.95	24.3	22.3	3.3	2.6	7.89831
1415964_at	gb:BC007474.1 /DB_XREF=gi:13938634 /FEA=FLmRNA /CNT=521 /TID=Mm.140785.1 /TIER=FL+Stack /STK=156 /UG=Mm.140785 /LL=20249 /UG_GENE=Scd1 /DEF=Mus musculus, stearoyl-Coenzyme A desaturase 1, clone MGC:6427 IMAGE:3599932, mRNA, complete cds. /PROD=stearoyl-Coenzyme A desaturase 1 /FL=gb:BC007474.1 gb:NM_009127.1	4795.8	630.5	4657.8	4933.8	642.3	618.7	7.60634
1447828_x_at	gb:BB226589 /DB_XREF=gi:8897234 /DB_XREF=BB226589 /CLONE=A530097M12 /FEA=EST /CNT=2 /TID=Mm.123620.1 /TIER=ConsEnd /STK=2 /UG=Mm.123620 /UG_TITLE=ESTs	80.55	10.65	78.4	82.7	10.2	11.1	7.56338
1427547_a_at	gb:BC022639.1 /DB_XREF=gi:18490467 /FEA=mRNA /CNT=5 /TID=Mm.116904.2 /TIER=ConsEnd /STK=0 /UG=Mm.116904 /LL=13487 /UG_GENE=Slc26a3 /DEF=Mus musculus, Similar to solute carrier family 26, member 3, clone IMAGE:4209183, mRNA, partial cds. /PROD=Similar to solute carrier family 26, member 3	39.65	5.25	42.1	37.2	3.9	6.6	7.55238
1437011_x_at	gb:BF319714 /DB_XREF=gi:11268508 /DB_XREF=uy63a02.x1 /CLONE=IMAGE:3664202 /FEA=EST /CNT=31 /TID=Mm.141358.2 /TIER=Stack /STK=30 /UG=Mm.141358 /UG_TITLE=Mus musculus adult male medulla oblongata cDNA, RIKEN full-length enriched library, clone:6330407D06:ornithine decarboxylase antizyme 3, full insert sequence	41.05	5.5	41.7	40.4	5.9	5.1	7.46364
1434025_at	gb:BG069607 /DB_XREF=gi:12552176 /DB_XREF=H3078B09-3 /CLONE=H3078B09 /FEA=EST /CNT=73 /TID=Mm.30262.3 /TIER=Stack /STK=46 /UG=Mm.30262 /LL=12224 /UG_GENE=Klf5 /UG_TITLE=Kruppel-like factor 5	82.9	11.2	84.7	81.1	5.1	17.3	7.40179
1445088_at	gb:BI076662 /DB_XREF=gi:14515319 /DB_XREF=L0068G06-3 /CLONE=L0068G06 /FEA=EST /CNT=3 /TID=Mm.197256.1 /TIER=ConsEnd /STK=2 /UG=Mm.197256 /UG_TITLE=ESTs, Weakly similar to POL2 MOUSE RETROVIRUS-RELATED POL POLYPROTEIN (M.musculus)	20.2	2.75	20.7	19.7	2.8	2.7	7.34545
1456337_at	gb:AV291818 /DB_XREF=gi:15405824 /DB_XREF=AV291818 /CLONE=5430410J15 /FEA=EST /CNT=14 /TID=Mm.133440.1 /TIER=Stack /STK=11 /UG=Mm.133440 /UG_TITLE=ESTs, Weakly similar to T42627 ADP-ribosylation factor-directed GTPase activating protein, isoform a - mouse (M.musculus)	23.5	3.2	22.6	24.4	4.1	2.3	7.34375
1453441_at	gb:AK014948.1 /DB_XREF=gi:12853081 /FEA=mRNA /CNT=5 /TID=Mm.59310.1 /TIER=ConsEnd /STK=3 /UG=Mm.59310 /LL=66719 /UG_GENE=4921522P10Rik /UG_TITLE=RIKEN cDNA 4921522P10 gene /DEF=Mus musculus adult male testis cDNA, RIKEN full-length enriched library, clone:4921522P10:unclassifiable, full insert sequence.	15.7	2.15	14.4	17	2.2	2.1	7.30233
1444333_at	gb:BB485260 /DB_XREF=gi:16441247 /DB_XREF=BB485260 /CLONE=D430030L04 /FEA=EST /CNT=4 /TID=Mm.216315.1 /TIER=ConsEnd /STK=2 /UG=Mm.216315 /UG_TITLE=ESTs	25.4	3.5	24.3	26.5	3.9	3.1	7.25714
1435354_at	gb:BB533892 /DB_XREF=gi:16446315 /DB_XREF=BB533892 /CLONE=E030032H15 /FEA=EST /CNT=29 /TID=Mm.202281.1 /TIER=Stack /STK=17 /UG=Mm.202281 /LL=106156 /UG_GENE=AI182284 /UG_TITLE=expressed sequence AI182284	77.6	10.95	74	81.2	5.3	16.6	7.08676
1438822_at	gb:BG075006 /DB_XREF=gi:12557575 /DB_XREF=H3142A12-3 /CLONE=H3142A12 /FEA=EST /CNT=10 /TID=Mm.180054.1 /TIER=Stack /STK=9 /UG=Mm.180054 /UG_TITLE=ESTs	20.85	2.95	22.1	19.6	2.8	3.1	7.0678
1436787_x_at	gb:AV024133 /DB_XREF=gi:4801125 /DB_XREF=AV024133 /CLONE=1200001A08 /FEA=EST /CNT=57 /TID=Mm.46347.1 /TIER=Stack /STK=54 /UG=Mm.46347 /UG_TITLE=ESTs	269.05	38.1	247.4	290.7	46.2	30	7.06168
1425062_at	gb:AF329485.1 /DB_XREF=gi:20136126 /FEA=FLmRNA /CNT=32 /TID=Mm.123525.1 /TIER=FL /STK=7 /UG=Mm.123525 /DEF=Mus musculus IFGP1 mRNA, complete cds. /PROD=IFGP1 /FL=gb:AF329485.1	24	3.4	24.7	23.3	3.4	3.4	7.05882
1417616_at	gb:NM_009180.1 /DB_XREF=gi:6677962 /GEN=Siat7b /FEA=FLmRNA /CNT=98 /TID=Mm.3947.1 /TIER=FL+Stack /STK=40 /UG=Mm.3947 /LL=20446 /DEF=Mus musculus sialyltransferase 7 ((alpha-N-acetylneuraminyl 2,3-beta-galactosyl-1,3)-N-acetyl galactosaminde alpha-2,6-sialyltransferase) B (Siat7b), mRNA. /PROD=sialyltransferase 7 ((alpha-N-acetylneuraminyl2,3-beta-galactosyl-1,3)-N-acetyl galactosamindealpha-2,6-s…	115.25	16.4	116.6	113.9	16.3	16.5	7.02744
1416149_at	gb:AB038696.1 /DB_XREF=gi:11602813 /GEN=Olig1 /FEA=FLmRNA /CNT=150 /TID=Mm.39300.1 /TIER=FL+Stack /STK=121 /UG=Mm.39300 /LL=50914 /DEF=Mus musculus mRNA for Olig1 bHLH protein, complete cds. /PROD=Olig1 bHLH protein /FL=gb:NM_016968.1 gb:AB038696.1	19.3	2.75	20.2	18.4	2.8	2.7	7.01818
1423891_at	gb:BC003903.1 /DB_XREF=gi:13278109 /FEA=FLmRNA /CNT=137 /TID=Mm.25313.1 /TIER=FL+Stack /STK=83 /UG=Mm.25313 /LL=103140 /UG_GENE=AI118089 /DEF=Mus musculus, Similar to glutathione S-transferase theta 1, clone MGC:6769 IMAGE:3601446, mRNA, complete cds. /PROD=Similar to glutathione S-transferase theta 1 /FL=gb:BC003903.1	199.55	28.5	212.7	186.4	22.7	34.3	7.00175
1431986_at	gb:AK016855.1 /DB_XREF=gi:12855813 /FEA=mRNA /CNT=1 /TID=Mm.158561.1 /TIER=ConsEnd /STK=0 /UG=Mm.158561 /LL=71097 /UG_GENE=4933421A08Rik /UG_TITLE=RIKEN cDNA 4933421A08 gene /DEF=Mus musculus adult male testis cDNA, RIKEN full-length enriched library, clone:4933421A08:unclassifiable transcript, full insert sequence.	56.9	8.2	52.3	61.5	9.5	6.9	6.93902
1421362_a_at	gb:NM_010237.1 /DB_XREF=gi:6753907 /GEN=Frk /FEA=FLmRNA /CNT=8 /TID=Mm.4953.1 /TIER=FL /STK=2 /UG=Mm.4953 /LL=14302 /DEF=Mus musculus B-cell src-homology tyrosine kinase (Frk), mRNA. /PROD=B-cell src-homology tyrosine kinase /FL=gb:NM_010237.1 gb:L36132.1	24.15	3.5	25.6	22.7	2.9	4.1	6.9
1427425_at	gb:BC026435.1 /DB_XREF=gi:20072295 /FEA=mRNA /CNT=13 /TID=Mm.154573.1 /TIER=ConsEnd /STK=1 /UG=Mm.154573 /LL=77670 /UG_GENE=9130208E07Rik /DEF=Mus musculus, clone IMAGE:4237122, mRNA, partial cds. /PROD=Unknown (protein for IMAGE:4237122)	63.5	9.25	68.1	58.9	9.3	9.2	6.86486
1438845_at	gb:BB000927 /DB_XREF=gi:7840855 /DB_XREF=BB000927 /CLONE=2700052P09 /FEA=EST /CNT=10 /TID=Mm.22360.2 /TIER=Stack /STK=9 /UG=Mm.22360 /LL=67601 /UG_GENE=1200016D08Rik /UG_TITLE=RIKEN cDNA 1200016D08 gene	17.5	2.55	16.4	18.6	2.6	2.5	6.86275
1449254_at	gb:NM_009263.1 /DB_XREF=gi:6678112 /GEN=Spp1 /FEA=FLmRNA /CNT=201 /TID=Mm.321.1 /TIER=FL+Stack /STK=16 /UG=Mm.321 /LL=20750 /DEF=Mus musculus secreted phosphoprotein 1 (Spp1), mRNA. /PROD=secreted phosphoprotein 1 /FL=gb:BC002113.1 gb:J04806.1 gb:NM_009263.1	1092.15	159.35	1123.8	1060.5	164.2	154.5	6.85378
1459386_at	gb:AV319015 /DB_XREF=gi:16394789 /DB_XREF=AV319015 /CLONE=6030403I07 /FEA=EST /CNT=2 /TID=Mm.73476.1 /TIER=ConsEnd /STK=2 /UG=Mm.73476 /UG_TITLE=ESTs	19.7	2.9	19.1	20.3	3	2.8	6.7931
1426851_a_at	gb:X96585.1 /DB_XREF=gi:1226018 /GEN=nov /FEA=mRNA /CNT=60 /TID=Mm.5167.2 /TIER=Stack /STK=49 /UG=Mm.5167 /LL=18133 /UG_TITLE=nephroblastoma overexpressed gene /DEF=M.musculus mRNA for NOV protein.	764.75	113.05	771.8	757.7	130.1	96	6.76471
1425722_at	gb:BC020118.1 /DB_XREF=gi:18043227 /FEA=FLmRNA /CNT=15 /TID=Mm.216398.1 /TIER=FL /STK=1 /UG=Mm.216398 /DEF=Mus musculus, Similar to interferon-inducible GTPase, clone MGC:28051 IMAGE:3675329, mRNA, complete cds. /PROD=Similar to interferon-inducible GTPase /FL=gb:BC020118.1	29.2	4.35	31.6	26.8	4.4	4.3	6.71264
1422852_at	gb:NM_019686.1 /DB_XREF=gi:9790084 /GEN=Kip2-pending /FEA=FLmRNA /CNT=53 /TID=Mm.42192.1 /TIER=FL+Stack /STK=9 /UG=Mm.42192 /LL=56506 /DEF=Mus musculus kinase interacting protein 2 (Kip2-pending), mRNA. /PROD=kinase interacting protein 2 /FL=gb:AB016080.1 gb:BC005739.1 gb:NM_019686.1	591.75	90.15	588.4	595.1	76.8	103.5	6.56406
1429687_at	gb:BB615400 /DB_XREF=gi:16455667 /DB_XREF=BB615400 /CLONE=4930503O21 /FEA=mRNA /CNT=16 /TID=Mm.60690.1 /TIER=Stack /STK=10 /UG=Mm.60690 /LL=78174 /UG_GENE=4930503B16Rik /UG_TITLE=RIKEN cDNA 4930503B16 gene	28.85	4.4	26.8	30.9	4.1	4.7	6.55682
1417561_at	gb:NM_007469.1 /DB_XREF=gi:6680703 /GEN=Apoc1 /FEA=FLmRNA /CNT=74 /TID=Mm.182440.1 /TIER=FL+Stack /STK=41 /UG=Mm.182440 /LL=11812 /DEF=Mus musculus apolipoprotein CI (Apoc1), mRNA. /PROD=apolipoprotein CI /FL=gb:NM_007469.1 gb:BC019398.1	450.45	69	422.3	478.6	78	60	6.52826
1452424_at	gb:AW493905 /DB_XREF=gi:7064186 /DB_XREF=UI-M-BH3-auh-e-01-0-UI.s1 /CLONE=UI-M-BH3-auh-e-01-0-UI /FEA=mRNA /CNT=4 /TID=Mm.192098.1 /TIER=ConsEnd /STK=1 /UG=Mm.192098 /UG_TITLE=Mus musculus, Similar to G protein-coupled receptor 23, clone IMAGE:4008657, mRNA, partial cds	35.4	5.45	35.2	35.6	5.6	5.3	6.49541
1424729_at	gb:AY092026.1 /DB_XREF=gi:20257221 /FEA=FLmRNA /CNT=29 /TID=Mm.28800.1 /TIER=FL+Stack /STK=18 /UG=Mm.28800 /DEF=Mus musculus SMAF1 mRNA, complete cds. /PROD=SMAF1 /FL=gb:AY092026.1	481.75	74.7	502.1	461.4	58.1	91.3	6.44913
1429471_at	gb:AK003742.1 /DB_XREF=gi:12834597 /FEA=mRNA /CNT=23 /TID=Mm.45614.1 /TIER=Stack /STK=20 /UG=Mm.45614 /LL=73721 /UG_GENE=1110017D15Rik /UG_TITLE=RIKEN cDNA 1110017D15 gene /DEF=Mus musculus 18 days embryo whole body cDNA, RIKEN full-length enriched library, clone:1110017D15:hypothetical protein, full insert sequence.	26.05	4.05	25.5	26.6	3.1	5	6.4321
1422411_s_at	gb:NM_017388.1 /DB_XREF=gi:8393282 /GEN=Ear3 /FEA=FLmRNA /CNT=1 /TID=Mm.195444.1 /TIER=FL /STK=1 /UG=Mm.195444 /LL=53876 /DEF=Mus musculus eosinophil-associated ribonuclease 3 (Ear3), mRNA. /PROD=eosinophil-associated ribonuclease 3 /FL=gb:NM_017388.1	165.05	26.1	173.4	156.7	17.7	34.5	6.32375
1435098_at	gb:BF658992 /DB_XREF=gi:11924126 /DB_XREF=maa99g12.x1 /CLONE=IMAGE:3825214 /FEA=EST /CNT=26 /TID=Mm.55513.1 /TIER=Stack /STK=20 /UG=Mm.55513 /UG_TITLE=ESTs	62.15	9.9	62.7	61.6	10.3	9.5	6.27778
1430635_at	gb:BB774399 /DB_XREF=gi:16935079 /DB_XREF=BB774399 /CLONE=G430009N15 /FEA=mRNA /CNT=8 /TID=Mm.138437.1 /TIER=ConsEnd /STK=1 /UG=Mm.138437 /LL=77836 /UG_GENE=A930034P04Rik /UG_TITLE=RIKEN cDNA A930034P04 gene	405.15	66.1	408.2	402.1	70.7	61.5	6.12935
1419133_at	gb:NM_025276.1 /DB_XREF=gi:13384613 /GEN=Evpl /FEA=FLmRNA /CNT=28 /TID=Mm.27181.1 /TIER=FL+Stack /STK=13 /UG=Mm.27181 /LL=14027 /DEF=Mus musculus envoplakin (Evpl), mRNA. /PROD=envoplakin /FL=gb:NM_025276.1	99.75	16.3	103.8	95.7	12.5	20.1	6.11963
1448881_at	gb:NM_017370.1 /DB_XREF=gi:8850218 /GEN=Hp /FEA=FLmRNA /CNT=154 /TID=Mm.26730.1 /TIER=FL+Stack /STK=33 /UG=Mm.26730 /LL=15439 /DEF=Mus musculus haptoglobin (Hp), mRNA. /PROD=haptoglobin /FL=gb:NM_017370.1 gb:M96827.1	661.25	108.8	647.6	674.9	126.2	91.4	6.07767
1418849_x_at	gb:AB056091.1 /DB_XREF=gi:15787851 /FEA=FLmRNA /CNT=32 /TID=Mm.8728.1 /TIER=FL /STK=3 /UG=Mm.8728 /LL=11832 /UG_GENE=Aqp7 /DEF=Mus musculus mRNA for aquaporin adipose, complete cds. /PROD=aquaporin adipose /FL=gb:AB010100.1 gb:BC022223.1 gb:NM_007473.1 gb:AB056091.1	235.7	39.05	245.5	225.9	48	30.1	6.03585
1438816_at	gb:BM247201 /DB_XREF=gi:17882471 /DB_XREF=K0748F02-3 /CLONE=K0748F02 /FEA=EST /CNT=10 /TID=Mm.126099.1 /TIER=Stack /STK=9 /UG=Mm.126099 /UG_TITLE=ESTs, Weakly similar to NED4 MOUSE NEDD-4 PROTEIN (M.musculus)	41	6.8	40.2	41.8	6	7.6	6.02941
1429381_x_at	gb:AK007826.1 /DB_XREF=gi:12841627 /FEA=mRNA /CNT=37 /TID=Mm.157783.14 /TIER=Stack /STK=27 /UG=Mm.157783 /LL=104911 /UG_GENE=AI893585 /UG_TITLE=expressed sequence AI893585 /DEF=Mus musculus 10 day old male pancreas cDNA, RIKEN full-length enriched library, clone:1810048H17:immunoglobulin heavy chain, (J558 family), full insert sequence.	230.75	38.6	223.4	238.1	20.7	56.5	5.97798
1430000_at	gb:AK020978.1 /DB_XREF=gi:12861727 /FEA=mRNA /CNT=7 /TID=Mm.135345.1 /TIER=ConsEnd /STK=5 /UG=Mm.135345 /LL=78871 /UG_GENE=B230117O15Rik /UG_TITLE=RIKEN cDNA B230117O15 gene /DEF=Mus musculus adult male corpora quadrigemina cDNA, RIKEN full-length enriched library, clone:B230117O15:unclassifiable transcript, full insert sequence.	19.4	3.25	20.8	18	3.8	2.7	5.96923
1456686_at	gb:BB542383 /DB_XREF=gi:16447263 /DB_XREF=BB542383 /CLONE=E130119O22 /FEA=EST /CNT=9 /TID=Mm.190799.1 /TIER=Stack /STK=8 /UG=Mm.190799 /UG_TITLE=ESTs	51.5	8.7	51.2	51.8	6.2	11.2	5.91954
1426060_at	gb:BC007159.1 /DB_XREF=gi:13938088 /FEA=FLmRNA /CNT=1 /TID=Mm.212861.1 /TIER=FL /STK=1 /UG=Mm.212861 /DEF=Mus musculus, Similar to L1 repeat, Tf subfamily, member 30, clone MGC:7372 IMAGE:3487559, mRNA, complete cds. /PROD=Similar to L1 repeat, Tf subfamily, member 30 /FL=gb:BC007159.1	160.7	27.25	157.7	163.7	25.3	29.2	5.89725
1450836_at	gb:NM_010896.1 /DB_XREF=gi:6754825 /GEN=Neurod3 /FEA=FLmRNA /CNT=3 /TID=Mm.57230.1 /TIER=FL /STK=0 /UG=Mm.57230 /LL=18014 /DEF=Mus musculus neurogenic differentiation 3 (Neurod3), mRNA. /PROD=neurogenic differentiation 3 /FL=gb:NM_010896.1	40.65	6.9	42.6	38.7	9.1	4.7	5.8913
1446541_at	gb:BB536995 /DB_XREF=gi:16446733 /DB_XREF=BB536995 /CLONE=E130003L02 /FEA=EST /CNT=2 /TID=Mm.136919.1 /TIER=ConsEnd /STK=2 /UG=Mm.136919 /UG_TITLE=ESTs	23.8	4.05	23.6	24	4.2	3.9	5.87654
1446947_at	gb:BG072149 /DB_XREF=gi:12554718 /DB_XREF=H3107C10-3 /CLONE=H3107C10 /FEA=EST /CNT=2 /TID=Mm.173906.1 /TIER=ConsEnd /STK=2 /UG=Mm.173906 /UG_TITLE=ESTs, Weakly similar to S26689 hypothetical protein hc1 - mouse (M.musculus)	30.55	5.2	32.6	28.5	5.8	4.6	5.875
1427671_a_at	gb:X62379.1 /DB_XREF=gi:51552 /FEA=mRNA /CNT=1 /TID=Mm.4938.2 /TIER=ConsEnd /STK=0 /UG=Mm.4938 /LL=14260 /UG_GENE=Fmn /DEF=M.musculus mRNA for formin (isoform IV). /PROD=formin, isoform IV	24.05	4.1	23.6	24.5	5.1	3.1	5.86585
1430376_at	gb:AK019545.1 /DB_XREF=gi:12859819 /FEA=mRNA /CNT=8 /TID=Mm.160065.1 /TIER=ConsEnd /STK=2 /UG=Mm.160065 /LL=78257 /UG_GENE=4921529O18Rik /UG_TITLE=RIKEN cDNA 4921529O18 gene /DEF=Mus musculus adult male testis cDNA, RIKEN full-length enriched library, clone:4921529O18:Leucine Rich Repeat containing protein, full insert sequence.	13.15	2.25	13.1	13.2	1.9	2.6	5.84444
1448303_at	gb:NM_053110.1 /DB_XREF=gi:16716408 /GEN=Gpnmb /FEA=FLmRNA /CNT=151 /TID=Mm.23567.1 /TIER=FL+Stack /STK=98 /UG=Mm.23567 /LL=93695 /DEF=Mus musculus glycoprotein (transmembrane) nmb (Gpnmb), mRNA. /PROD=glycoprotein (transmembrane) nmb /FL=gb:BC026375.1 gb:NM_053110.1 gb:AF322054.1	482	83.35	456	508	74.1	92.6	5.78284
1458347_s_at	gb:BB414224 /DB_XREF=gi:9235579 /DB_XREF=BB414224 /CLONE=C430036M12 /FEA=EST /CNT=3 /TID=Mm.212827.1 /TIER=ConsEnd /STK=3 /UG=Mm.212827 /LL=52484 /UG_GENE=D16Ertd61e /UG_TITLE=DNA segment, Chr 16, ERATO Doi 61, expressed	27.4	4.75	26.9	27.9	3.8	5.7	5.76842
1423100_at	gb:AV026617 /DB_XREF=gi:4803609 /DB_XREF=AV026617 /CLONE=1210002H07 /FEA=FLmRNA /CNT=101 /TID=Mm.5043.1 /TIER=Stack /STK=55 /UG=Mm.5043 /LL=14281 /UG_GENE=Fos /UG_TITLE=FBJ osteosarcoma oncogene /FL=gb:NM_010234.1	799.4	138.85	822	776.8	122.9	154.8	5.75729
1452106_at	gb:AA223007 /DB_XREF=gi:1843285 /DB_XREF=mw01g12.r1 /CLONE=IMAGE:663334 /FEA=FLmRNA /CNT=87 /TID=Mm.205021.4 /TIER=ConsEnd /STK=0 /UG=Mm.205021 /LL=114249 /UG_GENE=Npnt /UG_TITLE=nephronectin /FL=gb:AB059656.1 gb:AY035898.1	198.85	34.7	194.7	203	39.8	29.6	5.73055
1427306_at	gb:X83932.1 /DB_XREF=gi:639812 /GEN=RYR1 /FEA=mRNA /CNT=33 /TID=Mm.4519.1 /TIER=Stack /STK=11 /UG=Mm.4519 /LL=20190 /DEF=M.musculus mRNA for ryanodine receptor type 1. /PROD=ryanodine receptor type 1	24.3	4.25	25.1	23.5	5.1	3.4	5.71765
1458312_at	gb:BF459096 /DB_XREF=gi:11525265 /DB_XREF=UI-M-BZ1-bkz-c-02-0-UI.s1 /CLONE=UI-M-BZ1-bkz-c-02-0-UI /FEA=EST /CNT=3 /TID=Mm.151080.1 /TIER=ConsEnd /STK=3 /UG=Mm.151080 /UG_TITLE=ESTs	13.15	2.3	13.9	12.4	2.6	2	5.71739
1428077_at	gb:AK011522.1 /DB_XREF=gi:12847702 /FEA=mRNA /CNT=177 /TID=Mm.90580.1 /TIER=Stack /STK=147 /UG=Mm.90580 /LL=72160 /UG_GENE=2610024A01Rik /UG_TITLE=RIKEN cDNA 2610024A01 gene /DEF=Mus musculus 10 days embryo whole body cDNA, RIKEN full-length enriched library, clone:2610024A01:homolog to HYPOTHETICAL 19.7 KDA PROTEIN (FRAGMENT), full insert sequence.	510.75	90.5	517.1	504.4	88.3	92.7	5.64365
1439209_at	gb:BB540782 /DB_XREF=gi:16447154 /DB_XREF=BB540782 /CLONE=E130109D23 /FEA=EST /CNT=9 /TID=Mm.61499.1 /TIER=Stack /STK=8 /UG=Mm.61499 /UG_TITLE=ESTs	81.35	14.45	75.6	87.1	11	17.9	5.62976
1419135_at	gb:NM_008518.1 /DB_XREF=gi:6678729 /GEN=Ltb /FEA=FLmRNA /CNT=29 /TID=Mm.1715.1 /TIER=FL+Stack /STK=13 /UG=Mm.1715 /LL=16994 /DEF=Mus musculus lymphotoxin B (Ltb), mRNA. /PROD=lymphotoxin B /FL=gb:U16985.1 gb:NM_008518.1	51.5	9.15	52.9	50.1	12.8	5.5	5.62842
1447691_x_at	gb:BB470306 /DB_XREF=gi:9387495 /DB_XREF=BB470306 /CLONE=D230033B12 /FEA=EST /CNT=2 /TID=Mm.157841.1 /TIER=ConsEnd /STK=2 /UG=Mm.157841 /UG_TITLE=ESTs	29.75	5.3	31.6	27.9	6.8	3.8	5.61321
1444780_at	gb:BI656658 /DB_XREF=gi:15570894 /DB_XREF=603283818F1 /CLONE=IMAGE:5327957 /FEA=EST /CNT=4 /TID=Mm.30723.1 /TIER=ConsEnd /STK=2 /UG=Mm.30723 /UG_TITLE=ESTs	42.45	7.6	42.3	42.6	9.7	5.5	5.58553
1457692_at	gb:BB641320 /DB_XREF=gi:16476445 /DB_XREF=BB641320 /CLONE=A830016J16 /FEA=EST /CNT=9 /TID=Mm.215696.1 /TIER=ConsEnd /STK=3 /UG=Mm.215696 /UG_TITLE=ESTs, Weakly similar to RIKEN cDNA 5730493B19 (Mus musculus) (M.musculus)	29.7	5.35	30.8	28.6	6.2	4.5	5.5514
1419705_at	gb:NM_019513.1 /DB_XREF=gi:9506462 /GEN=Car5b /FEA=FLmRNA /CNT=19 /TID=Mm.117015.1 /TIER=FL /STK=7 /UG=Mm.117015 /LL=56078 /DEF=Mus musculus carbonic anhydrase 5b, mitochondrial (Car5b), mRNA. /PROD=carbonic anhydrase 5b, mitochondrial /FL=gb:AF192978.1 gb:NM_019513.1	46.65	8.45	47	46.3	11.2	5.7	5.52071
1458031_at	gb:BG075632 /DB_XREF=gi:12558201 /DB_XREF=H3149E12-3 /CLONE=H3149E12 /FEA=EST /CNT=3 /TID=Mm.122993.1 /TIER=ConsEnd /STK=3 /UG=Mm.122993 /UG_TITLE=ESTs	35.9	6.55	34.8	37	7.5	5.6	5.48092
1434752_at	gb:BQ174259 /DB_XREF=gi:20349750 /DB_XREF=UI-M-DJ2-bvx-f-07-0-UI.s1 /CLONE=UI-M-DJ2-bvx-f-07-0-UI /FEA=EST /CNT=80 /TID=Mm.12236.3 /TIER=Stack /STK=25 /UG=Mm.12236 /LL=22680 /UG_GENE=Zfp207 /UG_TITLE=zinc finger protein 207	19.45	3.55	19.3	19.6	2.5	4.6	5.47887
1434917_at	gb:BQ173923 /DB_XREF=gi:20349414 /DB_XREF=UI-M-DJ2-bvv-g-20-0-UI.s1 /CLONE=UI-M-DJ2-bvv-g-20-0-UI /FEA=EST /CNT=34 /TID=Mm.22847.1 /TIER=Stack /STK=23 /UG=Mm.22847 /UG_TITLE=ESTs, Moderately similar to T00381 KIAA0633 protein (H.sapiens)	50.1	9.15	51.8	48.4	11.5	6.8	5.47541
1417957_a_at	gb:NM_133681.1 /DB_XREF=gi:19526839 /GEN=9030418M05Rik /FEA=FLmRNA /CNT=80 /TID=Mm.45994.1 /TIER=FL+Stack /STK=32 /UG=Mm.45994 /LL=66805 /DEF=Mus musculus RIKEN cDNA 9030418M05 gene (9030418M05Rik), mRNA. /PROD=RIKEN cDNA 9030418M05 /FL=gb:NM_133681.1 gb:BC003448.1	68.1	12.6	69.5	66.7	7.6	17.6	5.40476
1437156_at	gb:BB392041 /DB_XREF=gi:9115000 /DB_XREF=BB392041 /CLONE=C230077J16 /FEA=EST /CNT=26 /TID=Mm.74172.1 /TIER=Stack /STK=24 /UG=Mm.74172 /UG_TITLE=ESTs	22.4	4.15	22.8	22	4.7	3.6	5.39759
1458424_at	gb:BI133940 /DB_XREF=gi:14584188 /DB_XREF=UI-M-BH3-bsg-d-01-0-UI.s1 /CLONE=UI-M-BH3-bsg-d-01-0-UI /FEA=EST /CNT=6 /TID=Mm.197463.1 /TIER=ConsEnd /STK=2 /UG=Mm.197463 /UG_TITLE=ESTs	40.6	7.55	40.8	40.4	6.8	8.3	5.37748
1433996_at	gb:BB296443 /DB_XREF=gi:16401901 /DB_XREF=BB296443 /CLONE=B130047D07 /FEA=EST /CNT=67 /TID=Mm.134698.1 /TIER=Stack /STK=47 /UG=Mm.134698 /LL=98805 /UG_GENE=AA536750 /UG_TITLE=expressed sequence AA536750	20.95	3.95	19.9	22	4.6	3.3	5.3038
1423602_at	gb:BG064103 /DB_XREF=gi:12546666 /DB_XREF=H3015E06-3 /CLONE=H3015E06 /FEA=FLmRNA /CNT=24 /TID=Mm.12898.1 /TIER=Stack /STK=9 /UG=Mm.12898 /LL=22029 /UG_GENE=Traf1 /UG_TITLE=Tnf receptor-associated factor 1 /FL=gb:NM_009421.1 gb:L35302.1	16.6	3.15	16.2	17	4	2.3	5.26984
1425199_a_at	gb:BC011476.1 /DB_XREF=gi:15079278 /FEA=FLmRNA /CNT=30 /TID=Mm.46829.2 /TIER=FL /STK=4 /UG=Mm.46829 /DEF=Mus musculus, clone MGC:18999 IMAGE:4014009, mRNA, complete cds. /PROD=Unknown (protein for MGC:18999) /FL=gb:BC011476.1	42.85	8.15	44.7	41	5.7	10.6	5.25767
1430887_s_at	gb:BB246912 /DB_XREF=gi:8939658 /DB_XREF=BB246912 /CLONE=A730016J09 /FEA=mRNA /CNT=3 /TID=Mm.82791.1 /TIER=ConsEnd /STK=1 /UG=Mm.82791 /LL=76633 /UG_GENE=1700112E06Rik /UG_TITLE=RIKEN cDNA 1700112E06 gene	108.75	20.8	105.4	112.1	24.6	17	5.22837
1442841_at	gb:BG071881 /DB_XREF=gi:12554450 /DB_XREF=H3104C01-3 /CLONE=H3104C01 /FEA=EST /CNT=4 /TID=Mm.26886.1 /TIER=ConsEnd /STK=3 /UG=Mm.26886 /UG_TITLE=ESTs	52.05	10	50.2	53.9	7.7	12.3	5.205
1432475_at	gb:AK005972.1 /DB_XREF=gi:12838833 /FEA=mRNA /CNT=1 /TID=Mm.206825.1 /TIER=ConsEnd /STK=0 /UG=Mm.206825 /LL=72248 /UG_GENE=1700014B07Rik /UG_TITLE=RIKEN cDNA 1700014B07 gene /DEF=Mus musculus adult male testis cDNA, RIKEN full-length enriched library, clone:1700014B07:hypothetical protein, full insert sequence.	35.25	6.8	36.4	34.1	7.2	6.4	5.18382
1424509_at	gb:BC027283.1 /DB_XREF=gi:20071002 /FEA=FLmRNA /CNT=42 /TID=Mm.11497.1 /TIER=FL+Stack /STK=28 /UG=Mm.11497 /LL=68891 /UG_GENE=1190003K14Rik /DEF=Mus musculus, clone MGC:27738 IMAGE:2648499, mRNA, complete cds. /PROD=Unknown (protein for MGC:27738) /FL=gb:BC005615.1 gb:BC027283.1	19.95	3.85	20.1	19.8	4.9	2.8	5.18182
1455382_at	gb:AV130073 /DB_XREF=gi:5316308 /DB_XREF=AV130073 /CLONE=2700073M03 /FEA=EST /CNT=15 /TID=Mm.38994.4 /TIER=Stack /STK=15 /UG=Mm.38994 /LL=66564 /UG_GENE=2600001N01Rik /UG_TITLE=RIKEN cDNA 2600001N01 gene	20.45	3.95	19.7	21.2	5.3	2.6	5.17722
1456064_at	gb:AI323624 /DB_XREF=gi:4058053 /DB_XREF=mp78a12.x1 /CLONE=IMAGE:575326 /FEA=EST /CNT=29 /TID=Mm.40672.2 /TIER=Stack /STK=17 /UG=Mm.40672 /LL=16491 /UG_GENE=Kcna3 /UG_TITLE=potassium voltage-gated channel, shaker-related subfamily, member 3	37	7.15	34.5	39.5	8.3	6	5.17483
1441680_at	gb:BM117447 /DB_XREF=gi:17080465 /DB_XREF=L0851G11-3 /CLONE=L0851G11 /FEA=EST /CNT=4 /TID=Mm.218169.1 /TIER=ConsEnd /STK=4 /UG=Mm.218169 /UG_TITLE=ESTs	79.6	15.4	76.1	83.1	15.8	15	5.16883
1431108_at	gb:BE573845 /DB_XREF=gi:9817567 /DB_XREF=601331825F2 /CLONE=IMAGE:3709326 /FEA=mRNA /CNT=24 /TID=Mm.103428.1 /TIER=ConsEnd /STK=0 /UG=Mm.103428 /LL=76792 /UG_GENE=2410131K14Rik /UG_TITLE=RIKEN cDNA 2410131K14 gene	76.7	14.85	79.6	73.8	18.2	11.5	5.16498
1451827_a_at	gb:BC021378.1 /DB_XREF=gi:18204713 /FEA=FLmRNA /CNT=5 /TID=Mm.31748.2 /TIER=FL /STK=1 /UG=Mm.31748 /LL=50490 /UG_GENE=Nox4 /DEF=Mus musculus, clone MGC:29375 IMAGE:5044835, mRNA, complete cds. /PROD=Unknown (protein for MGC:29375) /FL=gb:BC021378.1	142.6	27.65	149.1	136.1	30.2	25.1	5.15732
1435281_at	gb:BE956581 /DB_XREF=gi:10601270 /DB_XREF=UI-M-BG2-bbl-h-11-0-UI.s1 /CLONE=UI-M-BG2-bbl-h-11-0-UI /FEA=EST /CNT=26 /TID=Mm.40311.1 /TIER=Stack /STK=18 /UG=Mm.40311 /UG_TITLE=ESTs, Weakly similar to CPT1 MOUSE CARNITINE O-PALMITOYLTRANSFERASE I, MITOCHONDRIAL LIVER ISOFORM (M.musculus)	74.55	14.5	74.9	74.2	15.3	13.7	5.14138
1430269_at	gb:AK004148.1 /DB_XREF=gi:12835221 /FEA=mRNA /CNT=4 /TID=Mm.75201.1 /TIER=ConsEnd /STK=3 /UG=Mm.75201 /LL=68753 /UG_GENE=1110037P11Rik /UG_TITLE=RIKEN cDNA 1110037P11 gene /DEF=Mus musculus 18 days embryo whole body cDNA, RIKEN full-length enriched library, clone:1110037P11:similar to MYOSIN-BINDING PROTEIN H (MYBP-H) (H-PROTEIN), full insert sequence.	2493.35	487.65	2424.3	2562.4	437.6	537.7	5.11299
1451456_at	gb:BC004768.1 /DB_XREF=gi:13435836 /FEA=FLmRNA /CNT=34 /TID=Mm.22226.1 /TIER=FL+Stack /STK=19 /UG=Mm.22226 /DEF=Mus musculus, clone MGC:7054 IMAGE:3156506, mRNA, complete cds. /PROD=Unknown (protein for MGC:7054) /FL=gb:BC004768.1	36.55	7.15	35.3	37.8	7.9	6.4	5.11189
1454332_at	gb:AK020062.1 /DB_XREF=gi:12860526 /FEA=mRNA /CNT=2 /TID=Mm.159841.1 /TIER=ConsEnd /STK=0 /UG=Mm.159841 /LL=77070 /UG_GENE=6030442H21Rik /UG_TITLE=RIKEN cDNA 6030442H21 gene /DEF=Mus musculus 13 days embryo male testis cDNA, RIKEN full-length enriched library, clone:6030442H21:unclassifiable, full insert sequence.	25.65	5.05	23.8	27.5	4.9	5.2	5.07921
1421525_a_at	gb:NM_010870.1 /DB_XREF=gi:9055285 /GEN=Birc1e /FEA=FLmRNA /CNT=5 /TID=Mm.38013.1 /TIER=FL /STK=2 /UG=Mm.38013 /LL=17951 /DEF=Mus musculus baculoviral IAP repeat-containing 1e (Birc1e), mRNA. /PROD=neuronal apoptosis inhibitory protein, relatedsequence 3 /FL=gb:AF135492.1 gb:NM_010870.1	62.35	12.3	63	61.7	10	14.6	5.06911
1439091_at	gb:BG070186 /DB_XREF=gi:12552755 /DB_XREF=H3084F05-3 /CLONE=H3084F05 /FEA=EST /CNT=13 /TID=Mm.22289.1 /TIER=Stack /STK=8 /UG=Mm.22289 /LL=101229 /UG_GENE=AU015151 /UG_TITLE=expressed sequence AU015151	26.8	5.3	27	26.6	6.5	4.1	5.0566
1437356_at	gb:BM242490 /DB_XREF=gi:17877760 /DB_XREF=K0633C04-3 /CLONE=K0633C04 /FEA=EST /CNT=25 /TID=Mm.131184.1 /TIER=Stack /STK=19 /UG=Mm.131184 /UG_TITLE=ESTs, Weakly similar to cysteinyl leukotriene receptor 1; leukotriene D4 receptor; LTD4 receptor; cysteinyl leukotriene 1 receptor (Mus musculus) (M.musculus)	78.8	15.6	82.3	75.3	13.2	18	5.05128
1453741_x_at	gb:AA200940 /DB_XREF=gi:1796039 /DB_XREF=mu07g08.r1 /CLONE=IMAGE:638750 /FEA=mRNA /CNT=20 /TID=Mm.154507.2 /TIER=ConsEnd /STK=0 /UG=Mm.154507 /LL=58232 /UG_GENE=2610307I21Rik /UG_TITLE=RIKEN cDNA 2610307I21 gene	23.2	4.6	23.1	23.3	4.9	4.3	5.04348
1415994_at	gb:NM_021282.1 /DB_XREF=gi:11276064 /GEN=Cyp2e1 /FEA=FLmRNA /CNT=381 /TID=Mm.21758.1 /TIER=FL+Stack /STK=151 /UG=Mm.21758 /LL=13106 /DEF=Mus musculus cytochrome P450, 2e1, ethanol inducible (Cyp2e1), mRNA. /PROD=cytochrome P450, 2e1, ethanol inducible /FL=gb:NM_021282.1 gb:L11650.1 gb:BC013451.1	1326.7	264.15	1296.8	1356.6	264.6	263.7	5.02252
1447329_at	gb:AI506532 /DB_XREF=gi:4404383 /DB_XREF=vn38f09.x1 /CLONE=IMAGE:1023497 /FEA=EST /CNT=2 /TID=Mm.139387.1 /TIER=ConsEnd /STK=2 /UG=Mm.139387 /UG_TITLE=ESTs, Weakly similar to GNMSLL retrovirus-related reverse transcriptase homolog - mouse retrotransposon (M.musculus)	20.25	4.05	20.5	20	5.5	2.6	5
1445132_at	gb:BG063381 /DB_XREF=gi:12545944 /DB_XREF=H3006F02-3 /CLONE=H3006F02 /FEA=EST /CNT=3 /TID=Mm.171805.1 /TIER=ConsEnd /STK=2 /UG=Mm.171805 /UG_TITLE=ESTs	15.2	3.05	14.1	16.3	2.7	3.4	4.98361
1453701_at	gb:AV255000 /DB_XREF=gi:6242459 /DB_XREF=AV255000 /CLONE=4921515E04 /FEA=mRNA /CNT=3 /TID=Mm.158480.1 /TIER=ConsEnd /STK=1 /UG=Mm.158480 /LL=70886 /UG_GENE=4921515E04Rik /UG_TITLE=RIKEN cDNA 4921515E04 gene	17.4	3.5	16.6	18.2	2.8	4.2	4.97143
1448338_at	gb:BB468025 /DB_XREF=gi:16427450 /DB_XREF=BB468025 /CLONE=D230017K17 /FEA=FLmRNA /CNT=151 /TID=Mm.14894.1 /TIER=ConsEnd /STK=1 /UG=Mm.14894 /LL=54381 /UG_GENE=Pgcp-pending /UG_TITLE=plasma glutamate carboxypeptidase /FL=gb:AF009513.1 gb:NM_018755.1 gb:AF107835.1	21.7	4.4	20.2	23.2	5.2	3.6	4.93182
1459794_at	gb:AW411692 /DB_XREF=gi:6937547 /DB_XREF=uo71f06.x1 /CLONE=IMAGE:2648003 /FEA=EST /CNT=2 /TID=Mm.32590.1 /TIER=ConsEnd /STK=2 /UG=Mm.32590 /UG_TITLE=ESTs	11.55	2.35	11.9	11.2	2.2	2.5	4.91489
1444669_at	gb:AI847615 /DB_XREF=gi:5491521 /DB_XREF=UI-M-AP1-agg-d-08-0-UI.s1 /CLONE=UI-M-AP1-agg-d-08-0-UI /FEA=EST /CNT=4 /TID=Mm.39201.1 /TIER=ConsEnd /STK=2 /UG=Mm.39201 /UG_TITLE=ESTs	32.15	6.55	31	33.3	8.1	5	4.9084
1421921_at	gb:BC011158.1 /DB_XREF=gi:15029869 /FEA=FLmRNA /CNT=38 /TID=Mm.14274.1 /TIER=FL /STK=1 /UG=Mm.14274 /LL=20717 /UG_GENE=Spi2-rs1 /DEF=Mus musculus, Similar to serine protease inhibitor-2 related sequence 1, clone MGC:18640 IMAGE:4194074, mRNA, complete cds. /PROD=Similar to serine protease inhibitor-2 relatedsequence 1 /FL=gb:BC011158.1 gb:NM_009253.1	38.95	8	39.1	38.8	8.4	7.6	4.86875
1458581_at	gb:BG068064 /DB_XREF=gi:12550633 /DB_XREF=H3061D02-3 /CLONE=H3061D02 /FEA=EST /CNT=4 /TID=Mm.173478.1 /TIER=ConsEnd /STK=2 /UG=Mm.173478 /UG_TITLE=ESTs	27.95	5.75	27	28.9	6	5.5	4.86087
1431781_at	gb:AK006049.1 /DB_XREF=gi:12838945 /FEA=mRNA /CNT=2 /TID=Mm.195629.3 /TIER=ConsEnd /STK=0 /UG=Mm.195629 /LL=72222 /UG_GENE=Dgl1-pending /UG_TITLE=cardiac Abnormalityabnormal facies (CATCH22), microdeletion syndrome /DEF=Mus musculus adult male testis cDNA, RIKEN full-length enriched library, clone:1700016N17:MDGL-1, full insert sequence.	82.4	17	85.5	79.3	17.2	16.8	4.84706
1448854_s_at	gb:NM_008645.1 /DB_XREF=gi:6678963 /GEN=Mug1 /FEA=FLmRNA /CNT=127 /TID=Mm.1311.1 /TIER=FL+Stack /STK=35 /UG=Mm.1311 /LL=17836 /DEF=Mus musculus murinoglobulin 1 (Mug1), mRNA. /PROD=murinoglobulin 1 /FL=gb:NM_008645.1 gb:M65736.1	12.35	2.55	12.9	11.8	2.7	2.4	4.84314
1432225_at	gb:AK015480.1 /DB_XREF=gi:12853841 /FEA=mRNA /CNT=1 /TID=Mm.158744.1 /TIER=ConsEnd /STK=0 /UG=Mm.158744 /LL=71650 /UG_GENE=4930456L15Rik /UG_TITLE=RIKEN cDNA 4930456L15 gene /DEF=Mus musculus adult male testis cDNA, RIKEN full-length enriched library, clone:4930456L15:hypothetical protein, full insert sequence.	16.85	3.5	18	15.7	4	3	4.81429
1436865_at	gb:BB667260 /DB_XREF=gi:16398709 /DB_XREF=BB667260 /CLONE=6820446C02 /FEA=EST /CNT=61 /TID=Mm.31869.1 /TIER=Stack /STK=41 /UG=Mm.31869 /UG_TITLE=ESTs, Weakly similar to simple repeat sequence-containing transcript (Mus musculus) (M.musculus)	110	22.9	110	110	23.5	22.3	4.80349
1459745_at	gb:AI506718 /DB_XREF=gi:4404569 /DB_XREF=vn74d02.x1 /CLONE=IMAGE:1037667 /FEA=EST /CNT=2 /TID=Mm.69098.1 /TIER=ConsEnd /STK=2 /UG=Mm.69098 /UG_TITLE=ESTs	37.45	7.9	35.8	39.1	8.9	6.9	4.74051
1453420_at	gb:AV262723 /DB_XREF=gi:16389075 /DB_XREF=AV262723 /CLONE=4930431K23 /FEA=mRNA /CNT=9 /TID=Mm.83888.1 /TIER=ConsEnd /STK=3 /UG=Mm.83888 /LL=75507 /UG_GENE=1700013G10Rik /UG_TITLE=RIKEN cDNA 1700013G10 gene	137.6	29.5	128.7	146.5	29.6	29.4	4.66441
1449859_at	gb:NM_025872.1 /DB_XREF=gi:13385353 /GEN=2310061A22Rik /FEA=FLmRNA /CNT=20 /TID=Mm.3676.1 /TIER=FL /STK=5 /UG=Mm.3676 /LL=66964 /DEF=Mus musculus RIKEN cDNA 2310061A22 gene (2310061A22Rik), mRNA. /PROD=RIKEN cDNA 2310061A22 /FL=gb:NM_025872.1	114.7	24.65	118.7	110.7	29.7	19.6	4.65314
1452741_s_at	gb:BQ175968 /DB_XREF=gi:20351460 /DB_XREF=UI-M-DJ2-bwf-p-16-0-UI.s1 /CLONE=UI-M-DJ2-bwf-p-16-0-UI /FEA=mRNA /CNT=208 /TID=Mm.41718.1 /TIER=Stack /STK=66 /UG=Mm.41718 /UG_TITLE=Mus musculus 10 days embryo whole body cDNA, RIKEN full-length enriched library, clone:2610001M21:glycerol phosphate dehydrogenase 1, mitochondrial, full insert sequence	151.6	32.7	146.1	157.1	27.6	37.8	4.63609
1435411_at	gb:BE950834 /DB_XREF=gi:10589562 /DB_XREF=UI-M-CE0-azd-e-11-0-UI.s1 /CLONE=UI-M-CE0-azd-e-11-0-UI /FEA=EST /CNT=18 /TID=Mm.40598.1 /TIER=Stack /STK=17 /UG=Mm.40598 /UG_TITLE=ESTs	46.55	10.05	46.8	46.3	7.1	13	4.63184
1440705_at	gb:AU021720 /DB_XREF=gi:3386679 /DB_XREF=AU021720 /CLONE=J0401B03 /FEA=EST /CNT=5 /TID=Mm.199921.1 /TIER=ConsEnd /STK=5 /UG=Mm.199921 /LL=103354 /UG_GENE=AU021720 /UG_TITLE=expressed sequence AU021720	5.95	1.3	5.6	6.3	1.6	1	4.57692
1437803_at	gb:BB699099 /DB_XREF=gi:16047923 /DB_XREF=BB699099 /CLONE=7420408E08 /FEA=EST /CNT=15 /TID=Mm.4172.2 /TIER=Stack /STK=14 /UG=Mm.4172 /LL=20492 /UG_GENE=Slbp /UG_TITLE=stem-loop binding protein	12.35	2.7	12.9	11.8	3.3	2.1	4.57407
1418374_at	gb:NM_008557.1 /DB_XREF=gi:6678813 /GEN=Fxyd3 /FEA=FLmRNA /CNT=44 /TID=Mm.1662.1 /TIER=FL+Stack /STK=24 /UG=Mm.1662 /LL=17178 /DEF=Mus musculus FXYD domain-containing ion transport regulator 3 (Fxyd3), mRNA. /PROD=chloride conductance inducer protein MAT-8precursor /FL=gb:NM_008557.1 gb:BC002039.1	183.95	40.45	177.7	190.2	31.6	49.3	4.54759
1456668_at	gb:BB554044 /DB_XREF=gi:9640410 /DB_XREF=BB554044 /CLONE=E330010I10 /FEA=EST /CNT=10 /TID=Mm.122581.1 /TIER=Stack /STK=8 /UG=Mm.122581 /UG_TITLE=ESTs, Moderately similar to TYROSINE-PROTEIN KINASE JAK3 (M.musculus)	28.4	6.25	30.4	26.4	7.1	5.4	4.544
1451651_at	gb:BC025105.1 /DB_XREF=gi:19263873 /FEA=FLmRNA /CNT=11 /TID=Mm.26781.1 /TIER=FL /STK=3 /UG=Mm.26781 /DEF=Mus musculus, Similar to Ig superfamily protein, clone MGC:36211 IMAGE:4162875, mRNA, complete cds. /PROD=Similar to Ig superfamily protein /FL=gb:BC025105.1	399.95	88.5	419.4	380.5	97.7	79.3	4.51921
1425524_at	gb:BI106967 /DB_XREF=gi:14557860 /DB_XREF=602894773F1 /CLONE=IMAGE:5039539 /FEA=FLmRNA /CNT=49 /TID=Mm.220915.1 /TIER=ConsEnd /STK=0 /UG=Mm.220915 /LL=70221 /UG_GENE=2610015J01Rik /UG_TITLE=RIKEN cDNA 2610015J01 gene /FL=gb:BC010792.1	30.05	6.65	30.7	29.4	8.7	4.6	4.5188
1453091_s_at	gb:BB241583 /DB_XREF=gi:8934329 /DB_XREF=BB241583 /CLONE=A630087L22 /FEA=mRNA /CNT=90 /TID=Mm.153201.1 /TIER=Stack /STK=88 /UG=Mm.153201 /LL=68614 /UG_GENE=1110019O13Rik /UG_TITLE=RIKEN cDNA 1110019O13 gene	556.8	123.45	560.2	553.4	125.3	121.6	4.51033
1439483_at	gb:BI438039 /DB_XREF=gi:15262729 /DB_XREF=ic84a04.x1 /CLONE=IMAGE:5660071 /FEA=EST /CNT=21 /TID=Mm.5399.1 /TIER=ConsEnd /STK=7 /UG=Mm.5399 /LL=100694 /UG_GENE=AI506816 /UG_TITLE=expressed sequence AI506816	54.45	12.1	58.1	50.8	11.6	12.6	4.5
1441722_at	gb:AI790499 /DB_XREF=gi:5338215 /DB_XREF=ul01h08.x1 /CLONE=IMAGE:2064831 /FEA=EST /CNT=4 /TID=Mm.214552.1 /TIER=ConsEnd /STK=4 /UG=Mm.214552 /UG_TITLE=ESTs, Highly similar to I55595 splicing factor (H.sapiens)	70.45	15.85	70.4	70.5	14.3	17.4	4.44479
1431349_at	gb:AK013709.1 /DB_XREF=gi:12851174 /GEN=Hnrpab /FEA=mRNA /CNT=4 /TID=Mm.24.2 /TIER=ConsEnd /STK=0 /UG=Mm.24 /LL=15384 /UG_TITLE=heterogeneous nuclear ribonucleoprotein AB /DEF=Mus musculus adult male hippocampus cDNA, RIKEN full-length enriched library, clone:2900056O08:heterogeneous nuclear ribonucleoprotein AB, full insert sequence.	22.95	5.2	23.7	22.2	4.2	6.2	4.41346
1438590_at	gb:BB280100 /DB_XREF=gi:16401220 /DB_XREF=BB280100 /CLONE=A930023F05 /FEA=EST /CNT=10 /TID=Mm.132086.1 /TIER=Stack /STK=10 /UG=Mm.132086 /UG_TITLE=ESTs	32.9	7.5	31.9	33.9	5.4	9.6	4.38667
1438650_x_at	gb:AV330726 /DB_XREF=gi:6370778 /DB_XREF=AV330726 /CLONE=6330516I19 /FEA=EST /CNT=10 /TID=Mm.4504.4 /TIER=Stack /STK=10 /UG=Mm.4504 /LL=14609 /UG_GENE=Gja1 /UG_TITLE=gap junction membrane channel protein alpha 1	8254.6	1889.85	8419.5	8089.7	1810.9	1968.8	4.36786
1454317_at	gb:AK016558.1 /DB_XREF=gi:12855354 /FEA=mRNA /CNT=2 /TID=Mm.1453.2 /TIER=ConsEnd /STK=0 /UG=Mm.1453 /LL=11493 /UG_GENE=Adam1 /UG_TITLE=a disintegrin and metalloproteinase domain 1a (fertilin alpha) /DEF=Mus musculus adult male testis cDNA, RIKEN full-length enriched library, clone:4932441D14:a disintegrin and metalloproteinase domain 1a (fertilin alpha), full insert sequence.	34.5	7.9	34.2	34.8	7.7	8.1	4.36709
1423639_at	gb:AK020259.1 /DB_XREF=gi:12860787 /GEN=Hrh2 /FEA=FLmRNA /CNT=11 /TID=Mm.57243.1 /TIER=Stack /STK=8 /UG=Mm.57243 /LL=15466 /UG_TITLE=histamine receptor H 2 /DEF=Mus musculus adult male cecum cDNA, RIKEN full-length enriched library, clone:9130001K16:histamine receptor H 2, full insert sequence. /FL=gb:NM_008286.1	64.95	15	63.3	66.6	16.3	13.7	4.33
1426852_x_at	gb:X96585.1 /DB_XREF=gi:1226018 /GEN=nov /FEA=mRNA /CNT=60 /TID=Mm.5167.2 /TIER=Stack /STK=49 /UG=Mm.5167 /LL=18133 /UG_TITLE=nephroblastoma overexpressed gene /DEF=M.musculus mRNA for NOV protein.	672.4	155.65	675.9	668.9	175.1	136.2	4.31995
1416022_at	gb:BC002008.1 /DB_XREF=gi:12805102 /FEA=FLmRNA /CNT=262 /TID=Mm.741.1 /TIER=FL+Stack /STK=143 /UG=Mm.741 /LL=16592 /UG_GENE=Fabp5 /DEF=Mus musculus, fatty acid binding protein 5, epidermal, clone MGC:5786 IMAGE:3490535, mRNA, complete cds. /PROD=fatty acid binding protein 5, epidermal /FL=gb:NM_010634.1 gb:BC002008.1	4859.9	1125.4	4904.2	4815.6	1194.8	1056	4.31838
1420680_at	gb:NM_019541.1 /DB_XREF=gi:9506578 /GEN=Cts8 /FEA=FLmRNA /CNT=13 /TID=Mm.143728.1 /TIER=FL /STK=3 /UG=Mm.143728 /LL=56094 /DEF=Mus musculus cathepsin 8 (Cts8), mRNA. /PROD=cathepsin 8 /FL=gb:AF250840.1 gb:AY014780.1 gb:NM_019541.1	4.95	1.15	4.9	5	1.4	0.9	4.30435
1443682_at	gb:AI662476 /DB_XREF=gi:4766059 /DB_XREF=mt28e09.x1 /CLONE=IMAGE:622408 /FEA=EST /CNT=3 /TID=Mm.37351.1 /TIER=ConsEnd /STK=3 /UG=Mm.37351 /LL=99055 /UG_GENE=AI662476 /UG_TITLE=expressed sequence AI662476	79.75	18.65	83.2	76.3	22.4	14.9	4.27614
1447872_at	gb:BE981034 /DB_XREF=gi:10649732 /DB_XREF=UI-M-CG0-bct-f-04-0-UI.s1 /CLONE=UI-M-CG0-bct-f-04-0-UI /FEA=EST /CNT=2 /TID=Mm.156107.1 /TIER=ConsEnd /STK=2 /UG=Mm.156107 /UG_TITLE=ESTs	7.05	1.65	6.6	7.5	1.5	1.8	4.27273
1457718_at	gb:BB440691 /DB_XREF=gi:16424673 /DB_XREF=BB440691 /CLONE=D030022P06 /FEA=EST /CNT=14 /TID=Mm.144944.1 /TIER=ConsEnd /STK=3 /UG=Mm.144944 /UG_TITLE=ESTs, Moderately similar to KIAA0309 (H.sapiens)	104.6	24.5	104.3	104.9	31.9	17.1	4.26939
1455555_at	gb:BF224468 /DB_XREF=gi:11131826 /DB_XREF=uz19f03.x1 /CLONE=IMAGE:3669533 /FEA=EST /CNT=17 /TID=Mm.205513.1 /TIER=Stack /STK=11 /UG=Mm.205513 /LL=102723 /UG_GENE=AV071699 /UG_TITLE=expressed sequence AV071699	31.35	7.4	33.3	29.4	6.5	8.3	4.23649
1447637_at	gb:BB546105 /DB_XREF=gi:9617533 /DB_XREF=BB546105 /CLONE=E130308F16 /FEA=EST /CNT=2 /TID=Mm.153363.1 /TIER=ConsEnd /STK=2 /UG=Mm.153363 /UG_TITLE=ESTs, Moderately similar to RIKEN cDNA 5730493B19 (Mus musculus) (M.musculus)	8.45	2	9	7.9	2.3	1.7	4.225
1454674_at	gb:AU067669 /DB_XREF=gi:4968406 /DB_XREF=AU067669 /CLONE=MNCb-0291 /FEA=EST /CNT=98 /TID=Mm.5264.1 /TIER=Stack /STK=77 /UG=Mm.5264 /UG_TITLE=ESTs, Highly similar to FEZ1_RAT FASCICULATION AND ELONGATION PROTEIN ZETA 1 (ZYGIN I) (R.norvegicus)	391.05	92.6	363.8	418.3	91	94.2	4.223
1418509_at	gb:BC010758.1 /DB_XREF=gi:14789661 /FEA=FLmRNA /CNT=99 /TID=Mm.21454.1 /TIER=FL+Stack /STK=22 /UG=Mm.21454 /LL=12409 /UG_GENE=Cbr2 /DEF=Mus musculus, Similar to carbonyl reductase 2, clone MGC:18465 IMAGE:4219349, mRNA, complete cds. /PROD=Similar to carbonyl reductase 2 /FL=gb:NM_007621.1 gb:BC010758.1	2979.1	706.2	3032.6	2925.6	681.5	730.9	4.21849
1444044_at	gb:BB440156 /DB_XREF=gi:16424629 /DB_XREF=BB440156 /CLONE=D030020H20 /FEA=EST /CNT=6 /TID=Mm.132177.1 /TIER=ConsEnd /STK=2 /UG=Mm.132177 /UG_TITLE=ESTs	20.2	4.8	20.4	20	6.1	3.5	4.20833
1420465_s_at	gb:NM_031188.1 /DB_XREF=gi:13654244 /GEN=Mup1 /FEA=FLmRNA /CNT=47 /TID=Mm.157893.1 /TIER=FL /STK=5 /UG=Mm.157893 /LL=17840 /DEF=Mus musculus major urinary protein 1 (Mup1), mRNA. /PROD=major urinary protein 1 /FL=gb:M16355.1 gb:BC012221.1 gb:BC012259.1 gb:BC013649.1 gb:NM_031188.1	279.9	66.55	276.4	283.4	70.4	62.7	4.20586
1418021_at	gb:NM_009780.1 /DB_XREF=gi:6753225 /GEN=C4 /FEA=FLmRNA /CNT=175 /TID=Mm.16106.1 /TIER=FL+Stack /STK=31 /UG=Mm.16106 /LL=12268 /DEF=Mus musculus complement component 4 (within H-2S) (C4), mRNA. /PROD=complement component 4 (within H-2S) /FL=gb:M21576.1 gb:M12384.1 gb:M11729.1 gb:NM_009780.1	2321.9	552.65	2370.3	2273.5	551	554.3	4.20139
1441228_at	gb:BM123813 /DB_XREF=gi:17107581 /DB_XREF=L0531A03-3 /CLONE=L0531A03 /FEA=EST /CNT=5 /TID=Mm.185313.1 /TIER=ConsEnd /STK=4 /UG=Mm.185313 /UG_TITLE=ESTs	807.55	193.65	772	843.1	195.3	192	4.17015
1458988_at	gb:BB748585 /DB_XREF=gi:16152821 /DB_XREF=BB748585 /CLONE=G030001C06 /FEA=EST /CNT=3 /TID=Mm.214715.1 /TIER=ConsEnd /STK=2 /UG=Mm.214715 /UG_TITLE=ESTs	41.7	10.05	40.5	42.9	12.3	7.8	4.14925
1448669_at	gb:AK004853.1 /DB_XREF=gi:12836349 /GEN=Dkk3 /FEA=FLmRNA /CNT=202 /TID=Mm.55143.1 /TIER=Stack /STK=83 /UG=Mm.55143 /LL=50781 /UG_TITLE=dickkopf homolog 3 (Xenopus laevis) /DEF=Mus musculus adult male liver cDNA, RIKEN full-length enriched library, clone:1300002I07:dickkopf homolog 3 (Xenopus laevis), full insert sequence. /FL=gb:AF177400.1 gb:NM_015814.1	1021	247.15	1079.9	962.1	256.7	237.6	4.13109
1417839_at	gb:NM_013805.1 /DB_XREF=gi:7304960 /GEN=Cldn5 /FEA=FLmRNA /CNT=90 /TID=Mm.22768.1 /TIER=FL+Stack /STK=35 /UG=Mm.22768 /LL=12741 /DEF=Mus musculus claudin 5 (Cldn5), mRNA. /PROD=claudin 5 /FL=gb:NM_013805.1 gb:BC002016.1 gb:AF035814.1 gb:AF087823.1 gb:U82758.1	1317.45	319.65	1275.9	1359	343.7	295.6	4.12154
1417065_at	gb:NM_007913.1 /DB_XREF=gi:6681284 /GEN=Egr1 /FEA=FLmRNA /CNT=130 /TID=Mm.181959.1 /TIER=FL+Stack /STK=58 /UG=Mm.181959 /LL=13653 /DEF=Mus musculus early growth response 1 (Egr1), mRNA. /PROD=early growth response 1 /FL=gb:M20157.1 gb:M22326.1 gb:NM_007913.1	1891.15	462.45	1911.7	1870.6	462.3	462.6	4.08941
1435176_a_at	gb:BF019883 /DB_XREF=gi:10751215 /DB_XREF=ux04d07.x1 /CLONE=IMAGE:3470509 /FEA=EST /CNT=26 /TID=Mm.1466.3 /TIER=Stack /STK=19 /UG=Mm.1466 /LL=15902 /UG_GENE=Idb2 /UG_TITLE=inhibitor of DNA binding 2	487.7	119.5	523.2	452.2	120.7	118.3	4.08117
1444118_at	gb:BG070184 /DB_XREF=gi:12552753 /DB_XREF=H3084F03-3 /CLONE=H3084F03 /FEA=EST /CNT=5 /TID=Mm.173210.1 /TIER=ConsEnd /STK=2 /UG=Mm.173210 /UG_TITLE=ESTs	20.75	5.15	21	20.5	6.7	3.6	4.02913
1444616_x_at	gb:AV074978 /DB_XREF=gi:5194806 /DB_XREF=AV074978 /CLONE=2210011J18 /FEA=EST /CNT=4 /TID=Mm.29305.1 /TIER=ConsEnd /STK=2 /UG=Mm.29305 /UG_TITLE=ESTs	44.2	11	42.2	46.2	9.3	12.7	4.01818
1419742_at	gb:NM_026091.1 /DB_XREF=gi:13385589 /GEN=1700037H04Rik /FEA=FLmRNA /CNT=47 /TID=Mm.27711.1 /TIER=FL /STK=6 /UG=Mm.27711 /LL=67326 /DEF=Mus musculus RIKEN cDNA 1700037H04 gene (1700037H04Rik), mRNA. /PROD=RIKEN cDNA 1700037H04 /FL=gb:NM_026091.1 gb:BC006041.1	422.05	105.1	416.2	427.9	96.5	113.7	4.0157
1455771_at	gb:BB467799 /DB_XREF=gi:16427421 /DB_XREF=BB467799 /CLONE=D230016K05 /FEA=EST /CNT=10 /TID=Mm.130359.1 /TIER=Stack /STK=8 /UG=Mm.130359 /UG_TITLE=ESTs, Highly similar to T00391 hypothetical protein KIAA0612 (H.sapiens)	19.15	4.8	19.6	18.7	4.8	4.8	3.98958
1422703_at	gb:NM_008194.1 /DB_XREF=gi:6680138 /GEN=Gyk /FEA=FLmRNA /CNT=191 /TID=Mm.3242.1 /TIER=FL+Stack /STK=17 /UG=Mm.3242 /LL=14933 /DEF=Mus musculus glycerol kinase (Gyk), mRNA. /PROD=glycerol kinase /FL=gb:U48403.1 gb:NM_008194.1 gb:BC003767.1	574.15	144.35	596.6	551.7	146.9	141.8	3.97749
1432238_at	gb:AK005865.1 /DB_XREF=gi:12838666 /FEA=mRNA /CNT=1 /TID=Mm.158257.1 /TIER=ConsEnd /STK=0 /UG=Mm.158257 /LL=71020 /UG_GENE=4933400B06Rik /UG_TITLE=RIKEN cDNA 4933400B06 gene /DEF=Mus musculus adult male testis cDNA, RIKEN full-length enriched library, clone:1700011H05:hypothetical protein, full insert sequence.	25.65	6.45	27	24.3	7.7	5.2	3.97674
1442188_at	gb:BE979116 /DB_XREF=gi:10645711 /DB_XREF=UI-M-BG2-bbr-c-10-0-UI.s1 /CLONE=UI-M-BG2-bbr-c-10-0-UI /FEA=EST /CNT=6 /TID=Mm.59149.1 /TIER=ConsEnd /STK=3 /UG=Mm.59149 /UG_TITLE=ESTs	39.3	9.9	40	38.6	8.7	11.1	3.9697
1450179_at	gb:BB212560 /DB_XREF=gi:16352794 /DB_XREF=BB212560 /CLONE=A530001M15 /FEA=FLmRNA /CNT=15 /TID=Mm.159224.1 /TIER=ConsEnd /STK=7 /UG=Mm.159224 /LL=74499 /UG_GENE=Sost /UG_TITLE=sclerostin /FL=gb:NM_024449.2 gb:AF326740.1	219	55.65	231.4	206.6	63.5	47.8	3.93531
1426808_at	gb:X16834.1 /DB_XREF=gi:52986 /FEA=mRNA /CNT=152 /TID=Mm.2970.1 /TIER=Stack /STK=61 /UG=Mm.2970 /LL=16854 /UG_GENE=Lgals3 /UG_TITLE=lectin, galactose binding, soluble 3 /DEF=Mouse mRNA for Mac-2 antigen.	1153.8	294	1154.2	1153.4	277.9	310.1	3.92449
1431862_x_at	gb:AK016726.1 /DB_XREF=gi:12855619 /FEA=mRNA /CNT=1 /TID=Mm.25030.3 /TIER=ConsEnd /STK=0 /UG=Mm.25030 /LL=66699 /UG_GENE=4733401D09Rik /UG_TITLE=RIKEN cDNA 4733401D09 gene /DEF=Mus musculus adult male testis cDNA, RIKEN full-length enriched library, clone:4933407K04:homolog to KIAA1229 PROTEIN (FRAGMENT), full insert sequence.	53.75	13.7	55.2	52.3	13.3	14.1	3.92336
1417956_at	gb:NM_007702.1 /DB_XREF=gi:6680943 /GEN=Cidea /FEA=FLmRNA /CNT=88 /TID=Mm.449.1 /TIER=FL+Stack /STK=32 /UG=Mm.449 /LL=12683 /DEF=Mus musculus cell death-inducing DNA fragmentation factor, alpha subunit-like effector A (Cidea), mRNA. /PROD=cell death-inducing DNA fragmentation factor,alpha subunit-like effector A /FL=gb:NM_007702.1 gb:AF041376.1	6076.1	1549.9	5925	6227.2	1573	1526.8	3.92032
1446960_at	gb:BG068545 /DB_XREF=gi:12551114 /DB_XREF=H3066G01-3 /CLONE=H3066G01 /FEA=EST /CNT=2 /TID=Mm.173602.1 /TIER=ConsEnd /STK=2 /UG=Mm.173602 /UG_TITLE=ESTs	24.05	6.15	23.6	24.5	6.5	5.8	3.91057
1437347_at	gb:BF100813 /DB_XREF=gi:10883339 /DB_XREF=601753748F1 /CLONE=IMAGE:3981539 /FEA=EST /CNT=143 /TID=Mm.129235.1 /TIER=Stack /STK=19 /UG=Mm.129235 /LL=105605 /UG_GENE=AU022549 /UG_TITLE=expressed sequence AU022549	2205.7	564.45	2208.9	2202.5	583.7	545.2	3.9077
1416204_at	gb:NM_010271.1 /DB_XREF=gi:6753965 /GEN=Gdc1 /FEA=FLmRNA /CNT=232 /TID=Mm.10669.1 /TIER=FL /STK=2 /UG=Mm.10669 /LL=14555 /DEF=Mus musculus glycerol phosphate dehydrogenase 1, cytoplasmic adult (Gdc1), mRNA. /PROD=glycerolphosphate dehydrogenase 1, cytoplasmicadult /FL=gb:BC019391.1 gb:NM_010271.1 gb:J02655.1	1797.8	461.55	1748.5	1847.1	400.7	522.4	3.89514
1425216_at	gb:AV370830 /DB_XREF=gi:16397832 /DB_XREF=AV370830 /CLONE=9030404G12 /FEA=FLmRNA /CNT=21 /TID=Mm.97338.1 /TIER=ConsEnd /STK=3 /UG=Mm.97338 /UG_TITLE=Mus musculus, Similar to G protein-coupled receptor 43, clone MGC:28611 IMAGE:4218874, mRNA, complete cds /FL=gb:BC019570.1	37.55	9.65	36.2	38.9	11.2	8.1	3.89119
1420884_at	gb:AK008863.1 /DB_XREF=gi:12843311 /FEA=FLmRNA /CNT=90 /TID=Mm.29132.1 /TIER=Stack /STK=43 /UG=Mm.29132 /LL=66402 /UG_GENE=2310045A07Rik /UG_TITLE=RIKEN cDNA 2310045A07 gene /DEF=Mus musculus adult male stomach cDNA, RIKEN full-length enriched library, clone:2210408O14:homolog to SARCOLIPIN, full insert sequence. /FL=gb:NM_025540.1	8972.05	2314.9	8670.6	9273.5	2486	2143.8	3.87578
1418982_at	gb:BC011118.1 /DB_XREF=gi:15029793 /FEA=FLmRNA /CNT=96 /TID=Mm.34537.1 /TIER=FL+Stack /STK=15 /UG=Mm.34537 /LL=12606 /UG_GENE=Cebpa /DEF=Mus musculus, Similar to CCAATenhancer binding protein (CEBP), alpha, clone MGC:18705 IMAGE:4194023, mRNA, complete cds. /PROD=Similar to CCAATenhancer binding protein(CEBP), alpha /FL=gb:NM_007678.1 gb:BC011118.1	1031.5	266.75	984.4	1078.6	281.6	251.9	3.86692
1434734_at	gb:AW547464 /DB_XREF=gi:7192878 /DB_XREF=L0022E11-3 /CLONE=L0022E11 /FEA=EST /CNT=27 /TID=Mm.32022.1 /TIER=Stack /STK=26 /UG=Mm.32022 /UG_TITLE=ESTs, Weakly similar to RAD54 like (M.musculus)	12.95	3.35	13.4	12.5	3.3	3.4	3.86567
1459659_at	gb:BB833349 /DB_XREF=gi:17011592 /DB_XREF=BB833349 /CLONE=G930026B02 /FEA=EST /CNT=2 /TID=Mm.152496.2 /TIER=ConsEnd /STK=2 /UG=Mm.152496 /UG_TITLE=ESTs	74	19.25	75.9	72.1	20.1	18.4	3.84416
1441311_at	gb:BG063083 /DB_XREF=gi:12545569 /DB_XREF=H3001H12-3 /CLONE=H3001H12 /FEA=EST /CNT=5 /TID=Mm.196198.1 /TIER=ConsEnd /STK=4 /UG=Mm.196198 /LL=28102 /UG_GENE=D17Wsu134e /UG_TITLE=DNA segment, Chr 17, Wayne State University 134, expressed	27.45	7.15	26.3	28.6	8.6	5.7	3.83916
1444199_at	gb:AW046689 /DB_XREF=gi:5907218 /DB_XREF=UI-M-BH1-alm-c-10-0-UI.s1 /CLONE=UI-M-BH1-alm-c-10-0-UI /FEA=EST /CNT=5 /TID=Mm.45087.1 /TIER=ConsEnd /STK=2 /UG=Mm.45087 /UG_TITLE=ESTs	12.25	3.2	11.4	13.1	3	3.4	3.82812
1450004_at	gb:NM_021367.1 /DB_XREF=gi:10946697 /GEN=Tslp /FEA=FLmRNA /CNT=3 /TID=Mm.143716.1 /TIER=FL /STK=3 /UG=Mm.143716 /LL=53603 /DEF=Mus musculus thymic stromal lymphopoietin (Tslp), mRNA. /PROD=thymic stromal lymphopoietin /FL=gb:NM_021367.1 gb:AF232937.1	65.5	17.15	65.2	65.8	16.3	18	3.81924
1458782_at	gb:BG067922 /DB_XREF=gi:12550491 /DB_XREF=H3059G01-3 /CLONE=H3059G01 /FEA=EST /CNT=3 /TID=Mm.25522.1 /TIER=ConsEnd /STK=2 /UG=Mm.25522 /UG_TITLE=ESTs	8.4	2.2	8.9	7.9	2.4	2	3.81818
1431187_s_at	gb:BF140264 /DB_XREF=gi:10979304 /DB_XREF=601788159F1 /CLONE=IMAGE:4015863 /FEA=mRNA /CNT=8 /TID=Mm.200232.1 /TIER=ConsEnd /STK=0 /UG=Mm.200232 /LL=71228 /UG_GENE=Dlg5 /UG_TITLE=discs, large homolog 5 (Drosophila)	24.95	6.55	23.7	26.2	6	7.1	3.80916
1417312_at	gb:NM_015814.1 /DB_XREF=gi:7657026 /GEN=Dkk3 /FEA=FLmRNA /CNT=202 /TID=Mm.55143.1 /TIER=FL+Stack /STK=48 /UG=Mm.55143 /LL=50781 /DEF=Mus musculus dickkopf homolog 3 (Xenopus laevis) (Dkk3), mRNA. /PROD=dickkopf homolog 3 (Xenopus laevis) /FL=gb:AF177400.1 gb:NM_015814.1	1883.9	497.7	1888.3	1879.5	503.5	491.9	3.78521
1459206_at	gb:BG076344 /DB_XREF=gi:12558913 /DB_XREF=H3158F04-3 /CLONE=H3158F04 /FEA=EST /CNT=2 /TID=Mm.182886.1 /TIER=ConsEnd /STK=2 /UG=Mm.182886 /UG_TITLE=ESTs	26.3	6.95	25.5	27.1	6.6	7.3	3.78417
1439754_at	gb:AI853362 /DB_XREF=gi:5497268 /DB_XREF=UI-M-BH0-air-d-06-0-UI.s1 /CLONE=UI-M-BH0-air-d-06-0-UI /FEA=EST /CNT=7 /TID=Mm.40161.1 /TIER=ConsEnd /STK=7 /UG=Mm.40161 /UG_TITLE=ESTs	32.1	8.5	32.4	31.8	8.3	8.7	3.77647
1451693_a_at	gb:AF020738.1 /DB_XREF=gi:2444478 /GEN=Fgf12 /FEA=FLmRNA /CNT=8 /TID=Mm.7996.1 /TIER=FL /STK=2 /UG=Mm.7996 /LL=14167 /DEF=Mus musculus fibroblast growth factor-related protein FGF-12A (Fgf12) mRNA, complete cds. /PROD=fibroblast growth factor-related proteinFGF-12A /FL=gb:U66201.1 gb:AF020738.1	533.5	141.6	538.2	528.8	116.3	166.9	3.76766
1451335_at	gb:AF263458.1 /DB_XREF=gi:8571447 /FEA=FLmRNA /CNT=96 /TID=Mm.34609.1 /TIER=FL+Stack /STK=35 /UG=Mm.34609 /LL=231507 /UG_GENE=onzin /DEF=Mus musculus onzin mRNA, complete cds. /PROD=onzin /FL=gb:AF263458.1 gb:BC010789.1	265.7	70.6	281.6	249.8	59.4	81.8	3.76346
1435184_at	gb:BG066982 /DB_XREF=gi:12549551 /DB_XREF=H3049C04-3 /CLONE=H3049C04 /FEA=EST /CNT=34 /TID=Mm.25259.1 /TIER=Stack /STK=19 /UG=Mm.25259 /LL=97975 /UG_GENE=C81222 /UG_TITLE=expressed sequence C81222	1578	428.15	1586.4	1569.6	430.8	425.5	3.68562
1460262_a_at	gb:NM_026091.1 /DB_XREF=gi:13385589 /GEN=1700037H04Rik /FEA=FLmRNA /CNT=47 /TID=Mm.27711.1 /TIER=FL /STK=6 /UG=Mm.27711 /LL=67326 /DEF=Mus musculus RIKEN cDNA 1700037H04 gene (1700037H04Rik), mRNA. /PROD=RIKEN cDNA 1700037H04 /FL=gb:NM_026091.1 gb:BC006041.1	703.15	190.95	678.7	727.6	189.3	192.6	3.68238
1425138_at	gb:BC018480.1 /DB_XREF=gi:17391130 /FEA=FLmRNA /CNT=56 /TID=Mm.59151.1 /TIER=FL /STK=5 /UG=Mm.59151 /DEF=Mus musculus, clone MGC:21424 IMAGE:4500919, mRNA, complete cds. /PROD=Unknown (protein for MGC:21424) /FL=gb:BC018480.1 gb:BC018258.1	36.6	9.95	34.4	38.8	8.7	11.2	3.67839
1416021_a_at	gb:BC002008.1 /DB_XREF=gi:12805102 /FEA=FLmRNA /CNT=262 /TID=Mm.741.1 /TIER=FL+Stack /STK=143 /UG=Mm.741 /LL=16592 /UG_GENE=Fabp5 /DEF=Mus musculus, fatty acid binding protein 5, epidermal, clone MGC:5786 IMAGE:3490535, mRNA, complete cds. /PROD=fatty acid binding protein 5, epidermal /FL=gb:NM_010634.1 gb:BC002008.1	12264.8	3344.55	12011.4	12518.2	3291.9	3397.2	3.6671
1453131_at	gb:AK009375.1 /DB_XREF=gi:12844135 /FEA=mRNA /CNT=51 /TID=Mm.67737.1 /TIER=Stack /STK=26 /UG=Mm.67737 /LL=71892 /UG_GENE=2310016B05Rik /UG_TITLE=RIKEN cDNA 2310016B05 gene /DEF=Mus musculus adult male tongue cDNA, RIKEN full-length enriched library, clone:2310016B05:homolog to CMRF35 ANTIGEN PRECURSOR, full insert sequence.	1336.9	368.05	1365.4	1308.4	341.6	394.5	3.63239
1418076_at	gb:NM_011176.2 /DB_XREF=gi:7363444 /GEN=St14 /FEA=FLmRNA /CNT=133 /TID=Mm.37947.1 /TIER=FL+Stack /STK=30 /UG=Mm.37947 /LL=19143 /DEF=Mus musculus suppression of tumorigenicity 14 (colon carcinoma) (St14), mRNA. /PROD=protease, serine, 14 (epithin) /FL=gb:BC005496.1 gb:NM_011176.2 gb:AF042822.3	47.35	13.05	45.3	49.4	13.4	12.7	3.62835
1450779_at	gb:NM_021272.1 /DB_XREF=gi:10946571 /GEN=Fabp7 /FEA=FLmRNA /CNT=58 /TID=Mm.3644.1 /TIER=FL+Stack /STK=9 /UG=Mm.3644 /LL=12140 /DEF=Mus musculus fatty acid binding protein 7, brain (Fabp7), mRNA. /PROD=brain lipid binding protein /FL=gb:NM_021272.1	45.2	12.55	45.5	44.9	14.9	10.2	3.60159
1459574_at	gb:C86865 /DB_XREF=gi:2918822 /DB_XREF=C86865 /CLONE=J0234E11 /FEA=EST /CNT=2 /TID=Mm.201147.1 /TIER=ConsEnd /STK=2 /UG=Mm.201147 /LL=97834 /UG_GENE=C86865 /UG_TITLE=expressed sequence C86865	19.9	5.55	20.7	19.1	6.1	5	3.58559
1454159_a_at	gb:AK011784.1 /DB_XREF=gi:12848127 /FEA=mRNA /CNT=1 /TID=Mm.141936.2 /TIER=ConsEnd /STK=0 /UG=Mm.141936 /LL=16008 /UG_GENE=Igfbp2 /UG_TITLE=insulin-like growth factor binding protein 2 /DEF=Mus musculus 10 days embryo whole body cDNA, RIKEN full-length enriched library, clone:2610100G24:insulin-like growth factor binding protein 2, full insert sequence.	209.4	58.5	223.1	195.7	54.2	62.8	3.57949
1435618_at	gb:BB473446 /DB_XREF=gi:16439710 /DB_XREF=BB473446 /CLONE=D330001C17 /FEA=EST /CNT=16 /TID=Mm.101945.1 /TIER=Stack /STK=15 /UG=Mm.101945 /UG_TITLE=ESTs	17.95	5.05	18.2	17.7	5.5	4.6	3.55446
1432680_at	gb:AV374359 /DB_XREF=gi:6422006 /DB_XREF=AV374359 /CLONE=9130009M17 /FEA=mRNA /CNT=2 /TID=Mm.158734.1 /TIER=ConsEnd /STK=1 /UG=Mm.158734 /LL=71588 /UG_GENE=9130009M17Rik /UG_TITLE=RIKEN cDNA 9130009M17 gene	56.85	16	56.9	56.8	18.1	13.9	3.55313
1458033_at	gb:BG075178 /DB_XREF=gi:12557747 /DB_XREF=H3144B09-3 /CLONE=H3144B09 /FEA=EST /CNT=3 /TID=Mm.125587.1 /TIER=ConsEnd /STK=3 /UG=Mm.125587 /UG_TITLE=ESTs	52.25	14.85	54.2	50.3	17.4	12.3	3.51852
1423828_at	gb:AF127033.1 /DB_XREF=gi:9937096 /FEA=FLmRNA /CNT=402 /TID=Mm.3760.1 /TIER=FL+Stack /STK=97 /UG=Mm.3760 /LL=14104 /UG_GENE=Fasn /DEF=Mus musculus fatty acid synthase mRNA, complete cds. /PROD=fatty acid synthase /FL=gb:AF127033.1	2033.25	580	2058.5	2008	576.4	583.6	3.5056
1444201_at	gb:AV299234 /DB_XREF=gi:15405885 /DB_XREF=AV299234 /CLONE=5730466J08 /FEA=EST /CNT=5 /TID=Mm.209146.1 /TIER=ConsEnd /STK=2 /UG=Mm.209146 /UG_TITLE=ESTs, Weakly similar to A60776 230k bullous pemphigoid antigen BPM1 - mouse (M.musculus)	38.05	10.9	39.4	36.7	9	12.8	3.49083
1453698_at	gb:BB040767 /DB_XREF=gi:8447153 /DB_XREF=BB040767 /CLONE=6030451C04 /FEA=mRNA /CNT=3 /TID=Mm.159853.1 /TIER=ConsEnd /STK=1 /UG=Mm.159853 /LL=77115 /UG_GENE=6030451C04Rik /UG_TITLE=RIKEN cDNA 6030451C04 gene	30.85	8.85	31.5	30.2	9.3	8.4	3.48588
1441048_at	gb:BB037822 /DB_XREF=gi:16258451 /DB_XREF=BB037822 /CLONE=5930430L01 /FEA=EST /CNT=6 /TID=Mm.33303.1 /TIER=ConsEnd /STK=4 /UG=Mm.33303 /UG_TITLE=ESTs	27.5	7.9	29.1	25.9	7.1	8.7	3.48101
1432517_a_at	gb:AK006371.1 /DB_XREF=gi:12839437 /GEN=Nnmt /FEA=mRNA /CNT=1 /TID=Mm.8362.2 /TIER=ConsEnd /STK=0 /UG=Mm.8362 /LL=18113 /UG_TITLE=nicotinamide N-methyltransferase /DEF=Mus musculus adult male testis cDNA, RIKEN full-length enriched library, clone:1700026B06:nicotinamide N-methyltransferase, full insert sequence.	432	124.15	421.8	442.2	130.7	117.6	3.47966
1427357_at	gb:AK008793.1 /DB_XREF=gi:12843204 /FEA=mRNA /CNT=24 /TID=Mm.46182.1 /TIER=ConsEnd /STK=5 /UG=Mm.46182 /LL=72269 /UG_GENE=2210401N16Rik /UG_TITLE=RIKEN cDNA 2210401N16 gene /DEF=Mus musculus adult male stomach cDNA, RIKEN full-length enriched library, clone:2210401N16:CYTIDINE DEAMINASE (EC 3.5.4.5) (CYTIDINE AMINOHYDROLASE), full insert sequence.	131.75	38	128.8	134.7	37.3	38.7	3.46711
1454966_at	gb:BQ175493 /DB_XREF=gi:20350985 /DB_XREF=UI-M-DJ2-bvw-c-04-0-UI.s1 /CLONE=UI-M-DJ2-bvw-c-04-0-UI /FEA=EST /CNT=46 /TID=Mm.31883.1 /TIER=Stack /STK=32 /UG=Mm.31883 /LL=98963 /UG_GENE=AI447669 /UG_TITLE=expressed sequence AI447669	598.1	173.35	629.1	567.1	182.6	164.1	3.45025
1457852_at	gb:BG066400 /DB_XREF=gi:12548969 /DB_XREF=H3042E11-3 /CLONE=H3042E11 /FEA=EST /CNT=4 /TID=Mm.172748.1 /TIER=ConsEnd /STK=3 /UG=Mm.172748 /UG_TITLE=ESTs	23	6.7	22.3	23.7	6.9	6.5	3.43284
1419684_at	gb:NM_021443.1 /DB_XREF=gi:10946817 /GEN=Scya8 /FEA=FLmRNA /CNT=15 /TID=Mm.42029.1 /TIER=FL /STK=7 /UG=Mm.42029 /LL=20307 /DEF=Mus musculus small inducible cytokine A8 (Scya8), mRNA. /PROD=small inducible cytokine A8 /FL=gb:AB023418.1 gb:NM_021443.1	902.45	262.9	900.2	904.7	236.6	289.2	3.43267
1422260_x_at	gb:X94151.1 /DB_XREF=gi:1419628 /FEA=FLmRNA /CNT=2 /TID=Mm.14302.1 /TIER=ConsEnd /STK=0 /UG=Mm.14302 /LL=12774 /UG_GENE=Cmkbr5 /DEF=M.musculus mRNA for MIP-1 alpha receptor 2. /PROD=MIP-1 alpha receptor /FL=gb:NM_009917.1	23.55	6.9	25.2	21.9	6.9	6.9	3.41304
1442508_at	gb:AV278924 /DB_XREF=gi:16391215 /DB_XREF=AV278924 /CLONE=4933404M19 /FEA=EST /CNT=4 /TID=Mm.50974.1 /TIER=ConsEnd /STK=3 /UG=Mm.50974 /UG_TITLE=ESTs, Weakly similar to T29757 protein UNC-89 - Caenorhabditis elegans (C.elegans)	91.15	26.75	90.9	91.4	26	27.5	3.40748
1426505_at	gb:BB201368 /DB_XREF=gi:15409713 /DB_XREF=BB201368 /CLONE=A430036M05 /FEA=FLmRNA /CNT=33 /TID=Mm.214572.1 /TIER=Stack /STK=8 /UG=Mm.214572 /UG_TITLE=Mus musculus, Similar to ecotropic viral integration site 2B, clone MGC:28913 IMAGE:4922351, mRNA, complete cds /FL=gb:BC017548.1	60	17.7	61.3	58.7	17.7	17.7	3.38983
1441096_at	gb:BB373192 /DB_XREF=gi:16407151 /DB_XREF=BB373192 /CLONE=C130069F04 /FEA=EST /CNT=8 /TID=Mm.127006.1 /TIER=ConsEnd /STK=4 /UG=Mm.127006 /UG_TITLE=ESTs	278.15	82.25	267.6	288.7	98	66.5	3.38176
1447145_at	gb:BG068559 /DB_XREF=gi:12551128 /DB_XREF=H3066H04-3 /CLONE=H3066H04 /FEA=EST /CNT=2 /TID=Mm.171418.1 /TIER=ConsEnd /STK=2 /UG=Mm.171418 /UG_TITLE=ESTs, Weakly similar to S14234 hypothetical protein - mouse (M.musculus)	7.1	2.1	7.4	6.8	1.8	2.4	3.38095
1448024_at	gb:BG080055 /DB_XREF=gi:12562623 /DB_XREF=H3048G02-5 /CLONE=H3048G02 /FEA=EST /CNT=10 /TID=Mm.38364.1 /TIER=ConsEnd /STK=0 /UG=Mm.38364 /UG_TITLE=ESTs	498.9	147.65	503.7	494.1	115.9	179.4	3.37894
1419350_at	gb:NM_133255.1 /DB_XREF=gi:18875435 /GEN=MGC28586 /FEA=FLmRNA /CNT=115 /TID=Mm.18266.1 /TIER=FL+Stack /STK=10 /UG=Mm.18266 /LL=170833 /DEF=Mus musculus similar to hook2 protein (MGC28586), mRNA. /PROD=similar to hook2 protein /FL=gb:BC019486.1 gb:NM_133255.1	41.5	12.3	41.6	41.4	11	13.6	3.37398
1423140_at	gb:AI596237 /DB_XREF=gi:4605285 /DB_XREF=uk23g09.x1 /CLONE=IMAGE:1969888 /FEA=FLmRNA /CNT=218 /TID=Mm.181935.1 /TIER=Stack /STK=40 /UG=Mm.181935 /LL=16889 /UG_GENE=Lip1 /UG_TITLE=lysosomal acid lipase 1 /FL=gb:NM_021460.1	522.45	155.3	532.3	512.6	140.4	170.2	3.36413
1417434_at	gb:NM_010274.1 /DB_XREF=gi:6753969 /GEN=Gdm1 /FEA=FLmRNA /CNT=72 /TID=Mm.3711.1 /TIER=FL+Stack /STK=45 /UG=Mm.3711 /LL=14571 /DEF=Mus musculus glycerol phosphate dehydrogenase 1, mitochondrial (Gdm1), mRNA. /PROD=glycerol phosphate dehydrogenase 1,mitochondrial /FL=gb:NM_010274.1 gb:D50430.1 gb:U60987.1 gb:BC021359.1	1326	396.75	1304.9	1347.1	432.9	360.6	3.34216
1433082_at	gb:AK015422.1 /DB_XREF=gi:12853758 /FEA=mRNA /CNT=1 /TID=Mm.159285.1 /TIER=ConsEnd /STK=0 /UG=Mm.159285 /LL=74662 /UG_GENE=4930448K20Rik /UG_TITLE=RIKEN cDNA 4930448K20 gene /DEF=Mus musculus adult male testis cDNA, RIKEN full-length enriched library, clone:4930448K20:similar to GLYCERALDEHYDE 3-PHOSPHATE DEHYDROGENASE (EC 1.2.1.12) (GAPDH), full insert sequence.	28.2	8.45	27.2	29.2	8.5	8.4	3.33728
1437502_x_at	gb:BB560574 /DB_XREF=gi:9646940 /DB_XREF=BB560574 /CLONE=E530111O22 /FEA=EST /CNT=19 /TID=Mm.6417.2 /TIER=Stack /STK=17 /UG=Mm.6417 /LL=12484 /UG_GENE=Cd24a /UG_TITLE=CD24a antigen	235.7	70.65	242.2	229.2	69.2	72.1	3.33616
1447502_at	gb:AW112184 /DB_XREF=gi:6824897 /DB_XREF=MC462 /CLONE=MC462 /FEA=EST /CNT=2 /TID=Mm.100028.1 /TIER=ConsEnd /STK=2 /UG=Mm.100028 /UG_TITLE=ESTs	12.5	3.75	13.3	11.7	3.6	3.9	3.33333
1418094_s_at	gb:NM_007607.1 /DB_XREF=gi:6671677 /GEN=Car4 /FEA=FLmRNA /CNT=72 /TID=Mm.1641.1 /TIER=FL+Stack /STK=30 /UG=Mm.1641 /LL=12351 /DEF=Mus musculus carbonic anhydrase 4 (Car4), mRNA. /PROD=carbonic anhydrase 4 /FL=gb:NM_007607.1 gb:BC012704.1	1302.35	391.15	1275	1329.7	396.9	385.4	3.32954
1428909_at	gb:BI683916 /DB_XREF=gi:15646544 /DB_XREF=603306739F1 /CLONE=IMAGE:5342792 /FEA=mRNA /CNT=131 /TID=Mm.22482.1 /TIER=Stack /STK=12 /UG=Mm.22482 /LL=71739 /UG_GENE=1200015M12Rik /UG_TITLE=RIKEN cDNA 1200015M12 gene	1097.6	333.15	1159.5	1035.7	325.6	340.7	3.29461
1418954_at	gb:NM_018883.1 /DB_XREF=gi:9256524 /GEN=Camkk1 /FEA=FLmRNA /CNT=24 /TID=Mm.9998.1 /TIER=FL+Stack /STK=16 /UG=Mm.9998 /LL=55984 /DEF=Mus musculus calciumcalmodulin-dependent protein kinase kinase 1, alpha (Camkk1), mRNA. /PROD=calciumcalmodulin-dependent protein kinasekinase 1, alpha /FL=gb:NM_018883.1 gb:AF117384.1 gb:BC017529.1	74.3	22.6	75.5	73.1	25.6	19.6	3.28761
1449880_s_at	gb:NM_007541.1 /DB_XREF=gi:6671633 /GEN=Bglap1 /FEA=FLmRNA /CNT=6 /TID=Mm.87858.1 /TIER=FL /STK=5 /UG=Mm.87858 /LL=12096 /DEF=Mus musculus bone gamma carboxyglutamate protein 1 (Bglap1), mRNA. /PROD=bone gamma carboxyglutamate protein 1 /FL=gb:U11542.1 gb:NM_007541.1	124.55	38	119.8	129.3	36	40	3.27763
1430425_at	gb:AW493494 /DB_XREF=gi:7063775 /DB_XREF=UI-M-BH3-auc-h-10-0-UI.s1 /CLONE=UI-M-BH3-auc-h-10-0-UI /FEA=mRNA /CNT=6 /TID=Mm.102220.1 /TIER=ConsEnd /STK=2 /UG=Mm.102220 /LL=75715 /UG_GENE=4632412F08Rik /UG_TITLE=RIKEN cDNA 4632412F08 gene	319.95	97.7	316.2	323.7	90.1	105.3	3.27482
1422699_at	gb:NM_007440.1 /DB_XREF=gi:6680681 /GEN=Alox12 /FEA=FLmRNA /CNT=51 /TID=Mm.12286.1 /TIER=FL+Stack /STK=18 /UG=Mm.12286 /LL=11684 /DEF=Mus musculus arachidonate 12-lipoxygenase (Alox12), mRNA. /PROD=arachidonate 12-lipoxygenase /FL=gb:U04334.1 gb:NM_007440.1	214.35	65.5	209.5	219.2	76.4	54.6	3.27252
1435630_s_at	gb:AV148646 /DB_XREF=gi:5352779 /DB_XREF=AV148646 /CLONE=2810480N06 /FEA=EST /CNT=15 /TID=Mm.196520.4 /TIER=Stack /STK=15 /UG=Mm.196520 /LL=21456 /UG_GENE=Tcp1-rs1 /UG_TITLE=t-complex protein 1, related sequence 1	1172.7	359.7	1185.5	1159.9	407.5	311.9	3.26022
1429889_at	gb:AK007714.1 /DB_XREF=gi:12841434 /FEA=mRNA /CNT=17 /TID=Mm.46042.1 /TIER=ConsEnd /STK=6 /UG=Mm.46042 /LL=69169 /UG_GENE=1810037B05Rik /UG_TITLE=RIKEN cDNA 1810037B05 gene /DEF=Mus musculus 10 day old male pancreas cDNA, RIKEN full-length enriched library, clone:1810037B05:homolog to ANTI-FAS-INDUCED APOPTOSIS (REGULATOR OF FAS-INDUCED APOPTOSIS), full insert sequence.	79.65	24.5	77.2	82.1	21.2	27.8	3.25102
1427183_at	gb:BC023060.1 /DB_XREF=gi:18606201 /FEA=mRNA /CNT=19 /TID=Mm.44176.1 /TIER=Stack /STK=11 /UG=Mm.44176 /DEF=Mus musculus, Similar to EGF-containing fibulin-like extracellular matrix protein 1, clone IMAGE:5357328, mRNA, partial cds. /PROD=Similar to EGF-containing fibulin-likeextracellular matrix protein 1	647.95	199.7	688	607.9	188.4	211	3.24462
1434881_s_at	gb:BM220945 /DB_XREF=gi:17781183 /DB_XREF=C0947F12-3 /CLONE=C0947F12 /FEA=EST /CNT=142 /TID=Mm.24647.1 /TIER=Stack /STK=23 /UG=Mm.24647 /LL=105624 /UG_GENE=AU046135 /UG_TITLE=expressed sequence AU046135	1328.7	411.3	1377.6	1279.8	417.2	405.4	3.23049
1447991_at	gb:AI839700 /DB_XREF=gi:5473913 /DB_XREF=UI-M-AN0-acp-f-04-0-UI.s1 /CLONE=UI-M-AN0-acp-f-04-0-UI /FEA=EST /CNT=2 /TID=Mm.198327.1 /TIER=ConsEnd /STK=1 /UG=Mm.198327 /LL=99080 /UG_GENE=AI839700 /UG_TITLE=expressed sequence AI839700	17.1	5.35	18.2	16	5	5.7	3.19626
1443258_at	gb:BB554776 /DB_XREF=gi:16448472 /DB_XREF=BB554776 /CLONE=E330015F20 /FEA=EST /CNT=3 /TID=Mm.214738.1 /TIER=ConsEnd /STK=3 /UG=Mm.214738 /UG_TITLE=ESTs	44.25	13.85	42.1	46.4	14.3	13.4	3.19495
1443946_s_at	gb:BG067252 /DB_XREF=gi:12549821 /DB_XREF=H3052C06-3 /CLONE=H3052C06 /FEA=EST /CNT=8 /TID=Mm.17575.1 /TIER=ConsEnd /STK=2 /UG=Mm.17575 /LL=104521 /UG_GENE=AU040954 /UG_TITLE=expressed sequence AU040954	181.45	56.95	175.5	187.4	65.6	48.3	3.18613
1431970_at	gb:AK014697.1 /DB_XREF=gi:12852705 /FEA=mRNA /CNT=1 /TID=Mm.159563.1 /TIER=ConsEnd /STK=0 /UG=Mm.159563 /LL=75766 /UG_GENE=4833414I07Rik /UG_TITLE=RIKEN cDNA 4833414I07 gene /DEF=Mus musculus 0 day neonate head cDNA, RIKEN full-length enriched library, clone:4833414I07:homolog to DC-SPECIFIC TRANSMEMBRANE PROTEIN, full insert sequence.	35.45	11.2	35.2	35.7	13.1	9.3	3.16518
1416194_at	gb:NM_007823.1 /DB_XREF=gi:6681122 /GEN=Cyp4b1 /FEA=FLmRNA /CNT=269 /TID=Mm.1840.1 /TIER=FL+Stack /STK=115 /UG=Mm.1840 /LL=13120 /DEF=Mus musculus cytochrome P450, subfamily IV B, polypeptide 1 (Cyp4b1), mRNA. /PROD=cytochrome P450, subfamily IV B, polypeptide 1 /FL=gb:D50834.1 gb:BC008996.1 gb:NM_007823.1	3216.85	1016.55	3125	3308.7	1012.1	1021	3.16448
1452956_a_at	gb:BI655075 /DB_XREF=gi:15569311 /DB_XREF=603282759F1 /CLONE=IMAGE:5326862 /FEA=mRNA /CNT=56 /TID=Mm.2121.1 /TIER=Stack /STK=17 /UG=Mm.2121 /LL=68627 /UG_GENE=1110013J02Rik /UG_TITLE=RIKEN cDNA 1110013J02 gene	2983.6	943.45	2876.7	3090.5	983.8	903.1	3.16244
1455374_at	gb:BB332873 /DB_XREF=gi:15411523 /DB_XREF=BB332873 /CLONE=B830004G02 /FEA=EST /CNT=16 /TID=Mm.101427.1 /TIER=Stack /STK=15 /UG=Mm.101427 /UG_TITLE=ESTs	1814.25	574.15	1910.1	1718.4	612.5	535.8	3.15989
1450852_s_at	gb:BQ173958 /DB_XREF=gi:20349449 /DB_XREF=UI-M-DJ2-bvv-m-22-0-UI.s1 /CLONE=UI-M-DJ2-bvv-m-22-0-UI /FEA=FLmRNA /CNT=169 /TID=Mm.24816.1 /TIER=Stack /STK=87 /UG=Mm.24816 /LL=14062 /UG_GENE=F2r /UG_TITLE=coagulation factor II (thrombin) receptor /FL=gb:L03529.1 gb:NM_010169.1	1966.7	622.5	2052.5	1880.9	635.7	609.3	3.15936
1455940_x_at	gb:BB453609 /DB_XREF=gi:9349102 /DB_XREF=BB453609 /CLONE=D130026B11 /FEA=EST /CNT=24 /TID=Mm.29493.3 /TIER=Stack /STK=24 /UG=Mm.29493 /LL=83669 /UG_GENE=Wdr6 /UG_TITLE=WD repeat domain 6	687.9	217.85	696.8	679	209.4	226.3	3.15768
1427086_at	gb:AK019479.1 /DB_XREF=gi:12859711 /GEN=Slit3 /FEA=mRNA /CNT=76 /TID=Mm.28509.1 /TIER=Stack /STK=19 /UG=Mm.28509 /LL=20564 /UG_TITLE=slit homolog 3 (Drosophila) /DEF=Mus musculus 0 day neonate skin cDNA, RIKEN full-length enriched library, clone:4632401N01:slit homolog 3 (Drosophila), full insert sequence.	551.8	175.1	562.5	541.1	169.3	180.9	3.15134
1424849_at	gb:BC026444.1 /DB_XREF=gi:20072925 /FEA=FLmRNA /CNT=22 /TID=Mm.219636.1 /TIER=FL+Stack /STK=14 /UG=Mm.219636 /DEF=Mus musculus, similar to Jun N-terminal kinase binding protein 1; JNK-binding protein 1; Jun N-terminal kinase-binding protein 1, clone MGC:31423 IMAGE:4459267, mRNA, complete cds. /PROD=similar to Jun N-terminal kinase binding protein1; JNK-binding protein 1; Jun N-terminal kinase-bi…	39.55	12.6	40.8	38.3	13.7	11.5	3.13889
1437995_x_at	gb:AV219419 /DB_XREF=gi:6168596 /DB_XREF=AV219419 /CLONE=3010090D12 /FEA=EST /CNT=13 /TID=Mm.141945.7 /TIER=Stack /STK=13 /UG=Mm.141945 /LL=68133 /UG_GENE=5730591C18Rik /UG_TITLE=RIKEN cDNA 5730591C18 gene	2707.35	867.75	2854.2	2560.5	938	797.5	3.11997
1418059_at	gb:BC017134.1 /DB_XREF=gi:16877797 /FEA=FLmRNA /CNT=65 /TID=Mm.27242.1 /TIER=FL /STK=4 /UG=Mm.27242 /LL=170757 /UG_GENE=ETL1 /DEF=Mus musculus, clone MGC:27649 IMAGE:4511572, mRNA, complete cds. /PROD=Unknown (protein for MGC:27649) /FL=gb:BC017134.1 gb:AF385682.1 gb:NM_133222.1	1640.9	528.7	1679.6	1602.2	494.6	562.8	3.10365
1421172_at	gb:BI964347 /DB_XREF=gi:16338752 /DB_XREF=id39e05.x1 /CLONE=IMAGE:5665617 /FEA=FLmRNA /CNT=23 /TID=Mm.41158.1 /TIER=ConsEnd /STK=3 /UG=Mm.41158 /LL=11489 /UG_GENE=Adam12 /UG_TITLE=a disintegrin and metalloproteinase domain 12 (meltrin alpha) /FL=gb:NM_007400.1 gb:D50411.1	301.85	98.3	293.4	310.3	116.6	80	3.0707
1424308_at	gb:BC017615.1 /DB_XREF=gi:17160891 /FEA=FLmRNA /CNT=95 /TID=Mm.86818.1 /TIER=FL+Stack /STK=38 /UG=Mm.86818 /LL=94249 /UG_GENE=Slc24a3 /DEF=Mus musculus, Similar to solute carrier family 24 (sodiumpotassiumcalcium exchanger), member 3, clone MGC:27686 IMAGE:4914291, mRNA, complete cds. /PROD=Similar to solute carrier family 24(sodiumpotassiumcalcium exchanger), member 3 /FL=gb:BC017615.1	528.3	174	501.8	554.8	183	165	3.03621
1422561_at	gb:NM_011782.1 /DB_XREF=gi:6752975 /GEN=Adamts5 /FEA=FLmRNA /CNT=66 /TID=Mm.39718.1 /TIER=FL+Stack /STK=35 /UG=Mm.39718 /LL=23794 /DEF=Mus musculus a disintegrin-like and metalloprotease (reprolysin type) with thrombospondin type 1 motif, 5 (aggrecanase-2) (Adamts5), mRNA. /PROD=a disintegrin-like and metalloprotease(reprolysin type) with thrombospondin type 1 motif, 5(aggrecanase-2) /FL=gb:NM_01…	1141.3	377.4	1143	1139.6	362.7	392.1	3.02411
1415822_at	gb:NM_009128.1 /DB_XREF=gi:6677862 /GEN=Scd2 /FEA=FLmRNA /CNT=525 /TID=Mm.193096.1 /TIER=FL+Stack /STK=227 /UG=Mm.193096 /LL=20250 /DEF=Mus musculus stearoyl-Coenzyme A desaturase 2 (Scd2), mRNA. /PROD=stearoyl-Coenzyme A desaturase 2 /FL=gb:NM_009128.1 gb:M26270.1	2508.85	835.75	2592.1	2425.6	807.8	863.7	3.00191
1417765_a_at	gb:NM_007446.1 /DB_XREF=gi:6996908 /GEN=Amy1 /FEA=FLmRNA /CNT=179 /TID=Mm.33941.1 /TIER=FL+Stack /STK=36 /UG=Mm.33941 /LL=11722 /DEF=Mus musculus amylase 1, salivary (Amy1), mRNA. /PROD=amylase 1, salivary /FL=gb:NM_007446.1 gb:BC009121.1	341.95	114	339.9	344	106.3	121.7	2.99956
1454959_s_at	gb:BQ174580 /DB_XREF=gi:20350071 /DB_XREF=UI-M-DJ2-bvy-h-01-0-UI.s1 /CLONE=UI-M-DJ2-bvy-h-01-0-UI /FEA=EST /CNT=60 /TID=Mm.28859.2 /TIER=Stack /STK=32 /UG=Mm.28859 /LL=14677 /UG_GENE=Gnai1 /UG_TITLE=guanine nucleotide binding protein, alpha inhibiting 1	735.15	245.15	755.2	715.1	221.3	269	2.99878
1455961_at	gb:AV174022 /DB_XREF=gi:15404698 /DB_XREF=AV174022 /CLONE=5730407O20 /FEA=EST /CNT=32 /TID=Mm.13052.2 /TIER=Stack /STK=22 /UG=Mm.13052 /LL=16483 /UG_GENE=Kap /UG_TITLE=kidney androgen regulated protein	214.85	71.75	218.9	210.8	77.8	65.7	2.99443
1435197_at	gb:BE993443 /DB_XREF=gi:10675628 /DB_XREF=UI-M-BZ1-bjs-f-01-0-UI.s1 /CLONE=UI-M-BZ1-bjs-f-01-0-UI /FEA=EST /CNT=26 /TID=Mm.40572.1 /TIER=Stack /STK=19 /UG=Mm.40572 /UG_TITLE=ESTs	32.4	10.85	32.6	32.2	12.4	9.3	2.98618
1451761_at	gb:M36654.1 /DB_XREF=gi:193943 /FEA=FLmRNA /CNT=22 /TID=Mm.3546.1 /TIER=FL /STK=1 /UG=Mm.3546 /LL=15412 /UG_GENE=Hoxb4 /UG_TITLE=homeo box B4 /DEF=Mouse homeo box 2.6 (Hox-2.6) mRNA, complete cds. /FL=gb:M36654.1	26.4	8.9	25.3	27.5	9.8	8	2.96629
1417559_at	gb:BC005743.1 /DB_XREF=gi:13543137 /FEA=FLmRNA /CNT=241 /TID=Mm.12983.1 /TIER=FL+Stack /STK=41 /UG=Mm.12983 /LL=14057 /UG_GENE=Sfxn1 /DEF=Mus musculus, RIKEN cDNA 2810002O05 gene, clone MGC:11926 IMAGE:3599636, mRNA, complete cds. /PROD=RIKEN cDNA 2810002O05 gene /FL=gb:AF325260.1 gb:NM_027324.1 gb:BC005743.1	568.2	191.95	562.8	573.6	177	206.9	2.96015
1456079_x_at	gb:AV263745 /DB_XREF=gi:6251668 /DB_XREF=AV263745 /CLONE=4930440M15 /FEA=EST /CNT=18 /TID=Mm.203.3 /TIER=Stack /STK=17 /UG=Mm.203 /LL=11792 /UG_GENE=Apex /UG_TITLE=apurinicapyrimidinic endonuclease	1053	359.45	1046.8	1059.2	292.1	426.8	2.92948
1435554_at	gb:BB771888 /DB_XREF=gi:16213579 /DB_XREF=BB771888 /CLONE=G370138A17 /FEA=EST /CNT=31 /TID=Mm.23047.1 /TIER=Stack /STK=15 /UG=Mm.23047 /LL=103454 /UG_GENE=AW488095 /UG_TITLE=expressed sequence AW488095	2902.1	1001.65	2984.3	2819.9	1010.1	993.2	2.89732
1451263_a_at	gb:BC002148.1 /DB_XREF=gi:12805356 /FEA=FLmRNA /CNT=59 /TID=Mm.582.2 /TIER=FL+Stack /STK=49 /UG=Mm.582 /LL=11770 /UG_GENE=Fabp4 /DEF=Mus musculus, clone MGC:7265 IMAGE:3484864, mRNA, complete cds. /PROD=Unknown (protein for MGC:7265) /FL=gb:BC002148.1	9178.65	3192.55	9508.9	8848.4	3312.2	3072.9	2.87502
1417867_at	gb:NM_013459.1 /DB_XREF=gi:7304866 /GEN=Adn /FEA=FLmRNA /CNT=166 /TID=Mm.4407.1 /TIER=FL+Stack /STK=34 /UG=Mm.4407 /LL=11537 /DEF=Mus musculus adipsin (Adn), mRNA. /PROD=adipsin /FL=gb:M11768.1 gb:NM_013459.1	1212.8	423.35	1155.8	1269.8	415.1	431.6	2.86477
1448201_at	gb:NM_009144.1 /DB_XREF=gi:6677894 /GEN=Sfrp2 /FEA=FLmRNA /CNT=206 /TID=Mm.19155.1 /TIER=FL+Stack /STK=135 /UG=Mm.19155 /LL=20319 /DEF=Mus musculus secreted frizzled-related sequence protein 2 (Sfrp2), mRNA. /PROD=secreted frizzled-related sequence protein 2 /FL=gb:D50462.1 gb:BC014722.1 gb:U88567.1 gb:NM_009144.1 gb:AF017989.1	394.05	137.8	398	390.1	161.2	114.4	2.85958
1442679_at	gb:BM241898 /DB_XREF=gi:17877168 /DB_XREF=K0624B08-3 /CLONE=K0624B08 /FEA=EST /CNT=4 /TID=Mm.220910.1 /TIER=ConsEnd /STK=3 /UG=Mm.220910 /UG_TITLE=ESTs	29.85	10.45	28.9	30.8	12	8.9	2.85646
1426208_x_at	gb:AF147785.1 /DB_XREF=gi:6978025 /GEN=Zac1 /FEA=FLmRNA /CNT=92 /TID=Mm.220978.3 /TIER=FL+Stack /STK=75 /UG=Mm.220978 /LL=22634 /DEF=Mus musculus zinc finger protein ZAC1 (Zac1) mRNA, complete cds, alternatively spliced. /PROD=zinc finger protein ZAC1 /FL=gb:AF147785.1	1691.1	594.8	1677.8	1704.4	562.2	627.4	2.84314
1449067_at	gb:NM_031197.1 /DB_XREF=gi:13654261 /GEN=Slc2a2 /FEA=FLmRNA /CNT=63 /TID=Mm.18443.1 /TIER=FL+Stack /STK=24 /UG=Mm.18443 /LL=20526 /DEF=Mus musculus solute carrier family 2 (facilitated glucose transporter), member 2 (Slc2a2), mRNA. /PROD=solute carrier family 2 (facilitated glucosetransporter), member 2 /FL=gb:NM_031197.1	5.25	1.85	5.1	5.4	2	1.7	2.83784
1460121_at	gb:BI076710 /DB_XREF=gi:14515367 /DB_XREF=L0219A10-3 /CLONE=L0219A10 /FEA=EST /CNT=15 /TID=Mm.89324.1 /TIER=ConsEnd /STK=2 /UG=Mm.89324 /UG_TITLE=ESTs, Highly similar to S12207 hypothetical protein (M.musculus)	147.35	52.05	147.9	146.8	51	53.1	2.83093
1418339_at	gb:NM_023042.1 /DB_XREF=gi:12746417 /GEN=Recql /FEA=FLmRNA /CNT=55 /TID=Mm.27407.1 /TIER=FL+Stack /STK=25 /UG=Mm.27407 /LL=19691 /DEF=Mus musculus RecQ protein-like (Recql), mRNA. /PROD=RecQ protein-like /FL=gb:NM_023042.1 gb:AB017104.1 gb:BC014735.1	106.8	37.75	106.6	107	43.4	32.1	2.82914
1450124_a_at	gb:NM_016745.1 /DB_XREF=gi:7949130 /GEN=Atp2a3 /FEA=FLmRNA /CNT=20 /TID=Mm.6306.1 /TIER=FL /STK=2 /UG=Mm.6306 /LL=53313 /DEF=Mus musculus ATPase, Ca++ transporting, ubiquitous (Atp2a3), mRNA. /PROD=ATPase, Ca++ transporting, ubiquitous /FL=gb:BC017639.1 gb:U49393.1 gb:NM_016745.1	121.05	42.85	126.3	115.8	47.5	38.2	2.82497
1428323_at	gb:BB224668 /DB_XREF=gi:16353906 /DB_XREF=BB224668 /CLONE=A530087K12 /FEA=mRNA /CNT=208 /TID=Mm.41718.1 /TIER=Stack /STK=53 /UG=Mm.41718 /UG_TITLE=Mus musculus 10 days embryo whole body cDNA, RIKEN full-length enriched library, clone:2610001M21:glycerol phosphate dehydrogenase 1, mitochondrial, full insert sequence	963.5	341.75	978.9	948.1	334.6	348.9	2.81931
1448471_a_at	gb:NM_007796.1 /DB_XREF=gi:6681076 /GEN=Ctla2a /FEA=FLmRNA /CNT=119 /TID=Mm.30144.1 /TIER=FL+Stack /STK=68 /UG=Mm.30144 /LL=13024 /DEF=Mus musculus cytotoxic T lymphocyte-associated protein 2 alpha (Ctla2a), mRNA. /PROD=cytotoxic T lymphocyte-associated protein 2alpha /FL=gb:NM_007796.1 gb:AY034577.1	1419.6	504.5	1495.9	1343.3	543.3	465.7	2.81388
1451015_at	gb:AI314476 /DB_XREF=gi:4029743 /DB_XREF=uj11h07.x1 /CLONE=IMAGE:1907773 /FEA=FLmRNA /CNT=400 /TID=Mm.154387.1 /TIER=Stack /STK=11 /UG=Mm.154387 /LL=21881 /UG_GENE=Tkt /UG_TITLE=transketolase /FL=gb:NM_009388.1 gb:U05809.1	1283.7	456.55	1268.3	1299.1	461.8	451.3	2.81174
1423635_at	gb:AV239587 /DB_XREF=gi:6192094 /DB_XREF=AV239587 /CLONE=4732434O21 /FEA=FLmRNA /CNT=28 /TID=Mm.7486.1 /TIER=Stack /STK=8 /UG=Mm.7486 /LL=12156 /UG_GENE=Bmp2 /UG_TITLE=bone morphogenetic protein 2 /FL=gb:NM_007553.1	75.45	26.85	78.6	72.3	24.2	29.5	2.81006
1455343_at	gb:BF159528 /DB_XREF=gi:11039630 /DB_XREF=601769023F1 /CLONE=IMAGE:3988421 /FEA=EST /CNT=17 /TID=Mm.3741.2 /TIER=Stack /STK=16 /UG=Mm.3741 /LL=101551 /UG_GENE=AI414265 /UG_TITLE=expressed sequence AI414265	153.4	54.6	161.9	144.9	55.4	53.8	2.80952
1419196_at	gb:NM_032541.1 /DB_XREF=gi:14211541 /GEN=Hamp /FEA=FLmRNA /CNT=18 /TID=Mm.23995.1 /TIER=FL+Stack /STK=12 /UG=Mm.23995 /LL=84506 /DEF=Mus musculus hepcidin antimicrobial peptide (Hamp), mRNA. /PROD=hepcidin antimicrobial peptide /FL=gb:NM_032541.1 gb:AF297664.1 gb:BC021587.1	993.25	356.5	967.3	1019.2	358.7	354.3	2.78612
1447900_x_at	gb:BB022415 /DB_XREF=gi:8194937 /DB_XREF=BB022415 /CLONE=5330411C02 /FEA=EST /CNT=2 /TID=Mm.105660.1 /TIER=ConsEnd /STK=2 /UG=Mm.105660 /UG_TITLE=ESTs	483.4	173.6	500.6	466.2	161.2	186	2.78456
1421408_at	gb:NM_030691.1 /DB_XREF=gi:13540502 /GEN=Igsf6 /FEA=FLmRNA /CNT=8 /TID=Mm.160384.1 /TIER=FL /STK=2 /UG=Mm.160384 /LL=80719 /DEF=Mus musculus immunoglobulin superfamily, member 6 (Igsf6), mRNA. /PROD=immunoglobulin superfamily, member 6 /FL=gb:NM_030691.1	37.45	13.45	38.6	36.3	15.5	11.4	2.78439
1453714_a_at	gb:BB504666 /DB_XREF=gi:9493460 /DB_XREF=BB504666 /CLONE=D630049I23 /FEA=mRNA /CNT=3 /TID=Mm.46014.3 /TIER=ConsEnd /STK=1 /UG=Mm.46014 /LL=27428 /UG_GENE=shrm /UG_TITLE=shroom	26.3	9.5	25.8	26.8	9.7	9.3	2.76842
1425385_a_at	gb:BC018365.1 /DB_XREF=gi:17390851 /FEA=FLmRNA /CNT=9 /TID=Mm.144308.1 /TIER=FL /STK=2 /UG=Mm.144308 /LL=16014 /UG_GENE=Igh-1 /DEF=Mus musculus, Similar to immunoglobulin heavy chain 1 (serum IgG2a), clone MGC:18751 IMAGE:4009847, mRNA, complete cds. /PROD=Similar to immunoglobulin heavy chain 1 (serumIgG2a) /FL=gb:BC018365.1	518.1	187.5	501.8	534.4	164.3	210.7	2.7632
1459740_s_at	gb:AW108044 /DB_XREF=gi:6078844 /DB_XREF=um25g11.x1 /CLONE=IMAGE:2225636 /FEA=EST /CNT=2 /TID=Mm.199181.1 /TIER=ConsEnd /STK=2 /UG=Mm.199181 /LL=101326 /UG_GENE=AW108044 /UG_TITLE=expressed sequence AW108044	1557.3	566.5	1554.2	1560.4	571.4	561.6	2.74898
1433639_at	gb:AW548096 /DB_XREF=gi:7193516 /DB_XREF=L0031B10-3 /CLONE=L0031B10 /FEA=EST /CNT=101 /TID=Mm.12180.1 /TIER=Stack /STK=78 /UG=Mm.12180 /LL=104660 /UG_GENE=AW548096 /UG_TITLE=expressed sequence AW548096	458	166.8	468.3	447.7	179.8	153.8	2.7458
1452641_at	gb:BC028663.1 /DB_XREF=gi:20306597 /FEA=mRNA /CNT=10 /TID=Mm.148714.1 /TIER=ConsEnd /STK=0 /UG=Mm.148714 /DEF=Mus musculus, similar to CG2974 gene product (H. sapiens), clone IMAGE:1332678, mRNA, partial cds. /PROD=similar to CG2974 gene product (H. sapiens)	109.6	39.95	113.8	105.4	36.5	43.4	2.74343
1436989_s_at	gb:BB160619 /DB_XREF=gi:8816559 /DB_XREF=BB160619 /CLONE=A130054D13 /FEA=EST /CNT=34 /TID=Mm.220942.2 /TIER=Stack /STK=31 /UG=Mm.220942 /LL=68032 /UG_GENE=2610318K02Rik /UG_TITLE=RIKEN cDNA 2610318K02 gene	118.35	43.4	117.8	118.9	39.6	47.2	2.72696
1416371_at	gb:NM_007470.1 /DB_XREF=gi:6680705 /GEN=Apod /FEA=FLmRNA /CNT=186 /TID=Mm.2082.1 /TIER=FL+Stack /STK=94 /UG=Mm.2082 /LL=11815 /DEF=Mus musculus apolipoprotein D (Apod), mRNA. /PROD=apolipoprotein D /FL=gb:NM_007470.1	1137.55	417.5	1121.9	1153.2	389	446	2.72467
1425727_at	gb:AF486651.1 /DB_XREF=gi:20148964 /FEA=FLmRNA /CNT=10 /TID=Mm.130701.1 /TIER=FL /STK=1 /UG=Mm.130701 /DEF=Mus musculus claudin 19 mRNA, complete cds. /PROD=claudin 19 /FL=gb:AF486651.1	30.9	11.35	32.6	29.2	11.7	11	2.72247
1456172_at	gb:BB490651 /DB_XREF=gi:9449278 /DB_XREF=BB490651 /CLONE=D530016O07 /FEA=EST /CNT=15 /TID=Mm.118743.1 /TIER=Stack /STK=14 /UG=Mm.118743 /UG_TITLE=ESTs	53	19.5	54.1	51.9	17.1	21.9	2.71795
1422340_a_at	gb:NM_009610.1 /DB_XREF=gi:6752951 /GEN=Actg2 /FEA=FLmRNA /CNT=1 /TID=Mm.16562.1 /TIER=FL /STK=1 /UG=Mm.16562 /LL=11468 /DEF=Mus musculus actin, gamma 2, smooth muscle, enteric (Actg2), mRNA. /PROD=actin, gamma 2, smooth muscle, enteric /FL=gb:NM_009610.1	566.3	208.5	570.5	562.1	190.9	226.1	2.71607
1424082_at	gb:BC025586.1 /DB_XREF=gi:19343762 /FEA=FLmRNA /CNT=79 /TID=Mm.19172.1 /TIER=FL+Stack /STK=56 /UG=Mm.19172 /DEF=Mus musculus, Similar to hypothetical protein FLJ10743, clone MGC:38260 IMAGE:5324875, mRNA, complete cds. /PROD=Similar to hypothetical protein FLJ10743 /FL=gb:BC025586.1	219	80.7	214.1	223.9	68.6	92.8	2.71375
1459619_at	gb:BB254042 /DB_XREF=gi:15410692 /DB_XREF=BB254042 /CLONE=A730060B10 /FEA=EST /CNT=2 /TID=Mm.208328.1 /TIER=ConsEnd /STK=2 /UG=Mm.208328 /UG_TITLE=ESTs	53	19.55	52.7	53.3	22.1	17	2.711
1415770_at	gb:NM_031392.1 /DB_XREF=gi:13878226 /GEN=Wdr6 /FEA=FLmRNA /CNT=712 /TID=Mm.29493.1 /TIER=FL+Stack /STK=570 /UG=Mm.29493 /LL=83669 /DEF=Mus musculus WD repeat domain 6 (Wdr6), mRNA. /PROD=WD repeat domain 6 /FL=gb:AB041854.1 gb:NM_031392.1 gb:AF348591.1	495.7	183.55	498.4	493	183.7	183.4	2.70063
1427884_at	gb:AW550625 /DB_XREF=gi:7196053 /DB_XREF=L0067A05-3 /CLONE=L0067A05 /FEA=mRNA /CNT=417 /TID=Mm.147387.1 /TIER=Stack /STK=8 /UG=Mm.147387 /LL=12825 /UG_GENE=Col3a1 /UG_TITLE=procollagen, type III, alpha 1	431.4	159.9	457.9	404.9	163.4	156.4	2.69794
1428719_at	gb:AK008551.1 /DB_XREF=gi:12842802 /FEA=mRNA /CNT=34 /TID=Mm.38214.1 /TIER=Stack /STK=24 /UG=Mm.38214 /LL=70018 /UG_GENE=2010309G21Rik /UG_TITLE=RIKEN cDNA 2010309G21 gene /DEF=Mus musculus adult male small intestine cDNA, RIKEN full-length enriched library, clone:2010309G21:IG LAMBDA-2 CHAIN C REGION, full insert sequence.	110.4	41.3	112.6	108.2	40.8	41.8	2.67312
1418941_at	gb:NM_053147.1 /DB_XREF=gi:16716438 /GEN=Pcdhb22 /FEA=FLmRNA /CNT=24 /TID=Mm.17404.1 /TIER=FL+Stack /STK=16 /UG=Mm.17404 /LL=93893 /DEF=Mus musculus protocadherin beta 22 (Pcdhb22), mRNA. /PROD=protocadherin beta 22 /FL=gb:NM_053147.1 gb:AF326315.1 gb:AY013784.1	49.75	18.65	47.9	51.6	18.4	18.9	2.66756
1444025_at	gb:BB395066 /DB_XREF=gi:9214462 /DB_XREF=BB395066 /CLONE=C230090I01 /FEA=EST /CNT=6 /TID=Mm.209030.1 /TIER=ConsEnd /STK=2 /UG=Mm.209030 /UG_TITLE=ESTs	798	299.4	837.8	758.2	304.3	294.5	2.66533
1443227_at	gb:BB437937 /DB_XREF=gi:16424485 /DB_XREF=BB437937 /CLONE=D030007F09 /FEA=EST /CNT=3 /TID=Mm.211008.1 /TIER=ConsEnd /STK=3 /UG=Mm.211008 /UG_TITLE=ESTs	25.5	9.6	25.9	25.1	9.4	9.8	2.65625
1422820_at	gb:NM_010719.2 /DB_XREF=gi:11968060 /GEN=Lipe /FEA=FLmRNA /CNT=100 /TID=Mm.1721.1 /TIER=FL+Stack /STK=10 /UG=Mm.1721 /LL=16890 /DEF=Mus musculus lipase, hormone sensitive (Lipe), mRNA. /PROD=lipase, hormone sensitive /FL=gb:BC021642.1 gb:NM_010719.2 gb:U08188.1	1393.25	524.55	1390.9	1395.6	490.6	558.5	2.65609
1455436_at	gb:BM114282 /DB_XREF=gi:17077300 /DB_XREF=L0802D07-3 /CLONE=L0802D07 /FEA=EST /CNT=24 /TID=Mm.29362.1 /TIER=Stack /STK=13 /UG=Mm.29362 /LL=105156 /UG_GENE=AI414999 /UG_TITLE=expressed sequence AI414999	48.35	18.25	46.9	49.8	19.9	16.6	2.64932
1428615_at	gb:AK008952.1 /DB_XREF=gi:12843450 /FEA=mRNA /CNT=91 /TID=Mm.28294.1 /TIER=Stack /STK=29 /UG=Mm.28294 /LL=67168 /UG_GENE=2610302I02Rik /UG_TITLE=RIKEN cDNA 2610302I02 gene /DEF=Mus musculus adult male stomach cDNA, RIKEN full-length enriched library, clone:2210416I02:homolog to P2Y PURINOCEPTOR 5 (P2Y5) (PURINERGIC RECEPTOR 5) (RB INTRON ENCODED G-PROTEIN COUPLED RECEPTOR), full insert sequence.	932.6	352.9	917.6	947.6	398.6	307.2	2.64267
1435597_at	gb:BB431627 /DB_XREF=gi:16424173 /DB_XREF=BB431627 /CLONE=C630039M04 /FEA=EST /CNT=17 /TID=Mm.89551.1 /TIER=Stack /STK=15 /UG=Mm.89551 /UG_TITLE=ESTs	74.2	28.1	71	77.4	26.6	29.6	2.64057
1436393_a_at	gb:BG065227 /DB_XREF=gi:12547790 /DB_XREF=H3028F12-3 /CLONE=H3028F12 /FEA=EST /CNT=30 /TID=Mm.17436.2 /TIER=Stack /STK=9 /UG=Mm.17436 /LL=100977 /UG_GENE=AW537030 /UG_TITLE=expressed sequence AW537030	788.15	298.65	771.9	804.4	264.7	332.6	2.63904
1433933_s_at	gb:BB553107 /DB_XREF=gi:16448249 /DB_XREF=BB553107 /CLONE=E330004F04 /FEA=EST /CNT=69 /TID=Mm.27178.1 /TIER=Stack /STK=50 /UG=Mm.27178 /LL=101488 /UG_GENE=AI060904 /UG_TITLE=expressed sequence AI060904	931.55	353.25	950.1	913	339.3	367.2	2.63708
1421594_a_at	gb:NM_031394.1 /DB_XREF=gi:13878230 /GEN=Sytl2 /FEA=FLmRNA /CNT=4 /TID=Mm.26751.1 /TIER=FL /STK=2 /UG=Mm.26751 /LL=83671 /DEF=Mus musculus synaptotagmin-like 2 (Sytl2), mRNA. /PROD=synaptotagmin-like 2 /FL=gb:NM_031394.1 gb:AB057754.1	166.2	63.25	175.8	156.6	62.9	63.6	2.62767
1429484_at	gb:BB752416 /DB_XREF=gi:16200857 /DB_XREF=BB752416 /CLONE=G270015C14 /FEA=mRNA /CNT=45 /TID=Mm.36793.1 /TIER=Stack /STK=18 /UG=Mm.36793 /LL=68571 /UG_GENE=1110002L01Rik /UG_TITLE=RIKEN cDNA 1110002L01 gene	113.8	43.4	110.4	117.2	44.6	42.2	2.62212
1451683_x_at	gb:M34962.1 /DB_XREF=gi:199422 /GEN=MHC H-2Dr /FEA=FLmRNA /CNT=23 /TID=Mm.196214.1 /TIER=FL /STK=2 /UG=Mm.196214 /LL=14980 /UG_TITLE=histocompatibility 2, L region /DEF=Mus musculus MHC class I H-2Ds protein mRNA, complete cds. /FL=gb:M34961.1 gb:M34962.1	1476.45	563.55	1547.3	1405.6	541.1	586	2.61991
1440526_at	gb:BB454170 /DB_XREF=gi:16425839 /DB_XREF=BB454170 /CLONE=D130029J02 /FEA=EST /CNT=6 /TID=Mm.43894.2 /TIER=ConsEnd /STK=5 /UG=Mm.43894 /UG_TITLE=ESTs, Weakly similar to A46302 PTB-associated splicing factor, long form (H.sapiens)	26.35	10.1	25.7	27	8.9	11.3	2.60891
1451021_a_at	gb:BI465857 /DB_XREF=gi:15278735 /DB_XREF=ie21c10.x1 /FEA=FLmRNA /CNT=35 /TID=Mm.30262.1 /TIER=Stack /STK=11 /UG=Mm.30262 /LL=12224 /UG_GENE=Klf5 /UG_TITLE=Kruppel-like factor 5 /FL=gb:AB025099.3 gb:AF079852.1 gb:BC012958.1 gb:NM_009769.1	126.8	48.8	126.1	127.5	54.2	43.4	2.59836
1456404_at	gb:BB475194 /DB_XREF=gi:16439974 /DB_XREF=BB475194 /CLONE=D330012A01 /FEA=EST /CNT=35 /TID=Mm.77471.1 /TIER=Stack /STK=10 /UG=Mm.77471 /LL=106218 /UG_GENE=AI481094 /UG_TITLE=expressed sequence AI481094	650.25	250.85	659.9	640.6	272.3	229.4	2.59219
1450011_at	gb:AK012103.1 /DB_XREF=gi:12848641 /GEN=Hsd17b12 /FEA=FLmRNA /CNT=272 /TID=Mm.22505.1 /TIER=Stack /STK=159 /UG=Mm.22505 /LL=56348 /UG_TITLE=hydroxysteroid (17-beta) dehydrogenase 12 /DEF=Mus musculus 10 days embryo whole body cDNA, RIKEN full-length enriched library, clone:2610510O05:hydroxysteroid (17-beta) dehydrogenase 12, full insert sequence. /FL=gb:AF064635.1 gb:NM_019657.1	2685.3	1037.05	2606.2	2764.4	1039.2	1034.9	2.58936
1453070_at	gb:BB305930 /DB_XREF=gi:16402182 /DB_XREF=BB305930 /CLONE=B230206C19 /FEA=mRNA /CNT=35 /TID=Mm.40854.1 /TIER=Stack /STK=8 /UG=Mm.40854 /LL=77386 /UG_GENE=C030033F14Rik /UG_TITLE=RIKEN cDNA C030033F14 gene	262.45	101.7	274	250.9	106.5	96.9	2.58063
1418028_at	gb:NM_010024.1 /DB_XREF=gi:6753613 /GEN=Dct /FEA=FLmRNA /CNT=85 /TID=Mm.19987.1 /TIER=FL+Stack /STK=31 /UG=Mm.19987 /LL=13190 /DEF=Mus musculus dopachrome tautomerase (Dct), mRNA. /PROD=dopachrome tautomerase /FL=gb:NM_010024.1	209.15	81.15	216	202.3	89.2	73.1	2.57733
1446434_at	gb:BM239023 /DB_XREF=gi:17874305 /DB_XREF=K0527G02-3 /CLONE=K0527G02 /FEA=EST /CNT=2 /TID=Mm.216109.1 /TIER=ConsEnd /STK=2 /UG=Mm.216109 /UG_TITLE=ESTs	18.1	7.05	17.7	18.5	7.2	6.9	2.56738
1436389_at	gb:AW107484 /DB_XREF=gi:6078284 /DB_XREF=um17d03.x1 /CLONE=IMAGE:2192549 /FEA=EST /CNT=12 /TID=Mm.24316.1 /TIER=Stack /STK=9 /UG=Mm.24316 /UG_TITLE=ESTs	607	236.85	630.6	583.4	249.8	223.9	2.5628
1453493_at	gb:AV278097 /DB_XREF=gi:6266134 /DB_XREF=AV278097 /CLONE=4932704K09 /FEA=mRNA /CNT=6 /TID=Mm.78368.1 /TIER=ConsEnd /STK=2 /UG=Mm.78368 /LL=78258 /UG_GENE=4921528O07Rik /UG_TITLE=RIKEN cDNA 4921528O07 gene	9.85	3.85	9.4	10.3	3.8	3.9	2.55844
1425645_s_at	gb:AF128849.1 /DB_XREF=gi:4731349 /FEA=FLmRNA /CNT=17 /TID=Mm.14177.1 /TIER=FL /STK=1 /UG=Mm.14177 /LL=13091 /UG_GENE=Cyp2b20 /DEF=Mus musculus cytochrome P450 2B10 related protein mRNA, complete cds. /PROD=cytochrome P450 2B10 related protein /FL=gb:AF128849.1	104.6	40.9	109.1	100.1	40.7	41.1	2.55746
1415823_at	gb:BB459479 /DB_XREF=gi:16426408 /DB_XREF=BB459479 /CLONE=D130061J12 /FEA=FLmRNA /CNT=525 /TID=Mm.193096.1 /TIER=Stack /STK=36 /UG=Mm.193096 /LL=20250 /UG_GENE=Scd2 /UG_TITLE=stearoyl-Coenzyme A desaturase 2 /FL=gb:NM_009128.1 gb:M26270.1	431.15	168.75	438.2	424.1	172.7	164.8	2.55496
1424398_at	gb:C76277 /DB_XREF=gi:2516607 /DB_XREF=C76277 /CLONE=J0007H09 /FEA=FLmRNA /CNT=94 /TID=Mm.34158.1 /TIER=Stack /STK=11 /UG=Mm.34158 /LL=72162 /UG_GENE=2810407E23Rik /UG_TITLE=RIKEN cDNA 2810407E23 gene /FL=gb:AF448804.1	432.85	169.5	455.4	410.3	177.8	161.2	2.55369
1450754_at	gb:AF247139.1 /DB_XREF=gi:12044401 /GEN=Cacna2d2 /FEA=FLmRNA /CNT=29 /TID=Mm.100236.1 /TIER=FL+Stack /STK=12 /UG=Mm.100236 /LL=56808 /DEF=Mus musculus voltage-dependent calcium channel alpha-2-delta-2 subunit (Cacna2d2) mRNA, complete cds. /PROD=voltage-dependent calcium channelalpha-2-delta-2 subunit /FL=gb:AF247139.1 gb:NM_020263.1 gb:AF247142.1 gb:AF247141.1	290.85	114.75	289.7	292	120.6	108.9	2.53464
1436766_at	gb:BB185790 /DB_XREF=gi:16270436 /DB_XREF=BB185790 /CLONE=A330029A02 /FEA=EST /CNT=103 /TID=Mm.24304.2 /TIER=Stack /STK=57 /UG=Mm.24304 /LL=192196 /UG_GENE=LOC192196 /UG_TITLE=CGI-74-like SR-rich	560.2	221.35	584.7	535.7	239.4	203.3	2.53083
1417917_at	gb:NM_009922.1 /DB_XREF=gi:6753473 /GEN=Cnn1 /FEA=FLmRNA /CNT=100 /TID=Mm.4356.1 /TIER=FL+Stack /STK=33 /UG=Mm.4356 /LL=12797 /DEF=Mus musculus calponin 1 (Cnn1), mRNA. /PROD=calponin 1 /FL=gb:NM_009922.1	437.85	173.1	434.3	441.4	156.1	190.1	2.52946
1422973_a_at	gb:NM_009381.1 /DB_XREF=gi:6678344 /GEN=Thrsp /FEA=FLmRNA /CNT=16 /TID=Mm.28585.1 /TIER=FL /STK=0 /UG=Mm.28585 /LL=21835 /DEF=Mus musculus thyroid hormone responsive SPOT14 homolog (Rattus) (Thrsp), mRNA. /PROD=thyroid hormone responsive SPOT14 homolog(Rattus) /FL=gb:NM_009381.1	1031.3	408.05	1080.5	982.1	434.3	381.8	2.52739
1426955_at	gb:D17546.1 /DB_XREF=gi:2160436 /FEA=mRNA /CNT=92 /TID=Mm.4352.2 /TIER=Stack /STK=33 /UG=Mm.4352 /LL=12819 /UG_GENE=Col15a1 /DEF=Mouse mRNA for collagen, partial cds. /PROD=Collagen	487.85	193.05	501.9	473.8	179.7	206.4	2.52707
1425914_a_at	gb:BC021410.1 /DB_XREF=gi:18204023 /FEA=FLmRNA /CNT=2 /TID=Mm.38167.2 /TIER=FL /STK=1 /UG=Mm.38167 /LL=78248 /UG_GENE=3010033I09Rik /DEF=Mus musculus, RIKEN cDNA 3010033I09 gene, clone MGC:29310 IMAGE:5007058, mRNA, complete cds. /PROD=RIKEN cDNA 3010033I09 gene /FL=gb:BC021410.1	223	88.25	225.7	220.3	78.7	97.8	2.52691
1424552_at	gb:BC006737.1 /DB_XREF=gi:13879512 /FEA=FLmRNA /CNT=46 /TID=Mm.10736.1 /TIER=FL+Stack /STK=25 /UG=Mm.10736 /LL=12370 /UG_GENE=Casp8 /DEF=Mus musculus, caspase 8, clone MGC:11440 IMAGE:3964119, mRNA, complete cds. /PROD=caspase 8 /FL=gb:BC006737.1 gb:AF067834.1	832.95	331.15	861.7	804.2	309.8	352.5	2.51533
1442710_at	gb:AV352204 /DB_XREF=gi:16397221 /DB_XREF=AV352204 /CLONE=7030402P18 /FEA=EST /CNT=4 /TID=Mm.189995.1 /TIER=ConsEnd /STK=3 /UG=Mm.189995 /UG_TITLE=ESTs	231.05	91.9	223	239.1	102.1	81.7	2.51415
1434452_x_at	gb:BG797460 /DB_XREF=gi:14144255 /DB_XREF=ic15h01.x1 /FEA=EST /CNT=36 /TID=Mm.21617.1 /TIER=Stack /STK=32 /UG=Mm.21617 /LL=52209 /UG_GENE=D3Ertd194e /UG_TITLE=DNA segment, Chr 3, ERATO Doi 194, expressed	318.7	126.95	334.9	302.5	124.8	129.1	2.51044
1458831_at	gb:AW544672 /DB_XREF=gi:7187089 /DB_XREF=C0184E03-3 /CLONE=C0184E03 /FEA=EST /CNT=3 /TID=Mm.182580.1 /TIER=ConsEnd /STK=2 /UG=Mm.182580 /UG_TITLE=ESTs	22.3	8.95	21.9	22.7	8.7	9.2	2.49162
1442368_at	gb:BB667457 /DB_XREF=gi:16398906 /DB_XREF=BB667457 /CLONE=C730014N23 /FEA=EST /CNT=6 /TID=Mm.211646.1 /TIER=ConsEnd /STK=3 /UG=Mm.211646 /UG_TITLE=ESTs	258.75	103.9	257.1	260.4	95.4	112.4	2.49038
1428190_at	gb:AK005070.1 /DB_XREF=gi:12836743 /FEA=mRNA /CNT=146 /TID=Mm.22679.1 /TIER=Stack /STK=75 /UG=Mm.22679 /LL=68443 /UG_GENE=1300019P08Rik /UG_TITLE=RIKEN cDNA 1300019P08 gene /DEF=Mus musculus adult male liver cDNA, RIKEN full-length enriched library, clone:1300019P08:homolog to TRICARBOXYLATE TRANSPORT PROTEIN PRECURSOR (CITRATE TRANSPORT PROTEIN) (CTP) (TRICARBOXYLATE CARRIER PROTEIN), full inser…	597.45	240.5	579.8	615.1	227.5	253.5	2.4842
1456739_x_at	gb:BB392869 /DB_XREF=gi:9115836 /DB_XREF=BB392869 /CLONE=C230080O14 /FEA=EST /CNT=8 /TID=Mm.27714.7 /TIER=Stack /STK=8 /UG=Mm.27714 /LL=67416 /UG_GENE=3230401N03Rik /UG_TITLE=RIKEN cDNA 3230401N03 gene	925.3	372.6	951.5	899.1	363.9	381.3	2.48336
1439436_x_at	gb:BB418702 /DB_XREF=gi:9240057 /DB_XREF=BB418702 /CLONE=C530012E13 /FEA=EST /CNT=8 /TID=Mm.29755.2 /TIER=Stack /STK=8 /UG=Mm.29755 /LL=16319 /UG_GENE=Incenp /UG_TITLE=inner centromere protein	118.5	47.95	112.6	124.4	48.3	47.6	2.47132
1456735_x_at	gb:BB458645 /DB_XREF=gi:9354138 /DB_XREF=BB458645 /CLONE=D130058C07 /FEA=EST /CNT=8 /TID=Mm.9693.3 /TIER=Stack /STK=8 /UG=Mm.9693 /LL=77444 /UG_GENE=9430094M07Rik /UG_TITLE=RIKEN cDNA 9430094M07 gene	295.3	119.85	311	279.6	117.4	122.3	2.46391
1426387_x_at	gb:BF135641 /DB_XREF=gi:10974772 /DB_XREF=601782014F1 /CLONE=IMAGE:4010234 /FEA=FLmRNA /CNT=121 /TID=Mm.30245.1 /TIER=ConsEnd /STK=0 /UG=Mm.30245 /UG_TITLE=Mus musculus, Similar to phosphatidylserine decarboxylase, clone MGC:7133 IMAGE:3158145, mRNA, complete cds /FL=gb:BC003217.1	605.6	246.4	585.2	626	238.1	254.7	2.45779
1438634_x_at	gb:BB105164 /DB_XREF=gi:8757732 /DB_XREF=BB105164 /CLONE=9430094I20 /FEA=EST /CNT=10 /TID=Mm.200673.8 /TIER=Stack /STK=10 /UG=Mm.200673 /LL=16796 /UG_GENE=Lasp1 /UG_TITLE=LIM and SH3 protein 1	1378.75	561.25	1424.2	1333.3	529.5	593	2.45657
1448194_a_at	gb:NM_023123.1 /DB_XREF=gi:12963478 /GEN=H19 /FEA=FLmRNA /CNT=341 /TID=Mm.14802.1 /TIER=FL+Stack /STK=137 /UG=Mm.14802 /LL=14955 /DEF=Mus musculus H19 fetal liver mRNA (H19), mRNA. /PROD=H19 fetal liver mRNA /FL=gb:NM_023123.1 gb:BC025150.1	1364.15	559.25	1346.7	1381.6	621.5	497	2.43925
1434636_at	gb:AV298304 /DB_XREF=gi:16393032 /DB_XREF=AV298304 /CLONE=5730456B15 /FEA=EST /CNT=30 /TID=Mm.73805.1 /TIER=Stack /STK=28 /UG=Mm.73805 /UG_TITLE=ESTs, Weakly similar to JC4863 homeobox protein zhx-1 - mouse (M.musculus)	47.55	19.5	45.5	49.6	18.6	20.4	2.43846
1434062_at	gb:AV226672 /DB_XREF=gi:16385360 /DB_XREF=AV226672 /CLONE=4021402G24 /FEA=EST /CNT=65 /TID=Mm.1023.1 /TIER=Stack /STK=44 /UG=Mm.1023 /UG_TITLE=ESTs	178.3	73.15	181.7	174.9	70.2	76.1	2.43746
1419197_x_at	gb:NM_032541.1 /DB_XREF=gi:14211541 /GEN=Hamp /FEA=FLmRNA /CNT=18 /TID=Mm.23995.1 /TIER=FL+Stack /STK=12 /UG=Mm.23995 /LL=84506 /DEF=Mus musculus hepcidin antimicrobial peptide (Hamp), mRNA. /PROD=hepcidin antimicrobial peptide /FL=gb:NM_032541.1 gb:AF297664.1 gb:BC021587.1	723.05	296.75	718.8	727.3	314.6	278.9	2.43656
1443230_at	gb:BB340127 /DB_XREF=gi:16404442 /DB_XREF=BB340127 /CLONE=B930022I23 /FEA=EST /CNT=3 /TID=Mm.125975.1 /TIER=ConsEnd /STK=3 /UG=Mm.125975 /UG_TITLE=ESTs	16.9	6.95	17.6	16.2	7.4	6.5	2.43165
1455134_at	gb:AF031164 /DB_XREF=gi:4887815 /DB_XREF=AF031164 /FEA=EST /CNT=56 /TID=Mm.31787.1 /TIER=Stack /STK=23 /UG=Mm.31787 /LL=100249 /UG_GENE=AI957324 /UG_TITLE=expressed sequence AI957324	477.45	197.2	481.1	473.8	180.8	213.6	2.42115
1429637_at	gb:AK008987.1 /DB_XREF=gi:12843507 /FEA=mRNA /CNT=17 /TID=Mm.83701.1 /TIER=Stack /STK=12 /UG=Mm.83701 /LL=73663 /UG_GENE=2210419I08Rik /UG_TITLE=RIKEN cDNA 2210419I08 gene /DEF=Mus musculus adult male stomach cDNA, RIKEN full-length enriched library, clone:2210419I08:unclassifiable transcript, full insert sequence.	283.75	117.4	290.4	277.1	125.8	109	2.41695
1422580_at	gb:NM_010858.1 /DB_XREF=gi:6754775 /GEN=Myla /FEA=FLmRNA /CNT=106 /TID=Mm.43.1 /TIER=FL+Stack /STK=32 /UG=Mm.43 /LL=17896 /DEF=Mus musculus myosin light chain, alkali, cardiac atria (Myla), mRNA. /PROD=myosin light chain, alkali, cardiac atria /FL=gb:NM_010858.1	11853.9	4905.9	11253.8	12454.1	4851.2	4960.6	2.41626
1434185_at	gb:BG921646 /DB_XREF=gi:14302122 /DB_XREF=602825633F1 /CLONE=IMAGE:4954257 /FEA=EST /CNT=76 /TID=Mm.31374.1 /TIER=Stack /STK=39 /UG=Mm.31374 /UG_TITLE=ESTs, Highly similar to ACETYL-COA CARBOXYLASE (R.norvegicus)	615	255	623.7	606.3	275.3	234.7	2.41176
1418536_at	gb:M29881.1 /DB_XREF=gi:199601 /FEA=FLmRNA /CNT=50 /TID=Mm.34421.1 /TIER=FL+Stack /STK=22 /UG=Mm.34421 /LL=15018 /UG_GENE=H2-Q7 /UG_TITLE=histocompatibility 2, Q region locus 7 /DEF=Mouse MHC class I Q89d cell surface antigen mRNA, complete cds. /FL=gb:NM_010394.1 gb:M29881.1	696.15	288.75	686.4	705.9	302.3	275.2	2.41091
1446075_at	gb:AV376107 /DB_XREF=gi:16398041 /DB_XREF=AV376107 /CLONE=9130206C08 /FEA=EST /CNT=2 /TID=Mm.42002.1 /TIER=ConsEnd /STK=2 /UG=Mm.42002 /UG_TITLE=ESTs	23	9.6	22.5	23.5	9.1	10.1	2.39583
1453836_a_at	gb:AK006949.1 /DB_XREF=gi:12840262 /GEN=Mgll /FEA=mRNA /CNT=5 /TID=Mm.194795.3 /TIER=ConsEnd /STK=0 /UG=Mm.194795 /LL=23945 /UG_TITLE=monoglyceride lipase /DEF=Mus musculus adult male testis cDNA, RIKEN full-length enriched library, clone:1700074K19:monoglyceride lipase, full insert sequence.	4949.45	2068.85	4836.8	5062.1	2080.8	2056.9	2.39237
1425164_a_at	gb:J03293.1 /DB_XREF=gi:200338 /FEA=FLmRNA /CNT=14 /TID=Mm.3159.2 /TIER=FL /STK=5 /UG=Mm.3159 /LL=18682 /UG_GENE=Phkg /DEF=Mouse skeletal muscle phosphorylase kinase, gamma subunit mRNA, complete cds. /PROD=phosphorylase kinase, gamma-subunit /FL=gb:J03293.1	263.05	110.2	250.2	275.9	112	108.4	2.38702
1418483_a_at	gb:AF297615.1 /DB_XREF=gi:15419873 /FEA=FLmRNA /CNT=38 /TID=Mm.1548.1 /TIER=FL+Stack /STK=23 /UG=Mm.1548 /LL=14594 /UG_GENE=Ggta1 /DEF=Mus musculus alpha-1,3-galactosyltransferase gene, complete cds. /PROD=alpha-1,3-galactosyltransferase /FL=gb:AF297615.1 gb:NM_010283.1 gb:M85153.1	920.55	385.75	934	907.1	376.8	394.7	2.38639
1418937_at	gb:NM_010050.1 /DB_XREF=gi:6753637 /GEN=Dio2 /FEA=FLmRNA /CNT=27 /TID=Mm.21389.1 /TIER=FL+Stack /STK=16 /UG=Mm.21389 /LL=13371 /DEF=Mus musculus deiodinase, iodothyronine, type II (Dio2), mRNA. /PROD=deiodinase, iodothyronine, type II /FL=gb:AF177196.1 gb:NM_010050.1 gb:AF093137.1 gb:AF096875.1	225.85	94.7	224.2	227.5	89.7	99.7	2.3849
1449131_s_at	gb:NM_007639.1 /DB_XREF=gi:6671705 /GEN=Cd1d1 /FEA=FLmRNA /CNT=52 /TID=Mm.1894.1 /TIER=FL+Stack /STK=22 /UG=Mm.1894 /LL=12479 /DEF=Mus musculus CD1d1 antigen (Cd1d1), mRNA. /PROD=CD1d1 antigen /FL=gb:NM_007639.1 gb:M63695.1	456.05	191.5	447.5	464.6	176.5	206.5	2.38146
1415856_at	gb:NM_010330.1 /DB_XREF=gi:6754043 /GEN=Emb /FEA=FLmRNA /CNT=377 /TID=Mm.89123.1 /TIER=FL+Stack /STK=199 /UG=Mm.89123 /LL=13723 /DEF=Mus musculus embigin (Emb), mRNA. /PROD=embigin /FL=gb:BC014858.1 gb:J03535.2 gb:NM_010330.1	112.55	47.3	110.9	114.2	53.3	41.3	2.37949
1438798_at	gb:BB764190 /DB_XREF=gi:16192618 /DB_XREF=BB764190 /CLONE=G370033J10 /FEA=EST /CNT=15 /TID=Mm.132709.1 /TIER=Stack /STK=9 /UG=Mm.132709 /UG_TITLE=ESTs, Highly similar to Y355_HUMAN HYPOTHETICAL PROTEIN KIAA0355 (H.sapiens)	198.65	83.65	200.7	196.6	93.6	73.7	2.37478
1434252_at	gb:BG966711 /DB_XREF=gi:14354348 /DB_XREF=602834572F1 /CLONE=IMAGE:4989185 /FEA=EST /CNT=107 /TID=Mm.205458.1 /TIER=Stack /STK=37 /UG=Mm.205458 /LL=97668 /UG_GENE=C88213 /UG_TITLE=expressed sequence C88213	1547.2	652.65	1585.6	1508.8	635.6	669.7	2.37064
1441946_at	gb:AV239969 /DB_XREF=gi:6192473 /DB_XREF=AV239969 /CLONE=4732437H13 /FEA=EST /CNT=4 /TID=Mm.77620.1 /TIER=ConsEnd /STK=4 /UG=Mm.77620 /UG_TITLE=ESTs	228.9	96.8	226.9	230.9	106.1	87.5	2.36467
1442762_at	gb:AW324354 /DB_XREF=gi:6758379 /DB_XREF=uo28a03.x1 /CLONE=IMAGE:2616172 /FEA=EST /CNT=4 /TID=Mm.197455.1 /TIER=ConsEnd /STK=3 /UG=Mm.197455 /UG_TITLE=ESTs	52.55	22.25	54.6	50.5	23.4	21.1	2.3618
1434253_s_at	gb:BB711990 /DB_XREF=gi:16065159 /DB_XREF=BB711990 /CLONE=B020031N18 /FEA=EST /CNT=107 /TID=Mm.205458.1 /TIER=Stack /STK=48 /UG=Mm.205458 /LL=97668 /UG_GENE=C88213 /UG_TITLE=expressed sequence C88213	1196.4	509.15	1159.4	1233.4	548.9	469.4	2.3498
1452277_at	gb:AV059397 /DB_XREF=gi:15404329 /DB_XREF=AV059397 /CLONE=1810058H18 /FEA=mRNA /CNT=55 /TID=Mm.41370.1 /TIER=Stack /STK=27 /UG=Mm.41370 /LL=74008 /UG_GENE=6330406P08Rik /UG_TITLE=RIKEN cDNA 6330406P08 gene	37.1	15.8	39.1	35.1	16.1	15.5	2.3481
1426573_at	gb:BM235734 /DB_XREF=gi:17871004 /DB_XREF=K0423H12-3 /CLONE=K0423H12 /FEA=FLmRNA /CNT=111 /TID=Mm.36817.1 /TIER=Stack /STK=13 /UG=Mm.36817 /UG_TITLE=Mus musculus, clone MGC:6377 IMAGE:3499365, mRNA, complete cds /FL=gb:BC004709.1	113.95	48.55	113.3	114.6	48.7	48.4	2.34706
1438954_x_at	gb:BB359521 /DB_XREF=gi:9071349 /DB_XREF=BB359521 /CLONE=C030039K08 /FEA=EST /CNT=9 /TID=Mm.3983.2 /TIER=Stack /STK=9 /UG=Mm.3983 /LL=14205 /UG_GENE=Figf /UG_TITLE=c-fos induced growth factor	220.8	94.15	209.2	232.4	90.8	97.5	2.34519
1418533_s_at	gb:NM_020510.1 /DB_XREF=gi:10048405 /GEN=Fzd2 /FEA=FLmRNA /CNT=78 /TID=Mm.36416.1 /TIER=FL+Stack /STK=22 /UG=Mm.36416 /LL=57265 /DEF=Mus musculus frizzled homolog 2 (Drosophila) (Fzd2), mRNA. /PROD=frizzled homolog 2 (Drosophila) /FL=gb:AF206321.1 gb:NM_020510.1	180.95	77.45	183.1	178.8	85.1	69.8	2.33635
1428821_at	gb:AK010891.1 /DB_XREF=gi:12846646 /FEA=mRNA /CNT=73 /TID=Mm.24244.1 /TIER=Stack /STK=20 /UG=Mm.24244 /LL=67512 /UG_GENE=2510002J07Rik /UG_TITLE=RIKEN cDNA 2510002J07 gene /DEF=Mus musculus 13 days embryo liver cDNA, RIKEN full-length enriched library, clone:2510002J07:homolog to 1-ACYL-SN-GLYCEROL-3-PHOSPHATE ACYLTRANSFERASE BETA (EC 2.3.1.51) (1- AGP ACYLTRANSFERASE) (1-AGPAT) (LYSOPHOSPHATIDIC…	4197.7	1807.75	4274.2	4121.2	1757	1858.5	2.32206
1442267_at	gb:BM239982 /DB_XREF=gi:17875252 /DB_XREF=K0543D11-3 /CLONE=K0543D11 /FEA=EST /CNT=5 /TID=Mm.207716.1 /TIER=ConsEnd /STK=3 /UG=Mm.207716 /UG_TITLE=ESTs	8.7	3.75	8.5	8.9	4.2	3.3	2.32
1415834_at	gb:NM_026268.1 /DB_XREF=gi:13399313 /GEN=Dusp6 /FEA=FLmRNA /CNT=360 /TID=Mm.1791.1 /TIER=FL+Stack /STK=221 /UG=Mm.1791 /LL=67603 /DEF=Mus musculus dual specificity phosphatase 6 (Dusp6), mRNA. /PROD=dual specificity phosphatase 6 /FL=gb:NM_026268.1 gb:BC003869.1	1186.15	512	1231.9	1140.4	499.8	524.2	2.3167
1448556_at	gb:BC005555.1 /DB_XREF=gi:13542694 /FEA=FLmRNA /CNT=81 /TID=Mm.2752.1 /TIER=FL+Stack /STK=59 /UG=Mm.2752 /LL=19116 /UG_GENE=Prlr /DEF=Mus musculus, prolactin receptor, clone MGC:6165 IMAGE:3586308, mRNA, complete cds. /PROD=prolactin receptor /FL=gb:D10214.1 gb:NM_011169.1 gb:L14811.1 gb:L13593.1 gb:BC006652.1 gb:BC005555.1	167.5	72.45	170.9	164.1	65.8	79.1	2.31194
1431557_at	gb:AK015648.1 /DB_XREF=gi:12854060 /FEA=mRNA /CNT=2 /TID=Mm.108406.1 /TIER=ConsEnd /STK=1 /UG=Mm.108406 /LL=75032 /UG_GENE=4930488N15Rik /UG_TITLE=RIKEN cDNA 4930488N15 gene /DEF=Mus musculus adult male testis cDNA, RIKEN full-length enriched library, clone:4930488N15:unclassifiable transcript, full insert sequence.	7.05	3.05	7.1	7	3.1	3	2.31148
1424542_at	gb:D00208.1 /DB_XREF=gi:220569 /FEA=FLmRNA /CNT=46 /TID=Mm.3925.1 /TIER=FL+Stack /STK=25 /UG=Mm.3925 /LL=20198 /UG_GENE=S100a4 /DEF=Mus musculus mRNA for pEL98 protein, complete cds. /PROD=pEL98 protein /FL=gb:D00208.1	508.95	220.3	504.9	513	220.5	220.1	2.31026
1434975_x_at	gb:AA673371 /DB_XREF=gi:2646653 /DB_XREF=vn51f02.r1 /CLONE=IMAGE:1024731 /FEA=EST /CNT=24 /TID=Mm.30245.2 /TIER=Stack /STK=22 /UG=Mm.30245 /UG_TITLE=Mus musculus, Similar to phosphatidylserine decarboxylase, clone MGC:7133 IMAGE:3158145, mRNA, complete cds	572.8	248.45	564.8	580.8	254.6	242.3	2.30549
1450391_a_at	gb:NM_011844.2 /DB_XREF=gi:15638943 /GEN=Mgll /FEA=FLmRNA /CNT=67 /TID=Mm.194795.1 /TIER=FL /STK=1 /UG=Mm.194795 /LL=23945 /DEF=Mus musculus monoglyceride lipase (Mgll), mRNA. /PROD=monoglyceride lipase /FL=gb:NM_011844.2	4309.55	1874.45	4231	4388.1	1907.5	1841.4	2.2991
1429947_a_at	gb:AK008179.1 /DB_XREF=gi:12842205 /FEA=mRNA /CNT=13 /TID=Mm.116687.2 /TIER=ConsEnd /STK=5 /UG=Mm.116687 /LL=58203 /UG_GENE=Dlm1-pending /UG_TITLE=tumor stroma and activated macrophage protein DLM-1 /DEF=Mus musculus adult male small intestine cDNA, RIKEN full-length enriched library, clone:2010010H03:tumor stroma and activated macrophage protein DLM-1, full insert sequence.	116.8	50.85	115.5	118.1	46.9	54.8	2.29695
1417281_a_at	gb:NM_011985.1 /DB_XREF=gi:6754709 /GEN=Mmp23 /FEA=FLmRNA /CNT=63 /TID=Mm.29373.1 /TIER=FL+Stack /STK=50 /UG=Mm.29373 /LL=26561 /DEF=Mus musculus matrix metalloproteinase 23 (Mmp23), mRNA. /PROD=matrix metalloproteinase 23 /FL=gb:AF085742.1 gb:NM_011985.1	228.95	100	234.3	223.6	108.8	91.2	2.2895
1423606_at	gb:BI110565 /DB_XREF=gi:14561466 /DB_XREF=602896364F1 /CLONE=IMAGE:5026431 /FEA=FLmRNA /CNT=334 /TID=Mm.10681.1 /TIER=Stack /STK=8 /UG=Mm.10681 /LL=50706 /UG_GENE=Osf2-pending /UG_TITLE=osteoblast specific factor 2 (fasciclin I-like) /FL=gb:D13664.1 gb:NM_015784.1	2793.65	1220.25	2894.1	2693.2	1269.5	1171	2.28941
1450757_at	gb:NM_009866.1 /DB_XREF=gi:6753371 /GEN=Cdh11 /FEA=FLmRNA /CNT=135 /TID=Mm.4525.1 /TIER=FL+Stack /STK=11 /UG=Mm.4525 /LL=12552 /DEF=Mus musculus cadherin 11 (Cdh11), mRNA. /PROD=cadherin 11 /FL=gb:D31963.1 gb:D21253.1 gb:NM_009866.1	418.45	183.25	421.4	415.5	166.5	200	2.28349
1424591_at	gb:BC020067.1 /DB_XREF=gi:18043640 /FEA=FLmRNA /CNT=50 /TID=Mm.35170.1 /TIER=FL+Stack /STK=24 /UG=Mm.35170 /LL=67770 /UG_GENE=5830433M19Rik /DEF=Mus musculus, Similar to hypothetical protein FLJ13657, clone MGC:28232 IMAGE:3991510, mRNA, complete cds. /PROD=Similar to hypothetical protein FLJ13657 /FL=gb:BC020067.1	160	70.3	164.2	155.8	62.3	78.3	2.27596
1435390_at	gb:BG067990 /DB_XREF=gi:12550559 /DB_XREF=H3060E07-3 /CLONE=H3060E07 /FEA=EST /CNT=20 /TID=Mm.9821.3 /TIER=Stack /STK=17 /UG=Mm.9821 /LL=20216 /UG_GENE=Sah /UG_TITLE=SA rat hypertension-associated homolog	57.85	25.45	58.4	57.3	25.9	25	2.27308
1450286_at	gb:NM_008728.1 /DB_XREF=gi:6679115 /GEN=Npr3 /FEA=FLmRNA /CNT=5 /TID=Mm.57219.1 /TIER=FL /STK=2 /UG=Mm.57219 /LL=18162 /DEF=Mus musculus natriuretic peptide receptor 3 (Npr3), mRNA. /PROD=natriuretic peptide receptor 3 /FL=gb:D78175.1 gb:NM_008728.1	165.7	73.2	161.4	170	77.9	68.5	2.26366
1439786_at	gb:BQ030936 /DB_XREF=gi:19766215 /DB_XREF=UI-1-CF0-alr-g-01-0-UI.s1 /CLONE=UI-1-CF0-alr-g-01-0-UI /FEA=EST /CNT=31 /TID=Mm.45086.1 /TIER=ConsEnd /STK=6 /UG=Mm.45086 /LL=101600 /UG_GENE=AI463667 /UG_TITLE=expressed sequence AI463667	73.75	32.65	71.9	75.6	35	30.3	2.25881
1442873_at	gb:BB479296 /DB_XREF=gi:16440544 /DB_XREF=BB479296 /CLONE=D330037K16 /FEA=EST /CNT=4 /TID=Mm.130769.1 /TIER=ConsEnd /STK=3 /UG=Mm.130769 /UG_TITLE=ESTs	171.7	76.05	167.1	176.3	81.6	70.5	2.25773
1448599_s_at	gb:NM_133873.1 /DB_XREF=gi:19527087 /GEN=AA553001 /FEA=FLmRNA /CNT=73 /TID=Mm.29708.1 /TIER=FL+Stack /STK=56 /UG=Mm.29708 /LL=100006 /DEF=Mus musculus expressed sequence AA553001 (AA553001), mRNA. /PROD=expressed sequence AA553001 /FL=gb:BC017525.1 gb:NM_133873.1	187.8	83.2	182.5	193.1	87.1	79.3	2.25721
1426598_at	gb:BB742957 /DB_XREF=gi:16145962 /DB_XREF=BB742957 /CLONE=F520010C19 /FEA=FLmRNA /CNT=33 /TID=Mm.20477.2 /TIER=Stack /STK=11 /UG=Mm.20477 /LL=22290 /UG_GENE=Uty /UG_TITLE=ubiquitously transcribed tetratricopeptide repeat gene, Y chromosome /FL=gb:AF057367.1	256.9	113.9	264.8	249	102.7	125.1	2.25549
1435361_at	gb:BB535044 /DB_XREF=gi:16446487 /DB_XREF=BB535044 /CLONE=E030041H03 /FEA=EST /CNT=28 /TID=Mm.27812.1 /TIER=Stack /STK=17 /UG=Mm.27812 /UG_TITLE=ESTs, Weakly similar to S19560 proline-rich protein MP4 - mouse (M.musculus)	831.05	369.05	839.9	822.2	381.4	356.7	2.25186
1422444_at	gb:NM_008397.1 /DB_XREF=gi:7110658 /GEN=Itga6 /FEA=FLmRNA /CNT=336 /TID=Mm.25232.1 /TIER=FL+Stack /STK=112 /UG=Mm.25232 /LL=16403 /DEF=Mus musculus integrin alpha 6 (Itga6), mRNA. /PROD=integrin alpha 6 /FL=gb:NM_008397.1	658.05	292.4	670.2	645.9	284.9	299.9	2.25051
1453062_at	gb:AK020893.1 /DB_XREF=gi:12861619 /FEA=mRNA /CNT=15 /TID=Mm.24136.1 /TIER=Stack /STK=10 /UG=Mm.24136 /LL=77970 /UG_GENE=A930026I22Rik /UG_TITLE=RIKEN cDNA A930026I22 gene /DEF=Mus musculus adult retina cDNA, RIKEN full-length enriched library, clone:A930026I22:unclassifiable transcript, full insert sequence.	171.8	76.45	170.8	172.8	73	79.9	2.24722
1449271_a_at	gb:NM_019487.1 /DB_XREF=gi:9507128 /GEN=Hebp2 /FEA=FLmRNA /CNT=52 /TID=Mm.35551.1 /TIER=FL+Stack /STK=16 /UG=Mm.35551 /LL=56016 /DEF=Mus musculus heme binding protein 2 (Hebp2), mRNA. /PROD=heme binding protein 2 /FL=gb:NM_019487.1 gb:AF117614.1	130.9	58.3	128.1	133.7	58.9	57.7	2.24528
1434191_at	gb:AI790538 /DB_XREF=gi:5338254 /DB_XREF=ul02d11.x1 /CLONE=IMAGE:2064885 /FEA=EST /CNT=51 /TID=Mm.36638.1 /TIER=Stack /STK=39 /UG=Mm.36638 /LL=104879 /UG_GENE=AI790538 /UG_TITLE=expressed sequence AI790538	345.65	154	330.1	361.2	164.4	143.6	2.24448
1418554_at	gb:NM_007412.1 /DB_XREF=gi:6680653 /GEN=Admr /FEA=FLmRNA /CNT=33 /TID=Mm.2857.1 /TIER=FL+Stack /STK=22 /UG=Mm.2857 /LL=11536 /DEF=Mus musculus adrenomedullin receptor (Admr), mRNA. /PROD=adrenomedullin receptor /FL=gb:NM_007412.1 gb:D17292.1	472.35	210.45	465.8	478.9	192.9	228	2.24448
1417560_at	gb:BB478992 /DB_XREF=gi:16440503 /DB_XREF=BB478992 /CLONE=D330036A01 /FEA=FLmRNA /CNT=241 /TID=Mm.12983.1 /TIER=Stack /STK=36 /UG=Mm.12983 /LL=14057 /UG_GENE=Sfxn1 /UG_TITLE=sideroflexin 1 /FL=gb:AF325260.1 gb:NM_027324.1 gb:BC005743.1	664.65	297.05	660.4	668.9	319.4	274.7	2.2375
1423774_a_at	gb:BC005475.1 /DB_XREF=gi:13529505 /FEA=FLmRNA /CNT=175 /TID=Mm.27529.1 /TIER=FL+Stack /STK=116 /UG=Mm.27529 /DEF=Mus musculus, Similar to protein regulator of cytokinesis 1, clone MGC:6745 IMAGE:3592138, mRNA, complete cds. /PROD=Similar to protein regulator of cytokinesis 1 /FL=gb:BC005475.1	115.3	51.55	117.2	113.4	46.2	56.9	2.23666
1434039_at	gb:BI454479 /DB_XREF=gi:15245135 /DB_XREF=603171441F1 /CLONE=IMAGE:5250731 /FEA=EST /CNT=114 /TID=Mm.86454.1 /TIER=Stack /STK=45 /UG=Mm.86454 /LL=103747 /UG_GENE=AI465480 /UG_TITLE=expressed sequence AI465480	399.7	178.75	406.2	393.2	174.8	182.7	2.23608
1450620_at	gb:NM_020620.1 /DB_XREF=gi:10181169 /GEN=U48620 /FEA=FLmRNA /CNT=1 /TID=Mm.103774.1 /TIER=FL /STK=1 /UG=Mm.103774 /LL=57384 /DEF=Mus musculus cDNA sequence U48620 (U48620), mRNA. /PROD=cDNA sequence U48620 /FL=gb:NM_020620.1	14.05	6.3	14.4	13.7	6.7	5.9	2.23016
1448797_at	gb:BC005686.1 /DB_XREF=gi:13543010 /FEA=FLmRNA /CNT=84 /TID=Mm.4454.1 /TIER=FL+Stack /STK=39 /UG=Mm.4454 /LL=13713 /UG_GENE=Elk3 /DEF=Mus musculus, ELK3, member of ETS oncogene family, clone MGC:11528 IMAGE:3155850, mRNA, complete cds. /PROD=ELK3, member of ETS oncogene family /FL=gb:BC005686.1 gb:L19953.1 gb:NM_013508.1	757.8	339.95	758.6	757	333	346.9	2.22915
1420773_at	gb:NM_007887.1 /DB_XREF=gi:6681236 /GEN=Dub1 /FEA=FLmRNA /CNT=4 /TID=Mm.14130.1 /TIER=FL /STK=3 /UG=Mm.14130 /LL=13531 /DEF=Mus musculus deubiquitinating enzyme 1 (Dub1), mRNA. /PROD=deubiquitinating enzyme 1 /FL=gb:NM_007887.1 gb:U41636.1	27.4	12.3	27.2	27.6	11.9	12.7	2.22764
1454884_at	gb:BG073185 /DB_XREF=gi:12555754 /DB_XREF=H3119G02-3 /CLONE=H3119G02 /FEA=EST /CNT=43 /TID=Mm.56581.3 /TIER=Stack /STK=38 /UG=Mm.56581 /LL=72147 /UG_GENE=2610019F01Rik /UG_TITLE=RIKEN cDNA 2610019F01 gene	185.7	83.4	195	176.4	86.1	80.7	2.22662
1416468_at	gb:NM_013467.1 /DB_XREF=gi:7304880 /GEN=Aldh1a1 /FEA=FLmRNA /CNT=197 /TID=Mm.4514.1 /TIER=FL+Stack /STK=87 /UG=Mm.4514 /LL=11668 /DEF=Mus musculus aldehyde dehydrogenase family 1, subfamily A1 (Aldh1a1), mRNA. /PROD=alcohol dehydrogenase family 1, subfamily A1 /FL=gb:NM_013467.1 gb:M74570.1	1792.6	807.7	1778.1	1807.1	816.7	798.7	2.21939
1449875_s_at	gb:NM_010395.1 /DB_XREF=gi:6754141 /GEN=H2-T10 /FEA=FLmRNA /CNT=11 /TID=Mm.220201.1 /TIER=FL /STK=5 /UG=Mm.220201 /LL=15024 /DEF=Mus musculus histocompatibility 2, T region locus 10 (H2-T10), mRNA. /PROD=histocompatibility 2, T region locus 10 /FL=gb:M35246.1 gb:NM_010395.1	1032.45	465.6	1050.9	1014	448.1	483.1	2.21746
1426959_at	gb:BC027063.1 /DB_XREF=gi:20071588 /FEA=mRNA /CNT=109 /TID=Mm.29884.1 /TIER=Stack /STK=33 /UG=Mm.29884 /LL=71911 /UG_GENE=2310032J20Rik /DEF=Mus musculus, clone IMAGE:5051325, mRNA, partial cds. /PROD=Unknown (protein for IMAGE:5051325)	952.15	429.4	973.5	930.8	445.6	413.2	2.2174
1452716_at	gb:AK017688.1 /DB_XREF=gi:12857054 /FEA=mRNA /CNT=112 /TID=Mm.27227.1 /TIER=Stack /STK=63 /UG=Mm.27227 /LL=70564 /UG_GENE=5730469M10Rik /UG_TITLE=RIKEN cDNA 5730469M10 gene /DEF=Mus musculus 8 days embryo whole body cDNA, RIKEN full-length enriched library, clone:5730469M10:related to R53.5 PROTEIN, full insert sequence.	1183.4	533.85	1225.3	1141.5	530	537.7	2.21673
1435031_at	gb:AV069499 /DB_XREF=gi:16380935 /DB_XREF=AV069499 /CLONE=2010310D06 /FEA=EST /CNT=51 /TID=Mm.11688.1 /TIER=Stack /STK=21 /UG=Mm.11688 /UG_TITLE=ESTs, Moderately similar to transmembrane protein induced by tumor necrosis factor alpha (Homo sapiens) (H.sapiens)	715.15	323.35	739.1	691.2	299.1	347.6	2.21169
1430352_at	gb:BG141912 /DB_XREF=gi:12645307 /DB_XREF=ia88c10.x1 /CLONE=IMAGE:5645203 /FEA=mRNA /CNT=12 /TID=Mm.181857.1 /TIER=ConsEnd /STK=2 /UG=Mm.181857 /LL=74516 /UG_GENE=8430417A20Rik /UG_TITLE=RIKEN cDNA 8430417A20 gene	96.55	43.75	94.4	98.7	41.3	46.2	2.20686
1442660_at	gb:BM201942 /DB_XREF=gi:17755863 /DB_XREF=C0232F01-3 /CLONE=C0232F01 /FEA=EST /CNT=4 /TID=Mm.139158.1 /TIER=ConsEnd /STK=3 /UG=Mm.139158 /UG_TITLE=ESTs	87.45	39.65	85	89.9	43	36.3	2.20555
1451511_at	gb:BC026437.1 /DB_XREF=gi:20071740 /FEA=FLmRNA /CNT=39 /TID=Mm.25250.1 /TIER=FL+Stack /STK=13 /UG=Mm.25250 /DEF=Mus musculus, Similar to 3-hydroxyisobutyryl-Coenzyme A hydrolase, clone MGC:31364 IMAGE:4238681, mRNA, complete cds. /PROD=Similar to 3-hydroxyisobutyryl-Coenzyme Ahydrolase /FL=gb:BC026437.1	332.25	151.65	346.4	318.1	157.5	145.8	2.1909
1436043_at	gb:BB508825 /DB_XREF=gi:9517790 /DB_XREF=BB508825 /CLONE=D730019N09 /FEA=EST /CNT=30 /TID=Mm.38127.1 /TIER=Stack /STK=11 /UG=Mm.38127 /LL=68745 /UG_GENE=1110034K09Rik /UG_TITLE=RIKEN cDNA 1110034K09 gene	439.7	200.9	441.4	438	204	197.8	2.18865
1433702_at	gb:BI663634 /DB_XREF=gi:15577867 /DB_XREF=603288342F1 /CLONE=IMAGE:5322202 /FEA=EST /CNT=111 /TID=Mm.27216.1 /TIER=Stack /STK=69 /UG=Mm.27216 /LL=52008 /UG_GENE=D19Ertd410e /UG_TITLE=DNA segment, Chr 19, ERATO Doi 410, expressed	851.8	389.2	887.5	816.1	403.4	375	2.18859
1450637_a_at	gb:NM_009636.1 /DB_XREF=gi:6752997 /GEN=Aebp1 /FEA=FLmRNA /CNT=120 /TID=Mm.4665.1 /TIER=FL+Stack /STK=57 /UG=Mm.4665 /LL=11568 /DEF=Mus musculus AE binding protein 1 (Aebp1), mRNA. /PROD=AE binding protein 1 /FL=gb:AF053943.1 gb:NM_009636.1	505.95	231.7	517.8	494.1	211.6	251.8	2.18364
1427020_at	gb:BC026446.1 /DB_XREF=gi:20072299 /FEA=mRNA /CNT=38 /TID=Mm.44135.1 /TIER=Stack /STK=25 /UG=Mm.44135 /DEF=Mus musculus, clone IMAGE:4459572, mRNA, partial cds. /PROD=Unknown (protein for IMAGE:4459572)	248.7	113.95	239.7	257.7	114.6	113.3	2.18254
1439459_x_at	gb:BB276877 /DB_XREF=gi:8973898 /DB_XREF=BB276877 /CLONE=A830099I22 /FEA=EST /CNT=8 /TID=Mm.25316.4 /TIER=Stack /STK=8 /UG=Mm.25316 /LL=104650 /UG_GENE=AW538652 /UG_TITLE=expressed sequence AW538652	936	429.3	979.5	892.5	439.4	419.2	2.18029
1423819_s_at	gb:AW537237 /DB_XREF=gi:7179654 /DB_XREF=G0113H12-3 /CLONE=G0113H12 /FEA=FLmRNA /CNT=334 /TID=Mm.29924.1 /TIER=Stack /STK=40 /UG=Mm.29924 /LL=54208 /UG_GENE=Arl6ip /UG_TITLE=ADP-ribosylation-like factor 6 interacting protein /FL=gb:AF223953.1 gb:AF133669.1 gb:BC010196.1	1064.45	488.65	1058.7	1070.2	505.5	471.8	2.17835
1424574_at	gb:AK014490.1 /DB_XREF=gi:12852380 /FEA=FLmRNA /CNT=164 /TID=Mm.117055.1 /TIER=Stack /STK=28 /UG=Mm.117055 /LL=74336 /UG_GENE=4432412D15Rik /UG_TITLE=RIKEN cDNA 4432412D15 gene /DEF=Mus musculus 14 days embryo liver cDNA, RIKEN full-length enriched library, clone:4432412D15:homolog to HYPOTHETICAL PROTEIN CGI-100 PRECURSOR, full insert sequence. /FL=gb:BC020076.1	1555.05	715.55	1535	1575.1	773.4	657.7	2.17322
1428107_at	gb:AK004519.1 /DB_XREF=gi:12835741 /FEA=mRNA /CNT=152 /TID=Mm.21446.1 /TIER=Stack /STK=112 /UG=Mm.21446 /LL=68890 /UG_GENE=1190008F14Rik /UG_TITLE=RIKEN cDNA 1190008F14 gene /DEF=Mus musculus 18 days embryo whole body cDNA, RIKEN full-length enriched library, clone:1190008F14:unclassifiable transcript, full insert sequence.	1410.45	650.6	1482.4	1338.5	654.6	646.6	2.16792
1424609_a_at	gb:BM225255 /DB_XREF=gi:17786778 /DB_XREF=K0208G08-3 /CLONE=K0208G08 /FEA=FLmRNA /CNT=74 /TID=Mm.182434.2 /TIER=Stack /STK=12 /UG=Mm.182434 /UG_TITLE=Mus musculus, Similar to RIKEN cDNA 1700066C05 gene, clone MGC:28125 IMAGE:3980327, mRNA, complete cds /FL=gb:BC020078.1	457.6	211.1	466.9	448.3	221.7	200.5	2.16769
1442605_at	gb:BB455937 /DB_XREF=gi:16425997 /DB_XREF=BB455937 /CLONE=D130043E12 /FEA=EST /CNT=4 /TID=Mm.168782.1 /TIER=ConsEnd /STK=3 /UG=Mm.168782 /UG_TITLE=ESTs	17.55	8.1	17.6	17.5	8.7	7.5	2.16667
1435541_at	gb:AV231340 /DB_XREF=gi:15404981 /DB_XREF=AV231340 /CLONE=4632406E22 /FEA=EST /CNT=29 /TID=Mm.2024.2 /TIER=Stack /STK=15 /UG=Mm.2024 /LL=12223 /UG_GENE=Btc /UG_TITLE=betacellulin, epidermal growth factor family member	60.75	28.05	61.6	59.9	25.4	30.7	2.16578
1419031_at	gb:BB430611 /DB_XREF=gi:16424091 /DB_XREF=BB430611 /CLONE=C630034B17 /FEA=FLmRNA /CNT=137 /TID=Mm.38901.1 /TIER=Stack /STK=44 /UG=Mm.38901 /LL=56473 /UG_GENE=Fads2 /UG_TITLE=fatty acid desaturase 2 /FL=gb:NM_019699.1 gb:AF126798.1	139.65	64.5	143.1	136.2	60.4	68.6	2.16512
1436475_at	gb:AI527205 /DB_XREF=gi:4441340 /DB_XREF=uj50d07.x1 /CLONE=IMAGE:1923373 /FEA=EST /CNT=9 /TID=Mm.33732.1 /TIER=Stack /STK=9 /UG=Mm.33732 /UG_TITLE=ESTs	185.1	85.6	182.6	187.6	95.2	76	2.16238
1425896_a_at	gb:AF007248.1 /DB_XREF=gi:3688647 /GEN=Fbn1 /FEA=FLmRNA /CNT=2 /TID=Mm.735.2 /TIER=FL /STK=1 /UG=Mm.735 /LL=14118 /DEF=Mus musculus mutant fibrillin-1 (Fbn1) mRNA, complete cds. /PROD=mutant fibrillin-1 /FL=gb:AF007248.1	1059.65	490.1	1010.9	1108.4	476.7	503.5	2.16211
1457827_at	gb:BB084936 /DB_XREF=gi:16260814 /DB_XREF=BB084936 /CLONE=9330196J05 /FEA=EST /CNT=8 /TID=Mm.119116.1 /TIER=ConsEnd /STK=3 /UG=Mm.119116 /UG_TITLE=ESTs, Weakly similar to ARSB RAT ARYLSULFATASE B (R.norvegicus)	18.1	8.4	18.9	17.3	8.3	8.5	2.15476
1416514_a_at	gb:NM_007984.1 /DB_XREF=gi:6679744 /GEN=Fscn1 /FEA=FLmRNA /CNT=205 /TID=Mm.13194.1 /TIER=FL+Stack /STK=84 /UG=Mm.13194 /LL=14086 /DEF=Mus musculus fascin homolog 1 (actin bundling protein, Strongylocentrotus purpuratus) (Fscn1), mRNA. /PROD=fascin homolog 1 (actin bundling protein,Strongylocentrotus purpuratus) /FL=gb:NM_007984.1 gb:L33726.1	2147.75	998.35	2154.7	2140.8	1007.2	989.5	2.1513
1429371_at	gb:AK013166.1 /DB_XREF=gi:12850357 /FEA=mRNA /CNT=54 /TID=Mm.17448.1 /TIER=Stack /STK=29 /UG=Mm.17448 /LL=67607 /UG_GENE=2810426N06Rik /UG_TITLE=RIKEN cDNA 2810426N06 gene /DEF=Mus musculus 10, 11 days embryo whole body cDNA, RIKEN full-length enriched library, clone:2810426N06:Zinc finger, C2H2 type containing protein, full insert sequence.	87.4	40.7	87.9	86.9	42.2	39.2	2.14742
1439078_at	gb:BB037068 /DB_XREF=gi:15403720 /DB_XREF=BB037068 /CLONE=5930422O20 /FEA=EST /CNT=19 /TID=Mm.132583.1 /TIER=Stack /STK=8 /UG=Mm.132583 /UG_TITLE=ESTs, Moderately similar to KHL1_MOUSE Kelch-like protein 1 (M.musculus)	213.5	99.5	219	208	92	107	2.14573
1435483_x_at	gb:AI662800 /DB_XREF=gi:4766383 /DB_XREF=vb25a07.x1 /CLONE=IMAGE:749940 /FEA=EST /CNT=19 /TID=Mm.17875.2 /TIER=Stack /STK=16 /UG=Mm.17875 /LL=69906 /UG_GENE=2610043O12Rik /UG_TITLE=RIKEN cDNA 2610043O12 gene	84.1	39.2	87	81.2	41.5	36.9	2.14541
1441930_x_at	gb:BB089991 /DB_XREF=gi:8673238 /DB_XREF=BB089991 /CLONE=9430024J06 /FEA=EST /CNT=4 /TID=Mm.166455.1 /TIER=ConsEnd /STK=4 /UG=Mm.166455 /UG_TITLE=ESTs	654.55	305.1	652.8	656.3	290.7	319.5	2.14536
1421733_a_at	gb:NM_013837.1 /DB_XREF=gi:7305590 /GEN=Tpst1 /FEA=FLmRNA /CNT=2 /TID=Mm.16084.1 /TIER=FL /STK=2 /UG=Mm.16084 /LL=22021 /DEF=Mus musculus protein-tyrosine sulfotransferase 1 (Tpst1), mRNA. /PROD=protein-tyrosine sulfotransferase 1 /FL=gb:AF038008.1 gb:NM_013837.1	894.2	418	864.6	923.8	449.3	386.7	2.13923
1416186_at	gb:NM_026383.1 /DB_XREF=gi:13385875 /GEN=0610011E17Rik /FEA=FLmRNA /CNT=248 /TID=Mm.29159.1 /TIER=FL+Stack /STK=116 /UG=Mm.29159 /LL=67799 /DEF=Mus musculus RIKEN cDNA 0610011E17 gene (0610011E17Rik), mRNA. /PROD=RIKEN cDNA 0610011E17 /FL=gb:NM_026383.1 gb:BC006598.1	813.55	380.35	786.8	840.3	378.8	381.9	2.13895
1416029_at	gb:NM_013692.1 /DB_XREF=gi:7305570 /GEN=Tieg /FEA=FLmRNA /CNT=184 /TID=Mm.4292.1 /TIER=FL+Stack /STK=141 /UG=Mm.4292 /LL=21847 /DEF=Mus musculus TGFB inducible early growth response (Tieg), mRNA. /PROD=TGFB inducible early growth response /FL=gb:AF064088.1 gb:BC003316.1 gb:NM_013692.1 gb:AF049879.1	539.85	252.65	566.2	513.5	263.2	242.1	2.13675
1419370_a_at	gb:BB436326 /DB_XREF=gi:16424387 /DB_XREF=BB436326 /CLONE=C820018D21 /FEA=FLmRNA /CNT=93 /TID=Mm.96671.1 /TIER=ConsEnd /STK=1 /UG=Mm.96671 /LL=67532 /UG_GENE=Mfap1 /UG_TITLE=microfibrillar-associated protein 1 /FL=gb:BC005728.1 gb:NM_026220.1	697.85	326.75	700.9	694.8	314.4	339.1	2.13573
1426951_at	gb:AV227314 /DB_XREF=gi:16385433 /DB_XREF=AV227314 /CLONE=4222402K14 /FEA=mRNA /CNT=125 /TID=Mm.19271.1 /TIER=Stack /STK=27 /UG=Mm.19271 /LL=50766 /UG_GENE=Crim1 /UG_TITLE=cysteine-rich motor neuron 1	779.05	365.6	768.8	789.3	395.7	335.5	2.13088
1419905_s_at	gb:AV026552 /DB_XREF=gi:4803544 /DB_XREF=AV026552 /CLONE=1210002B12 /FEA=EST /CNT=1 /TID=Mm.199536.1 /TIER=ConsEnd /STK=1 /UG=Mm.199536 /LL=102266 /UG_GENE=AV026552 /UG_TITLE=expressed sequence AV026552	444.65	209.05	461.3	428	219.1	199	2.127
1435155_at	gb:BI455486 /DB_XREF=gi:15246142 /DB_XREF=603171173F1 /CLONE=IMAGE:5250354 /FEA=EST /CNT=43 /TID=Mm.87634.1 /TIER=Stack /STK=19 /UG=Mm.87634 /LL=99689 /UG_GENE=AI647528 /UG_TITLE=expressed sequence AI647528	56.1	26.4	58.1	54.1	24.6	28.2	2.125
1454736_at	gb:BM119297 /DB_XREF=gi:17087323 /DB_XREF=L0923E08-3 /CLONE=L0923E08 /FEA=EST /CNT=82 /TID=Mm.3036.1 /TIER=Stack /STK=57 /UG=Mm.3036 /LL=103314 /UG_GENE=AI874685 /UG_TITLE=expressed sequence AI874685	155.1	73.05	156.7	153.5	70.5	75.6	2.1232
1418090_at	gb:NM_032398.1 /DB_XREF=gi:14161697 /GEN=Plvap /FEA=FLmRNA /CNT=70 /TID=Mm.34112.1 /TIER=FL+Stack /STK=30 /UG=Mm.34112 /LL=84094 /DEF=Mus musculus plasmalemma vesicle associated protein (Plvap), mRNA. /PROD=plasmalemma vesicle associated protein /FL=gb:BC013517.1 gb:AF348403.1 gb:NM_032398.1 gb:AF369900.1	553	260.55	564.6	541.4	273.2	247.9	2.12243
1415806_at	gb:NM_008872.1 /DB_XREF=gi:6679374 /GEN=Plat /FEA=FLmRNA /CNT=301 /TID=Mm.154660.1 /TIER=FL+Stack /STK=249 /UG=Mm.154660 /LL=18791 /DEF=Mus musculus plasminogen activator, tissue (Plat), mRNA. /PROD=plasminogen activator, tissue /FL=gb:BC011256.1 gb:NM_008872.1 gb:J03520.1	1146.65	542.3	1145.1	1148.2	537.4	547.2	2.11442
1420928_at	gb:BG075800 /DB_XREF=gi:12558369 /DB_XREF=H3152A02-3 /CLONE=H3152A02 /FEA=FLmRNA /CNT=96 /TID=Mm.149029.1 /TIER=Stack /STK=42 /UG=Mm.149029 /LL=20440 /UG_GENE=Siat1 /UG_TITLE=sialyltransferase 1 (beta-galactoside alpha-2,6-sialyltransferase) /FL=gb:NM_009175.1 gb:D16106.1	490.95	232.2	481.3	500.6	234.4	230	2.11434
1433988_s_at	gb:BG075755 /DB_XREF=gi:12558324 /DB_XREF=H3151C07-3 /CLONE=H3151C07 /FEA=EST /CNT=53 /TID=Mm.40303.1 /TIER=Stack /STK=48 /UG=Mm.40303 /LL=102153 /UG_GENE=AI836570 /UG_TITLE=expressed sequence AI836570	200.05	94.65	207.2	192.9	88.9	100.4	2.11358
1424155_at	gb:BC002148.1 /DB_XREF=gi:12805356 /FEA=FLmRNA /CNT=59 /TID=Mm.582.2 /TIER=FL+Stack /STK=49 /UG=Mm.582 /LL=11770 /UG_GENE=Fabp4 /DEF=Mus musculus, clone MGC:7265 IMAGE:3484864, mRNA, complete cds. /PROD=Unknown (protein for MGC:7265) /FL=gb:BC002148.1	403.4	190.9	408.3	398.5	209.1	172.7	2.11315
1438948_x_at	gb:AV101079 /DB_XREF=gi:5248627 /DB_XREF=AV101079 /CLONE=2410071K12 /FEA=EST /CNT=9 /TID=Mm.1508.3 /TIER=Stack /STK=9 /UG=Mm.1508 /LL=12257 /UG_GENE=Bzrp /UG_TITLE=benzodiazepine receptor, peripheral	1096.7	519.1	1137.9	1055.5	534.9	503.3	2.1127
1431789_s_at	gb:AK014065.1 /DB_XREF=gi:12851706 /FEA=mRNA /CNT=2 /TID=Mm.195656.1 /TIER=ConsEnd /STK=0 /UG=Mm.195656 /LL=73130 /UG_GENE=3110020O18Rik /UG_TITLE=RIKEN cDNA 3110020O18 gene /DEF=Mus musculus 13 days embryo head cDNA, RIKEN full-length enriched library, clone:3110020O18:similar to SIGNAL TRANSDUCTION PROTEIN 2 LIGAND PRECURSOR (PUTATIVE T1ST2 RECEPTOR BINDING PROTEIN) (FRAGMENT), full insert sequ…	753.8	357.05	767.8	739.8	353.9	360.2	2.11119
1457267_at	gb:BB667685 /DB_XREF=gi:16399134 /DB_XREF=BB667685 /CLONE=C730032J20 /FEA=EST /CNT=12 /TID=Mm.71716.1 /TIER=ConsEnd /STK=4 /UG=Mm.71716 /UG_TITLE=ESTs	148.95	70.75	144.8	153.1	71	70.5	2.1053
1431023_at	gb:BG297856 /DB_XREF=gi:13061926 /DB_XREF=602396025F1 /CLONE=IMAGE:4507662 /FEA=mRNA /CNT=26 /TID=Mm.31500.1 /TIER=ConsEnd /STK=0 /UG=Mm.31500 /LL=77643 /UG_GENE=C030046E11Rik /UG_TITLE=RIKEN cDNA C030046E11 gene	46.75	22.25	48.2	45.3	22.6	21.9	2.10112
1426690_a_at	gb:AI326423 /DB_XREF=gi:4060852 /DB_XREF=mm45e05.x1 /CLONE=IMAGE:524480 /FEA=mRNA /CNT=294 /TID=Mm.214958.1 /TIER=Stack /STK=113 /UG=Mm.214958 /LL=20787 /UG_GENE=Srebf1 /UG_TITLE=sterol regulatory element binding factor 1	1441.65	686.15	1411.5	1471.8	707.2	665.1	2.10107
1442027_at	gb:BB223743 /DB_XREF=gi:16353817 /DB_XREF=BB223743 /CLONE=A530083I02 /FEA=EST /CNT=10 /TID=Mm.77731.1 /TIER=ConsEnd /STK=3 /UG=Mm.77731 /UG_TITLE=ESTs, Weakly similar to FAN MOUSE PROTEIN FAN (M.musculus)	952.15	453.5	983.7	920.6	478.1	428.9	2.09956
1448113_at	gb:BC010581.1 /DB_XREF=gi:14714856 /FEA=FLmRNA /CNT=370 /TID=Mm.28479.1 /TIER=FL+Stack /STK=204 /UG=Mm.28479 /LL=16765 /UG_GENE=Lag /DEF=Mus musculus, leukemia-associated gene, clone MGC:6962 IMAGE:3154091, mRNA, complete cds. /PROD=leukemia-associated gene /FL=gb:BC010581.1 gb:AB064953.1 gb:NM_019641.1	91.55	43.75	94.5	88.6	43.8	43.7	2.09257
1433741_at	gb:BB256012 /DB_XREF=gi:15410714 /DB_XREF=BB256012 /CLONE=A730071F12 /FEA=EST /CNT=74 /TID=Mm.97734.2 /TIER=Stack /STK=65 /UG=Mm.97734 /LL=12494 /UG_GENE=Cd38 /UG_TITLE=CD38 antigen	911.95	437.2	933.4	890.5	455.5	418.9	2.08589
1457996_at	gb:BB471687 /DB_XREF=gi:16427955 /DB_XREF=BB471687 /CLONE=D230040E02 /FEA=EST /CNT=5 /TID=Mm.187358.1 /TIER=ConsEnd /STK=3 /UG=Mm.187358 /UG_TITLE=ESTs	21.25	10.2	20.5	22	9.6	10.8	2.08333
1437288_at	gb:BF299912 /DB_XREF=gi:11246435 /DB_XREF=602030551F1 /CLONE=IMAGE:4165621 /FEA=EST /CNT=217 /TID=Mm.24703.1 /TIER=Stack /STK=20 /UG=Mm.24703 /LL=99981 /UG_GENE=AA408880 /UG_TITLE=expressed sequence AA408880	866.3	416.65	902.7	829.9	423.3	410	2.0792
1452661_at	gb:AK011596.1 /DB_XREF=gi:12847824 /FEA=mRNA /CNT=206 /TID=Mm.28683.1 /TIER=Stack /STK=122 /UG=Mm.28683 /LL=76361 /UG_GENE=2610028K12Rik /UG_TITLE=RIKEN cDNA 2610028K12 gene /DEF=Mus musculus 10 days embryo whole body cDNA, RIKEN full-length enriched library, clone:2610028K12:unclassifiable transcript, full insert sequence.	3153.45	1520.7	3207.6	3099.3	1409.4	1632	2.07368
1417869_s_at	gb:NM_022325.1 /DB_XREF=gi:11968165 /GEN=Ctsz /FEA=FLmRNA /CNT=144 /TID=Mm.156919.1 /TIER=FL+Stack /STK=34 /UG=Mm.156919 /LL=64138 /DEF=Mus musculus cathepsin Z (Ctsz), mRNA. /PROD=cathepsin Z /FL=gb:AF197479.1 gb:AF136277.1 gb:NM_022325.1	895.5	432.4	935.8	855.2	430.9	433.9	2.071
1429464_at	gb:BB612385 /DB_XREF=gi:16453369 /DB_XREF=BB612385 /CLONE=4632404I20 /FEA=mRNA /CNT=37 /TID=Mm.48638.1 /TIER=ConsEnd /STK=0 /UG=Mm.48638 /LL=66516 /UG_GENE=2310008I11Rik /UG_TITLE=RIKEN cDNA 2310008I11 gene	525.9	254.05	502	549.8	246.8	261.3	2.07007
1455570_x_at	gb:BB833102 /DB_XREF=gi:17011345 /DB_XREF=BB833102 /CLONE=G930025A10 /FEA=EST /CNT=11 /TID=Mm.22171.2 /TIER=Stack /STK=11 /UG=Mm.22171 /LL=71994 /UG_GENE=Cnn3 /UG_TITLE=calponin 3, acidic	1683.05	814.5	1768.2	1597.9	814.7	814.3	2.06636
1428738_a_at	gb:BG072279 /DB_XREF=gi:12554848 /DB_XREF=H3108G07-3 /CLONE=H3108G07 /FEA=mRNA /CNT=113 /TID=Mm.154012.1 /TIER=Stack /STK=23 /UG=Mm.154012 /LL=66039 /UG_GENE=0610008K04Rik /UG_TITLE=RIKEN cDNA 0610008K04 gene	612.3	296.45	626.7	597.9	315.6	277.3	2.06544
1460187_at	gb:BI658627 /DB_XREF=gi:15572863 /DB_XREF=603284376F1 /CLONE=IMAGE:5328450 /FEA=FLmRNA /CNT=135 /TID=Mm.3171.1 /TIER=ConsEnd /STK=0 /UG=Mm.3171 /LL=20377 /UG_GENE=Sfrp1 /UG_TITLE=secreted frizzled-related sequence protein 1 /FL=gb:NM_013834.1 gb:U88566.1 gb:BC024495.1	345.65	167.7	348.6	342.7	177.5	157.9	2.06112
1456741_s_at	gb:BB348674 /DB_XREF=gi:9060502 /DB_XREF=BB348674 /CLONE=B930071L07 /FEA=EST /CNT=8 /TID=Mm.15571.8 /TIER=Stack /STK=8 /UG=Mm.15571 /LL=11820 /UG_GENE=App /UG_TITLE=amyloid beta (A4) precursor protein	347.2	168.5	343.5	350.9	160	177	2.06053
1426642_at	gb:BC004724.1 /DB_XREF=gi:13435722 /FEA=mRNA /CNT=530 /TID=Mm.193099.1 /TIER=Stack /STK=239 /UG=Mm.193099 /LL=14268 /UG_GENE=Fn1 /DEF=Mus musculus, clone IMAGE:3582768, mRNA, partial cds. /PROD=Unknown (protein for IMAGE:3582768)	2094.4	1017.15	2037.1	2151.7	1046.7	987.6	2.05909
1458578_at	gb:BB373038 /DB_XREF=gi:16407137 /DB_XREF=BB373038 /CLONE=C130068G09 /FEA=EST /CNT=4 /TID=Mm.205131.1 /TIER=ConsEnd /STK=2 /UG=Mm.205131 /UG_TITLE=ESTs	60.6	29.45	63.2	58	27.7	31.2	2.05772
1426314_at	gb:BB770914 /DB_XREF=gi:16212972 /DB_XREF=BB770914 /CLONE=G370118I06 /FEA=FLmRNA /CNT=115 /TID=Mm.2377.2 /TIER=Stack /STK=49 /UG=Mm.2377 /LL=13618 /UG_GENE=Ednrb /UG_TITLE=endothelin receptor type B /FL=gb:BC026553.1	274.9	133.75	283	266.8	129.7	137.8	2.05533
1424672_at	gb:BC020141.1 /DB_XREF=gi:18043692 /FEA=FLmRNA /CNT=44 /TID=Mm.142349.1 /TIER=FL+Stack /STK=20 /UG=Mm.142349 /DEF=Mus musculus, clone MGC:28386 IMAGE:4022096, mRNA, complete cds. /PROD=Unknown (protein for MGC:28386) /FL=gb:BC020141.1	614.9	299.45	638.2	591.6	284.1	314.8	2.05343
1438404_at	gb:BB125272 /DB_XREF=gi:16262171 /DB_XREF=BB125272 /CLONE=9630004D18 /FEA=EST /CNT=69 /TID=Mm.45777.1 /TIER=Stack /STK=10 /UG=Mm.45777 /LL=104782 /UG_GENE=AI316797 /UG_TITLE=expressed sequence AI316797	575.75	280.55	573.5	578	270.2	290.9	2.05222
1441584_at	gb:BB555654 /DB_XREF=gi:16448590 /DB_XREF=BB555654 /CLONE=E330020G21 /FEA=EST /CNT=4 /TID=Mm.170425.1 /TIER=ConsEnd /STK=4 /UG=Mm.170425 /UG_TITLE=ESTs	137.95	67.25	141.4	134.5	62.7	71.8	2.0513
1437422_at	gb:AV375653 /DB_XREF=gi:16397997 /DB_XREF=AV375653 /CLONE=9130201M22 /FEA=EST /CNT=22 /TID=Mm.54181.1 /TIER=Stack /STK=18 /UG=Mm.54181 /UG_TITLE=ESTs	119.65	58.35	122.7	116.6	59.8	56.9	2.05056
1439649_at	gb:AV282351 /DB_XREF=gi:16391626 /DB_XREF=AV282351 /CLONE=4933429I20 /FEA=EST /CNT=9 /TID=Mm.133092.1 /TIER=ConsEnd /STK=7 /UG=Mm.133092 /UG_TITLE=ESTs, Weakly similar to ODCI_MOUSE Ornithine decarboxylase antizyme inhibitor (M.musculus)	8.5	4.15	8.3	8.7	4.5	3.8	2.04819
1448239_at	gb:NM_010442.1 /DB_XREF=gi:6754211 /GEN=Hmox1 /FEA=FLmRNA /CNT=161 /TID=Mm.17980.1 /TIER=FL+Stack /STK=117 /UG=Mm.17980 /LL=15368 /DEF=Mus musculus heme oxygenase (decycling) 1 (Hmox1), mRNA. /PROD=heme oxygenase (decycling) 1 /FL=gb:BC010757.1 gb:NM_010442.1 gb:M33203.1	270.75	132.35	267	274.5	132	132.7	2.04571
1435400_at	gb:BF462791 /DB_XREF=gi:11531974 /DB_XREF=UI-M-CG0p-bnh-f-08-0-UI.s1 /CLONE=UI-M-CG0p-bnh-f-08-0-UI /FEA=EST /CNT=29 /TID=Mm.39474.1 /TIER=Stack /STK=17 /UG=Mm.39474 /UG_TITLE=ESTs	120.6	59.05	121.1	120.1	63.5	54.6	2.04234
1455160_at	gb:BM220421 /DB_XREF=gi:17780488 /DB_XREF=C0940E03-3 /CLONE=C0940E03 /FEA=EST /CNT=39 /TID=Mm.38166.1 /TIER=Stack /STK=22 /UG=Mm.38166 /LL=99733 /UG_GENE=AI848448 /UG_TITLE=expressed sequence AI848448	97.7	47.85	98.2	97.2	45.6	50.1	2.0418
1429488_at	gb:AK017682.1 /DB_XREF=gi:12857044 /FEA=mRNA /CNT=48 /TID=Mm.103500.1 /TIER=Stack /STK=18 /UG=Mm.103500 /LL=68268 /UG_GENE=9130404H11Rik /UG_TITLE=RIKEN cDNA 9130404H11 gene /DEF=Mus musculus 8 days embryo whole body cDNA, RIKEN full-length enriched library, clone:5730465I09:DHHC zinc finger domain containing protein, full insert sequence.	208.4	102.25	214.8	202	93.7	110.8	2.03814
1449265_at	gb:BC008152.1 /DB_XREF=gi:14198187 /FEA=FLmRNA /CNT=45 /TID=Mm.1051.1 /TIER=FL+Stack /STK=16 /UG=Mm.1051 /LL=12362 /UG_GENE=Casp1 /DEF=Mus musculus, caspase 1, clone MGC:6106 IMAGE:3583883, mRNA, complete cds. /PROD=caspase 1 /FL=gb:BC008152.1 gb:L28095.1 gb:NM_009807.1 gb:L03799.1	153.05	75.1	147.5	158.6	70.6	79.6	2.03795
1448894_at	gb:NM_008012.1 /DB_XREF=gi:6679790 /GEN=Fgfrp /FEA=FLmRNA /CNT=55 /TID=Mm.5378.1 /TIER=FL+Stack /STK=33 /UG=Mm.5378 /LL=14187 /DEF=Mus musculus fibroblast growth factor regulated protein (Fgfrp), mRNA. /PROD=fibroblast growth factor regulated protein /FL=gb:NM_008012.1 gb:BC005789.1 gb:U04204.1	600.85	295.3	575.5	626.2	300.3	290.3	2.03471
1455011_at	gb:BG089858 /DB_XREF=gi:12572421 /DB_XREF=mab84f06.x1 /CLONE=IMAGE:3977218 /FEA=EST /CNT=69 /TID=Mm.23344.1 /TIER=Stack /STK=29 /UG=Mm.23344 /LL=107040 /UG_GENE=AW324468 /UG_TITLE=expressed sequence AW324468	151.8	74.7	144.8	158.8	76.2	73.2	2.03213
1419552_at	gb:NM_025855.1 /DB_XREF=gi:13385337 /GEN=1700028A24Rik /FEA=FLmRNA /CNT=111 /TID=Mm.41728.1 /TIER=FL+Stack /STK=8 /UG=Mm.41728 /LL=66937 /DEF=Mus musculus RIKEN cDNA 1700028A24 gene (1700028A24Rik), mRNA. /PROD=RIKEN cDNA 1700028A24 /FL=gb:NM_025855.1	590.15	291.05	578.5	601.8	317	265.1	2.02766
1435701_at	gb:BM118858 /DB_XREF=gi:17086884 /DB_XREF=L0917B06-3 /CLONE=L0917B06 /FEA=EST /CNT=20 /TID=Mm.170971.1 /TIER=Stack /STK=14 /UG=Mm.170971 /UG_TITLE=ESTs	1762.15	870.25	1786	1738.3	891.2	849.3	2.02488
1439495_at	gb:BB476293 /DB_XREF=gi:16440147 /DB_XREF=BB476293 /CLONE=D330017J19 /FEA=EST /CNT=38 /TID=Mm.103598.1 /TIER=ConsEnd /STK=7 /UG=Mm.103598 /UG_TITLE=ESTs, Weakly similar to POL2 MOUSE RETROVIRUS-RELATED POL POLYPROTEIN (M.musculus)	166.05	82.05	169.7	162.4	80.5	83.6	2.02377
1435616_at	gb:BE686557 /DB_XREF=gi:10074181 /DB_XREF=uv98g09.x1 /CLONE=IMAGE:3415264 /FEA=EST /CNT=25 /TID=Mm.218261.1 /TIER=Stack /STK=15 /UG=Mm.218261 /UG_TITLE=ESTs, Weakly similar to cytochrome P450 3A13 (M.musculus)	394.2	194.95	398.8	389.6	188.1	201.8	2.02206
1456482_at	gb:AA414954 /DB_XREF=gi:2075142 /DB_XREF=vc50c06.r1 /CLONE=IMAGE:777994 /FEA=EST /CNT=37 /TID=Mm.94590.1 /TIER=Stack /STK=9 /UG=Mm.94590 /LL=18710 /UG_GENE=Pik3r3 /UG_TITLE=phosphatidylinositol 3 kinase, regulatory subunit, polypeptide 3 (p55)	482.6	238.7	499.5	465.7	223.6	253.8	2.02178
1426938_at	gb:BM205191 /DB_XREF=gi:17760267 /DB_XREF=C0280B07-3 /CLONE=C0280B07 /FEA=mRNA /CNT=53 /TID=Mm.103793.1 /TIER=Stack /STK=36 /UG=Mm.103793 /LL=18134 /UG_GENE=Nova1 /UG_TITLE=neuro-oncological ventral antigen 1	129	64.05	125.7	132.3	66.5	61.6	2.01405
1444336_at	gb:BM117404 /DB_XREF=gi:17080422 /DB_XREF=L0851B10-3 /CLONE=L0851B10 /FEA=EST /CNT=4 /TID=Mm.213376.1 /TIER=ConsEnd /STK=2 /UG=Mm.213376 /UG_TITLE=ESTs	16.8	8.35	17.3	16.3	8.7	8	2.01198
1439887_at	gb:BB364961 /DB_XREF=gi:16406297 /DB_XREF=BB364961 /CLONE=C130025B04 /FEA=EST /CNT=14 /TID=Mm.23549.1 /TIER=ConsEnd /STK=6 /UG=Mm.23549 /UG_TITLE=ESTs	131.5	65.5	133.8	129.2	63	68	2.00763
1419583_at	gb:NM_007625.1 /DB_XREF=gi:6680861 /GEN=Cbx4 /FEA=FLmRNA /CNT=22 /TID=Mm.8556.1 /TIER=FL+Stack /STK=8 /UG=Mm.8556 /LL=12418 /DEF=Mus musculus chromobox homolog 4 (Drosophila Pc class) (Cbx4), mRNA. /PROD=chromobox homolog 4 (Drosophila Pc class) /FL=gb:U63387.1 gb:NM_007625.1	843.3	420.2	832.1	854.5	427.3	413.1	2.0069
1449140_at	gb:BC005646.1 /DB_XREF=gi:13542905 /FEA=FLmRNA /CNT=157 /TID=Mm.30177.1 /TIER=FL+Stack /STK=21 /UG=Mm.30177 /LL=67191 /UG_GENE=2700047N05Rik /DEF=Mus musculus, RIKEN cDNA 2700047N05 gene, clone MGC:12088 IMAGE:3708975, mRNA, complete cds. /PROD=RIKEN cDNA 2700047N05 gene /FL=gb:NM_026023.1 gb:BC005646.1	187.4	93.45	184.2	190.6	93.2	93.7	2.00535
1450010_at	gb:NM_019657.1 /DB_XREF=gi:9789990 /GEN=Hsd17b12 /FEA=FLmRNA /CNT=272 /TID=Mm.22505.1 /TIER=FL /STK=2 /UG=Mm.22505 /LL=56348 /DEF=Mus musculus hydroxysteroid (17-beta) dehydrogenase 12 (Hsd17b12), mRNA. /PROD=hydroxysteroid (17-beta) dehydrogenase 12protein /FL=gb:AF064635.1 gb:NM_019657.1	1290.45	643.75	1293	1287.9	684.4	603.1	2.00458
1449396_at	gb:NM_009675.1 /DB_XREF=gi:6753065 /GEN=Aoc3 /FEA=FLmRNA /CNT=30 /TID=Mm.10734.1 /TIER=FL+Stack /STK=12 /UG=Mm.10734 /LL=11754 /DEF=Mus musculus amine oxidase, copper containing 3 (Aoc3), mRNA. /PROD=amine oxidase, copper containing 3 /FL=gb:AF115411.1 gb:AF054831.1 gb:NM_009675.1	614.05	306.45	624.3	603.8	316	296.9	2.00375
1416295_a_at	gb:L20048.1 /DB_XREF=gi:404067 /FEA=FLmRNA /CNT=137 /TID=Mm.2923.1 /TIER=FL+Stack /STK=101 /UG=Mm.2923 /LL=16186 /UG_GENE=Il2rg /DEF=Mouse interleukin 2 receptor gamma chain mRNA, complete cds. /PROD=interleukin 2 receptor gamma chain /FL=gb:D13821.1 gb:NM_013563.1 gb:L20048.1 gb:D13565.1 gb:BC014720.1	749.15	373.9	772.8	725.5	366.1	381.7	2.00361
1424737_at	gb:BC009165.1 /DB_XREF=gi:14919439 /FEA=FLmRNA /CNT=113 /TID=Mm.28585.2 /TIER=FL+Stack /STK=17 /UG=Mm.28585 /LL=21835 /UG_GENE=Thrsp /DEF=Mus musculus, Similar to thyroid hormone responsive SPOT14 homolog (Rattus), clone MGC:6563 IMAGE:2811774, mRNA, complete cds. /PROD=Similar to thyroid hormone responsive SPOT14homolog (Rattus) /FL=gb:BC009165.1	3407.65	1702.8	3302.8	3512.5	1805.9	1599.7	2.0012
1417883_at	gb:BC012707.1 /DB_XREF=gi:15215221 /FEA=FLmRNA /CNT=73 /TID=Mm.24118.1 /TIER=FL+Stack /STK=34 /UG=Mm.24118 /LL=14872 /UG_GENE=Gstt2 /DEF=Mus musculus, glutathione S-transferase, theta 2, clone MGC:13991 IMAGE:3994154, mRNA, complete cds. /PROD=glutathione S-transferase, theta 2 /FL=gb:NM_010361.1 gb:BC012707.1 gb:U48420.1	274.7	137.6	266	283.4	132.4	142.8	1.99637
1436891_at	gb:AW536567 /DB_XREF=gi:7178984 /DB_XREF=G0106A11-3 /CLONE=G0106A11 /FEA=EST /CNT=61 /TID=Mm.102507.1 /TIER=Stack /STK=38 /UG=Mm.102507 /LL=103202 /UG_GENE=AI327321 /UG_TITLE=expressed sequence AI327321	135.1	67.8	132.4	137.8	62.1	73.5	1.99263
1452126_at	gb:BB329288 /DB_XREF=gi:16403919 /DB_XREF=BB329288 /CLONE=B630006C04 /FEA=FLmRNA /CNT=70 /TID=Mm.30519.1 /TIER=Stack /STK=10 /UG=Mm.30519 /UG_TITLE=Mus musculus, Similar to zinc finger protein 347, clone MGC:18913 IMAGE:4242025, mRNA, complete cds /FL=gb:BC015291.1	161.4	81.05	162.5	160.3	82.3	79.8	1.99136
1421840_at	gb:BB305534 /DB_XREF=gi:15411280 /DB_XREF=BB305534 /CLONE=B230120E19 /FEA=FLmRNA /CNT=126 /TID=Mm.369.1 /TIER=Stack /STK=28 /UG=Mm.369 /LL=11303 /UG_GENE=Abca1 /UG_TITLE=ATP-binding cassette, sub-family A (ABC1), member 1 /FL=gb:NM_013454.1	3257.55	1637.3	3240.2	3274.9	1535.6	1739	1.98959
1416065_a_at	gb:NM_133971.1 /DB_XREF=gi:19527191 /GEN=AW549277 /FEA=FLmRNA /CNT=186 /TID=Mm.12459.1 /TIER=FL+Stack /STK=136 /UG=Mm.12459 /LL=102334 /DEF=Mus musculus expressed sequence AW549277 (AW549277), mRNA. /PROD=expressed sequence AW549277 /FL=gb:NM_133971.1 gb:BC002198.1	592.9	298.3	583.2	602.6	299	297.6	1.9876
1424156_at	gb:U27177.1 /DB_XREF=gi:1871224 /GEN=p107 /FEA=FLmRNA /CNT=73 /TID=Mm.2994.1 /TIER=FL+Stack /STK=49 /UG=Mm.2994 /LL=19650 /DEF=Mus musculus p107 (p107) mRNA, complete cds. /PROD=p107 /FL=gb:U27177.1	146.3	73.7	148.9	143.7	76.4	71	1.98507
1429436_at	gb:AK012731.1 /DB_XREF=gi:12849671 /FEA=mRNA /CNT=57 /TID=Mm.181345.1 /TIER=Stack /STK=22 /UG=Mm.181345 /LL=75419 /UG_GENE=2810012K09Rik /UG_TITLE=RIKEN cDNA 2810012K09 gene /DEF=Mus musculus 10, 11 days embryo whole body cDNA, RIKEN full-length enriched library, clone:2810012K09:unclassifiable transcript, full insert sequence.	241.4	121.65	239.3	243.5	111	132.3	1.98438
1436997_x_at	gb:BB248904 /DB_XREF=gi:8941650 /DB_XREF=BB248904 /CLONE=A730028P12 /FEA=EST /CNT=31 /TID=Mm.21446.3 /TIER=Stack /STK=31 /UG=Mm.21446 /LL=68890 /UG_GENE=1190008F14Rik /UG_TITLE=RIKEN cDNA 1190008F14 gene	3307.9	1667.85	3470.4	3145.4	1676.5	1659.2	1.98333
1438980_x_at	gb:BB027848 /DB_XREF=gi:8205780 /DB_XREF=BB027848 /CLONE=5330439E18 /FEA=EST /CNT=9 /TID=Mm.23844.2 /TIER=Stack /STK=9 /UG=Mm.23844 /UG_TITLE=Mus musculus, clone IMAGE:5124369, mRNA, partial cds	311.05	156.85	323.6	298.5	151.7	162	1.9831
1448318_at	gb:NM_007408.1 /DB_XREF=gi:6680649 /GEN=Adfp /FEA=FLmRNA /CNT=309 /TID=Mm.381.1 /TIER=FL+Stack /STK=92 /UG=Mm.381 /LL=11520 /DEF=Mus musculus adipose differentiation related protein (Adfp), mRNA. /PROD=adipose differentiation related protein /FL=gb:M93275.1 gb:NM_007408.1	4292.1	2169.2	4151.8	4432.4	2155.6	2182.8	1.97866
1435376_at	gb:BB770542 /DB_XREF=gi:16197081 /DB_XREF=BB770542 /CLONE=G370114E21 /FEA=EST /CNT=30 /TID=Mm.24075.1 /TIER=Stack /STK=17 /UG=Mm.24075 /UG_TITLE=ESTs	803.15	406.15	827.1	779.2	394.6	417.7	1.97747
1433575_at	gb:BG083485 /DB_XREF=gi:12566141 /DB_XREF=H3089F12-5 /CLONE=H3089F12 /FEA=EST /CNT=168 /TID=Mm.18789.2 /TIER=Stack /STK=88 /UG=Mm.18789 /LL=20677 /UG_GENE=Sox4 /UG_TITLE=SRY-box containing gene 4	2266	1146.2	2274.5	2257.5	1198	1094.4	1.97697
1440355_at	gb:BF454057 /DB_XREF=gi:11520153 /DB_XREF=maa56e10.x1 /CLONE=IMAGE:3820891 /FEA=EST /CNT=8 /TID=Mm.33018.1 /TIER=ConsEnd /STK=5 /UG=Mm.33018 /UG_TITLE=ESTs	447.05	226.25	451.2	442.9	232.1	220.4	1.97591
1416805_at	gb:NM_133187.1 /DB_XREF=gi:18875327 /GEN=1110032E23Rik /FEA=FLmRNA /CNT=89 /TID=Mm.33946.1 /TIER=FL+Stack /STK=69 /UG=Mm.33946 /LL=68659 /DEF=Mus musculus RIKEN cDNA 1110032E23 gene (1110032E23Rik), mRNA. /PROD=hypothetical basic protein I-19 /FL=gb:AF285091.1 gb:NM_133187.1	1025.8	519.9	982.3	1069.3	540	499.8	1.97307
1436521_at	gb:AI596194 /DB_XREF=gi:4605242 /DB_XREF=uk23b11.x1 /CLONE=IMAGE:1969821 /FEA=EST /CNT=23 /TID=Mm.36796.1 /TIER=Stack /STK=8 /UG=Mm.36796 /UG_TITLE=ESTs, Weakly similar to Y43F4B.7.p (Caenorhabditis elegans) (C.elegans)	1141.1	578.85	1136.5	1145.7	562.4	595.3	1.97132
1451591_a_at	gb:BC006797.1 /DB_XREF=gi:13905027 /FEA=FLmRNA /CNT=14 /TID=Mm.3374.2 /TIER=FL /STK=6 /UG=Mm.3374 /LL=13641 /UG_GENE=Efnb1 /DEF=Mus musculus, ephrin B1, clone MGC:11458 IMAGE:2648527, mRNA, complete cds. /PROD=ephrin B1 /FL=gb:BC006797.1	424.95	216.1	425.1	424.8	222.9	209.3	1.96645
1418895_at	gb:NM_018773.1 /DB_XREF=gi:9055323 /GEN=Scap2 /FEA=FLmRNA /CNT=68 /TID=Mm.10019.1 /TIER=FL+Stack /STK=16 /UG=Mm.10019 /LL=54353 /DEF=Mus musculus src family associated phosphoprotein 2 (Scap2), mRNA. /PROD=SKAP55 homologue /FL=gb:BC003711.1 gb:NM_018773.1 gb:AF051324.1 gb:AB014485.1	480.55	244.75	492.2	468.9	237	252.5	1.96343
1460208_at	gb:NM_007993.1 /DB_XREF=gi:6679758 /GEN=Fbn1 /FEA=FLmRNA /CNT=122 /TID=Mm.735.1 /TIER=FL+Stack /STK=43 /UG=Mm.735 /LL=14118 /DEF=Mus musculus fibrillin 1 (Fbn1), mRNA. /PROD=fibrillin 1 /FL=gb:L29454.1 gb:NM_007993.1 gb:U22493.1	2109.8	1075.4	2128.8	2090.8	1077.7	1073.1	1.96187
1452670_at	gb:AK007972.1 /DB_XREF=gi:12841866 /GEN=Trrp2 /FEA=mRNA /CNT=218 /TID=Mm.83615.6 /TIER=Stack /STK=104 /UG=Mm.83615 /LL=22064 /UG_TITLE=transient receptor protein 2 /DEF=Mus musculus 10 day old male pancreas cDNA, RIKEN full-length enriched library, clone:1810073I13:transient receptor protein 2, full insert sequence.	3069.35	1565.6	2932.4	3206.3	1541	1590.2	1.96049
1448188_at	gb:BC012697.1 /DB_XREF=gi:15215192 /FEA=FLmRNA /CNT=299 /TID=Mm.144413.1 /TIER=FL+Stack /STK=139 /UG=Mm.144413 /LL=22228 /UG_GENE=Ucp2 /DEF=Mus musculus, Similar to uncoupling protein 2, mitochondrial, clone MGC:13955 IMAGE:4205625, mRNA, complete cds. /PROD=Similar to uncoupling protein 2, mitochondrial /FL=gb:BC012967.1 gb:BC012697.1 gb:AF111999.1 gb:AF111998.1 gb:U69135.1 gb:NM_011671.1 gb:U94…	2132.7	1088.05	2088.4	2177	1049.9	1126.2	1.96011
1437200_at	gb:BM235711 /DB_XREF=gi:17870981 /DB_XREF=K0423E09-3 /CLONE=K0423E09 /FEA=EST /CNT=101 /TID=Mm.23928.1 /TIER=Stack /STK=22 /UG=Mm.23928 /UG_TITLE=ESTs, Weakly similar to T00039 hypothetical protein KIAA0290 (H.sapiens)	596.85	304.55	604.2	589.5	312.8	296.3	1.95978
1453008_at	gb:AK009004.1 /DB_XREF=gi:12843532 /FEA=mRNA /CNT=19 /TID=Mm.29227.1 /TIER=Stack /STK=13 /UG=Mm.29227 /LL=69539 /UG_GENE=2300002D11Rik /UG_TITLE=RIKEN cDNA 2300002D11 gene /DEF=Mus musculus adult male tongue cDNA, RIKEN full-length enriched library, clone:2300002D11:hypothetical protein, full insert sequence.	310.85	158.8	318.6	303.1	163.2	154.4	1.95749
1425039_at	gb:BC020152.1 /DB_XREF=gi:18044899 /FEA=FLmRNA /CNT=15 /TID=Mm.33169.1 /TIER=FL+Stack /STK=8 /UG=Mm.33169 /DEF=Mus musculus, Similar to integrin, beta-like 1 (with EGF-like repeat domains), clone MGC:28057 IMAGE:3708340, mRNA, complete cds. /PROD=Similar to integrin, beta-like 1 (with EGF-likerepeat domains) /FL=gb:BC020152.1	370.15	189.25	372.9	367.4	186.6	191.9	1.95588
1438396_at	gb:BB751120 /DB_XREF=gi:16155356 /DB_XREF=BB751120 /CLONE=G130204A16 /FEA=EST /CNT=88 /TID=Mm.23302.1 /TIER=Stack /STK=10 /UG=Mm.23302 /UG_TITLE=ESTs	184.9	94.6	185.8	184	92.4	96.8	1.95455
1422660_at	gb:AY052560.1 /DB_XREF=gi:15983756 /FEA=FLmRNA /CNT=289 /TID=Mm.2591.1 /TIER=FL+Stack /STK=20 /UG=Mm.2591 /LL=19652 /UG_GENE=Rbm3 /DEF=Mus musculus RNA-binding motif protein 3 mRNA, complete cds. /PROD=RNA-binding motif protein 3 /FL=gb:AB016424.1 gb:BC006580.1 gb:NM_016809.1 gb:AY052560.1	2446.3	1252.45	2391.4	2501.2	1219.5	1285.4	1.95321
1419153_at	gb:AK017673.1 /DB_XREF=gi:12857030 /FEA=FLmRNA /CNT=202 /TID=Mm.45765.1 /TIER=Stack /STK=65 /UG=Mm.45765 /LL=68026 /UG_GENE=2810417H13Rik /UG_TITLE=RIKEN cDNA 2810417H13 gene /DEF=Mus musculus 8 days embryo whole body cDNA, RIKEN full-length enriched library, clone:5730458E20:homolog to HYPOTHETICAL PROTEIN KIAA0101, full insert sequence. /FL=gb:NM_026515.1 gb:BC021413.1	180.15	92.25	186.8	173.5	89.1	95.4	1.95285
1451140_s_at	gb:BB756794 /DB_XREF=gi:16203121 /DB_XREF=BB756794 /CLONE=G270078K08 /FEA=FLmRNA /CNT=153 /TID=Mm.33649.1 /TIER=Stack /STK=29 /UG=Mm.33649 /UG_TITLE=Mus musculus, clone MGC:18882 IMAGE:4238045, mRNA, complete cds /FL=gb:BC015283.1	715.6	366.6	733.3	697.9	358.8	374.4	1.95199
1418058_at	gb:NM_133222.1 /DB_XREF=gi:18875377 /GEN=ETL1 /FEA=FLmRNA /CNT=65 /TID=Mm.27242.1 /TIER=FL+Stack /STK=31 /UG=Mm.27242 /LL=170757 /DEF=Mus musculus ETL1 (ETL1), mRNA. /PROD=ETL1 /FL=gb:BC017134.1 gb:AF385682.1 gb:NM_133222.1	2491.65	1276.75	2435.7	2547.6	1220.9	1332.6	1.95156
1450882_s_at	gb:AK010724.1 /DB_XREF=gi:12846372 /FEA=FLmRNA /CNT=115 /TID=Mm.1585.1 /TIER=Stack /STK=8 /UG=Mm.1585 /LL=83924 /UG_GENE=Tm7sf1 /UG_TITLE=transmembrane 7 superfamily member 1 /DEF=Mus musculus ES cells cDNA, RIKEN full-length enriched library, clone:2410076F06:DNA segment, Chr 13, Abbott 1 expressed, full insert sequence. /FL=gb:BC003212.1 gb:NM_031999.1 gb:AF154337.1	159.9	81.95	157	162.8	84.7	79.2	1.95119
1456251_x_at	gb:BB132602 /DB_XREF=gi:8786992 /DB_XREF=BB132602 /CLONE=9830001K12 /FEA=EST /CNT=13 /TID=Mm.1508.2 /TIER=Stack /STK=13 /UG=Mm.1508 /LL=12257 /UG_GENE=Bzrp /UG_TITLE=benzodiazepine receptor, peripheral	735.4	377.2	758	712.8	373.9	380.5	1.94963
1452159_at	gb:AJ310638.1 /DB_XREF=gi:18073662 /GEN=APMAP /FEA=mRNA /CNT=146 /TID=Mm.26599.1 /TIER=Stack /STK=93 /UG=Mm.26599 /LL=71881 /DEF=Mus musculus mRNA for integral plasma membrane protein. /PROD=integral plasma membrane protein	1258.15	645.35	1303.7	1212.6	607.4	683.3	1.94956
1449556_at	gb:NM_010398.1 /DB_XREF=gi:6754147 /GEN=H2-T23 /FEA=FLmRNA /CNT=69 /TID=Mm.35016.1 /TIER=FL /STK=7 /UG=Mm.35016 /LL=15040 /DEF=Mus musculus histocompatibility 2, T region locus 23 (H2-T23), mRNA. /PROD=histocompatibility 2, T region locus 23 /FL=gb:AF057279.1 gb:AF041855.1 gb:NM_010398.1 gb:AF082510.1 gb:L00606.1 gb:BC005648.1	1608.05	825.5	1608.2	1607.9	802.1	848.9	1.94797
1438454_at	gb:BB030030 /DB_XREF=gi:16258145 /DB_XREF=BB030030 /CLONE=5830450L11 /FEA=EST /CNT=14 /TID=Mm.179915.1 /TIER=Stack /STK=10 /UG=Mm.179915 /UG_TITLE=ESTs	162.35	83.5	163.5	161.2	77	90	1.94431
1422620_s_at	gb:NM_008903.1 /DB_XREF=gi:6679430 /GEN=Ppap2a /FEA=FLmRNA /CNT=104 /TID=Mm.2598.1 /TIER=FL+Stack /STK=25 /UG=Mm.2598 /LL=19012 /DEF=Mus musculus phosphatidic acid phosphatase 2a (Ppap2a), mRNA. /PROD=phosphatidic acid phosphatase 2a /FL=gb:NM_008903.1 gb:D84376.1	2293.7	1181.2	2331.6	2255.8	1099.3	1263.1	1.94184
1416811_s_at	gb:NM_007796.1 /DB_XREF=gi:6681076 /GEN=Ctla2a /FEA=FLmRNA /CNT=119 /TID=Mm.30144.1 /TIER=FL+Stack /STK=68 /UG=Mm.30144 /LL=13024 /DEF=Mus musculus cytotoxic T lymphocyte-associated protein 2 alpha (Ctla2a), mRNA. /PROD=cytotoxic T lymphocyte-associated protein 2alpha /FL=gb:NM_007796.1 gb:AY034577.1	1602.7	825.45	1588.9	1616.5	775.8	875.1	1.94161
1417540_at	gb:NM_007920.1 /DB_XREF=gi:6679626 /GEN=Elf1 /FEA=FLmRNA /CNT=87 /TID=Mm.24876.1 /TIER=FL+Stack /STK=42 /UG=Mm.24876 /LL=13709 /DEF=Mus musculus E74-like factor 1 (Elf1), mRNA. /PROD=E74-like factor 1 /FL=gb:NM_007920.1 gb:U19617.1	231.95	119.7	230.8	233.1	110.4	129	1.93776
1425149_a_at	gb:BC006578.1 /DB_XREF=gi:13879221 /FEA=FLmRNA /CNT=22 /TID=Mm.30709.2 /TIER=FL /STK=5 /UG=Mm.30709 /LL=67466 /UG_GENE=Pdcl /DEF=Mus musculus, RIKEN cDNA 1200011E13 gene, clone MGC:6407 IMAGE:3586612, mRNA, complete cds. /PROD=RIKEN cDNA 1200011E13 gene /FL=gb:BC006578.1	630.6	326.1	641	620.2	326.8	325.4	1.93376
1455219_at	gb:BQ033747 /DB_XREF=gi:19769026 /DB_XREF=UI-1-CF0-amu-h-01-0-UI.s1 /CLONE=UI-1-CF0-amu-h-01-0-UI /FEA=EST /CNT=25 /TID=Mm.39747.1 /TIER=Stack /STK=20 /UG=Mm.39747 /LL=68681 /UG_GENE=1110030E23Rik /UG_TITLE=RIKEN cDNA 1110030E23 gene	49.35	25.55	51.6	47.1	24.8	26.3	1.93151
1443500_at	gb:BB098429 /DB_XREF=gi:16261263 /DB_XREF=BB098429 /CLONE=9430063N23 /FEA=EST /CNT=3 /TID=Mm.117725.1 /TIER=ConsEnd /STK=3 /UG=Mm.117725 /UG_TITLE=ESTs	109.55	56.75	114	105.1	57.3	56.2	1.9304
1428261_at	gb:AK009756.1 /DB_XREF=gi:12844744 /FEA=mRNA /CNT=77 /TID=Mm.51260.1 /TIER=Stack /STK=65 /UG=Mm.51260 /LL=76457 /UG_GENE=2310042L06Rik /UG_TITLE=RIKEN cDNA 2310042L06 gene /DEF=Mus musculus adult male tongue cDNA, RIKEN full-length enriched library, clone:2310042L06:unclassifiable transcript, full insert sequence.	150.5	78	156.7	144.3	74.3	81.7	1.92949
1424768_at	gb:BC019435.1 /DB_XREF=gi:18043855 /FEA=FLmRNA /CNT=234 /TID=Mm.130433.1 /TIER=FL+Stack /STK=16 /UG=Mm.130433 /DEF=Mus musculus, Similar to Caldesmon 1, clone MGC:30319 IMAGE:5148205, mRNA, complete cds. /PROD=Similar to Caldesmon 1 /FL=gb:BC019435.1	720.55	373.65	740.8	700.3	358.5	388.8	1.92841
1416591_at	gb:AF327929.1 /DB_XREF=gi:12963386 /FEA=FLmRNA /CNT=193 /TID=Mm.28941.1 /TIER=FL+Stack /STK=79 /UG=Mm.28941 /LL=19376 /UG_GENE=Rab34 /DEF=Mus musculus small GTPase Rah mRNA, complete cds. /PROD=small GTPase Rah /FL=gb:AF322068.1 gb:NM_033475.1 gb:AF327929.1	644.25	334.4	631.6	656.9	325.7	343.1	1.92658
1415897_a_at	gb:BC009155.1 /DB_XREF=gi:14318724 /FEA=FLmRNA /CNT=448 /TID=Mm.14796.1 /TIER=FL+Stack /STK=177 /UG=Mm.14796 /LL=56615 /UG_GENE=Mgst1 /DEF=Mus musculus, RIKEN cDNA 1500002K10 gene, clone MGC:6549 IMAGE:2655738, mRNA, complete cds. /PROD=RIKEN cDNA 1500002K10 gene /FL=gb:NM_019946.1 gb:BC009155.1 gb:AF159050.1	6297.65	3270.05	6371.4	6223.9	3235.5	3304.6	1.92586
1437862_at	gb:AI159652 /DB_XREF=gi:3692834 /DB_XREF=ue98b05.x1 /CLONE=IMAGE:1499121 /FEA=EST /CNT=35 /TID=Mm.34069.1 /TIER=Stack /STK=13 /UG=Mm.34069 /LL=104761 /UG_GENE=AI159652 /UG_TITLE=expressed sequence AI159652	95.25	49.55	96.2	94.3	52.6	46.5	1.9223
1418792_at	gb:NM_019535.1 /DB_XREF=gi:9507094 /GEN=Sh3d2a /FEA=FLmRNA /CNT=57 /TID=Mm.143603.1 /TIER=FL+Stack /STK=9 /UG=Mm.143603 /LL=20404 /DEF=Mus musculus SH3 domain protein 2A (Sh3d2a), mRNA. /PROD=SH3 domain protein 2A /FL=gb:NM_019535.1 gb:AF326562.1 gb:BC018385.1 gb:U58886.1 gb:AF326561.1	97.7	50.95	94.6	100.8	49.4	52.5	1.91757
1418295_s_at	gb:BC003717.1 /DB_XREF=gi:13277613 /FEA=FLmRNA /CNT=58 /TID=Mm.22633.1 /TIER=FL+Stack /STK=26 /UG=Mm.22633 /LL=13350 /UG_GENE=Dgat1 /DEF=Mus musculus, diacylglycerol acyltransferase, clone MGC:5740 IMAGE:3486724, mRNA, complete cds. /PROD=diacylglycerol acyltransferase /FL=gb:AF078752.1 gb:BC003717.1 gb:NM_010046.1	939.5	490	937.4	941.6	535	445	1.91735
1449379_at	gb:NM_010612.1 /DB_XREF=gi:6754439 /GEN=Kdr /FEA=FLmRNA /CNT=53 /TID=Mm.285.1 /TIER=FL+Stack /STK=12 /UG=Mm.285 /LL=16542 /DEF=Mus musculus kinase insert domain protein receptor (Kdr), mRNA. /PROD=kinase insert domain protein receptor /FL=gb:BC020530.1 gb:NM_010612.1	1843.8	962.55	1811.8	1875.8	972	953.1	1.91554
1425814_a_at	gb:AF209905.1 /DB_XREF=gi:6644377 /FEA=FLmRNA /CNT=5 /TID=Mm.75467.2 /TIER=FL /STK=1 /UG=Mm.75467 /LL=54598 /UG_GENE=Calcrl /DEF=Mus musculus calcitonin receptor-like receptor mRNA, complete cds. /PROD=calcitonin receptor-like receptor /FL=gb:AF209905.1	507.8	265.1	505.5	510.1	268.4	261.8	1.9155
1437351_at	gb:BM114956 /DB_XREF=gi:17077974 /DB_XREF=L0813F01-3 /CLONE=L0813F01 /FEA=EST /CNT=41 /TID=Mm.39384.1 /TIER=Stack /STK=19 /UG=Mm.39384 /UG_TITLE=ESTs	86.55	45.2	85.1	88	43.1	47.3	1.91482
1424124_at	gb:BC026425.1 /DB_XREF=gi:20071714 /FEA=FLmRNA /CNT=65 /TID=Mm.27132.1 /TIER=FL+Stack /STK=52 /UG=Mm.27132 /LL=76763 /UG_GENE=2410013I23Rik /DEF=Mus musculus, Similar to RIKEN cDNA 2410013I23 gene, clone MGC:31317 IMAGE:4223175, mRNA, complete cds. /PROD=Similar to RIKEN cDNA 2410013I23 gene /FL=gb:BC026425.1	599.35	313.2	626.3	572.4	311.2	315.2	1.91363
1447817_at	gb:BB014767 /DB_XREF=gi:8137951 /DB_XREF=BB014767 /CLONE=4930484K13 /FEA=EST /CNT=2 /TID=Mm.168773.1 /TIER=ConsEnd /STK=2 /UG=Mm.168773 /UG_TITLE=ESTs	35.9	18.8	35.3	36.5	18.5	19.1	1.90957
1438715_at	gb:BG093811 /DB_XREF=gi:12576374 /DB_XREF=mab44e10.x1 /CLONE=IMAGE:3973338 /FEA=EST /CNT=19 /TID=Mm.44710.1 /TIER=Stack /STK=9 /UG=Mm.44710 /UG_TITLE=ESTs, Weakly similar to T25799 hypothetical protein F53F10.1 - Caenorhabditis elegans (C.elegans)	20.9	10.95	20.1	21.7	10.7	11.2	1.90868
1435485_at	gb:BE951647 /DB_XREF=gi:10591211 /DB_XREF=UI-M-CC0-ayd-b-07-0-UI.s1 /CLONE=UI-M-CC0-ayd-b-07-0-UI /FEA=EST /CNT=23 /TID=Mm.27797.1 /TIER=Stack /STK=16 /UG=Mm.27797 /UG_TITLE=ESTs, Weakly similar to T32814 hypothetical protein H17B01.4 - Caenorhabditis elegans (C.elegans)	187.45	98.25	193.3	181.6	92.3	104.2	1.90789
1424809_at	gb:BC024462.1 /DB_XREF=gi:19354470 /FEA=FLmRNA /CNT=34 /TID=Mm.23982.1 /TIER=FL+Stack /STK=15 /UG=Mm.23982 /DEF=Mus musculus, similar to Unknown (protein for IMAGE:3610257), clone MGC:37326 IMAGE:4975562, mRNA, complete cds. /PROD=similar to Unknown (protein for IMAGE:3610257) /FL=gb:BC024462.1	120.55	63.2	123.3	117.8	58.8	67.6	1.90744
1439807_at	gb:BB816169 /DB_XREF=gi:16988798 /DB_XREF=BB816169 /CLONE=G730034A16 /FEA=EST /CNT=12 /TID=Mm.41219.1 /TIER=ConsEnd /STK=6 /UG=Mm.41219 /UG_TITLE=ESTs	5.15	2.7	5.1	5.2	2.6	2.8	1.90741
1443358_at	gb:BB177090 /DB_XREF=gi:16269786 /DB_XREF=BB177090 /CLONE=A230065C20 /FEA=EST /CNT=3 /TID=Mm.210048.1 /TIER=ConsEnd /STK=3 /UG=Mm.210048 /UG_TITLE=ESTs	91.2	47.85	92	90.4	44.6	51.1	1.90596
1455820_x_at	gb:BB138434 /DB_XREF=gi:8793371 /DB_XREF=BB138434 /CLONE=9830147M16 /FEA=EST /CNT=55 /TID=Mm.4603.3 /TIER=Stack /STK=51 /UG=Mm.4603 /LL=20778 /UG_GENE=Srb1 /UG_TITLE=scavenger receptor class B1	584.3	306.7	567.2	601.4	298.3	315.1	1.90512
1417355_at	gb:AB003040.1 /DB_XREF=gi:18958238 /GEN=Peg3 /FEA=FLmRNA /CNT=138 /TID=Mm.7952.1 /TIER=FL+Stack /STK=47 /UG=Mm.7952 /LL=18616 /DEF=Mus musculus Peg3 mRNA for zinc finger protein, complete cds. /PROD=zinc finger protein /FL=gb:AB003040.1 gb:AF038939.1 gb:NM_008817.1	181.6	95.45	180.8	182.4	89.1	101.8	1.90257
1449016_at	gb:NM_011775.1 /DB_XREF=gi:6756080 /GEN=Zp2 /FEA=FLmRNA /CNT=31 /TID=Mm.6510.1 /TIER=FL+Stack /STK=27 /UG=Mm.6510 /LL=22787 /DEF=Mus musculus zona pellucida glycoprotein 2 (Zp2), mRNA. /PROD=zona pellucida glycoprotein 2 /FL=gb:NM_011775.1 gb:M34148.1	50.95	26.8	51.8	50.1	26.3	27.3	1.90112
1448380_at	gb:NM_011150.1 /DB_XREF=gi:6755143 /GEN=Ppicap /FEA=FLmRNA /CNT=229 /TID=Mm.3152.1 /TIER=FL+Stack /STK=83 /UG=Mm.3152 /LL=19039 /DEF=Mus musculus peptidylprolyl isomerase C-associated protein (Ppicap), mRNA. /PROD=peptidylprolyl isomerase C-associated protein /FL=gb:L16894.1 gb:NM_011150.1	1934.2	1017.45	1936.2	1932.2	958.2	1076.7	1.90103
1436771_x_at	gb:BB314208 /DB_XREF=gi:9014913 /DB_XREF=BB314208 /CLONE=B230345O04 /FEA=EST /CNT=59 /TID=Mm.24365.3 /TIER=Stack /STK=57 /UG=Mm.24365 /LL=66851 /UG_GENE=0610042A05Rik /UG_TITLE=RIKEN cDNA 0610042A05 gene	1318.95	696.45	1292.7	1345.2	681.7	711.2	1.89382
1416018_at	gb:BC013461.1 /DB_XREF=gi:15488631 /FEA=FLmRNA /CNT=217 /TID=Mm.38184.1 /TIER=FL+Stack /STK=144 /UG=Mm.38184 /LL=13486 /UG_GENE=Dr1 /DEF=Mus musculus, down-regulator of transcription 1, TBP-binding (negative cofactor 2), clone MGC:18680 IMAGE:4222118, mRNA, complete cds. /PROD=down-regulator of transcription 1, TBP-binding(negative cofactor 2) /FL=gb:BC013461.1 gb:NM_026106.1	540.55	285.65	533.8	547.3	276.1	295.2	1.89235
1448665_at	gb:NM_007868.1 /DB_XREF=gi:6681202 /GEN=Dmd /FEA=FLmRNA /CNT=84 /TID=Mm.742.1 /TIER=FL+Stack /STK=49 /UG=Mm.742 /LL=13405 /DEF=Mus musculus dystrophin, muscular dystrophy (Dmd), mRNA. /PROD=dystrophin, muscular dystrophy /FL=gb:NM_007868.1 gb:M68859.1	1067.2	564.15	1115.4	1019	561.7	566.6	1.8917
1459788_at	gb:BB115649 /DB_XREF=gi:8768217 /DB_XREF=BB115649 /CLONE=9530051G08 /FEA=EST /CNT=2 /TID=Mm.162126.1 /TIER=ConsEnd /STK=2 /UG=Mm.162126 /UG_TITLE=ESTs	142.8	75.5	138.7	146.9	71.2	79.8	1.89139
1436223_at	gb:BB504737 /DB_XREF=gi:16442745 /DB_XREF=BB504737 /CLONE=D630049N15 /FEA=EST /CNT=18 /TID=Mm.23268.1 /TIER=Stack /STK=10 /UG=Mm.23268 /UG_TITLE=ESTs	88.15	46.65	90.6	85.7	44.7	48.6	1.8896
1456603_at	gb:BG070087 /DB_XREF=gi:12552579 /DB_XREF=H3082F04-3 /CLONE=H3082F04 /FEA=EST /CNT=54 /TID=Mm.29116.1 /TIER=Stack /STK=8 /UG=Mm.29116 /UG_TITLE=ESTs	1150.65	610.5	1156.7	1144.6	573.6	647.4	1.88477
1426971_at	gb:AK004894.1 /DB_XREF=gi:12836423 /FEA=mRNA /CNT=70 /TID=Mm.1183.1 /TIER=Stack /STK=31 /UG=Mm.1183 /LL=74153 /UG_GENE=1300004C08Rik /UG_TITLE=RIKEN cDNA 1300004C08 gene /DEF=Mus musculus adult male liver cDNA, RIKEN full-length enriched library, clone:1300004C08:UBE1L (FRAGMENT), full insert sequence.	393.95	209.25	396.8	391.1	195.6	222.9	1.88268
1439241_x_at	gb:BB825787 /DB_XREF=gi:17004030 /DB_XREF=BB825787 /CLONE=G830039K08 /FEA=EST /CNT=9 /TID=Mm.86611.2 /TIER=Stack /STK=8 /UG=Mm.86611 /LL=57357 /UG_GENE=Srd5a2l /UG_TITLE=steroid 5 alpha-reductase 2-like	189.6	100.75	185.4	193.8	105.6	95.9	1.88189
1426593_a_at	gb:BB756840 /DB_XREF=gi:16203167 /DB_XREF=BB756840 /CLONE=G270079C04 /FEA=FLmRNA /CNT=112 /TID=Mm.90890.1 /TIER=ConsEnd /STK=1 /UG=Mm.90890 /LL=71999 /UG_GENE=1600016C16Rik /UG_TITLE=RIKEN cDNA 1600016C16 gene /FL=gb:BC018273.1	1836	976.3	1862.2	1809.8	984	968.6	1.88057
1448406_at	gb:BC010712.1 /DB_XREF=gi:14919446 /FEA=FLmRNA /CNT=173 /TID=Mm.44244.1 /TIER=FL /STK=6 /UG=Mm.44244 /LL=58521 /UG_GENE=ORF12 /DEF=Mus musculus, Similar to open reading frame 12, clone MGC:6836 IMAGE:2649456, mRNA, complete cds. /PROD=Similar to open reading frame 12 /FL=gb:BC010712.1 gb:NM_025613.1	516.45	274.7	524.3	508.6	264.7	284.7	1.88005
1417868_a_at	gb:NM_022325.1 /DB_XREF=gi:11968165 /GEN=Ctsz /FEA=FLmRNA /CNT=144 /TID=Mm.156919.1 /TIER=FL+Stack /STK=34 /UG=Mm.156919 /LL=64138 /DEF=Mus musculus cathepsin Z (Ctsz), mRNA. /PROD=cathepsin Z /FL=gb:AF197479.1 gb:AF136277.1 gb:NM_022325.1	2968.5	1580.95	2835.4	3101.6	1553.2	1608.7	1.87767
1439906_at	gb:BB184086 /DB_XREF=gi:16270309 /DB_XREF=BB184086 /CLONE=A330007G10 /FEA=EST /CNT=8 /TID=Mm.23555.1 /TIER=ConsEnd /STK=6 /UG=Mm.23555 /UG_TITLE=ESTs	247.6	131.9	250.2	245	129.4	134.4	1.87718
1420907_at	gb:BM201213 /DB_XREF=gi:17754879 /DB_XREF=C0221F03-3 /CLONE=C0221F03 /FEA=FLmRNA /CNT=188 /TID=Mm.218637.1 /TIER=Stack /STK=31 /UG=Mm.218637 /LL=12488 /UG_GENE=Cd2ap /UG_TITLE=CD2-associated protein /FL=gb:AF149092.1 gb:NM_009847.1 gb:AF077003.1	489.7	261.5	487.2	492.2	248	275	1.87266
1454757_s_at	gb:AW554405 /DB_XREF=gi:7199840 /DB_XREF=L0240D11-3 /CLONE=L0240D11 /FEA=EST /CNT=89 /TID=Mm.2121.2 /TIER=Stack /STK=53 /UG=Mm.2121 /LL=68627 /UG_GENE=1110013J02Rik /UG_TITLE=RIKEN cDNA 1110013J02 gene	2442	1305.3	2528	2356	1301	1309.6	1.87083
1425233_at	gb:BC019553.1 /DB_XREF=gi:18044138 /FEA=FLmRNA /CNT=8 /TID=Mm.58038.1 /TIER=FL /STK=4 /UG=Mm.58038 /DEF=Mus musculus, Similar to Solute carrier family 11 member 1 (natural resistance-associated macrophage protein 1), see also D9Arb3, clone MGC:28707 IMAGE:4456658, mRNA, complete cds. /PROD=Similar to Solute carrier family 11 member 1(natural resistance-associated macrophage protein 1), seealso D9…	493.2	263.7	491	495.4	263.8	263.6	1.87031
1451989_a_at	gb:BB311034 /DB_XREF=gi:16402667 /DB_XREF=BB311034 /CLONE=B230321B18 /FEA=FLmRNA /CNT=290 /TID=Mm.194045.1 /TIER=Stack /STK=161 /UG=Mm.194045 /UG_TITLE=Mus musculus, clone MGC:36474 IMAGE:5361238, mRNA, complete cds /FL=gb:BC025804.1 gb:BC027056.1	1426	763.85	1450.2	1401.8	769.6	758.1	1.86686
1456700_x_at	gb:BB100920 /DB_XREF=gi:8753488 /DB_XREF=BB100920 /CLONE=9430074M04 /FEA=EST /CNT=9 /TID=Mm.30059.7 /TIER=Stack /STK=8 /UG=Mm.30059 /LL=17118 /UG_GENE=Macs /UG_TITLE=myristoylated alanine rich protein kinase C substrate	835.8	447.85	825.2	846.4	464.7	431	1.86625
1426929_at	gb:BB748921 /DB_XREF=gi:16153157 /DB_XREF=BB748921 /CLONE=G030101L19 /FEA=mRNA /CNT=161 /TID=Mm.29205.1 /TIER=Stack /STK=23 /UG=Mm.29205 /LL=108013 /UG_GENE=Brunol4 /UG_TITLE=bruno-like 4, RNA binding protein (Drosophila)	102.9	55.2	98.4	107.4	55.8	54.6	1.86413
1447853_x_at	gb:BB040841 /DB_XREF=gi:8447227 /DB_XREF=BB040841 /CLONE=6030451P11 /FEA=EST /CNT=2 /TID=Mm.153975.3 /TIER=ConsEnd /STK=2 /UG=Mm.153975 /UG_TITLE=ESTs, Moderately similar to kinesin family member 13A; homolog of mouse KIF13A mannose-6-phosphate receptor transporter (Homo sapiens) (H.sapiens)	141.95	76.15	144.1	139.8	70.9	81.4	1.86408
1450035_a_at	gb:BG064340 /DB_XREF=gi:12546903 /DB_XREF=H3018D11-3 /CLONE=H3018D11 /FEA=FLmRNA /CNT=123 /TID=Mm.87658.1 /TIER=Stack /STK=42 /UG=Mm.87658 /LL=56194 /UG_GENE=Fnbp3 /UG_TITLE=formin binding protein 3 /FL=gb:AF135439.1 gb:NM_018785.1	472.05	253.7	465.8	478.3	238.8	268.6	1.86066
1433561_at	gb:BB109647 /DB_XREF=gi:16261627 /DB_XREF=BB109647 /CLONE=9530020C10 /FEA=EST /CNT=164 /TID=Mm.27151.1 /TIER=Stack /STK=91 /UG=Mm.27151 /UG_TITLE=ESTs, Highly similar to Y041_HUMAN HYPOTHETICAL PROTEIN KIAA0041 (H.sapiens)	707.05	380.05	711.8	702.3	411.4	348.7	1.86041
1444370_at	gb:BG065830 /DB_XREF=gi:12548393 /DB_XREF=H3035G03-3 /CLONE=H3035G03 /FEA=EST /CNT=4 /TID=Mm.173815.1 /TIER=ConsEnd /STK=2 /UG=Mm.173815 /LL=97691 /UG_GENE=C77058 /UG_TITLE=expressed sequence C77058	13.95	7.5	13.6	14.3	7	8	1.86
1449839_at	gb:BG070529 /DB_XREF=gi:12553098 /DB_XREF=H3088C12-3 /CLONE=H3088C12 /FEA=FLmRNA /CNT=56 /TID=Mm.34405.1 /TIER=Stack /STK=20 /UG=Mm.34405 /LL=12367 /UG_GENE=Casp3 /UG_TITLE=caspase 3, apoptosis related cysteine protease /FL=gb:U19522.1 gb:NM_009810.1 gb:U49929.1	175.5	94.7	179.8	171.2	91.3	98.1	1.85322
1434653_at	gb:AV026976 /DB_XREF=gi:15431480 /DB_XREF=AV026976 /CLONE=1300003N05 /FEA=EST /CNT=63 /TID=Mm.21613.1 /TIER=Stack /STK=27 /UG=Mm.21613 /LL=19229 /UG_GENE=Ptk2b /UG_TITLE=protein tyrosine kinase 2 beta	183.65	99.25	190.6	176.7	101	97.5	1.85038
1416267_at	gb:NM_019708.1 /DB_XREF=gi:9790206 /GEN=Scoc /FEA=FLmRNA /CNT=167 /TID=Mm.24763.1 /TIER=FL+Stack /STK=105 /UG=Mm.24763 /LL=56367 /DEF=Mus musculus short coiled coil protein (Scoc), mRNA. /PROD=short coiled coil protein /FL=gb:AF115778.1 gb:BC017629.1 gb:NM_019708.1	742.15	403.1	754.7	729.6	405.6	400.6	1.84111
1416808_at	gb:NM_010917.1 /DB_XREF=gi:6754853 /GEN=Nid1 /FEA=FLmRNA /CNT=287 /TID=Mm.4691.1 /TIER=FL+Stack /STK=68 /UG=Mm.4691 /LL=18073 /DEF=Mus musculus nidogen 1 (Nid1), mRNA. /PROD=nidogen /FL=gb:NM_010917.1	2832.2	1539.45	2897.2	2767.2	1471.5	1607.4	1.83975
1452740_at	gb:BQ176159 /DB_XREF=gi:20351651 /DB_XREF=UI-M-DJ2-bwg-c-04-0-UI.s1 /CLONE=UI-M-DJ2-bwg-c-04-0-UI /FEA=mRNA /CNT=167 /TID=Mm.29530.1 /TIER=Stack /STK=53 /UG=Mm.29530 /LL=77579 /UG_GENE=5730504C04Rik /UG_TITLE=RIKEN cDNA 5730504C04 gene	1337.4	727.35	1298.4	1376.4	692.2	762.5	1.83873
1418906_at	gb:BG067587 /DB_XREF=gi:12550156 /DB_XREF=H3056A07-3 /CLONE=H3056A07 /FEA=FLmRNA /CNT=68 /TID=Mm.29037.1 /TIER=Stack /STK=15 /UG=Mm.29037 /LL=26425 /UG_GENE=Nubp1 /UG_TITLE=nucleotide binding protein 1 /FL=gb:NM_011955.1 gb:AF114170.1	79.45	43.25	82.5	76.4	41.5	45	1.83699
1438118_x_at	gb:AV147875 /DB_XREF=gi:5352008 /DB_XREF=AV147875 /CLONE=2810468P17 /FEA=EST /CNT=13 /TID=Mm.7.4 /TIER=Stack /STK=12 /UG=Mm.7 /LL=22352 /UG_GENE=Vim /UG_TITLE=vimentin	8320.9	4533.8	8575.8	8066	4526.1	4541.5	1.8353
1428861_at	gb:AK019472.1 /DB_XREF=gi:12859698 /FEA=mRNA /CNT=49 /TID=Mm.28383.1 /TIER=Stack /STK=19 /UG=Mm.28383 /LL=78749 /UG_GENE=4631422O05Rik /UG_TITLE=RIKEN cDNA 4631422O05 gene /DEF=Mus musculus 0 day neonate skin cDNA, RIKEN full-length enriched library, clone:4631422O05:homolog to MYOSIN HEAVY CHAIN HOMOLOG DOC1, full insert sequence.	1217.5	664.4	1212	1223	650.7	678.1	1.83248
1458685_at	gb:BB552367 /DB_XREF=gi:16448153 /DB_XREF=BB552367 /CLONE=E230037G09 /FEA=EST /CNT=4 /TID=Mm.208592.1 /TIER=ConsEnd /STK=2 /UG=Mm.208592 /UG_TITLE=ESTs	115.15	62.85	115.4	114.9	62.6	63.1	1.83214
1433757_a_at	gb:BB025231 /DB_XREF=gi:15403453 /DB_XREF=BB025231 /CLONE=5330427C19 /FEA=EST /CNT=76 /TID=Mm.22330.4 /TIER=Stack /STK=63 /UG=Mm.22330 /LL=64652 /UG_GENE=Nisch /UG_TITLE=nischarin	188.95	103.25	191.4	186.5	98.7	107.8	1.83002
1426785_s_at	gb:BI411560 /DB_XREF=gi:15172483 /DB_XREF=602965160F1 /CLONE=IMAGE:5120678 /FEA=mRNA /CNT=286 /TID=Mm.194795.2 /TIER=Stack /STK=72 /UG=Mm.194795 /LL=23945 /UG_GENE=Mgll /UG_TITLE=monoglyceride lipase	6894.15	3768.1	6707.1	7081.2	3976	3560.2	1.82961
1430077_at	gb:AK002411.1 /DB_XREF=gi:12832374 /FEA=mRNA /CNT=9 /TID=Mm.45379.1 /TIER=ConsEnd /STK=4 /UG=Mm.45379 /LL=74089 /UG_GENE=0610009J05Rik /UG_TITLE=RIKEN cDNA 0610009J05 gene /DEF=Mus musculus adult male kidney cDNA, RIKEN full-length enriched library, clone:0610009J05:unclassifiable transcript, full insert sequence.	46.65	25.5	47	46.3	27	24	1.82941
1418097_a_at	gb:NM_016715.1 /DB_XREF=gi:7710051 /GEN=Tslpr /FEA=FLmRNA /CNT=43 /TID=Mm.35771.1 /TIER=FL+Stack /STK=30 /UG=Mm.35771 /LL=57914 /DEF=Mus musculus thymic stromal-derived lymphopoietin, receptor (Tslpr), mRNA. /PROD=thymic stromal-derived lymphopoietin, receptor /FL=gb:AF232936.1 gb:AB031333.1 gb:AB039945.1 gb:NM_016715.1	676.15	370.35	658.9	693.4	368.7	372	1.82571
1450872_s_at	gb:AI596237 /DB_XREF=gi:4605285 /DB_XREF=uk23g09.x1 /CLONE=IMAGE:1969888 /FEA=FLmRNA /CNT=218 /TID=Mm.181935.1 /TIER=Stack /STK=40 /UG=Mm.181935 /LL=16889 /UG_GENE=Lip1 /UG_TITLE=lysosomal acid lipase 1 /FL=gb:NM_021460.1	1377	755.2	1404.1	1349.9	770.1	740.3	1.82336
1423818_a_at	gb:AF223953.1 /DB_XREF=gi:6980031 /FEA=FLmRNA /CNT=334 /TID=Mm.29924.1 /TIER=FL+Stack /STK=100 /UG=Mm.29924 /LL=54208 /UG_GENE=Arl6ip /DEF=Mus musculus ARL-6 interacting protein-1 mRNA, complete cds. /PROD=ARL-6 interacting protein-1 /FL=gb:AF223953.1 gb:AF133669.1 gb:BC010196.1	1059.9	581.4	1067.2	1052.6	584.4	578.4	1.82301
1441765_at	gb:BB822342 /DB_XREF=gi:16994971 /DB_XREF=BB822342 /CLONE=G830018E18 /FEA=EST /CNT=4 /TID=Mm.209969.1 /TIER=ConsEnd /STK=4 /UG=Mm.209969 /UG_TITLE=ESTs	217.55	119.6	216.6	218.5	122	117.2	1.81898
1455106_a_at	gb:BG967663 /DB_XREF=gi:14355300 /DB_XREF=602833466F1 /CLONE=IMAGE:4987744 /FEA=EST /CNT=35 /TID=Mm.16831.2 /TIER=Stack /STK=24 /UG=Mm.16831 /LL=12709 /UG_GENE=Ckb /UG_TITLE=creatine kinase, brain	2500.25	1374.75	2546.5	2454	1392.4	1357.1	1.81869
1427990_at	gb:BM249286 /DB_XREF=gi:17884556 /DB_XREF=K0831A12-3 /CLONE=K0831A12 /FEA=mRNA /CNT=51 /TID=Mm.154306.1 /TIER=Stack /STK=11 /UG=Mm.154306 /LL=77593 /UG_GENE=4930550B20Rik /UG_TITLE=RIKEN cDNA 4930550B20 gene	309.1	170.5	320.4	297.8	177.7	163.3	1.8129
1455422_x_at	gb:AW208509 /DB_XREF=gi:6514449 /DB_XREF=uo60e09.x1 /CLONE=IMAGE:2646952 /FEA=EST /CNT=15 /TID=Mm.2214.2 /TIER=Stack /STK=14 /UG=Mm.2214 /LL=18952 /UG_GENE=Sept4 /UG_TITLE=septin 4	579	319.4	601	557	316.1	322.7	1.81277
1456061_at	gb:BM243674 /DB_XREF=gi:17878944 /DB_XREF=K0700B07-3 /CLONE=K0700B07 /FEA=EST /CNT=45 /TID=Mm.86514.1 /TIER=Stack /STK=17 /UG=Mm.86514 /UG_TITLE=ESTs	336.75	185.9	329	344.5	193.3	178.5	1.81146
1419925_s_at	gb:AV259382 /DB_XREF=gi:15405370 /DB_XREF=AV259382 /CLONE=4930404J01 /FEA=EST /CNT=1 /TID=Mm.204548.1 /TIER=ConsEnd /STK=1 /UG=Mm.204548 /LL=107016 /UG_GENE=AV259382 /UG_TITLE=expressed sequence AV259382	617.85	341.2	617.3	618.4	344.3	338.1	1.81081
1423792_a_at	gb:BC027248.1 /DB_XREF=gi:20071227 /FEA=FLmRNA /CNT=223 /TID=Mm.28858.1 /TIER=FL+Stack /STK=110 /UG=Mm.28858 /LL=67213 /UG_GENE=2810051A14Rik /DEF=Mus musculus, RIKEN cDNA 2810051A14 gene, clone MGC:27767 IMAGE:2811938, mRNA, complete cds. /PROD=RIKEN cDNA 2810051A14 gene /FL=gb:BC027248.1	538.4	297.4	553.5	523.3	308.8	286	1.81036
1438116_x_at	gb:BB805362 /DB_XREF=gi:16977991 /DB_XREF=BB805362 /CLONE=G630068J09 /FEA=EST /CNT=13 /TID=Mm.27842.3 /TIER=Stack /STK=12 /UG=Mm.27842 /LL=26941 /UG_GENE=Slc9a3r1 /UG_TITLE=solute carrier family 9 (sodiumhydrogen exchanger), isoform 3 regulator 1	446.15	246.55	455.5	436.8	261.1	232	1.80957
1423505_at	gb:BB114067 /DB_XREF=gi:8766635 /DB_XREF=BB114067 /CLONE=9530043O07 /FEA=FLmRNA /CNT=185 /TID=Mm.2006.1 /TIER=Stack /STK=14 /UG=Mm.2006 /LL=21345 /UG_GENE=Tagln /UG_TITLE=transgelin /FL=gb:U36588.1 gb:L41154.1 gb:NM_011526.1 gb:BC003795.1	1819	1005.95	1871.2	1766.8	944.8	1067.1	1.80824
1424988_at	gb:BC010206.1 /DB_XREF=gi:16307333 /FEA=FLmRNA /CNT=58 /TID=Mm.212855.1 /TIER=FL+Stack /STK=9 /UG=Mm.212855 /DEF=Mus musculus, Similar to myosin regulatory light chain interacting protein, clone MGC:11702 IMAGE:3964381, mRNA, complete cds. /PROD=Similar to myosin regulatory light chaininteracting protein /FL=gb:BC010206.1	1877	1039	1900.3	1853.7	1073.5	1004.5	1.80654
1446475_at	gb:BM207891 /DB_XREF=gi:17763903 /DB_XREF=C0619E08-3 /CLONE=C0619E08 /FEA=EST /CNT=2 /TID=Mm.218080.1 /TIER=ConsEnd /STK=2 /UG=Mm.218080 /UG_TITLE=ESTs	115.9	64.25	117.3	114.5	67.5	61	1.80389
1424374_at	gb:BC005577.1 /DB_XREF=gi:13542741 /FEA=FLmRNA /CNT=53 /TID=Mm.28395.1 /TIER=FL+Stack /STK=35 /UG=Mm.28395 /DEF=Mus musculus, Similar to hypothetical protein FLJ11110, clone MGC:11734 IMAGE:3968418, mRNA, complete cds. /PROD=Similar to hypothetical protein FLJ11110 /FL=gb:BC005577.1	1135.25	630.5	1135.1	1135.4	623.4	637.6	1.80056
1443873_at	gb:BE948877 /DB_XREF=gi:10526636 /DB_XREF=UI-M-BH3-avk-f-07-0-UI.s1 /CLONE=UI-M-BH3-avk-f-07-0-UI /FEA=EST /CNT=11 /TID=Mm.100763.1 /TIER=ConsEnd /STK=2 /UG=Mm.100763 /UG_TITLE=ESTs	107.65	59.85	106.7	108.6	63.3	56.4	1.79866
1429189_at	gb:AK003524.1 /DB_XREF=gi:12834241 /FEA=mRNA /CNT=50 /TID=Mm.31525.1 /TIER=Stack /STK=9 /UG=Mm.31525 /LL=71784 /UG_GENE=1110007C02Rik /UG_TITLE=RIKEN cDNA 1110007C02 gene /DEF=Mus musculus 18 days embryo whole body cDNA, RIKEN full-length enriched library, clone:1110007C02:hypothetical protein, full insert sequence.	1250.45	695.8	1219.9	1281	718.9	672.7	1.79714
1417301_at	gb:BC026150.1 /DB_XREF=gi:20072156 /FEA=FLmRNA /CNT=68 /TID=Mm.4769.1 /TIER=FL+Stack /STK=49 /UG=Mm.4769 /LL=14368 /UG_GENE=Fzd6 /DEF=Mus musculus, frizzled homolog 6 (Drosophila), clone MGC:14004 IMAGE:3983985, mRNA, complete cds. /PROD=frizzled homolog 6 (Drosophila) /FL=gb:NM_008056.1 gb:BC026150.1 gb:U43319.1	386.05	215.05	383.6	388.5	213	217.1	1.79516
1416740_at	gb:NM_015734.1 /DB_XREF=gi:7656986 /GEN=Col5a1 /FEA=FLmRNA /CNT=155 /TID=Mm.7281.1 /TIER=FL+Stack /STK=71 /UG=Mm.7281 /LL=12831 /DEF=Mus musculus procollagen, type V, alpha 1 (Col5a1), mRNA. /PROD=procollagen, type V, alpha 1 /FL=gb:NM_015734.1 gb:AB009993.1	1062.1	592.05	1061	1063.2	556.2	627.9	1.79394
1437325_x_at	gb:BB251523 /DB_XREF=gi:8944269 /DB_XREF=BB251523 /CLONE=A730046N23 /FEA=EST /CNT=21 /TID=Mm.29751.3 /TIER=Stack /STK=20 /UG=Mm.29751 /LL=56454 /UG_GENE=Pycs /UG_TITLE=pyrroline-5-carboxylate synthetase (glutamate gamma-semialdehyde synthetase)	571.05	318.55	570.5	571.6	297.6	339.5	1.79265
1459807_x_at	gb:BB306202 /DB_XREF=gi:9006907 /DB_XREF=BB306202 /CLONE=B230207D17 /FEA=EST /CNT=2 /TID=Mm.117828.1 /TIER=ConsEnd /STK=2 /UG=Mm.117828 /UG_TITLE=ESTs	720.3	402.1	712.6	728	384.5	419.7	1.79135
1422567_at	gb:NM_022018.1 /DB_XREF=gi:11528503 /GEN=Niban /FEA=FLmRNA /CNT=58 /TID=Mm.157700.1 /TIER=FL+Stack /STK=34 /UG=Mm.157700 /LL=63913 /DEF=Mus musculus niban protein (Niban), mRNA. /PROD=niban protein /FL=gb:NM_022018.1 gb:AB049355.1	142	79.3	138	146	82.8	75.8	1.79067
1418637_at	gb:BI456953 /DB_XREF=gi:15247609 /DB_XREF=603174488F1 /CLONE=IMAGE:5254124 /FEA=FLmRNA /CNT=108 /TID=Mm.34510.1 /TIER=ConsEnd /STK=0 /UG=Mm.34510 /LL=27049 /UG_GENE=Pe1 /UG_TITLE=ETS-domain protein /FL=gb:AF156530.1 gb:NM_012051.1 gb:AF218539.2	442.55	247.2	442.2	442.9	262.8	231.6	1.79025
1433444_at	gb:BI690696 /DB_XREF=gi:15653325 /DB_XREF=603314303F1 /CLONE=IMAGE:5354112 /FEA=EST /CNT=360 /TID=Mm.61526.4 /TIER=Stack /STK=202 /UG=Mm.61526 /LL=18514 /UG_GENE=Pbx1 /UG_TITLE=pre B-cell leukemia transcription factor 1	660.4	368.95	684.4	636.4	363	374.9	1.78994
1422659_at	gb:BM239047 /DB_XREF=gi:17874317 /DB_XREF=K0527H06-3 /CLONE=K0527H06 /FEA=FLmRNA /CNT=294 /TID=Mm.34377.1 /TIER=Stack /STK=156 /UG=Mm.34377 /LL=108058 /UG_GENE=Camk2d /UG_TITLE=calciumcalmodulin-dependent protein kinase II, delta /FL=gb:NM_023813.1	997.4	557.55	1026.9	967.9	576.6	538.5	1.7889
1417480_at	gb:NM_023605.1 /DB_XREF=gi:12963746 /GEN=9030401P18Rik /FEA=FLmRNA /CNT=84 /TID=Mm.28584.1 /TIER=FL+Stack /STK=44 /UG=Mm.28584 /LL=71538 /DEF=Mus musculus RIKEN cDNA 9030401P18 gene (9030401P18Rik), mRNA. /PROD=RIKEN cDNA 9030401P18 /FL=gb:BC020074.1 gb:NM_023605.1	1373.25	767.75	1397.8	1348.7	768.6	766.9	1.78867
1426218_at	gb:AF374476.1 /DB_XREF=gi:14150746 /GEN=Gig18 /FEA=FLmRNA /CNT=216 /TID=Mm.27320.1 /TIER=FL+Stack /STK=51 /UG=Mm.27320 /LL=170772 /DEF=Mus musculus GIG18 (Gig18) mRNA, complete cds. /PROD=GIG18 /FL=gb:AF374476.1	83.8	46.95	82.8	84.8	47.3	46.6	1.78488
1453571_at	gb:BB324973 /DB_XREF=gi:16403539 /DB_XREF=BB324973 /CLONE=B430113B11 /FEA=mRNA /CNT=24 /TID=Mm.116736.2 /TIER=ConsEnd /STK=1 /UG=Mm.116736 /LL=67982 /UG_GENE=9030416F12Rik /UG_TITLE=RIKEN cDNA 9030416F12 gene	637.8	357.55	622	653.6	370.6	344.5	1.78381
1426864_a_at	gb:X15052.1 /DB_XREF=gi:53349 /FEA=mRNA /CNT=120 /TID=Mm.4974.3 /TIER=Stack /STK=48 /UG=Mm.4974 /LL=17967 /UG_GENE=Ncam1 /DEF=Mouse mRNA for 3-end of NCAM-140 and NCAM-180 isoforms. /PROD=neural cell adhesion molecule NCAM-180	126.55	70.95	122.2	130.9	70.5	71.4	1.78365
1454862_at	gb:AV253284 /DB_XREF=gi:16387896 /DB_XREF=AV253284 /CLONE=4833446K14 /FEA=EST /CNT=72 /TID=Mm.158.1 /TIER=Stack /STK=40 /UG=Mm.158 /LL=106376 /UG_GENE=AV253284 /UG_TITLE=expressed sequence AV253284	548.4	307.7	555.2	541.6	293	322.4	1.78226
1450770_at	gb:BC023359.1 /DB_XREF=gi:19484220 /FEA=FLmRNA /CNT=62 /TID=Mm.86928.1 /TIER=FL+Stack /STK=10 /UG=Mm.86928 /LL=67419 /UG_GENE=3632451O06Rik /DEF=Mus musculus, Similar to RIKEN cDNA 3632451O06 gene, clone MGC:32460 IMAGE:5043946, mRNA, complete cds. /PROD=Similar to RIKEN cDNA 3632451O06 gene /FL=gb:NM_026142.1 gb:BC023359.1	258.65	145.15	260.5	256.8	146	144.3	1.78195
1418449_at	gb:NM_133664.1 /DB_XREF=gi:19526809 /GEN=Lad1 /FEA=FLmRNA /CNT=87 /TID=Mm.36726.1 /TIER=FL+Stack /STK=23 /UG=Mm.36726 /LL=16763 /DEF=Mus musculus ladinin (Lad1), mRNA. /PROD=ladinin /FL=gb:BC016257.1 gb:NM_133664.1 gb:BC025580.1	440.2	247.55	426.8	453.6	253	242.1	1.77823
1423488_at	gb:AK011418.1 /DB_XREF=gi:12847528 /FEA=FLmRNA /CNT=142 /TID=Mm.38791.1 /TIER=Stack /STK=15 /UG=Mm.38791 /LL=67468 /UG_GENE=Mmd /UG_TITLE=monocyte to macrophage differentiation-associated /DEF=Mus musculus 10 days embryo whole body cDNA, RIKEN full-length enriched library, clone:2610016F14:homolog to MONOCYTE TO MACROPHAGE DIFFERENTIATION PROTEIN, full insert sequence. /FL=gb:NM_026178.1 gb:BC021…	1302.75	732.7	1287.2	1318.3	724	741.4	1.77801
1418440_at	gb:NM_007739.1 /DB_XREF=gi:6680973 /GEN=Col8a1 /FEA=FLmRNA /CNT=73 /TID=Mm.86813.1 /TIER=FL+Stack /STK=23 /UG=Mm.86813 /LL=12837 /DEF=Mus musculus procollagen, type VIII, alpha 1 (Col8a1), mRNA. /PROD=procollagen, type VIII, alpha 1 /FL=gb:BC011061.1 gb:NM_007739.1	730.6	411.1	743.1	718.1	417.9	404.3	1.77718
1418827_at	gb:NM_026067.1 /DB_XREF=gi:13385565 /GEN=3110010F15Rik /FEA=FLmRNA /CNT=87 /TID=Mm.86387.1 /TIER=FL+Stack /STK=17 /UG=Mm.86387 /LL=67276 /DEF=Mus musculus RIKEN cDNA 3110010F15 gene (3110010F15Rik), mRNA. /PROD=RIKEN cDNA 3110010F15 /FL=gb:NM_026067.1	181.2	102.05	182.2	180.2	107	97.1	1.7756
1419266_at	gb:BC010719.1 /DB_XREF=gi:14715102 /FEA=FLmRNA /CNT=120 /TID=Mm.200683.1 /TIER=FL+Stack /STK=11 /UG=Mm.200683 /LL=18045 /UG_GENE=Nfyb /DEF=Mus musculus, nuclear transcription factor-Y beta, clone MGC:6315 IMAGE:2811674, mRNA, complete cds. /PROD=nuclear transcription factor-Y beta /FL=gb:NM_010914.1 gb:BC010719.1	299.6	168.8	296.4	302.8	163	174.6	1.77488
1453326_at	gb:AK014341.1 /DB_XREF=gi:12852125 /FEA=mRNA /CNT=12 /TID=Mm.105353.1 /TIER=ConsEnd /STK=6 /UG=Mm.105353 /LL=75697 /UG_GENE=3300001A09Rik /UG_TITLE=RIKEN cDNA 3300001A09 gene /DEF=Mus musculus 17 days embryo head cDNA, RIKEN full-length enriched library, clone:3300001A09:hypothetical protein, full insert sequence.	80.45	45.5	82	78.9	42.8	48.2	1.76813
1450684_at	gb:NM_007960.1 /DB_XREF=gi:6679700 /GEN=Etv1 /FEA=FLmRNA /CNT=157 /TID=Mm.4866.1 /TIER=FL+Stack /STK=27 /UG=Mm.4866 /LL=14009 /DEF=Mus musculus ets variant gene 1 (Etv1), mRNA. /PROD=ets variant gene 1 /FL=gb:BC005645.1 gb:L10426.1 gb:NM_007960.1	150.2	85.1	148.7	151.7	83.3	86.9	1.76498
1433445_x_at	gb:BI690696 /DB_XREF=gi:15653325 /DB_XREF=603314303F1 /CLONE=IMAGE:5354112 /FEA=EST /CNT=360 /TID=Mm.61526.4 /TIER=Stack /STK=202 /UG=Mm.61526 /LL=18514 /UG_GENE=Pbx1 /UG_TITLE=pre B-cell leukemia transcription factor 1	1352.45	766.95	1322.1	1382.8	727.9	806	1.76341
1427253_s_at	gb:BG066534 /DB_XREF=gi:12549191 /DB_XREF=H3045A10-3 /CLONE=H3045A10 /FEA=mRNA /CNT=207 /TID=Mm.21964.1 /TIER=Stack /STK=23 /UG=Mm.21964 /UG_TITLE=Mus musculus, clone IMAGE:3485208, mRNA, partial cds	294.4	167	286.5	302.3	165.1	168.9	1.76287
1454701_at	gb:BB296152 /DB_XREF=gi:16401879 /DB_XREF=BB296152 /CLONE=B130044M04 /FEA=EST /CNT=103 /TID=Mm.87470.1 /TIER=Stack /STK=68 /UG=Mm.87470 /LL=107066 /UG_GENE=BB148262 /UG_TITLE=expressed sequence BB148262	57.25	32.5	59	55.5	33.6	31.4	1.76154
1429399_at	gb:BB667823 /DB_XREF=gi:16399272 /DB_XREF=BB667823 /CLONE=C730043K02 /FEA=mRNA /CNT=46 /TID=Mm.45980.1 /TIER=Stack /STK=24 /UG=Mm.45980 /LL=67664 /UG_GENE=4930553F04Rik /UG_TITLE=RIKEN cDNA 4930553F04 gene	443.9	252.15	443.5	444.3	263.9	240.4	1.76046
1438868_at	gb:AV280841 /DB_XREF=gi:16391481 /DB_XREF=AV280841 /CLONE=4933417L10 /FEA=EST /CNT=10 /TID=Mm.205022.1 /TIER=Stack /STK=9 /UG=Mm.205022 /LL=52660 /UG_GENE=D14Ertd668e /UG_TITLE=DNA segment, Chr 14, ERATO Doi 668, expressed	452.65	257.85	455.2	450.1	261.7	254	1.75548
1435772_at	gb:AV122249 /DB_XREF=gi:16382453 /DB_XREF=AV122249 /CLONE=2610511N21 /FEA=EST /CNT=49 /TID=Mm.39822.1 /TIER=Stack /STK=13 /UG=Mm.39822 /UG_TITLE=ESTs	83.9	47.85	82	85.8	47	48.7	1.7534
1452114_s_at	gb:BF225802 /DB_XREF=gi:11133410 /DB_XREF=uy47g01.x1 /CLONE=IMAGE:3662736 /FEA=FLmRNA /CNT=424 /TID=Mm.218877.2 /TIER=Stack /STK=13 /UG=Mm.218877 /LL=16011 /UG_GENE=Igfbp5 /UG_TITLE=insulin-like growth factor binding protein 5 /FL=gb:L12447.1	3814.7	2182.3	3754.8	3874.6	2157.1	2207.5	1.74802
1424906_at	gb:BC025220.1 /DB_XREF=gi:19484195 /FEA=FLmRNA /CNT=22 /TID=Mm.5675.1 /TIER=FL+Stack /STK=12 /UG=Mm.5675 /DEF=Mus musculus, similar to MANNOSE-P-DOLICHOL UTILIZATION DEFECT 1 PROTEIN HOMOLOG, clone MGC:32303 IMAGE:5025905, mRNA, complete cds. /PROD=similar to MANNOSE-P-DOLICHOL UTILIZATION DEFECT1 PROTEIN HOMOLOG /FL=gb:BC025220.1	263.4	150.8	259	267.8	147.5	154.1	1.74668
1421375_a_at	gb:NM_011313.1 /DB_XREF=gi:6755391 /GEN=S100a6 /FEA=FLmRNA /CNT=7 /TID=Mm.100144.1 /TIER=FL /STK=2 /UG=Mm.100144 /LL=20200 /DEF=Mus musculus S100 calcium binding protein A6 (calcyclin) (S100a6), mRNA. /PROD=S100 calcium binding protein A6 (calcyclin) /FL=gb:NM_011313.1	2706.8	1550.2	2687.1	2726.5	1642.7	1457.7	1.7461
1459748_at	gb:AW123969 /DB_XREF=gi:6099499 /DB_XREF=UI-M-BH2.3-aqc-f-01-0-UI.s1 /CLONE=UI-M-BH2.3-aqc-f-01-0-UI /FEA=EST /CNT=2 /TID=Mm.151190.1 /TIER=ConsEnd /STK=2 /UG=Mm.151190 /UG_TITLE=ESTs, Weakly similar to QOR MOUSE QUINONE OXIDOREDUCTASE (M.musculus)	9.25	5.3	9.1	9.4	5.2	5.4	1.74528
1417948_s_at	gb:BC024718.1 /DB_XREF=gi:19354355 /FEA=FLmRNA /CNT=185 /TID=Mm.21534.1 /TIER=FL+Stack /STK=32 /UG=Mm.21534 /LL=67781 /UG_GENE=Ilf2 /DEF=Mus musculus, Similar to interleukin enhancer binding factor 2, 45kD, clone MGC:30414 IMAGE:5012365, mRNA, complete cds. /PROD=Similar to interleukin enhancer binding factor2, 45kD /FL=gb:BC024718.1 gb:NM_026374.1	256.2	147.1	259.7	252.7	151.3	142.9	1.74167
1438976_x_at	gb:BB272730 /DB_XREF=gi:8969749 /DB_XREF=BB272730 /CLONE=A830080F07 /FEA=EST /CNT=9 /TID=Mm.29815.6 /TIER=Stack /STK=9 /UG=Mm.29815 /UG_TITLE=Mus musculus, clone MGC:6545 IMAGE:2655444, mRNA, complete cds	663.35	381.95	672.1	654.6	370	393.9	1.73675
1455824_x_at	gb:BB724781 /DB_XREF=gi:16108056 /DB_XREF=BB724781 /CLONE=C920028F14 /FEA=EST /CNT=50 /TID=Mm.2863.2 /TIER=Stack /STK=48 /UG=Mm.2863 /LL=16430 /UG_GENE=Itm1 /UG_TITLE=intergral membrane protein 1	1490.85	859.2	1545.4	1436.3	858.1	860.3	1.73516
1429405_at	gb:AV114149 /DB_XREF=gi:16382171 /DB_XREF=AV114149 /CLONE=2610029J06 /FEA=mRNA /CNT=62 /TID=Mm.87568.1 /TIER=Stack /STK=20 /UG=Mm.87568 /LL=72080 /UG_GENE=2010317E24Rik /UG_TITLE=RIKEN cDNA 2010317E24 gene	13.1	7.55	13.1	13.1	7	8.1	1.7351
1420276_x_at	gb:AV245881 /DB_XREF=gi:6233340 /DB_XREF=AV245881 /CLONE=4832402K11 /FEA=EST /CNT=1 /TID=Mm.32337.2 /TIER=ConsEnd /STK=1 /UG=Mm.32337 /UG_TITLE=ESTs	1126.9	649.65	1141.7	1112.1	666.9	632.4	1.73463
1428104_at	gb:AK011311.1 /DB_XREF=gi:12847352 /FEA=mRNA /CNT=206 /TID=Mm.11075.1 /TIER=Stack /STK=114 /UG=Mm.11075 /LL=72119 /UG_GENE=2610005B21Rik /UG_TITLE=RIKEN cDNA 2610005B21 gene /DEF=Mus musculus 10 days embryo whole body cDNA, RIKEN full-length enriched library, clone:2610005B21:homolog to RESTRICTED EXPRESSION PROLIFERATION ASSOCIATED PROTEIN 100 (P100) (DIFFERENTIALLY EXPRESSED IN LUNG CELLS 2) (D…	71.9	41.45	71.6	72.2	39.9	43	1.73462
1417196_s_at	gb:BG068292 /DB_XREF=gi:12550861 /DB_XREF=H3063H02-3 /CLONE=H3063H02 /FEA=FLmRNA /CNT=244 /TID=Mm.21514.1 /TIER=Stack /STK=18 /UG=Mm.21514 /LL=97466 /UG_GENE=C85457 /UG_TITLE=expressed sequence C85457 /FL=gb:NM_133791.1	437.15	252.2	435.4	438.9	261.9	242.5	1.73335
1437155_a_at	gb:BG066193 /DB_XREF=gi:12548756 /DB_XREF=H3040A05-3 /CLONE=H3040A05 /FEA=EST /CNT=27 /TID=Mm.28060.2 /TIER=Stack /STK=24 /UG=Mm.28060 /LL=97064 /UG_GENE=2310058J06Rik /UG_TITLE=RIKEN cDNA 2310058J06 gene	393.05	226.85	405.3	380.8	235.2	218.5	1.73264
1440411_at	gb:BB535327 /DB_XREF=gi:16446530 /DB_XREF=BB535327 /CLONE=E030042O04 /FEA=EST /CNT=6 /TID=Mm.187844.1 /TIER=ConsEnd /STK=5 /UG=Mm.187844 /UG_TITLE=ESTs	80.25	46.35	81.6	78.9	43.9	48.8	1.73139
1426734_at	gb:BB008324 /DB_XREF=gi:16257090 /DB_XREF=BB008324 /CLONE=4732482B14 /FEA=mRNA /CNT=100 /TID=Mm.28244.1 /TIER=Stack /STK=82 /UG=Mm.28244 /UG_TITLE=Mus musculus, clone IMAGE:4193421, mRNA, partial cds	931.85	539.25	965.4	898.3	558.7	519.8	1.72805
1419076_a_at	gb:NM_009765.1 /DB_XREF=gi:6857764 /GEN=Brca2 /FEA=FLmRNA /CNT=39 /TID=Mm.161.1 /TIER=FL+Stack /STK=14 /UG=Mm.161 /LL=12190 /DEF=Mus musculus breast cancer 2 (Brca2), mRNA. /PROD=breast cancer 2 /FL=gb:U89652.1 gb:U82270.1 gb:NM_009765.1	106.95	61.95	105.1	108.8	59.4	64.5	1.72639
1429764_at	gb:BG065731 /DB_XREF=gi:12548294 /DB_XREF=H3034F01-3 /CLONE=H3034F01 /FEA=mRNA /CNT=52 /TID=Mm.34131.1 /TIER=Stack /STK=8 /UG=Mm.34131 /LL=76566 /UG_GENE=1500005K14Rik /UG_TITLE=RIKEN cDNA 1500005K14 gene	529.95	307.05	531.4	528.5	309.9	304.2	1.72594
1450686_at	gb:NM_008896.1 /DB_XREF=gi:6679416 /GEN=Pon2 /FEA=FLmRNA /CNT=70 /TID=Mm.22681.1 /TIER=FL+Stack /STK=27 /UG=Mm.22681 /LL=18980 /DEF=Mus musculus paraoxonase 2 (Pon2), mRNA. /PROD=paraoxonase 2 /FL=gb:L48514.1 gb:NM_008896.1	659.5	382.2	663.6	655.4	362.3	402.1	1.72554
1417926_at	gb:NM_133762.1 /DB_XREF=gi:19526973 /GEN=5830426I05Rik /FEA=FLmRNA /CNT=91 /TID=Mm.21516.1 /TIER=FL+Stack /STK=33 /UG=Mm.21516 /LL=76044 /DEF=Mus musculus RIKEN cDNA 5830426I05 gene (5830426I05Rik), mRNA. /PROD=RIKEN cDNA 5830426I05 /FL=gb:BC008539.1 gb:NM_133762.1	160.2	92.85	162.3	158.1	97.8	87.9	1.72536
1441137_at	gb:AV260198 /DB_XREF=gi:16388721 /DB_XREF=AV260198 /CLONE=4930412D03 /FEA=EST /CNT=6 /TID=Mm.179033.1 /TIER=ConsEnd /STK=4 /UG=Mm.179033 /UG_TITLE=ESTs	576.4	334.75	596.1	556.7	341.9	327.6	1.72188
1416779_at	gb:BE197945 /DB_XREF=gi:8710114 /DB_XREF=ug76h12.x1 /CLONE=IMAGE:1548359 /FEA=FLmRNA /CNT=150 /TID=Mm.220962.1 /TIER=Stack /STK=10 /UG=Mm.220962 /LL=20324 /UG_GENE=Sdpr /UG_TITLE=serum deprivation response /FL=gb:NM_138741.1 gb:BC027005.1 gb:BC020008.1	2932.65	1707.35	2937.4	2927.9	1725.7	1689	1.71766
1425195_a_at	gb:AF356876.1 /DB_XREF=gi:19880016 /FEA=FLmRNA /CNT=30 /TID=Mm.196520.2 /TIER=FL /STK=4 /UG=Mm.196520 /LL=21456 /UG_GENE=Tcp1-rs1 /DEF=Mus musculus acetyl CoA transferase-like protein mRNA, complete cds. /PROD=acetyl CoA transferase-like protein /FL=gb:AF356876.1	207.3	120.75	199.5	215.1	122.8	118.7	1.71677
1449590_a_at	gb:AB004879.1 /DB_XREF=gi:2209064 /FEA=FLmRNA /CNT=18 /TID=Mm.2045.1 /TIER=FL /STK=6 /UG=Mm.2045 /LL=17532 /UG_GENE=Mras /DEF=Mus musculus mRNA for M-Ras, complete cds. /PROD=M-Ras /FL=gb:AF043581.1 gb:AB004879.1 gb:NM_008624.1	73.55	42.85	73.1	74	43.7	42	1.71645
1437401_at	gb:BG075165 /DB_XREF=gi:12557734 /DB_XREF=H3144A06-3 /CLONE=H3144A06 /FEA=EST /CNT=36 /TID=Mm.2770.4 /TIER=Stack /STK=18 /UG=Mm.2770 /LL=16000 /UG_GENE=Igf1 /UG_TITLE=insulin-like growth factor 1	773.05	450.85	794.3	751.8	431.6	470.1	1.71465
1417870_x_at	gb:NM_022325.1 /DB_XREF=gi:11968165 /GEN=Ctsz /FEA=FLmRNA /CNT=144 /TID=Mm.156919.1 /TIER=FL+Stack /STK=34 /UG=Mm.156919 /LL=64138 /DEF=Mus musculus cathepsin Z (Ctsz), mRNA. /PROD=cathepsin Z /FL=gb:AF197479.1 gb:AF136277.1 gb:NM_022325.1	1587.75	926.1	1589.9	1585.6	932.1	920.1	1.71445
1447420_at	gb:BG066501 /DB_XREF=gi:12549070 /DB_XREF=H3043F11-3 /CLONE=H3043F11 /FEA=EST /CNT=2 /TID=Mm.172768.1 /TIER=ConsEnd /STK=2 /UG=Mm.172768 /UG_TITLE=ESTs	4.2	2.45	4.1	4.3	2.5	2.4	1.71429
1439925_at	gb:BQ031166 /DB_XREF=gi:19766445 /DB_XREF=UI-1-CF0-amb-e-08-0-UI.s1 /CLONE=UI-1-CF0-amb-e-08-0-UI /FEA=EST /CNT=7 /TID=Mm.44024.1 /TIER=ConsEnd /STK=6 /UG=Mm.44024 /UG_TITLE=ESTs	524.7	306.15	521.2	528.2	309.2	303.1	1.71387
1455121_at	gb:BB553784 /DB_XREF=gi:16448328 /DB_XREF=BB553784 /CLONE=E330009D23 /FEA=EST /CNT=30 /TID=Mm.137562.1 /TIER=Stack /STK=24 /UG=Mm.137562 /UG_TITLE=ESTs	195.55	114.3	194.1	197	119.7	108.9	1.71085
1437525_a_at	gb:BB559175 /DB_XREF=gi:9645541 /DB_XREF=BB559175 /CLONE=E330037K08 /FEA=EST /CNT=17 /TID=Mm.44100.2 /TIER=Stack /STK=17 /UG=Mm.44100 /UG_TITLE=ESTs, Weakly similar to RPA1 MOUSE DNA-DIRECTED RNA POLYMERASE I LARGEST SUBUNIT (M.musculus)	411.3	240.45	408.5	414.1	247.6	233.3	1.71054
1423194_at	gb:BB823029 /DB_XREF=gi:17001272 /DB_XREF=BB823029 /CLONE=G830025J04 /FEA=FLmRNA /CNT=161 /TID=Mm.35059.1 /TIER=Stack /STK=19 /UG=Mm.35059 /LL=11855 /UG_GENE=Arhgap5 /UG_TITLE=Rho GTPase activating protein 5 /FL=gb:NM_009706.1	399.6	233.8	414.5	384.7	238.6	229	1.70915
1422789_at	gb:NM_009022.1 /DB_XREF=gi:6677664 /GEN=Aldh1a2 /FEA=FLmRNA /CNT=21 /TID=Mm.42016.1 /TIER=FL+Stack /STK=12 /UG=Mm.42016 /LL=19378 /DEF=Mus musculus aldehyde dehydrogenase family 1, subfamily A2 (Aldh1a2), mRNA. /PROD=alcohol dehydrogenase family 1, subfamily A2 /FL=gb:NM_009022.1	470.15	275.55	469.8	470.5	285.3	265.8	1.70622
1435293_at	gb:BQ175321 /DB_XREF=gi:20350813 /DB_XREF=UI-M-DJ2-bwc-d-01-0-UI.s1 /CLONE=UI-M-DJ2-bwc-d-01-0-UI /FEA=EST /CNT=21 /TID=Mm.40034.1 /TIER=Stack /STK=18 /UG=Mm.40034 /LL=100767 /UG_GENE=AI854032 /UG_TITLE=expressed sequence AI854032	268.4	157.4	263	273.8	159.7	155.1	1.70521
1422414_a_at	gb:NM_007589.1 /DB_XREF=gi:6680831 /GEN=Calm2 /FEA=FLmRNA /CNT=1 /TID=Mm.18041.1 /TIER=FL /STK=1 /UG=Mm.18041 /LL=12314 /DEF=Mus musculus calmodulin 2 (Calm2), mRNA. /PROD=calmodulin 2 /FL=gb:NM_007589.1	1937.85	1136.6	1994.2	1881.5	1142	1131.2	1.70495
1457296_at	gb:BE630003 /DB_XREF=gi:9912691 /DB_XREF=uu39a03.x1 /CLONE=IMAGE:3374284 /FEA=EST /CNT=20 /TID=Mm.138455.1 /TIER=ConsEnd /STK=4 /UG=Mm.138455 /UG_TITLE=ESTs, Moderately similar to T09484 cartilage intermediate layer protein precursor (H.sapiens)	990	581.2	961.4	1018.6	574.9	587.5	1.70337
1438320_s_at	gb:BB464359 /DB_XREF=gi:9381548 /DB_XREF=BB464359 /CLONE=D130090G20 /FEA=EST /CNT=12 /TID=Mm.18923.3 /TIER=Stack /STK=11 /UG=Mm.18923 /LL=17220 /UG_GENE=Mcmd7 /UG_TITLE=mini chromosome maintenance deficient 7 (S. cerevisiae)	597.2	350.8	602.9	591.5	368.2	333.4	1.70239
1433925_at	gb:BE691440 /DB_XREF=gi:10079064 /DB_XREF=ut17d10.x1 /CLONE=IMAGE:3328147 /FEA=EST /CNT=157 /TID=Mm.154650.1 /TIER=Stack /STK=51 /UG=Mm.154650 /LL=101949 /UG_GENE=AA409702 /UG_TITLE=expressed sequence AA409702	806.95	474.65	809	804.9	441.8	507.5	1.70009
1450396_at	gb:NM_021465.1 /DB_XREF=gi:10946857 /GEN=Stag2 /FEA=FLmRNA /CNT=128 /TID=Mm.24025.1 /TIER=FL /STK=1 /UG=Mm.24025 /LL=20843 /DEF=Mus musculus stromal antigen 2 (Stag2), mRNA. /PROD=stromal antigen 2 /FL=gb:NM_021465.1	260.6	153.3	265	256.2	163	143.6	1.69993
1416164_at	gb:NM_011812.1 /DB_XREF=gi:6753823 /GEN=Fbln5 /FEA=FLmRNA /CNT=187 /TID=Mm.25347.1 /TIER=FL+Stack /STK=120 /UG=Mm.25347 /LL=23876 /DEF=Mus musculus fibulin 5 (Fbln5), mRNA. /PROD=fibulin 5 /FL=gb:NM_011812.1 gb:BC006636.1 gb:AF112151.1	1373.65	808.35	1394.9	1352.4	813.4	803.3	1.69933
1423782_at	gb:BC011285.1 /DB_XREF=gi:15277450 /FEA=FLmRNA /CNT=163 /TID=Mm.204990.1 /TIER=FL+Stack /STK=113 /UG=Mm.204990 /DEF=Mus musculus, clone MGC:7004 IMAGE:3155476, mRNA, complete cds. /PROD=Unknown (protein for MGC:7004) /FL=gb:BC011285.1	711.7	419	734.1	689.3	434.5	403.5	1.69857
1431429_a_at	gb:AK006286.1 /DB_XREF=gi:12839304 /GEN=Arl4 /FEA=mRNA /CNT=3 /TID=Mm.12723.2 /TIER=ConsEnd /STK=0 /UG=Mm.12723 /LL=11861 /UG_TITLE=ADP-ribosylation-like 4 /DEF=Mus musculus adult male testis cDNA, RIKEN full-length enriched library, clone:1700023N04:ADP-ribosylation-like 4, full insert sequence.	673.7	397.25	667.8	679.6	420.4	374.1	1.69591
1437308_s_at	gb:AV024285 /DB_XREF=gi:4801277 /DB_XREF=AV024285 /CLONE=1200001P22 /FEA=EST /CNT=23 /TID=Mm.24816.2 /TIER=Stack /STK=20 /UG=Mm.24816 /LL=14062 /UG_GENE=F2r /UG_TITLE=coagulation factor II (thrombin) receptor	4678	2760.65	4793	4563	2793.7	2727.6	1.69453
1426903_at	gb:BC022140.1 /DB_XREF=gi:18381081 /FEA=mRNA /CNT=81 /TID=Mm.205421.1 /TIER=Stack /STK=41 /UG=Mm.205421 /DEF=Mus musculus, clone IMAGE:5101040, mRNA, partial cds. /PROD=Unknown (protein for IMAGE:5101040)	494.75	292.2	498.3	491.2	272.4	312	1.69319
1438236_at	gb:BB485864 /DB_XREF=gi:16441317 /DB_XREF=BB485864 /CLONE=D430033M04 /FEA=EST /CNT=22 /TID=Mm.31274.2 /TIER=Stack /STK=11 /UG=Mm.31274 /UG_TITLE=ESTs	407.4	240.9	417.4	397.4	251.7	230.1	1.69116
1455647_at	gb:BB148302 /DB_XREF=gi:16267757 /DB_XREF=BB148302 /CLONE=9930108B21 /FEA=EST /CNT=34 /TID=Mm.39005.1 /TIER=Stack /STK=9 /UG=Mm.39005 /LL=103030 /UG_GENE=AW320017 /UG_TITLE=expressed sequence AW320017	175.05	103.75	173.9	176.2	108.8	98.7	1.68723
1418345_at	gb:NM_023517.1 /DB_XREF=gi:12963712 /GEN=Tnfsf13 /FEA=FLmRNA /CNT=47 /TID=Mm.54359.1 /TIER=FL+Stack /STK=25 /UG=Mm.54359 /LL=69583 /DEF=Mus musculus tumor necrosis factor (ligand) superfamily, member 13 (Tnfsf13), mRNA. /PROD=tumor necrosis factor (ligand) superfamily,member 13 /FL=gb:AF294825.1 gb:NM_023517.1	262.1	155.45	263	261.2	147.3	163.6	1.68607
1436469_at	gb:BB022341 /DB_XREF=gi:16257754 /DB_XREF=BB022341 /CLONE=5330410K07 /FEA=EST /CNT=9 /TID=Mm.183524.1 /TIER=Stack /STK=9 /UG=Mm.183524 /UG_TITLE=ESTs	30.5	18.1	30.8	30.2	19	17.2	1.68508
1416050_a_at	gb:NM_016741.1 /DB_XREF=gi:14389422 /GEN=Srb1 /FEA=FLmRNA /CNT=246 /TID=Mm.4603.1 /TIER=FL+Stack /STK=138 /UG=Mm.4603 /LL=20778 /DEF=Mus musculus scavenger receptor class B1 (Srb1), mRNA. /PROD=scavenger receptor class B1 /FL=gb:BC004656.1 gb:U37799.1 gb:NM_016741.1	1481.9	881.15	1478	1485.8	908.8	853.5	1.68178
1438420_at	gb:AV019076 /DB_XREF=gi:4796068 /DB_XREF=AV019076 /CLONE=1190008B02 /FEA=EST /CNT=19 /TID=Mm.220947.1 /TIER=Stack /STK=10 /UG=Mm.220947 /LL=67132 /UG_GENE=1500012C14Rik /UG_TITLE=RIKEN cDNA 1500012C14 gene	313.65	186.5	319	308.3	188.8	184.2	1.68177
1416695_at	gb:BC002055.1 /DB_XREF=gi:12805192 /FEA=FLmRNA /CNT=194 /TID=Mm.1508.1 /TIER=FL+Stack /STK=73 /UG=Mm.1508 /LL=12257 /UG_GENE=Bzrp /DEF=Mus musculus, Similar to benzodiazepine receptor, peripheral, clone MGC:6086 IMAGE:3493196, mRNA, complete cds. /PROD=Similar to benzodiazepine receptor, peripheral /FL=gb:NM_009775.1 gb:L17306.1 gb:BC002055.1 gb:D21207.1	1344	799.4	1344.1	1343.9	840.6	758.2	1.68126
1434084_at	gb:BF142017 /DB_XREF=gi:10981057 /DB_XREF=601790616F1 /CLONE=IMAGE:4021491 /FEA=EST /CNT=75 /TID=Mm.39097.1 /TIER=Stack /STK=43 /UG=Mm.39097 /LL=101378 /UG_GENE=AW552317 /UG_TITLE=expressed sequence AW552317	442.15	263	442.3	442	270.8	255.2	1.68118
1417012_at	gb:AI266824 /DB_XREF=gi:3884982 /DB_XREF=uj07e08.x1 /CLONE=IMAGE:1891238 /FEA=FLmRNA /CNT=232 /TID=Mm.29350.1 /TIER=Stack /STK=12 /UG=Mm.29350 /LL=15529 /UG_GENE=Sdc2 /UG_TITLE=syndecan 2 /FL=gb:U00674.1 gb:NM_008304.1	441.45	262.65	435.8	447.1	254.4	270.9	1.68075
1428373_at	gb:AK005166.1 /DB_XREF=gi:12837135 /FEA=mRNA /CNT=73 /TID=Mm.89584.1 /TIER=Stack /STK=47 /UG=Mm.89584 /LL=76500 /UG_GENE=1500005N04Rik /UG_TITLE=RIKEN cDNA 1500005N04 gene /DEF=Mus musculus adult male cerebellum cDNA, RIKEN full-length enriched library, clone:1500005N04:homolog to HYPOTHETICAL 11.2 KDA PROTEIN, full insert sequence.	105.85	63	107.1	104.6	60.2	65.8	1.68016
1437830_x_at	gb:BB703880 /DB_XREF=gi:16052715 /DB_XREF=BB703880 /CLONE=7420457G17 /FEA=EST /CNT=14 /TID=Mm.3774.4 /TIER=Stack /STK=14 /UG=Mm.3774 /LL=72114 /UG_GENE=2610005H11Rik /UG_TITLE=RIKEN cDNA 2610005H11 gene	147.3	87.7	143.9	150.7	83.9	91.5	1.67959
1422474_at	gb:BM246564 /DB_XREF=gi:17881834 /DB_XREF=K0739H08-3 /CLONE=K0739H08 /FEA=FLmRNA /CNT=173 /TID=Mm.20181.1 /TIER=Stack /STK=43 /UG=Mm.20181 /LL=18578 /UG_GENE=Pde4b /UG_TITLE=phosphodiesterase 4B, cAMP specific /FL=gb:NM_019840.1 gb:AF326556.1 gb:AF326555.1 gb:AF208023.2	837.15	498.95	833.9	840.4	482.2	515.7	1.67782
1416383_a_at	gb:NM_008797.1 /DB_XREF=gi:6679236 /GEN=Pcx /FEA=FLmRNA /CNT=164 /TID=Mm.1845.1 /TIER=FL+Stack /STK=93 /UG=Mm.1845 /LL=18563 /DEF=Mus musculus pyruvate decarboxylase (Pcx), mRNA. /PROD=pyruvate decarboxylase /FL=gb:L09192.1 gb:NM_008797.1	771.6	460	786.9	756.3	463.6	456.4	1.67739
1420731_a_at	gb:NM_007792.1 /DB_XREF=gi:6681066 /GEN=Csrp2 /FEA=FLmRNA /CNT=6 /TID=Mm.2020.1 /TIER=FL /STK=3 /UG=Mm.2020 /LL=13008 /DEF=Mus musculus cysteine-rich protein 2 (Csrp2), mRNA. /PROD=cysteine-rich protein 2 /FL=gb:AF037208.1 gb:NM_007792.1	1471.75	878.55	1456.4	1487.1	822.7	934.4	1.6752
1456279_a_at	gb:AV094648 /DB_XREF=gi:5242196 /DB_XREF=AV094648 /CLONE=2410002B13 /FEA=EST /CNT=14 /TID=Mm.17.2 /TIER=Stack /STK=12 /UG=Mm.17 /LL=27061 /UG_GENE=Bcap31 /UG_TITLE=B-cell receptor-associated protein 31	1855	1107.55	1819.1	1890.9	1137.3	1077.8	1.67487
1420919_at	gb:AV286679 /DB_XREF=gi:16392018 /DB_XREF=AV286679 /CLONE=5031426D23 /FEA=FLmRNA /CNT=111 /TID=Mm.78106.1 /TIER=Stack /STK=9 /UG=Mm.78106 /LL=170755 /UG_GENE=Cisk /UG_TITLE=serinethreonine protein kinase CISK /FL=gb:BC018363.1 gb:NM_133220.1 gb:AF312007.1	350.55	209.35	341.4	359.7	209.6	209.1	1.67447
1416357_a_at	gb:NM_023061.1 /DB_XREF=gi:12746443 /GEN=Mcam /FEA=FLmRNA /CNT=152 /TID=Mm.39103.1 /TIER=FL+Stack /STK=95 /UG=Mm.39103 /LL=84004 /DEF=Mus musculus melanoma cell adhesion molecule (Mcam), mRNA. /PROD=melanoma cell adhesion molecule /FL=gb:AB035508.1 gb:NM_023061.1 gb:BC026985.1	339.3	202.8	342.2	336.4	191.4	214.2	1.67308
1448246_at	gb:NM_008228.1 /DB_XREF=gi:6680192 /GEN=Hdac1 /FEA=FLmRNA /CNT=237 /TID=Mm.2602.1 /TIER=FL+Stack /STK=114 /UG=Mm.2602 /LL=15181 /DEF=Mus musculus histone deacetylase 1 (Hdac1), mRNA. /PROD=histone deacetylase 1 /FL=gb:NM_008228.1	906.8	542	903.9	909.7	531.7	552.3	1.67306
1415972_at	gb:AW546141 /DB_XREF=gi:7191548 /DB_XREF=L0004B12-3 /CLONE=L0004B12 /FEA=FLmRNA /CNT=608 /TID=Mm.30059.1 /TIER=Stack /STK=82 /UG=Mm.30059 /LL=17118 /UG_GENE=Macs /UG_TITLE=myristoylated alanine rich protein kinase C substrate /FL=gb:NM_008538.1 gb:M60474.1	560.45	335.15	554.3	566.6	351.3	319	1.67224
1439476_at	gb:BG092030 /DB_XREF=gi:12574593 /DB_XREF=mac03c02.x1 /CLONE=IMAGE:3998594 /FEA=EST /CNT=33 /TID=Mm.219448.1 /TIER=ConsEnd /STK=7 /UG=Mm.219448 /LL=106843 /UG_GENE=AA408168 /UG_TITLE=expressed sequence AA408168	3765.85	2254.7	3864.1	3667.6	2365.3	2144.1	1.67022
1448575_at	gb:NM_008372.2 /DB_XREF=gi:11362611 /GEN=Il7r /FEA=FLmRNA /CNT=109 /TID=Mm.389.1 /TIER=FL+Stack /STK=58 /UG=Mm.389 /LL=16197 /DEF=Mus musculus interleukin 7 receptor (Il7r), mRNA. /PROD=interleukin 7 receptor /FL=gb:NM_008372.2 gb:M29697.1 gb:AF078906.1	72.3	43.3	72.6	72	42.7	43.9	1.66975
1422473_at	gb:AF326555.1 /DB_XREF=gi:17225436 /GEN=Pde4b /FEA=FLmRNA /CNT=173 /TID=Mm.20181.1 /TIER=FL+Stack /STK=79 /UG=Mm.20181 /LL=18578 /DEF=Mus musculus C57BL6J phosphodiesterase 4B (Pde4b) mRNA, complete cds. /PROD=phosphodiesterase 4B /FL=gb:NM_019840.1 gb:AF326556.1 gb:AF326555.1 gb:AF208023.2	465.2	278.95	476.9	453.5	286.5	271.4	1.66768
1456769_at	gb:BQ266434 /DB_XREF=gi:20491499 /DB_XREF=NISC_ff13a04.x1 /CLONE=IMAGE:2865678 /FEA=EST /CNT=10 /TID=Mm.179595.1 /TIER=ConsEnd /STK=7 /UG=Mm.179595 /UG_TITLE=ESTs	432.15	259.6	432.8	431.5	272.5	246.7	1.66468
1431008_at	gb:BG916808 /DB_XREF=gi:14297284 /DB_XREF=602816063F1 /CLONE=IMAGE:4935351 /FEA=mRNA /CNT=24 /TID=Mm.56926.2 /TIER=ConsEnd /STK=0 /UG=Mm.56926 /LL=68395 /UG_GENE=0610037M15Rik /UG_TITLE=RIKEN cDNA 0610037M15 gene	889.6	535	906.7	872.5	533.2	536.8	1.6628
1459358_at	gb:BG075777 /DB_XREF=gi:12558346 /DB_XREF=H3151F05-3 /CLONE=H3151F05 /FEA=EST /CNT=2 /TID=Mm.103287.1 /TIER=ConsEnd /STK=2 /UG=Mm.103287 /UG_TITLE=ESTs	153.15	92.15	148.7	157.6	94.5	89.8	1.66196
1455976_x_at	gb:AV019984 /DB_XREF=gi:4796976 /DB_XREF=AV019984 /CLONE=1190012K22 /FEA=EST /CNT=22 /TID=Mm.2785.3 /TIER=Stack /STK=22 /UG=Mm.2785 /LL=13167 /UG_GENE=Dbi /UG_TITLE=diazepam binding inhibitor	7759.2	4672.1	7668.1	7850.3	4710.1	4634.1	1.66075
1424159_at	gb:BC016089.1 /DB_XREF=gi:16359248 /FEA=FLmRNA /CNT=105 /TID=Mm.33881.1 /TIER=FL+Stack /STK=48 /UG=Mm.33881 /LL=67998 /UG_GENE=1300010M03Rik /DEF=Mus musculus, RIKEN cDNA 1300010M03 gene, clone MGC:27608 IMAGE:4503475, mRNA, complete cds. /PROD=RIKEN cDNA 1300010M03 gene /FL=gb:BC016089.1	477.25	288.5	471.9	482.6	280.1	296.9	1.65425
1437247_at	gb:BM245170 /DB_XREF=gi:17880440 /DB_XREF=K0720H10-3 /CLONE=K0720H10 /FEA=EST /CNT=71 /TID=Mm.24684.1 /TIER=Stack /STK=21 /UG=Mm.24684 /UG_TITLE=ESTs	484.1	292.95	488.1	480.1	285.5	300.4	1.6525
1453196_a_at	gb:BQ033138 /DB_XREF=gi:19768417 /DB_XREF=UI-1-CF0-axe-c-08-0-UI.s1 /CLONE=UI-1-CF0-axe-c-08-0-UI /FEA=mRNA /CNT=95 /TID=Mm.27162.2 /TIER=Stack /STK=14 /UG=Mm.27162 /LL=23962 /UG_GENE=Oasl2 /UG_TITLE=2-5 oligoadenylate synthetase-like 2	464.2	280.95	463.1	465.3	282.2	279.7	1.65225
1423110_at	gb:AW545978 /DB_XREF=gi:7191445 /DB_XREF=L0002F07-3 /CLONE=L0002F07 /FEA=FLmRNA /CNT=461 /TID=Mm.4482.1 /TIER=Stack /STK=50 /UG=Mm.4482 /LL=12843 /UG_GENE=Col1a2 /UG_TITLE=procollagen, type I, alpha 2 /FL=gb:NM_007743.1 gb:BC007158.1	1229.25	744.5	1241.2	1217.3	752.6	736.4	1.65111
1450958_at	gb:BQ177170 /DB_XREF=gi:20352662 /DB_XREF=UI-M-DJ2-bwa-h-02-0-UI.s1 /CLONE=UI-M-DJ2-bwa-h-02-0-UI /FEA=FLmRNA /CNT=157 /TID=Mm.856.1 /TIER=Stack /STK=10 /UG=Mm.856 /LL=17112 /UG_GENE=Tm4sf1 /UG_TITLE=transmembrane 4 superfamily member 1 /FL=gb:L15443.1 gb:L15429.1 gb:NM_008536.1	3225.25	1954.4	3181.7	3268.8	1937.1	1971.7	1.65025
1433642_at	gb:BB384173 /DB_XREF=gi:16408243 /DB_XREF=BB384173 /CLONE=C230032K13 /FEA=EST /CNT=82 /TID=Mm.79837.1 /TIER=Stack /STK=78 /UG=Mm.79837 /UG_TITLE=ESTs, Weakly similar to ARF6_HUMAN ADP-RIBOSYLATION FACTOR 6 (M.musculus)	401	243.45	401.4	400.6	234.3	252.6	1.64716
1426832_at	gb:BB460424 /DB_XREF=gi:16426524 /DB_XREF=BB460424 /CLONE=D130066O12 /FEA=mRNA /CNT=68 /TID=Mm.30600.1 /TIER=Stack /STK=52 /UG=Mm.30600 /UG_TITLE=Mus musculus, clone IMAGE:4016860, mRNA, partial cds	204.5	124.2	205.3	203.7	120.3	128.1	1.64654
1424769_s_at	gb:AV024348 /DB_XREF=gi:15431396 /DB_XREF=AV024348 /CLONE=1200002I08 /FEA=FLmRNA /CNT=234 /TID=Mm.130433.1 /TIER=Stack /STK=82 /UG=Mm.130433 /UG_TITLE=Mus musculus, Similar to Caldesmon 1, clone MGC:30319 IMAGE:5148205, mRNA, complete cds /FL=gb:BC019435.1	2742	1667.35	2680	2804	1614.3	1720.4	1.64453
1434197_at	gb:AW558010 /DB_XREF=gi:7203439 /DB_XREF=L0289E04-3 /CLONE=L0289E04 /FEA=EST /CNT=61 /TID=Mm.27165.1 /TIER=Stack /STK=39 /UG=Mm.27165 /LL=99420 /UG_GENE=AW558010 /UG_TITLE=expressed sequence AW558010	356.4	216.75	359.5	353.3	228.7	204.8	1.64429
1441906_x_at	gb:BB365629 /DB_XREF=gi:9077457 /DB_XREF=BB365629 /CLONE=C130030B22 /FEA=EST /CNT=4 /TID=Mm.119251.1 /TIER=ConsEnd /STK=4 /UG=Mm.119251 /UG_TITLE=ESTs	259.5	157.85	255.7	263.3	158.3	157.4	1.64397
1422776_at	gb:NM_011459.1 /DB_XREF=gi:15826847 /GEN=Spi8 /FEA=FLmRNA /CNT=31 /TID=Mm.83909.1 /TIER=FL+Stack /STK=13 /UG=Mm.83909 /LL=20725 /DEF=Mus musculus serine protease inhibitor 8 (Spi8), mRNA. /PROD=serine protease inhibitor 8 /FL=gb:BC025121.1 gb:U96703.2 gb:NM_011459.1	68.55	41.7	68.4	68.7	41.3	42.1	1.64389
1438971_x_at	gb:BB447627 /DB_XREF=gi:9290239 /DB_XREF=BB447627 /CLONE=D030062F12 /FEA=EST /CNT=9 /TID=Mm.5203.3 /TIER=Stack /STK=9 /UG=Mm.5203 /LL=69789 /UG_GENE=1500009C23Rik /UG_TITLE=RIKEN cDNA 1500009C23 gene	1114.75	678.7	1153.3	1076.2	664.1	693.3	1.64248
1452199_at	gb:AF408433.1 /DB_XREF=gi:15991590 /FEA=mRNA /CNT=113 /TID=Mm.45418.1 /TIER=Stack /STK=65 /UG=Mm.45418 /LL=72649 /UG_GENE=2700094F01Rik /UG_TITLE=RIKEN cDNA 2700094F01 gene /DEF=Mus musculus mRNA sequence.	172.1	104.8	166.8	177.4	103.5	106.1	1.64218
1456174_x_at	gb:AV309418 /DB_XREF=gi:6362453 /DB_XREF=AV309418 /CLONE=5730581K06 /FEA=EST /CNT=15 /TID=Mm.4063.3 /TIER=Stack /STK=14 /UG=Mm.4063 /LL=17988 /UG_GENE=Ndr1 /UG_TITLE=N-myc downstream regulated 1	1220.55	744.1	1241.5	1199.6	715.3	772.9	1.6403
1452352_at	gb:BG064656 /DB_XREF=gi:12547219 /DB_XREF=H3022D05-3 /CLONE=H3022D05 /FEA=mRNA /CNT=18 /TID=Mm.22715.1 /TIER=Stack /STK=10 /UG=Mm.22715 /LL=13025 /UG_GENE=Ctla2b /UG_TITLE=cytotoxic T lymphocyte-associated protein 2 beta	379.3	231.25	377.6	381	228.2	234.3	1.64022
1421011_at	gb:NM_053262.1 /DB_XREF=gi:16716596 /GEN=Hsd17b11 /FEA=FLmRNA /CNT=27 /TID=Mm.1187.1 /TIER=FL /STK=2 /UG=Mm.1187 /LL=114664 /DEF=Mus musculus hydroxysteroid (17-beta) dehydrogenase 11 (Hsd17b11), mRNA. /PROD=hydroxysteroid (17-beta) dehydrogenase 11 /FL=gb:AF304306.1 gb:NM_053262.1	309.2	188.65	311.6	306.8	186.8	190.5	1.63901
1422445_at	gb:BM935811 /DB_XREF=gi:19394963 /DB_XREF=UI-M-CG0p-bdj-a-01-0-UI.r1 /CLONE=UI-M-CG0p-bdj-a-01-0-UI /FEA=FLmRNA /CNT=336 /TID=Mm.25232.1 /TIER=Stack /STK=51 /UG=Mm.25232 /LL=16403 /UG_GENE=Itga6 /UG_TITLE=integrin alpha 6 /FL=gb:NM_008397.1	1450.9	885.5	1479.6	1422.2	915.3	855.7	1.63851
1449084_s_at	gb:NM_012059.2 /DB_XREF=gi:7657563 /GEN=Sh3d19 /FEA=FLmRNA /CNT=68 /TID=Mm.2454.1 /TIER=FL+Stack /STK=23 /UG=Mm.2454 /LL=27059 /DEF=Mus musculus SH3 domain protein D19 (Sh3d19), mRNA. /PROD=SH3 domain protein D19 /FL=gb:NM_012059.2 gb:D89677.2	603.95	368.65	613.4	594.5	382.8	354.5	1.63827
1417496_at	gb:BB531328 /DB_XREF=gi:9583257 /DB_XREF=BB531328 /CLONE=E030016E11 /FEA=FLmRNA /CNT=332 /TID=Mm.13787.1 /TIER=Stack /STK=16 /UG=Mm.13787 /LL=12870 /UG_GENE=Cp /UG_TITLE=ceruloplasmin /FL=gb:U49430.1 gb:NM_007752.1	1086.6	663.6	1113	1060.2	670.6	656.6	1.63743
1439413_x_at	gb:AV094989 /DB_XREF=gi:5242537 /DB_XREF=AV094989 /CLONE=2410003L12 /FEA=EST /CNT=8 /TID=Mm.27218.2 /TIER=Stack /STK=8 /UG=Mm.27218 /LL=56397 /UG_GENE=Mrgx-pending /UG_TITLE=MORF-related gene X	2804.1	1713.2	2877.1	2731.1	1766.1	1660.3	1.63676
1452789_at	gb:AK012171.1 /DB_XREF=gi:12848751 /FEA=mRNA /CNT=176 /TID=Mm.203898.1 /TIER=Stack /STK=40 /UG=Mm.203898 /LL=66305 /UG_GENE=2810407J07Rik /UG_TITLE=RIKEN cDNA 2810407J07 gene /DEF=Mus musculus 10 days embryo whole body cDNA, RIKEN full-length enriched library, clone:2610528H05:hypothetical protein, full insert sequence.	1148.4	701.65	1189.6	1107.2	705.1	698.2	1.63671
1436811_at	gb:AV232970 /DB_XREF=gi:16386015 /DB_XREF=AV232970 /CLONE=4632419C04 /FEA=EST /CNT=149 /TID=Mm.41495.2 /TIER=Stack /STK=48 /UG=Mm.41495 /UG_TITLE=ESTs, Highly similar to NY-REN-45 antigen (Homo sapiens) (H.sapiens)	265.25	162.1	267.7	262.8	170.9	153.3	1.63634
1435748_at	gb:BE136057 /DB_XREF=gi:8598557 /DB_XREF=ug23h08.x1 /CLONE=IMAGE:1532511 /FEA=EST /CNT=61 /TID=Mm.157113.2 /TIER=Stack /STK=13 /UG=Mm.157113 /LL=107333 /UG_GENE=AW047581 /UG_TITLE=expressed sequence AW047581	749.5	458.15	749.1	749.9	446	470.3	1.63593
1420609_at	gb:BM243829 /DB_XREF=gi:17879099 /DB_XREF=K0702G01-3 /CLONE=K0702G01 /FEA=FLmRNA /CNT=220 /TID=Mm.18157.1 /TIER=Stack /STK=114 /UG=Mm.18157 /LL=57438 /UG_GENE=Axot /UG_TITLE=axotrophin /FL=gb:AF155739.1 gb:NM_020575.1	1172.6	717.1	1188	1157.2	711.9	722.3	1.6352
1427235_at	gb:AW536493 /DB_XREF=gi:7178910 /DB_XREF=G0105B06-3 /CLONE=G0105B06 /FEA=mRNA /CNT=141 /TID=Mm.28750.1 /TIER=Stack /STK=47 /UG=Mm.28750 /LL=22289 /UG_GENE=Utx /UG_TITLE=ubiquitously transcribed tetratricopeptide repeat gene, X chromosome	266.5	163.2	264.2	268.8	153.3	173.1	1.63297
1434096_at	gb:BB283443 /DB_XREF=gi:8983892 /DB_XREF=BB283443 /CLONE=A930102E07 /FEA=EST /CNT=51 /TID=Mm.41044.1 /TIER=Stack /STK=43 /UG=Mm.41044 /LL=100734 /UG_GENE=AI835705 /UG_TITLE=expressed sequence AI835705	799.1	490.3	779.7	818.5	511.1	469.5	1.62982
1438278_a_at	gb:BB532946 /DB_XREF=gi:9584875 /DB_XREF=BB532946 /CLONE=E030027I05 /FEA=EST /CNT=13 /TID=Mm.28717.3 /TIER=Stack /STK=11 /UG=Mm.28717 /LL=80744 /UG_GENE=BC003993 /UG_TITLE=hypothetical protein, MGC:7531	146.95	90.25	151.4	142.5	88.3	92.2	1.62825
1455819_at	gb:BI690175 /DB_XREF=gi:15652804 /DB_XREF=603310662F1 /CLONE=IMAGE:5346591 /FEA=EST /CNT=196 /TID=Mm.21556.1 /TIER=Stack /STK=51 /UG=Mm.21556 /LL=100396 /UG_GENE=AW107884 /UG_TITLE=expressed sequence AW107884	1135.15	697.95	1100.9	1169.4	688.1	707.8	1.62641
1455608_at	gb:BB700774 /DB_XREF=gi:16049598 /DB_XREF=BB700774 /CLONE=7420423K23 /FEA=EST /CNT=16 /TID=Mm.30462.1 /TIER=Stack /STK=10 /UG=Mm.30462 /UG_TITLE=ESTs	189.35	116.45	187	191.7	117.2	115.7	1.62602
1440424_at	gb:BB476782 /DB_XREF=gi:9394391 /DB_XREF=BB476782 /CLONE=D330021F21 /FEA=EST /CNT=6 /TID=Mm.209442.1 /TIER=ConsEnd /STK=5 /UG=Mm.209442 /UG_TITLE=ESTs	316.75	194.9	309.6	323.9	200.5	189.3	1.62519
1422822_at	gb:BI076697 /DB_XREF=gi:14515354 /DB_XREF=L0210C01-3 /CLONE=L0210C01 /FEA=FLmRNA /CNT=116 /TID=Mm.25702.1 /TIER=Stack /STK=48 /UG=Mm.25702 /LL=67714 /UG_GENE=2310058G22Rik /UG_TITLE=RIKEN cDNA 2310058G22 gene /FL=gb:NM_023377.2 gb:AF480302.1	97.4	59.95	95.9	98.9	59.8	60.1	1.62469
1434687_at	gb:BE456566 /DB_XREF=gi:9477769 /DB_XREF=ut11a01.x1 /CLONE=IMAGE:3327528 /FEA=EST /CNT=29 /TID=Mm.77656.1 /TIER=Stack /STK=27 /UG=Mm.77656 /UG_TITLE=ESTs	82.65	50.9	82.8	82.5	47.8	54	1.62377
1441131_at	gb:BB629216 /DB_XREF=gi:16466436 /DB_XREF=BB629216 /CLONE=9630059O15 /FEA=EST /CNT=6 /TID=Mm.218497.1 /TIER=ConsEnd /STK=4 /UG=Mm.218497 /UG_TITLE=ESTs	101.9	62.85	100.6	103.2	63.4	62.3	1.62132
1426565_at	gb:BM233254 /DB_XREF=gi:17868524 /DB_XREF=K0334D02-3 /CLONE=K0334D02 /FEA=FLmRNA /CNT=60 /TID=Mm.10226.1 /TIER=Stack /STK=17 /UG=Mm.10226 /LL=16001 /UG_GENE=Igf1r /UG_TITLE=insulin-like growth factor I receptor /FL=gb:AF056187.1	171.9	106.05	172.4	171.4	111.6	100.5	1.62093
1452961_at	gb:AK004681.1 /DB_XREF=gi:12836029 /FEA=mRNA /CNT=53 /TID=Mm.41187.2 /TIER=Stack /STK=9 /UG=Mm.41187 /LL=66873 /UG_GENE=1200009O22Rik /UG_TITLE=RIKEN cDNA 1200009O22 gene /DEF=Mus musculus adult male lung cDNA, RIKEN full-length enriched library, clone:1200009O22:homolog to KIAA0644 PROTEIN, full insert sequence.	203.6	125.7	207.3	199.9	131.4	120	1.61973
1422771_at	gb:AF010133.1 /DB_XREF=gi:2507639 /GEN=mSmad6 /FEA=FLmRNA /CNT=34 /TID=Mm.27935.1 /TIER=FL+Stack /STK=13 /UG=Mm.27935 /LL=17130 /DEF=Mus musculus Smad6 mRNA, complete cds. /PROD=Smad6 /FL=gb:NM_008542.1 gb:AF010133.1	1059.4	654.65	1075.7	1043.1	629.8	679.5	1.61827
1433794_at	gb:BM211942 /DB_XREF=gi:17769303 /DB_XREF=C0814G03-3 /CLONE=C0814G03 /FEA=EST /CNT=112 /TID=Mm.41867.1 /TIER=Stack /STK=60 /UG=Mm.41867 /LL=99309 /UG_GENE=AW060766 /UG_TITLE=expressed sequence AW060766	1926.05	1190.4	1912.3	1939.8	1151.4	1229.4	1.61799
1442234_at	gb:BB770422 /DB_XREF=gi:16197026 /DB_XREF=BB770422 /CLONE=G370109F02 /FEA=EST /CNT=5 /TID=Mm.212446.1 /TIER=ConsEnd /STK=3 /UG=Mm.212446 /UG_TITLE=ESTs	22.95	14.2	23.5	22.4	13.7	14.7	1.6162
1423570_at	gb:AW413978 /DB_XREF=gi:6940127 /DB_XREF=uo97f05.x1 /CLONE=IMAGE:2650497 /FEA=FLmRNA /CNT=104 /TID=Mm.15691.1 /TIER=Stack /STK=10 /UG=Mm.15691 /LL=11307 /UG_GENE=Abcg1 /UG_TITLE=ATP-binding cassette, sub-family G (WHITE), member 1 /FL=gb:AF323659.1 gb:NM_009593.1 gb:U34920.1	869.65	538.55	868.4	870.9	519.3	557.8	1.6148
1451500_at	gb:BC026453.1 /DB_XREF=gi:20071419 /FEA=FLmRNA /CNT=26 /TID=Mm.34874.1 /TIER=FL+Stack /STK=14 /UG=Mm.34874 /DEF=Mus musculus, Similar to AIE-75 binding protein protein, clone MGC:31438 IMAGE:4460920, mRNA, complete cds. /PROD=Similar to AIE-75 binding protein protein /FL=gb:BC026453.1	679.7	421.05	672.1	687.3	424.2	417.9	1.6143
1427469_at	gb:BI251153 /DB_XREF=gi:14800273 /DB_XREF=602994353F1 /CLONE=IMAGE:5150292 /FEA=mRNA /CNT=23 /TID=Mm.40307.1 /TIER=ConsEnd /STK=0 /UG=Mm.40307 /UG_TITLE=Mus musculus, clone IMAGE:4007187, mRNA, partial cds	351.15	217.6	361.1	341.2	222.3	212.9	1.61374
1447720_x_at	gb:AV023830 /DB_XREF=gi:4800822 /DB_XREF=AV023830 /CLONE=1190033O23 /FEA=EST /CNT=2 /TID=Mm.46211.1 /TIER=ConsEnd /STK=2 /UG=Mm.46211 /UG_TITLE=ESTs	4151.45	2575.4	4216.3	4086.6	2488.3	2662.5	1.61196
1417292_at	gb:NM_008330.1 /DB_XREF=gi:6680358 /GEN=Ifi47 /FEA=FLmRNA /CNT=129 /TID=Mm.24769.1 /TIER=FL+Stack /STK=49 /UG=Mm.24769 /LL=15953 /DEF=Mus musculus interferon gamma inducible protein, 47 kDa (Ifi47), mRNA. /PROD=interferon gamma inducible protein, 47 kDa /FL=gb:BC001986.1 gb:M63630.1 gb:BC009131.1 gb:NM_008330.1	429.3	266.45	427.9	430.7	274.7	258.2	1.61118
1437483_at	gb:AW990386 /DB_XREF=gi:8186118 /DB_XREF=uf06c03.x1 /CLONE=IMAGE:1510564 /FEA=EST /CNT=29 /TID=Mm.45033.1 /TIER=Stack /STK=17 /UG=Mm.45033 /LL=101023 /UG_GENE=AW990386 /UG_TITLE=expressed sequence AW990386	133.7	83.05	131.7	135.7	82.9	83.2	1.60987
1427564_at	gb:Y15910.1 /DB_XREF=gi:3171941 /GEN=diaphanous /FEA=mRNA /CNT=5 /TID=Mm.10763.1 /TIER=ConsEnd /STK=0 /UG=Mm.10763 /LL=54004 /DEF=Mus musculus mRNA for dia protein. /PROD=Dia protein	331.9	206.25	332.8	331	202.9	209.6	1.60921
1418325_at	gb:NM_009266.1 /DB_XREF=gi:6678118 /GEN=Sps2 /FEA=FLmRNA /CNT=102 /TID=Mm.20294.1 /TIER=FL+Stack /STK=25 /UG=Mm.20294 /LL=20768 /DEF=Mus musculus selenophosphate synthetase 2 (Sps2), mRNA. /PROD=selenophosphate synthetase 2 /FL=gb:U43285.1 gb:NM_009266.1	578.55	359.75	587.1	570	353.8	365.7	1.6082
1436101_at	gb:BB752033 /DB_XREF=gi:16200507 /DB_XREF=BB752033 /CLONE=G270009H10 /FEA=EST /CNT=15 /TID=Mm.28410.2 /TIER=Stack /STK=11 /UG=Mm.28410 /LL=72839 /UG_GENE=2810473M14Rik /UG_TITLE=RIKEN cDNA 2810473M14 gene	150.1	93.45	145.8	154.4	95.5	91.4	1.60621
1429451_at	gb:AK011950.1 /DB_XREF=gi:12848388 /FEA=mRNA /CNT=121 /TID=Mm.23962.1 /TIER=Stack /STK=20 /UG=Mm.23962 /LL=67157 /UG_GENE=2610301B20Rik /UG_TITLE=RIKEN cDNA 2610301B20 gene /DEF=Mus musculus 10 days embryo whole body cDNA, RIKEN full-length enriched library, clone:2610301B20:hypothetical protein, full insert sequence.	172.85	107.7	169.2	176.5	105.9	109.5	1.60492
1435383_x_at	gb:AW743020 /DB_XREF=gi:7654827 /DB_XREF=up55e10.x1 /CLONE=IMAGE:2780010 /FEA=EST /CNT=20 /TID=Mm.7089.2 /TIER=Stack /STK=17 /UG=Mm.7089 /LL=17984 /UG_GENE=Ndn /UG_TITLE=necdin	622.45	388.05	618.1	626.8	395.7	380.4	1.60405
1451230_a_at	gb:BC007478.1 /DB_XREF=gi:13938642 /FEA=FLmRNA /CNT=192 /TID=Mm.512.1 /TIER=FL+Stack /STK=54 /UG=Mm.512 /LL=22381 /UG_GENE=Wbp5 /DEF=Mus musculus, WW domain binding protein 5, clone MGC:7478 IMAGE:3490650, mRNA, complete cds. /PROD=WW domain binding protein 5 /FL=gb:BC007478.1	928.2	579.15	913.3	943.1	594.8	563.5	1.60269
1449342_at	gb:NM_023587.1 /DB_XREF=gi:12963740 /GEN=6330408J20Rik /FEA=FLmRNA /CNT=50 /TID=Mm.27286.1 /TIER=FL+Stack /STK=13 /UG=Mm.27286 /LL=70757 /DEF=Mus musculus RIKEN cDNA 6330408J20 gene (6330408J20Rik), mRNA. /PROD=protein tyrosine phosphatase-like protein PTPLB /FL=gb:NM_023587.1 gb:AF169286.1 gb:BC027289.1	765.45	478.15	773.2	757.7	491	465.3	1.60086
1455184_at	gb:BG071991 /DB_XREF=gi:12554560 /DB_XREF=H3105E02-3 /CLONE=H3105E02 /FEA=EST /CNT=56 /TID=Mm.17873.1 /TIER=Stack /STK=21 /UG=Mm.17873 /UG_TITLE=ESTs	567.45	354.55	550.7	584.2	366.3	342.8	1.60048
1431055_a_at	gb:AK010399.1 /DB_XREF=gi:12845814 /FEA=mRNA /CNT=12 /TID=Mm.29101.2 /TIER=ConsEnd /STK=0 /UG=Mm.29101 /LL=71982 /UG_GENE=2410004M09Rik /UG_TITLE=RIKEN cDNA 2410004M09 gene /DEF=Mus musculus ES cells cDNA, RIKEN full-length enriched library, clone:2410004M09:homolog to SORTING NEXIN 10, full insert sequence.	491.9	307.4	475.7	508.1	316.3	298.5	1.6002
1453304_s_at	gb:BM245572 /DB_XREF=gi:17880842 /DB_XREF=K0726E03-3 /CLONE=K0726E03 /FEA=mRNA /CNT=10 /TID=Mm.204648.1 /TIER=ConsEnd /STK=7 /UG=Mm.204648 /UG_TITLE=Mus musculus adult male kidney cDNA, RIKEN full-length enriched library, clone:0610010O05:lymphocyte antigen 6 complex, locus E, full insert sequence	6435.2	4033.85	6274.8	6595.6	4160.9	3906.8	1.5953
1448259_at	gb:BI452727 /DB_XREF=gi:15243383 /DB_XREF=603169945F1 /CLONE=IMAGE:5249386 /FEA=FLmRNA /CNT=393 /TID=Mm.22763.1 /TIER=Stack /STK=69 /UG=Mm.22763 /LL=14314 /UG_GENE=Fstl /UG_TITLE=follistatin-like /FL=gb:M91380.1 gb:NM_008047.1	2812.8	1763.4	2871.8	2753.8	1767.3	1759.5	1.5951
1415840_at	gb:NM_134255.1 /DB_XREF=gi:19527419 /GEN=1110059L23Rik /FEA=FLmRNA /CNT=345 /TID=Mm.19130.1 /TIER=FL+Stack /STK=218 /UG=Mm.19130 /LL=68801 /DEF=Mus musculus RIKEN cDNA 1110059L23 gene (1110059L23Rik), mRNA. /PROD=fatty acid elongase 1 /FL=gb:NM_134255.1 gb:BC022911.1	2364.25	1483.75	2413.3	2315.2	1413.9	1553.6	1.59343
1454064_a_at	gb:AK013419.1 /DB_XREF=gi:12850767 /FEA=mRNA /CNT=1 /TID=Mm.42154.3 /TIER=ConsEnd /STK=0 /UG=Mm.42154 /LL=56515 /UG_GENE=Trif-pending /UG_TITLE=Trif gene /DEF=Mus musculus 10, 11 days embryo whole body cDNA, RIKEN full-length enriched library, clone:2810480D20:Trif gene, full insert sequence.	232.7	146.5	235.7	229.7	152.3	140.7	1.5884
1417633_at	gb:U38261.1 /DB_XREF=gi:1915962 /GEN=SOD3 /FEA=FLmRNA /CNT=100 /TID=Mm.2407.1 /TIER=FL+Stack /STK=40 /UG=Mm.2407 /LL=20657 /DEF=Mus musculus extracellular superoxide dismutase (SOD3) mRNA, complete cds. /PROD=extracellular superoxide dismutase /FL=gb:AF076286.1 gb:U38261.1 gb:BC010975.1 gb:NM_011435.1 gb:D50856.1	1905.9	1200.2	1930.7	1881.1	1252.1	1148.3	1.58799
1418170_a_at	gb:BB223737 /DB_XREF=gi:15410155 /DB_XREF=BB223737 /CLONE=A530083H20 /FEA=FLmRNA /CNT=200 /TID=Mm.25570.1 /TIER=Stack /STK=117 /UG=Mm.25570 /LL=142682 /UG_GENE=Bdg29-pending /UG_TITLE=BDG-29 protein /FL=gb:NM_080855.1 gb:BC005674.1 gb:AB030244.1	314.7	198.5	311	318.4	200.1	196.9	1.58539
1424598_at	gb:BC021452.1 /DB_XREF=gi:18203916 /FEA=FLmRNA /CNT=56 /TID=Mm.157743.1 /TIER=FL+Stack /STK=23 /UG=Mm.157743 /LL=13209 /UG_GENE=Ddx6 /DEF=Mus musculus, DEAD (aspartate-glutamate-alanine-aspartate) box polypeptide 6, clone MGC:29113 IMAGE:5043599, mRNA, complete cds. /PROD=DEAD (aspartate-glutamate-alanine-aspartate) boxpolypeptide 6 /FL=gb:BC021452.1	643.55	406	655.2	631.9	419.9	392.1	1.5851
1434123_at	gb:BB345680 /DB_XREF=gi:16404976 /DB_XREF=BB345680 /CLONE=B930058B21 /FEA=EST /CNT=46 /TID=Mm.74612.1 /TIER=Stack /STK=42 /UG=Mm.74612 /LL=105475 /UG_GENE=AI317183 /UG_TITLE=expressed sequence AI317183	175.15	110.6	175.4	174.9	110.6	110.6	1.58363
1428585_at	gb:BE853286 /DB_XREF=gi:10311625 /DB_XREF=uw87d05.x1 /CLONE=IMAGE:3468969 /FEA=mRNA /CNT=104 /TID=Mm.23961.1 /TIER=Stack /STK=30 /UG=Mm.23961 /LL=73156 /UG_GENE=3110023F10Rik /UG_TITLE=RIKEN cDNA 3110023F10 gene	1229.1	778.35	1200.4	1257.8	766.9	789.8	1.57911
1438652_x_at	gb:BB546727 /DB_XREF=gi:9618155 /DB_XREF=BB546727 /CLONE=E130314A08 /FEA=EST /CNT=10 /TID=Mm.6354.6 /TIER=Stack /STK=10 /UG=Mm.6354 /LL=14755 /UG_GENE=Pigq /UG_TITLE=phosphatidylinositol glycan, class Q	1171.55	742.1	1174.1	1169	705.5	778.7	1.5787
1419177_at	gb:AK008752.1 /DB_XREF=gi:12843140 /FEA=FLmRNA /CNT=45 /TID=Mm.157454.1 /TIER=ConsEnd /STK=4 /UG=Mm.157454 /LL=52348 /UG_GENE=D8Ertd531e /UG_TITLE=DNA segment, Chr 8, ERATO Doi 531, expressed /DEF=Mus musculus adult male stomach cDNA, RIKEN full-length enriched library, clone:2210018P21:DNA segment, Chr 8, ERATO Doi 531, expressed, full insert sequence. /FL=gb:NM_033560.1	286.95	182	289.1	284.8	189.3	174.7	1.57665
1455854_a_at	gb:BB053082 /DB_XREF=gi:16259651 /DB_XREF=BB053082 /CLONE=6720458N18 /FEA=EST /CNT=41 /TID=Mm.87500.1 /TIER=Stack /STK=36 /UG=Mm.87500 /UG_TITLE=ESTs, Moderately similar to slingshot 1 (Homo sapiens) (H.sapiens)	718.55	456	718.9	718.2	474.5	437.5	1.57577
1436512_at	gb:BI964400 /DB_XREF=gi:16338805 /DB_XREF=id40f06.x1 /CLONE=IMAGE:5665690 /FEA=EST /CNT=47 /TID=Mm.3388.1 /TIER=Stack /STK=8 /UG=Mm.3388 /UG_TITLE=ESTs, Weakly similar to ADP-ribosylation-like 4 (Mus musculus) (M.musculus)	176.75	112.35	177	176.5	116.4	108.3	1.57321
1419301_at	gb:BC015256.1 /DB_XREF=gi:15929644 /FEA=FLmRNA /CNT=48 /TID=Mm.68712.1 /TIER=FL+Stack /STK=11 /UG=Mm.68712 /LL=14366 /UG_GENE=Fzd4 /DEF=Mus musculus, frizzled homolog 4 (Drosophila), clone MGC:18403 IMAGE:4238940, mRNA, complete cds. /PROD=frizzled homolog 4 (Drosophila) /FL=gb:NM_008055.1 gb:BC015256.1 gb:U43317.1	560.2	356.1	568.2	552.2	363	349.2	1.57315
1436546_at	gb:BM502719 /DB_XREF=gi:18663951 /DB_XREF=ii41g05.x1 /CLONE=IMAGE:5944496 /FEA=EST /CNT=18 /TID=Mm.88628.1 /TIER=Stack /STK=8 /UG=Mm.88628 /UG_TITLE=ESTs, Weakly similar to JAK3 MOUSE TYROSINE-PROTEIN KINASE JAK3 (M.musculus)	688.6	437.8	690.1	687.1	441.2	434.4	1.57286
1441238_at	gb:BG074304 /DB_XREF=gi:12556873 /DB_XREF=H3133D08-3 /CLONE=H3133D08 /FEA=EST /CNT=5 /TID=Mm.103018.1 /TIER=ConsEnd /STK=4 /UG=Mm.103018 /UG_TITLE=ESTs	41.1	26.15	41.2	41	25.2	27.1	1.5717
1425503_at	gb:BM236768 /DB_XREF=gi:17872038 /DB_XREF=K0440H11-3 /CLONE=K0440H11 /FEA=FLmRNA /CNT=61 /TID=Mm.26734.1 /TIER=Stack /STK=35 /UG=Mm.26734 /LL=170754 /UG_GENE=IGnTB /UG_TITLE=beta-1,6-N-acetylglucosaminyltransferase B /FL=gb:AB037596.1	263.9	167.95	262.4	265.4	162.2	173.7	1.5713
1424041_s_at	gb:BC022123.1 /DB_XREF=gi:18381003 /FEA=FLmRNA /CNT=113 /TID=Mm.24128.1 /TIER=FL+Stack /STK=59 /UG=Mm.24128 /DEF=Mus musculus, clone MGC:37773 IMAGE:5097206, mRNA, complete cds. /PROD=Unknown (protein for MGC:37773) /FL=gb:BC018319.1 gb:BC022123.1	870.75	554.55	864.9	876.6	567.3	541.8	1.57019
1417429_at	gb:BC011229.1 /DB_XREF=gi:15029983 /FEA=FLmRNA /CNT=109 /TID=Mm.976.1 /TIER=FL+Stack /STK=45 /UG=Mm.976 /LL=14261 /UG_GENE=Fmo1 /DEF=Mus musculus, Similar to flavin containing monooxygenase 1, clone MGC:18391 IMAGE:4196446, mRNA, complete cds. /PROD=Similar to flavin containing monooxygenase 1 /FL=gb:NM_010231.1 gb:D16215.1 gb:BC011229.1 gb:U87456.1	1276.35	814.2	1245.1	1307.6	842.8	785.6	1.56761
1421968_a_at	gb:NM_023647.1 /DB_XREF=gi:15022808 /GEN=3830408P04Rik /FEA=FLmRNA /CNT=21 /TID=Mm.181536.1 /TIER=FL /STK=1 /UG=Mm.181536 /LL=93790 /DEF=Mus musculus RIKEN cDNA 3830408P04 gene (3830408P04Rik), mRNA. /PROD=RIKEN cDNA 3830408P04 /FL=gb:NM_023647.1	464.75	296.85	478.7	450.8	300.6	293.1	1.56561
1422823_at	gb:NM_007945.1 /DB_XREF=gi:6679672 /GEN=Eps8 /FEA=FLmRNA /CNT=85 /TID=Mm.2012.1 /TIER=FL+Stack /STK=10 /UG=Mm.2012 /LL=13860 /DEF=Mus musculus epidermal growth factor receptor pathway substrate 8 (Eps8), mRNA. /PROD=epidermal growth factor receptor pathwaysubstrate 8 /FL=gb:L21671.1 gb:NM_007945.1	640.45	409.8	656.7	624.2	393.6	426	1.56284
1420249_s_at	gb:AV084904 /DB_XREF=gi:5216352 /DB_XREF=AV084904 /CLONE=2310009A22 /FEA=EST /CNT=1 /TID=Mm.218266.1 /TIER=ConsEnd /STK=1 /UG=Mm.218266 /UG_TITLE=EST	376.2	240.85	372.6	379.8	241.7	240	1.56197
1441970_at	gb:BB763470 /DB_XREF=gi:16208139 /DB_XREF=BB763470 /CLONE=G370025J05 /FEA=EST /CNT=16 /TID=Mm.102343.1 /TIER=ConsEnd /STK=3 /UG=Mm.102343 /UG_TITLE=ESTs	176.3	112.9	178.9	173.7	115.1	110.7	1.56156
1458731_at	gb:BG072064 /DB_XREF=gi:12554633 /DB_XREF=H3106C12-3 /CLONE=H3106C12 /FEA=EST /CNT=3 /TID=Mm.17896.1 /TIER=ConsEnd /STK=2 /UG=Mm.17896 /UG_TITLE=ESTs	3.2	2.05	3.3	3.1	2	2.1	1.56098
1454745_at	gb:BG074320 /DB_XREF=gi:12556889 /DB_XREF=H3133F07-3 /CLONE=H3133F07 /FEA=EST /CNT=105 /TID=Mm.28836.1 /TIER=Stack /STK=56 /UG=Mm.28836 /LL=99822 /UG_GENE=AU040217 /UG_TITLE=expressed sequence AU040217	1826.55	1170.2	1822.9	1830.2	1198.4	1142	1.56089
1440865_at	gb:BB193024 /DB_XREF=gi:16270815 /DB_XREF=BB193024 /CLONE=A330075D07 /FEA=EST /CNT=10 /TID=Mm.19963.1 /TIER=ConsEnd /STK=4 /UG=Mm.19963 /UG_TITLE=ESTs, Weakly similar to interferon induced transmembrane protein, like; hypothetical protein MGC7307 similar to interferon induced transmembrane protein 3 (1-8U), clone MGC:7307 (Mus musculus) (M.musculus)	68.1	43.65	68.4	67.8	43.9	43.4	1.56014
1448210_at	gb:AW108405 /DB_XREF=gi:6079205 /DB_XREF=um30b10.x1 /CLONE=IMAGE:2236027 /FEA=FLmRNA /CNT=376 /TID=Mm.14530.1 /TIER=Stack /STK=20 /UG=Mm.14530 /LL=19324 /UG_GENE=Rab1 /UG_TITLE=RAB1, member RAS oncogene family /FL=gb:BC002077.1 gb:NM_008996.1 gb:AF226873.1	1509.45	967.6	1562.9	1456	957.9	977.3	1.55999
1429505_at	gb:BB357130 /DB_XREF=gi:9068958 /DB_XREF=BB357130 /CLONE=C030019A13 /FEA=mRNA /CNT=58 /TID=Mm.38133.1 /TIER=Stack /STK=17 /UG=Mm.38133 /LL=71938 /UG_GENE=2310076G13Rik /UG_TITLE=RIKEN cDNA 2310076G13 gene	623.65	399.8	620.1	627.2	418.6	381	1.5599
1440849_at	gb:AV327187 /DB_XREF=gi:16395610 /DB_XREF=AV327187 /CLONE=6330417G04 /FEA=EST /CNT=12 /TID=Mm.44971.1 /TIER=ConsEnd /STK=4 /UG=Mm.44971 /LL=105333 /UG_GENE=AW048350 /UG_TITLE=expressed sequence AW048350	406	260.55	401.9	410.1	247.5	273.6	1.55824
1417192_at	gb:NM_138599.1 /DB_XREF=gi:20070415 /GEN=D16Wsu109e /FEA=FLmRNA /CNT=129 /TID=Mm.180299.1 /TIER=FL+Stack /STK=53 /UG=Mm.180299 /LL=28107 /DEF=Mus musculus DNA segment, Chr 16, Wayne State University 109, expressed (D16Wsu109e), mRNA. /PROD=DNA segment, Chr 16, Wayne State University 109,expressed /FL=gb:NM_138599.1	792.6	508.85	818.6	766.6	514	503.7	1.55763
1460623_at	gb:BB753881 /DB_XREF=gi:16184253 /DB_XREF=BB753881 /CLONE=G270037H21 /FEA=EST /CNT=23 /TID=Mm.142867.1 /TIER=Stack /STK=19 /UG=Mm.142867 /UG_TITLE=ESTs	365.1	234.55	355.8	374.4	234	235.1	1.5566
1417850_at	gb:NM_009029.1 /DB_XREF=gi:6677678 /GEN=Rb1 /FEA=FLmRNA /CNT=90 /TID=Mm.304.1 /TIER=FL+Stack /STK=35 /UG=Mm.304 /LL=19645 /DEF=Mus musculus retinoblastoma 1 (Rb1), mRNA. /PROD=retinoblastoma 1 /FL=gb:M26391.1 gb:NM_009029.1	815.55	524	811.9	819.2	540.6	507.4	1.55639
1436907_at	gb:BQ176362 /DB_XREF=gi:20351854 /DB_XREF=UI-M-DJ2-bwg-h-22-0-UI.s1 /CLONE=UI-M-DJ2-bwg-h-22-0-UI /FEA=EST /CNT=97 /TID=Mm.34977.1 /TIER=Stack /STK=36 /UG=Mm.34977 /UG_TITLE=ESTs, Highly similar to hypothetical protein MGC14961 (Homo sapiens) (H.sapiens)	796.9	512.65	797.5	796.3	521.3	504	1.55447
1420021_s_at	gb:AU022339 /DB_XREF=gi:3387298 /DB_XREF=AU022339 /CLONE=J0412F04 /FEA=EST /CNT=1 /TID=Mm.202151.1 /TIER=ConsEnd /STK=1 /UG=Mm.202151 /LL=52615 /UG_GENE=D11Ertd530e /UG_TITLE=DNA segment, Chr 11, ERATO Doi 530, expressed	379.8	244.4	383.8	375.8	240	248.8	1.55401
1439264_x_at	gb:BB433798 /DB_XREF=gi:9273525 /DB_XREF=BB433798 /CLONE=C820003N23 /FEA=EST /CNT=9 /TID=Mm.200673.13 /TIER=Stack /STK=8 /UG=Mm.200673 /LL=16796 /UG_GENE=Lasp1 /UG_TITLE=LIM and SH3 protein 1	514.6	331.3	520.6	508.6	323.4	339.2	1.55327
1433592_at	gb:AW543361 /DB_XREF=gi:7185778 /DB_XREF=C0168H12-3 /CLONE=C0168H12 /FEA=EST /CNT=143 /TID=Mm.203939.1 /TIER=Stack /STK=86 /UG=Mm.203939 /LL=104772 /UG_GENE=AI256814 /UG_TITLE=expressed sequence AI256814	1314.6	849.8	1331.8	1297.4	865.9	833.7	1.54695
1416221_at	gb:NM_008047.1 /DB_XREF=gi:6679870 /GEN=Fstl /FEA=FLmRNA /CNT=393 /TID=Mm.22763.1 /TIER=FL+Stack /STK=111 /UG=Mm.22763 /LL=14314 /DEF=Mus musculus follistatin-like (Fstl), mRNA. /PROD=follistatin-like /FL=gb:M91380.1 gb:NM_008047.1	2196.7	1420.45	2259.3	2134.1	1385	1455.9	1.54648
1433613_at	gb:BB795106 /DB_XREF=gi:16964725 /DB_XREF=BB795106 /CLONE=G431003G04 /FEA=EST /CNT=159 /TID=Mm.29566.2 /TIER=Stack /STK=82 /UG=Mm.29566 /UG_TITLE=Mus musculus, hypothetical protein FLJ12899, clone MGC:38616 IMAGE:5355443, mRNA, complete cds	887.95	575.2	875.5	900.4	592.6	557.8	1.54372
1448562_at	gb:NM_009477.1 /DB_XREF=gi:6678514 /GEN=Upp /FEA=FLmRNA /CNT=72 /TID=Mm.4610.1 /TIER=FL+Stack /STK=59 /UG=Mm.4610 /LL=22271 /DEF=Mus musculus uridine phosphorylase (Upp), mRNA. /PROD=uridine phosphorylase /FL=gb:NM_009477.1 gb:D44464.1	313.8	203.3	316.1	311.5	199.2	207.4	1.54353
1425142_a_at	gb:BC011172.1 /DB_XREF=gi:15029895 /FEA=FLmRNA /CNT=62 /TID=Mm.156892.2 /TIER=FL /STK=5 /UG=Mm.156892 /LL=11991 /UG_GENE=Hnrpd /DEF=Mus musculus, Similar to heterogeneous nuclear ribonucleoprotein D (AU-rich element RNA-binding protein 1, 37kD), clone MGC:18438 IMAGE:4187388, mRNA, complete cds. /PROD=Similar to heterogeneous nuclearribonucleoprotein D (AU-rich element RNA-binding protein1, 37kD)…	1189.45	770.65	1205.6	1173.3	758	783.3	1.54344
1448938_at	gb:NM_026632.1 /DB_XREF=gi:13386121 /GEN=C330026P08Rik /FEA=FLmRNA /CNT=70 /TID=Mm.29073.1 /TIER=FL+Stack /STK=30 /UG=Mm.29073 /LL=68240 /DEF=Mus musculus RIKEN cDNA C330026P08 gene (C330026P08Rik), mRNA. /PROD=RIKEN cDNA C330026P08 /FL=gb:NM_026632.1	572.2	370.9	575	569.4	377.3	364.5	1.54273
1422962_a_at	gb:NM_010724.1 /DB_XREF=gi:6755207 /GEN=Psmb8 /FEA=FLmRNA /CNT=2 /TID=Mm.13913.1 /TIER=FL /STK=1 /UG=Mm.13913 /LL=16913 /DEF=Mus musculus proteosome (prosome, macropain) subunit, beta type 8 (large multifunctional protease 7) (Psmb8), mRNA. /PROD=proteosome (prosome, macropain) subunit, betatype 8 (large multifunctional protease 7) /FL=gb:NM_010724.1	712.05	461.6	708.8	715.3	457.8	465.4	1.54257
1452270_s_at	gb:AF197159.1 /DB_XREF=gi:7381453 /FEA=mRNA /CNT=53 /TID=Mm.2735.1 /TIER=Stack /STK=29 /UG=Mm.2735 /LL=65969 /UG_GENE=Cubn /DEF=Mus musculus cubilin mRNA, partial cds. /PROD=cubilin	83.75	54.3	85.9	81.6	55.3	53.3	1.54236
1435492_at	gb:BG075016 /DB_XREF=gi:12557585 /DB_XREF=H3142C06-3 /CLONE=H3142C06 /FEA=EST /CNT=18 /TID=Mm.30713.1 /TIER=Stack /STK=16 /UG=Mm.30713 /UG_TITLE=ESTs	372.55	241.65	376.8	368.3	251.2	232.1	1.54169
1427991_s_at	gb:BM249286 /DB_XREF=gi:17884556 /DB_XREF=K0831A12-3 /CLONE=K0831A12 /FEA=mRNA /CNT=51 /TID=Mm.154306.1 /TIER=Stack /STK=11 /UG=Mm.154306 /LL=77593 /UG_GENE=4930550B20Rik /UG_TITLE=RIKEN cDNA 4930550B20 gene	429.55	278.8	433.8	425.3	279.8	277.8	1.54071
1438788_at	gb:BG063186 /DB_XREF=gi:12545749 /DB_XREF=H3004A12-3 /CLONE=H3004A12 /FEA=EST /CNT=11 /TID=Mm.31046.1 /TIER=Stack /STK=9 /UG=Mm.31046 /LL=28022 /UG_GENE=D5Wsu152e /UG_TITLE=DNA segment, Chr 5, Wayne State University 152, expressed	54.5	35.4	54.9	54.1	35.6	35.2	1.53955
1416705_at	gb:BC006953.1 /DB_XREF=gi:13905310 /FEA=FLmRNA /CNT=147 /TID=Mm.43671.1 /TIER=FL+Stack /STK=73 /UG=Mm.43671 /LL=66646 /UG_GENE=5730518J08Rik /DEF=Mus musculus, clone MGC:6936 IMAGE:2811899, mRNA, complete cds. /PROD=Unknown (protein for MGC:6936) /FL=gb:NM_025683.1 gb:BC006953.1 gb:BC019126.1	226.05	146.9	225.9	226.2	141.1	152.7	1.5388
1427056_at	gb:AV228731 /DB_XREF=gi:16385577 /DB_XREF=AV228731 /CLONE=4631401M01 /FEA=mRNA /CNT=40 /TID=Mm.65867.1 /TIER=Stack /STK=21 /UG=Mm.65867 /UG_TITLE=Mus musculus, Similar to a disintegrin and metalloproteinase with thrombospondin motifs 1 (ADAMTS-1), clone IMAGE:3491991, mRNA, partial cds	187.1	121.75	185.4	188.8	126	117.5	1.53676
1448424_at	gb:U91905.1 /DB_XREF=gi:1917010 /GEN=mfiz /FEA=FLmRNA /CNT=130 /TID=Mm.3246.1 /TIER=FL /STK=1 /UG=Mm.3246 /LL=20378 /DEF=Mus musculus Fritz (mfiz) mRNA, complete cds. /PROD=Fritz /FL=gb:U68058.1 gb:U91905.1 gb:BC016884.1 gb:U88568.1 gb:NM_011356.1	113.65	74	114.5	112.8	76.8	71.2	1.53581
1426530_a_at	gb:BM120233 /DB_XREF=gi:17088259 /DB_XREF=L0936G08-3 /CLONE=L0936G08 /FEA=FLmRNA /CNT=80 /TID=Mm.10281.1 /TIER=Stack /STK=32 /UG=Mm.10281 /LL=71778 /UG_GENE=1300013C10Rik /UG_TITLE=RIKEN cDNA 1300013C10 gene /FL=gb:BC026739.1	673.8	439.5	685.7	661.9	427.2	451.8	1.53311
1427208_at	gb:BC024435.1 /DB_XREF=gi:19353531 /FEA=mRNA /CNT=42 /TID=Mm.63497.1 /TIER=Stack /STK=8 /UG=Mm.63497 /LL=98403 /UG_GENE=AI596398 /DEF=Mus musculus, Similar to KIAA0576 protein, clone IMAGE:4972947, mRNA, partial cds. /PROD=Similar to KIAA0576 protein	247.15	161.25	246.9	247.4	161.1	161.4	1.53271
1422623_x_at	gb:NM_018860.1 /DB_XREF=gi:9256635 /GEN=Rpl41 /FEA=FLmRNA /CNT=37 /TID=Mm.13859.1 /TIER=FL+Stack /STK=25 /UG=Mm.13859 /LL=67945 /DEF=Mus musculus ribosomal protein L41 (Rpl41), mRNA. /PROD=ribosomal protein L41 /FL=gb:NM_018860.1 gb:U93862.1	11081.6	7244.75	10781.9	11381.3	7469	7020.5	1.5296
1417366_s_at	gb:AU079514 /DB_XREF=gi:6084269 /DB_XREF=AU079514 /CLONE=MNCb-4404 /FEA=FLmRNA /CNT=323 /TID=Mm.34246.1 /TIER=Stack /STK=80 /UG=Mm.34246 /LL=12313 /UG_GENE=Calm1 /UG_TITLE=calmodulin 1 /FL=gb:NM_009790.1 gb:M19381.1	2885.65	1888.6	2963.8	2807.5	1858.4	1918.8	1.52793
1416041_at	gb:NM_011361.1 /DB_XREF=gi:6755489 /GEN=Sgk /FEA=FLmRNA /CNT=280 /TID=Mm.28405.1 /TIER=FL+Stack /STK=139 /UG=Mm.28405 /LL=20393 /DEF=Mus musculus serumglucocorticoid regulated kinase (Sgk), mRNA. /PROD=serumglucocorticoid regulated kinase /FL=gb:NM_011361.1 gb:AF205855.1 gb:AF139638.1 gb:BC005720.1	2911.75	1907.6	2956.2	2867.3	1886.6	1928.6	1.52639
1436928_s_at	gb:BB763890 /DB_XREF=gi:16208317 /DB_XREF=BB763890 /CLONE=G370031F15 /FEA=EST /CNT=36 /TID=Mm.70546.5 /TIER=Stack /STK=35 /UG=Mm.70546 /LL=104819 /UG_GENE=AI448222 /UG_TITLE=expressed sequence AI448222	144.35	94.6	144.2	144.5	90.2	99	1.5259
1435180_at	gb:AV227324 /DB_XREF=gi:15404908 /DB_XREF=AV227324 /CLONE=4222402M22 /FEA=EST /CNT=23 /TID=Mm.74710.1 /TIER=Stack /STK=19 /UG=Mm.74710 /UG_TITLE=ESTs	444.5	291.6	432.6	456.4	286.2	297	1.52435
1448747_at	gb:AF441120.1 /DB_XREF=gi:17940317 /GEN=Atrogin1 /FEA=FLmRNA /CNT=90 /TID=Mm.40466.1 /TIER=FL+Stack /STK=14 /UG=Mm.40466 /LL=67731 /DEF=Mus musculus ATROGIN1 (Atrogin1) mRNA, complete cds. /PROD=ATROGIN1 /FL=gb:AF441120.1 gb:NM_026346.1 gb:BC027211.1	1116.85	732.85	1106.5	1127.2	768.9	696.8	1.52398
1424382_at	gb:BC025602.1 /DB_XREF=gi:19343897 /FEA=FLmRNA /CNT=77 /TID=Mm.29997.1 /TIER=FL+Stack /STK=35 /UG=Mm.29997 /LL=68096 /UG_GENE=6030455P07Rik /DEF=Mus musculus, Similar to hypothetical protein LOC57333, clone MGC:36253 IMAGE:5250505, mRNA, complete cds. /PROD=Similar to hypothetical protein LOC57333 /FL=gb:BC025602.1	603.05	396.7	596.1	610	389.3	404.1	1.52017
1437724_x_at	gb:BB206460 /DB_XREF=gi:8871413 /DB_XREF=BB206460 /CLONE=A430075P20 /FEA=EST /CNT=15 /TID=Mm.1860.3 /TIER=Stack /STK=15 /UG=Mm.1860 /LL=18739 /UG_GENE=Pitpnm /UG_TITLE=phosphatidylinositol membrane-associated	1011.9	665.7	1027	996.8	663.3	668.1	1.52005
1428418_s_at	gb:BE198251 /DB_XREF=gi:8710420 /DB_XREF=ug76d11.y1 /CLONE=IMAGE:1548309 /FEA=mRNA /CNT=103 /TID=Mm.28860.1 /TIER=Stack /STK=16 /UG=Mm.28860 /LL=67306 /UG_GENE=3110050N22Rik /UG_TITLE=RIKEN cDNA 3110050N22 gene	300.65	198.15	303	298.3	190.5	205.8	1.51728
1436824_x_at	gb:BB238427 /DB_XREF=gi:8920892 /DB_XREF=BB238427 /CLONE=A630071J15 /FEA=EST /CNT=47 /TID=Mm.29323.2 /TIER=Stack /STK=47 /UG=Mm.29323 /UG_TITLE=Mus musculus, clone MGC:7865 IMAGE:3501511, mRNA, complete cds	414.2	273.4	419.8	408.6	280.9	265.9	1.515
1420376_a_at	gb:NM_008211.1 /DB_XREF=gi:6680160 /GEN=H3f3b /FEA=FLmRNA /CNT=30 /TID=Mm.18516.1 /TIER=FL /STK=5 /UG=Mm.18516 /LL=15081 /DEF=Mus musculus H3 histone, family 3B (H3f3b), mRNA. /PROD=H3 histone, family 3B /FL=gb:NM_008211.1	3080.45	2034.3	3103.4	3057.5	2090.7	1977.9	1.51426
1418505_at	gb:BC027209.1 /DB_XREF=gi:20070873 /FEA=FLmRNA /CNT=320 /TID=Mm.24397.1 /TIER=FL+Stack /STK=118 /UG=Mm.24397 /LL=71207 /UG_GENE=4933436C10Rik /DEF=Mus musculus, RIKEN cDNA 4933436C10 gene, clone MGC:25580 IMAGE:3994391, mRNA, complete cds. /PROD=RIKEN cDNA 4933436C10 gene /FL=gb:NM_027722.1 gb:BC027209.1	6022.4	3977.15	6042.9	6001.9	4010.5	3943.8	1.51425
1417426_at	gb:NM_011157.1 /DB_XREF=gi:6997242 /GEN=Prg /FEA=FLmRNA /CNT=127 /TID=Mm.22194.1 /TIER=FL+Stack /STK=45 /UG=Mm.22194 /LL=19073 /DEF=Mus musculus proteoglycan, secretory granule (Prg), mRNA. /PROD=proteoglycan, secretory granule /FL=gb:J04549.1 gb:NM_011157.1 gb:M34603.1	3453	2281.35	3419.9	3486.1	2368.9	2193.8	1.51358
1448962_at	gb:BC026142.1 /DB_XREF=gi:20070690 /FEA=FLmRNA /CNT=103 /TID=Mm.3153.1 /TIER=FL+Stack /STK=29 /UG=Mm.3153 /LL=17880 /UG_GENE=Myh11 /DEF=Mus musculus, clone MGC:13920 IMAGE:3989495, mRNA, complete cds. /PROD=Unknown (protein for MGC:13920) /FL=gb:BC026142.1 gb:D85924.1 gb:D85923.1 gb:NM_013607.1	865.45	571.8	837.6	893.3	564.5	579.1	1.51355
1426487_a_at	gb:BB092954 /DB_XREF=gi:16261121 /DB_XREF=BB092954 /CLONE=9430040J02 /FEA=FLmRNA /CNT=24 /TID=Mm.4480.1 /TIER=Stack /STK=10 /UG=Mm.4480 /LL=19647 /UG_GENE=Rbbp6 /UG_TITLE=retinoblastoma binding protein 6 /FL=gb:U83913.1	221.7	146.85	222.7	220.7	148.3	145.4	1.5097
1425978_at	gb:AF384055.2 /DB_XREF=gi:16905532 /FEA=FLmRNA /CNT=1 /TID=Mm.32257.2 /TIER=FL /STK=1 /UG=Mm.32257 /DEF=Mus musculus transcription factor myocardin mRNA, complete cds. /PROD=transcription factor myocardin /FL=gb:AF384055.2	338.6	224.45	334.6	342.6	228.8	220.1	1.50858
1421152_a_at	gb:NM_010308.1 /DB_XREF=gi:6754011 /GEN=Gnao /FEA=FLmRNA /CNT=21 /TID=Mm.20964.1 /TIER=FL /STK=2 /UG=Mm.20964 /LL=14681 /DEF=Mus musculus guanine nucleotide binding protein, alpha o (Gnao), mRNA. /PROD=guanine nucleotide binding protein, alpha o /FL=gb:NM_010308.1 gb:M36777.1	631.65	418.85	652.4	610.9	418	419.7	1.50806
1426471_at	gb:BM225280 /DB_XREF=gi:17786807 /DB_XREF=K0209C02-3 /CLONE=K0209C02 /FEA=FLmRNA /CNT=29 /TID=Mm.65655.1 /TIER=Stack /STK=13 /UG=Mm.65655 /UG_TITLE=Mus musculus, clone MGC:35978 IMAGE:5353641, mRNA, complete cds /FL=gb:BC021527.1	315.25	209.15	325.2	305.3	206.2	212.1	1.50729
1426905_a_at	gb:BB483613 /DB_XREF=gi:16441061 /DB_XREF=BB483613 /CLONE=D430021F16 /FEA=mRNA /CNT=225 /TID=Mm.21762.1 /TIER=Stack /STK=23 /UG=Mm.21762 /LL=66861 /UG_GENE=1200006L06Rik /UG_TITLE=RIKEN cDNA 1200006L06 gene	807.45	535.7	811.1	803.8	556.9	514.5	1.50728
1437593_x_at	gb:BB449248 /DB_XREF=gi:9310283 /DB_XREF=BB449248 /CLONE=D030070L05 /FEA=EST /CNT=17 /TID=Mm.692.3 /TIER=Stack /STK=16 /UG=Mm.692 /LL=11800 /UG_GENE=Api5 /UG_TITLE=apoptosis inhibitory protein 5	2749.45	1826.5	2795.2	2703.7	1790.6	1862.4	1.50531
1419309_at	gb:NM_010329.1 /DB_XREF=gi:6754041 /GEN=Gp38 /FEA=FLmRNA /CNT=34 /TID=Mm.2976.1 /TIER=FL+Stack /STK=11 /UG=Mm.2976 /LL=14726 /DEF=Mus musculus glycoprotein 38 (Gp38), mRNA. /PROD=glycoprotein 38 /FL=gb:BC026551.1 gb:M96645.1 gb:M73748.1 gb:NM_010329.1	431.75	287.45	445.3	418.2	282.7	292.2	1.502
1416405_at	gb:BC019502.1 /DB_XREF=gi:18044514 /FEA=FLmRNA /CNT=224 /TID=Mm.2608.1 /TIER=FL+Stack /STK=91 /UG=Mm.2608 /LL=12111 /UG_GENE=Bgn /DEF=Mus musculus, biglycan, clone MGC:28669 IMAGE:4237268, mRNA, complete cds. /PROD=biglycan /FL=gb:BC005452.1 gb:NM_007542.2 gb:L20276.1 gb:BC019502.1	7201.8	4797.3	7021.2	7382.4	4801.6	4793	1.50122
1428777_at	gb:BG060646 /DB_XREF=gi:12529345 /DB_XREF=L0906B08-3 /CLONE=L0906B08 /FEA=mRNA /CNT=52 /TID=Mm.200935.1 /TIER=Stack /STK=9 /UG=Mm.200935 /LL=70589 /UG_GENE=5730461F13Rik /UG_TITLE=RIKEN cDNA 5730461F13 gene	136.65	91.1	137.2	136.1	93.1	89.1	1.5
1439825_at	gb:BB705351 /DB_XREF=gi:16054186 /DB_XREF=BB705351 /CLONE=7420476J22 /FEA=EST /CNT=9 /TID=Mm.216297.1 /TIER=ConsEnd /STK=6 /UG=Mm.216297 /UG_TITLE=ESTs	252.05	168.15	254.5	249.6	171.4	164.9	1.49896
1417156_at	gb:NM_008471.1 /DB_XREF=gi:6680605 /GEN=Krt1-19 /FEA=FLmRNA /CNT=215 /TID=Mm.1012.1 /TIER=FL+Stack /STK=54 /UG=Mm.1012 /LL=16669 /DEF=Mus musculus keratin complex 1, acidic, gene 19 (Krt1-19), mRNA. /PROD=keratin complex 1, acidic, gene 19 /FL=gb:M28698.1 gb:NM_008471.1	173.35	115.65	173.6	173.1	112.6	118.7	1.49892
1418911_s_at	gb:BI153391 /DB_XREF=gi:14613392 /DB_XREF=602918673F1 /CLONE=IMAGE:5068722 /FEA=FLmRNA /CNT=77 /TID=Mm.143689.1 /TIER=ConsEnd /STK=0 /UG=Mm.143689 /LL=50790 /UG_GENE=Facl4 /UG_TITLE=fatty acid-Coenzyme A ligase, long chain 4 /FL=gb:NM_019477.1 gb:BC016416.1 gb:AB033885.1	166.25	110.95	169.8	162.7	107.1	114.8	1.49842
1422978_at	gb:NM_007807.1 /DB_XREF=gi:6681092 /GEN=Cybb /FEA=FLmRNA /CNT=16 /TID=Mm.200362.1 /TIER=FL /STK=0 /UG=Mm.200362 /LL=13058 /DEF=Mus musculus cytochrome b-245, beta polypeptide (Cybb), mRNA. /PROD=cytochrome b-245, beta polypeptide /FL=gb:U43384.1 gb:NM_007807.1	174.75	116.65	171.9	177.6	118.6	114.7	1.49807
1433991_x_at	gb:AV007315 /DB_XREF=gi:4784302 /DB_XREF=AV007315 /CLONE=1110003P04 /FEA=EST /CNT=50 /TID=Mm.2785.2 /TIER=Stack /STK=48 /UG=Mm.2785 /LL=13167 /UG_GENE=Dbi /UG_TITLE=diazepam binding inhibitor	6718.5	4499.55	6833.6	6603.4	4509.3	4489.8	1.49315
1448908_at	gb:NM_080555.1 /DB_XREF=gi:18017589 /GEN=Ppap2b /FEA=FLmRNA /CNT=81 /TID=Mm.29124.1 /TIER=FL+Stack /STK=32 /UG=Mm.29124 /LL=67916 /DEF=Mus musculus phosphatidic acid phosphatase type 2B (Ppap2b), mRNA. /PROD=phosphatidic acid phosphatase type 2B /FL=gb:NM_080555.1 gb:BC005558.1	1720.85	1153.85	1705.3	1736.4	1159.8	1147.9	1.4914
1451389_at	gb:AY028460.1 /DB_XREF=gi:14581454 /FEA=FLmRNA /CNT=47 /TID=Mm.25661.1 /TIER=FL+Stack /STK=27 /UG=Mm.25661 /LL=99349 /UG_GENE=1700030A21Rik /DEF=Mus musculus putative DnaJ-like protein mRNA, complete cds. /PROD=putative DnaJ-like protein /FL=gb:AY028460.1	33.1	22.2	32.5	33.7	22.8	21.6	1.49099
1453719_at	gb:AK015714.1 /DB_XREF=gi:12854153 /FEA=mRNA /CNT=3 /TID=Mm.195727.1 /TIER=ConsEnd /STK=1 /UG=Mm.195727 /LL=75060 /UG_GENE=4930506C21Rik /UG_TITLE=RIKEN cDNA 4930506C21 gene /DEF=Mus musculus adult male testis cDNA, RIKEN full-length enriched library, clone:4930506C21:hypothetical protein, full insert sequence.	19.45	13.05	19.2	19.7	13.6	12.5	1.49042
1456042_s_at	gb:BI790470 /DB_XREF=gi:15818203 /DB_XREF=id08e06.x1 /CLONE=IMAGE:5662570 /FEA=EST /CNT=66 /TID=Mm.195498.3 /TIER=Stack /STK=18 /UG=Mm.195498 /LL=20524 /UG_GENE=Slc25a17 /UG_TITLE=solute carrier family 25 (mitochondrial carrier; peroxisomal membrane protein, 34 kDa), member 17	336.15	225.7	342	330.3	233.7	217.7	1.48937
1424265_at	gb:BC022734.1 /DB_XREF=gi:18490966 /FEA=FLmRNA /CNT=65 /TID=Mm.24887.1 /TIER=FL+Stack /STK=42 /UG=Mm.24887 /LL=74091 /UG_GENE=Npl-pending /DEF=Mus musculus, RIKEN cDNA 0610033B02 gene, clone MGC:31604 IMAGE:4506776, mRNA, complete cds. /PROD=RIKEN cDNA 0610033B02 gene /FL=gb:BC022734.1	122.4	82.2	125.4	119.4	79.9	84.5	1.48905
1460203_at	gb:NM_010585.1 /DB_XREF=gi:6754389 /GEN=Itpr1 /FEA=FLmRNA /CNT=117 /TID=Mm.2726.1 /TIER=FL+Stack /STK=50 /UG=Mm.2726 /LL=16438 /DEF=Mus musculus inositol 1,4,5-triphosphate receptor 1 (Itpr1), mRNA. /PROD=inositol 1,4,5-triphosphate receptor 1 /FL=gb:BC003271.1 gb:NM_008789.1 gb:NM_010585.1	581.35	390.65	591.2	571.5	397.3	384	1.48816
1437485_at	gb:BB098161 /DB_XREF=gi:16261254 /DB_XREF=BB098161 /CLONE=9430062K10 /FEA=EST /CNT=22 /TID=Mm.65316.1 /TIER=Stack /STK=17 /UG=Mm.65316 /UG_TITLE=ESTs	102.6	69.05	101.3	103.9	69.3	68.8	1.48588
1424780_a_at	gb:AK005026.1 /DB_XREF=gi:12836658 /GEN=D10Ucla1 /FEA=FLmRNA /CNT=83 /TID=Mm.41272.1 /TIER=Stack /STK=16 /UG=Mm.41272 /LL=28193 /UG_TITLE=DNA segment, Chr 10, University of California at Los Angeles 1 /DEF=Mus musculus adult male liver cDNA, RIKEN full-length enriched library, clone:1300016P12:DNA segment, Chr 10, University of California at Los Angeles 1, full insert sequence. /FL=gb:BC004607.1	1791.2	1206.1	1821.3	1761.1	1241.3	1170.9	1.48512
1428527_at	gb:AK011015.1 /DB_XREF=gi:12846853 /FEA=mRNA /CNT=72 /TID=Mm.33824.1 /TIER=Stack /STK=34 /UG=Mm.33824 /LL=76561 /UG_GENE=Snx7 /UG_TITLE=sorting nexin 7 /DEF=Mus musculus 13 days embryo liver cDNA, RIKEN full-length enriched library, clone:2510028H01:homolog to SORTING NEXIN 7, full insert sequence.	253.35	170.8	258	248.7	165.1	176.5	1.48331
1429796_at	gb:AK008844.1 /DB_XREF=gi:12843280 /FEA=mRNA /CNT=11 /TID=Mm.63547.1 /TIER=Stack /STK=8 /UG=Mm.63547 /LL=72378 /UG_GENE=2210407G14Rik /UG_TITLE=RIKEN cDNA 2210407G14 gene /DEF=Mus musculus adult male stomach cDNA, RIKEN full-length enriched library, clone:2210407G14:homolog to KALIRIN-9A, full insert sequence.	422.25	284.9	425.8	418.7	291.3	278.5	1.4821
1451978_at	gb:AF357006.1 /DB_XREF=gi:15420511 /GEN=Loxl1 /FEA=FLmRNA /CNT=93 /TID=Mm.21049.1 /TIER=FL+Stack /STK=43 /UG=Mm.21049 /LL=16949 /DEF=Mus musculus lysyl oxidase-like 1 (Loxl1) mRNA, complete cds. /PROD=lysyl oxidase-like 1 /FL=gb:AF357006.1	2274.25	1535.3	2312.6	2235.9	1532.6	1538	1.48131
1421063_s_at	gb:NM_033174.1 /DB_XREF=gi:15029531 /GEN=Snurf /FEA=FLmRNA /CNT=18 /TID=Mm.195990.1 /TIER=FL /STK=2 /UG=Mm.195990 /LL=84704 /DEF=Mus musculus SNRPN upstream reading frame (Snurf), mRNA. /PROD=SNRPN upstream reading frame /FL=gb:NM_033174.1 gb:AF101042.1	1162.7	785.35	1190.3	1135.1	764.6	806.1	1.48049
1427919_at	gb:BC028307.1 /DB_XREF=gi:20271427 /FEA=mRNA /CNT=39 /TID=Mm.45735.1 /TIER=Stack /STK=22 /UG=Mm.45735 /LL=68792 /UG_GENE=1110039C07Rik /DEF=Mus musculus, Similar to sushi-repeat protein, clone MGC:27843 IMAGE:3488526, mRNA, complete cds. /PROD=Similar to sushi-repeat protein	189.3	127.9	192.8	185.8	128.1	127.7	1.48006
1452087_at	gb:BF020640 /DB_XREF=gi:10751972 /DB_XREF=ux22e04.x1 /CLONE=IMAGE:3472254 /FEA=FLmRNA /CNT=69 /TID=Mm.68134.1 /TIER=Stack /STK=13 /UG=Mm.68134 /LL=75988 /UG_GENE=5033415K03Rik /UG_TITLE=RIKEN cDNA 5033415K03 gene /FL=gb:BC020120.1 gb:BC021821.1	125.15	84.65	123.8	126.5	84.9	84.4	1.47844
1417624_at	gb:BC016886.1 /DB_XREF=gi:16877244 /FEA=FLmRNA /CNT=130 /TID=Mm.25903.1 /TIER=FL+Stack /STK=40 /UG=Mm.25903 /LL=17936 /UG_GENE=Nab1 /DEF=Mus musculus, Ngfi-A binding protein 1, clone MGC:18399 IMAGE:4236565, mRNA, complete cds. /PROD=Ngfi-A binding protein 1 /FL=gb:BC005627.1 gb:NM_008667.1 gb:U47008.1 gb:BC016886.1	857.3	580.2	846.7	867.9	599.3	561.1	1.47759
1438005_at	gb:BB480175 /DB_XREF=gi:16440651 /DB_XREF=BB480175 /CLONE=D330044F17 /FEA=EST /CNT=105 /TID=Mm.87257.1 /TIER=Stack /STK=12 /UG=Mm.87257 /UG_TITLE=ESTs, Weakly similar to RIKEN cDNA 3010027G13 (Mus musculus) (M.musculus)	219.75	148.75	226.3	213.2	149.1	148.4	1.47731
1450389_s_at	gb:NM_008846.1 /DB_XREF=gi:6679328 /GEN=Pip5k1a /FEA=FLmRNA /CNT=97 /TID=Mm.1945.1 /TIER=FL+Stack /STK=70 /UG=Mm.1945 /LL=18719 /DEF=Mus musculus phosphatidylinositol-4-phosphate 5-kinase, type 1 alpha (Pip5k1a), mRNA. /PROD=phosphatidylinositol-4-phosphate 5-kinase, type1 alpha /FL=gb:AF048695.1 gb:NM_008846.1 gb:D86176.1	362.05	245.1	364.2	359.9	238.6	251.6	1.47715
1423408_a_at	gb:BG067009 /DB_XREF=gi:12549578 /DB_XREF=H3049E09-3 /CLONE=H3049E09 /FEA=FLmRNA /CNT=175 /TID=Mm.154136.1 /TIER=Stack /STK=71 /UG=Mm.154136 /LL=66511 /UG_GENE=2500003M10Rik /UG_TITLE=RIKEN cDNA 2500003M10 gene /FL=gb:NM_023215.1 gb:BC004582.1	1299.2	880.65	1339.1	1259.3	886.2	875.1	1.47527
1422506_a_at	gb:NM_007793.1 /DB_XREF=gi:6681070 /GEN=Cstb /FEA=FLmRNA /CNT=146 /TID=Mm.6095.1 /TIER=FL+Stack /STK=62 /UG=Mm.6095 /LL=13014 /DEF=Mus musculus cystatin B (Cstb), mRNA. /PROD=cystatin B /FL=gb:NM_007793.1	2200.35	1491.6	2157.3	2243.4	1509.6	1473.6	1.47516
1416296_at	gb:L20048.1 /DB_XREF=gi:404067 /FEA=FLmRNA /CNT=137 /TID=Mm.2923.1 /TIER=FL+Stack /STK=101 /UG=Mm.2923 /LL=16186 /UG_GENE=Il2rg /DEF=Mouse interleukin 2 receptor gamma chain mRNA, complete cds. /PROD=interleukin 2 receptor gamma chain /FL=gb:D13821.1 gb:NM_013563.1 gb:L20048.1 gb:D13565.1 gb:BC014720.1	457.7	310.3	471.8	443.6	309.6	311	1.47502
1417327_at	gb:NM_016900.1 /DB_XREF=gi:18702316 /GEN=Cav2 /FEA=FLmRNA /CNT=95 /TID=Mm.31915.1 /TIER=FL+Stack /STK=48 /UG=Mm.31915 /LL=12390 /DEF=Mus musculus caveolin 2 (Cav2), mRNA. /PROD=caveolin 2 /FL=gb:BC023095.1 gb:NM_016900.1 gb:AF141322.1 gb:AB049604.1	3238.2	2202.05	3232.9	3243.5	2264.3	2139.8	1.47054
1439493_at	gb:BB111712 /DB_XREF=gi:16261681 /DB_XREF=BB111712 /CLONE=9530031G08 /FEA=EST /CNT=12 /TID=Mm.48724.1 /TIER=ConsEnd /STK=7 /UG=Mm.48724 /UG_TITLE=ESTs	132.25	90	130.8	133.7	93	87	1.46944
1428083_at	gb:AK018202.1 /DB_XREF=gi:12857810 /FEA=mRNA /CNT=302 /TID=Mm.183116.1 /TIER=Stack /STK=135 /UG=Mm.183116 /LL=66961 /UG_GENE=2310043N10Rik /UG_TITLE=RIKEN cDNA 2310043N10 gene /DEF=Mus musculus adult male medulla oblongata cDNA, RIKEN full-length enriched library, clone:6330419P03:unclassifiable transcript, full insert sequence.	2136.9	1455.1	2141.8	2132	1393.5	1516.7	1.46856
1432176_a_at	gb:AK018588.1 /DB_XREF=gi:12858371 /GEN=Eng /FEA=mRNA /CNT=1 /TID=Mm.4851.2 /TIER=ConsEnd /STK=0 /UG=Mm.4851 /LL=13805 /UG_TITLE=endoglin /DEF=Mus musculus adult male cecum cDNA, RIKEN full-length enriched library, clone:9130003M10:endoglin, full insert sequence.	828.15	564.6	830.2	826.1	545.4	583.8	1.46679
1419627_s_at	gb:NM_020001.1 /DB_XREF=gi:9910157 /GEN=Clecsf10 /FEA=FLmRNA /CNT=10 /TID=Mm.117121.1 /TIER=FL+Stack /STK=8 /UG=Mm.117121 /LL=56620 /DEF=Mus musculus C-type (calcium dependent, carbohydrate recognition domain) lectin, superfamily member 10 (Clecsf10), mRNA. /PROD=C-type (calcium dependent, carbohydraterecognition domain) lectin, superfamily member 10 /FL=gb:NM_020001.1 gb:BC023008.1 gb:AF240357.1	204.8	139.8	205.7	203.9	138.3	141.3	1.46495
1420498_a_at	gb:NM_023118.1 /DB_XREF=gi:12963488 /GEN=Dab2 /FEA=FLmRNA /CNT=61 /TID=Mm.34248.1 /TIER=FL /STK=4 /UG=Mm.34248 /LL=13132 /DEF=Mus musculus disabled homolog 2 (Drosophila) (Dab2), mRNA. /PROD=disabled homolog 2 (Drosophila) /FL=gb:U18869.1 gb:NM_023118.1	1237.95	845.75	1224.7	1251.2	873.9	817.6	1.46373
1448735_at	gb:BB332449 /DB_XREF=gi:9041212 /DB_XREF=BB332449 /CLONE=B730048G11 /FEA=FLmRNA /CNT=332 /TID=Mm.13787.1 /TIER=Stack /STK=11 /UG=Mm.13787 /LL=12870 /UG_GENE=Cp /UG_TITLE=ceruloplasmin /FL=gb:U49430.1 gb:NM_007752.1	905.75	620.15	918.3	893.2	596.6	643.7	1.46053
1435283_s_at	gb:BE647179 /DB_XREF=gi:9972961 /DB_XREF=UI-M-BH1-ame-d-08-0-UI.r1 /CLONE=UI-M-BH1-ame-d-08-0-UI /FEA=EST /CNT=25 /TID=Mm.25363.1 /TIER=Stack /STK=18 /UG=Mm.25363 /LL=107163 /UG_GENE=AI414343 /UG_TITLE=expressed sequence AI414343	1098.7	752.65	1121.4	1076	743.4	761.9	1.45978
1452769_at	gb:AK014408.1 /DB_XREF=gi:12852240 /FEA=mRNA /CNT=125 /TID=Mm.156771.1 /TIER=Stack /STK=46 /UG=Mm.156771 /LL=74315 /UG_GENE=3732413I11Rik /UG_TITLE=RIKEN cDNA 3732413I11 gene /DEF=Mus musculus 12 days embryo embryonic body below diaphragm region cDNA, RIKEN full-length enriched library, clone:3732413I11:homolog to MULTIPLE MEMBRANE SPANNING RECEPTOR TRC8 (PATCHED RELATED PROTEIN TRC8), full inser…	735	504.35	730	740	510.7	498	1.45732
1455826_a_at	gb:BB114336 /DB_XREF=gi:8766904 /DB_XREF=BB114336 /CLONE=9530045K05 /FEA=EST /CNT=43 /TID=Mm.24044.2 /TIER=Stack /STK=43 /UG=Mm.24044 /LL=23821 /UG_GENE=Bace /UG_TITLE=beta-site APP cleaving enzyme	536.65	368.35	537.7	535.6	376	360.7	1.4569
1455065_x_at	gb:BB777344 /DB_XREF=gi:16938044 /DB_XREF=BB777344 /CLONE=G430037H06 /FEA=EST /CNT=27 /TID=Mm.22374.2 /TIER=Stack /STK=27 /UG=Mm.22374 /LL=26384 /UG_GENE=Gnpi /UG_TITLE=glucosamine-6-phosphate deaminase	540.95	371.35	538.4	543.5	358.9	383.8	1.45671
1437503_a_at	gb:BB533076 /DB_XREF=gi:9585005 /DB_XREF=BB533076 /CLONE=E030028E01 /FEA=EST /CNT=19 /TID=Mm.196533.3 /TIER=Stack /STK=17 /UG=Mm.196533 /LL=66940 /UG_GENE=2310008D10Rik /UG_TITLE=RIKEN cDNA 2310008D10 gene	2527.5	1735.15	2462.5	2592.5	1775.8	1694.5	1.45665
1422432_at	gb:NM_007830.1 /DB_XREF=gi:6681136 /GEN=Dbi /FEA=FLmRNA /CNT=326 /TID=Mm.2785.1 /TIER=FL+Stack /STK=157 /UG=Mm.2785 /LL=13167 /DEF=Mus musculus diazepam binding inhibitor (Dbi), mRNA. /PROD=diazepam binding inhibitor /FL=gb:NM_007830.1	5350.55	3675.05	5220.7	5480.4	3718.5	3631.6	1.45591
1419675_at	gb:NM_013609.1 /DB_XREF=gi:7305312 /GEN=Ngfb /FEA=FLmRNA /CNT=26 /TID=Mm.1259.1 /TIER=FL /STK=7 /UG=Mm.1259 /LL=18049 /DEF=Mus musculus nerve growth factor, beta (Ngfb), mRNA. /PROD=nerve growth factor, beta /FL=gb:BC011123.1 gb:NM_013609.1 gb:M35075.1 gb:M14805.1	149.25	102.75	146.4	152.1	106.2	99.3	1.45255
1456567_x_at	gb:BB000455 /DB_XREF=gi:7840383 /DB_XREF=BB000455 /CLONE=2510005K15 /FEA=EST /CNT=9 /TID=Mm.1568.3 /TIER=Stack /STK=9 /UG=Mm.1568 /LL=14824 /UG_GENE=Grn /UG_TITLE=granulin	2893.6	1995.75	2975.5	2811.7	1996.4	1995.1	1.44988
1433501_at	gb:BG230336 /DB_XREF=gi:12717840 /DB_XREF=mac31e09.x1 /CLONE=IMAGE:4001392 /FEA=EST /CNT=143 /TID=Mm.25707.1 /TIER=Stack /STK=119 /UG=Mm.25707 /LL=99547 /UG_GENE=AI118514 /UG_TITLE=expressed sequence AI118514	948.65	655.05	965.4	931.9	667.6	642.5	1.44821
1435386_at	gb:BB667216 /DB_XREF=gi:16398665 /DB_XREF=BB667216 /CLONE=6820430P06 /FEA=EST /CNT=28 /TID=Mm.22339.1 /TIER=Stack /STK=17 /UG=Mm.22339 /LL=101126 /UG_GENE=AI551257 /UG_TITLE=expressed sequence AI551257	1636.4	1131.35	1618.5	1654.3	1149.1	1113.6	1.44641
1450987_a_at	gb:BG144005 /DB_XREF=gi:12647405 /DB_XREF=ut68b03.x1 /CLONE=IMAGE:3333052 /FEA=FLmRNA /CNT=49 /TID=Mm.22511.1 /TIER=Stack /STK=30 /UG=Mm.22511 /LL=66358 /UG_GENE=2310004I24Rik /UG_TITLE=RIKEN cDNA 2310004I24 gene /FL=gb:NM_025510.1	270.35	187.1	274.3	266.4	180.2	194	1.44495
1444783_at	gb:AI481869 /DB_XREF=gi:4375095 /DB_XREF=vj75h03.x1 /CLONE=IMAGE:934901 /FEA=EST /CNT=4 /TID=Mm.157411.1 /TIER=ConsEnd /STK=2 /UG=Mm.157411 /UG_TITLE=ESTs	92.4	63.95	93.3	91.5	63.7	64.2	1.44488
1455332_x_at	gb:BM224327 /DB_XREF=gi:17785551 /DB_XREF=K0149H01-3 /CLONE=K0149H01 /FEA=EST /CNT=25 /TID=Mm.10809.6 /TIER=Stack /STK=16 /UG=Mm.10809 /LL=14130 /UG_GENE=Fcgr2b /UG_TITLE=Fc receptor, IgG, low affinity IIb	293.75	203.4	286.1	301.4	206.2	200.6	1.4442
1418240_at	gb:NM_010260.1 /DB_XREF=gi:6753949 /GEN=Gbp2 /FEA=FLmRNA /CNT=109 /TID=Mm.24038.1 /TIER=FL+Stack /STK=27 /UG=Mm.24038 /LL=14469 /DEF=Mus musculus guanylate nucleotide binding protein 2 (Gbp2), mRNA. /PROD=guanylate nucleotide binding protein 2 /FL=gb:AF109168.1 gb:BC011336.1 gb:NM_010260.1 gb:AF077007.1	1006.4	700.4	980.6	1032.2	691.4	709.4	1.43689
1449089_at	gb:NM_008735.1 /DB_XREF=gi:6679129 /GEN=Nrip1 /FEA=FLmRNA /CNT=78 /TID=Mm.20895.1 /TIER=FL+Stack /STK=23 /UG=Mm.20895 /LL=18184 /DEF=Mus musculus nuclear receptor interacting protein 1 (Nrip1), mRNA. /PROD=nuclear receptor interacting protein 1 /FL=gb:NM_008735.1 gb:AF053062.1	708.55	493.25	708.3	708.8	478.9	507.6	1.43649
1451602_at	gb:BC025911.1 /DB_XREF=gi:19483993 /FEA=FLmRNA /CNT=27 /TID=Mm.28240.1 /TIER=FL /STK=5 /UG=Mm.28240 /LL=72183 /UG_GENE=2810425K19Rik /DEF=Mus musculus, Similar to sorting nexin 6, clone MGC:32316 IMAGE:5027318, mRNA, complete cds. /PROD=Similar to sorting nexin 6 /FL=gb:BC025911.1	147.55	102.8	149	146.1	104.1	101.5	1.43531
1418990_at	gb:NM_025658.1 /DB_XREF=gi:13385121 /GEN=2210417J23Rik /FEA=FLmRNA /CNT=27 /TID=Mm.2072.1 /TIER=FL+Stack /STK=15 /UG=Mm.2072 /LL=66607 /DEF=Mus musculus RIKEN cDNA 2210417J23 gene (2210417J23Rik), mRNA. /PROD=RIKEN cDNA 2210417J23 /FL=gb:NM_025658.1 gb:AF237915.1	818.35	571.15	800	836.7	585.4	556.9	1.43281
1437052_s_at	gb:BB414515 /DB_XREF=gi:9235870 /DB_XREF=BB414515 /CLONE=C430037P04 /FEA=EST /CNT=28 /TID=Mm.21420.3 /TIER=Stack /STK=28 /UG=Mm.21420 /LL=57873 /UG_GENE=AA408729 /UG_TITLE=EST AA408729	107.45	75	105.6	109.3	76.3	73.7	1.43267
1417251_at	gb:NM_023245.2 /DB_XREF=gi:18858214 /GEN=Palmd /FEA=FLmRNA /CNT=94 /TID=Mm.155617.1 /TIER=FL+Stack /STK=51 /UG=Mm.155617 /LL=114301 /DEF=Mus musculus palmdelphin (Palmd), mRNA. /PROD=palmdelphin /FL=gb:NM_023245.2 gb:BC010193.1 gb:AF263246.1	1224.45	855	1231.4	1217.5	877.3	832.7	1.43211
1423875_at	gb:BC023048.1 /DB_XREF=gi:18605922 /FEA=FLmRNA /CNT=147 /TID=Mm.218526.1 /TIER=FL+Stack /STK=86 /UG=Mm.218526 /DEF=Mus musculus, Similar to KIAA1600 protein, clone MGC:38831 IMAGE:5360554, mRNA, complete cds. /PROD=Similar to KIAA1600 protein /FL=gb:BC023048.1	177.1	123.8	181.3	172.9	125.9	121.7	1.43053
1448288_at	gb:BB832504 /DB_XREF=gi:17010747 /DB_XREF=BB832504 /CLONE=G930022H03 /FEA=FLmRNA /CNT=189 /TID=Mm.4025.1 /TIER=Stack /STK=12 /UG=Mm.4025 /LL=18028 /UG_GENE=Nfib /UG_TITLE=nuclear factor IB /FL=gb:U57634.1 gb:NM_008687.1	2564	1795.2	2626.7	2501.3	1828	1762.4	1.42825
1450839_at	gb:D45203.1 /DB_XREF=gi:757508 /FEA=FLmRNA /CNT=377 /TID=Mm.4919.1 /TIER=Stack /STK=198 /UG=Mm.4919 /LL=27528 /UG_GENE=D0H4S114 /UG_TITLE=DNA segment, human D4S114 /DEF=Mouse pentylenetetrazol-related mRNA PTZ-17 (3UTR of E3.1). /FL=gb:NM_053078.1	700.65	490.65	704.2	697.1	503.4	477.9	1.428
1435504_at	gb:BM217861 /DB_XREF=gi:17777216 /DB_XREF=C0903B02-3 /CLONE=C0903B02 /FEA=EST /CNT=17 /TID=Mm.141984.1 /TIER=Stack /STK=16 /UG=Mm.141984 /UG_TITLE=ESTs	3199.65	2240.65	3282.4	3116.9	2243.5	2237.8	1.428
1451253_at	gb:BC016131.1 /DB_XREF=gi:16359348 /FEA=FLmRNA /CNT=90 /TID=Mm.29515.1 /TIER=FL+Stack /STK=50 /UG=Mm.29515 /DEF=Mus musculus, Similar to hypothetical protein FLJ20335, clone MGC:28912 IMAGE:4922274, mRNA, complete cds. /PROD=Similar to hypothetical protein FLJ20335 /FL=gb:BC016131.1	487	341.2	489.7	484.3	328.7	353.7	1.42732
1447707_s_at	gb:BB367174 /DB_XREF=gi:9079003 /DB_XREF=BB367174 /CLONE=C130036M13 /FEA=EST /CNT=2 /TID=Mm.167414.1 /TIER=ConsEnd /STK=2 /UG=Mm.167414 /UG_TITLE=ESTs	1854.6	1300.6	1813.5	1895.7	1281.5	1319.7	1.42596
1416723_at	gb:NM_013685.1 /DB_XREF=gi:7305550 /GEN=Tcf4 /FEA=FLmRNA /CNT=199 /TID=Mm.4269.1 /TIER=FL+Stack /STK=71 /UG=Mm.4269 /LL=21413 /DEF=Mus musculus transcription factor 4 (Tcf4), mRNA. /PROD=transcription factor 4 /FL=gb:NM_013685.1 gb:U16322.1	2637.85	1851.75	2605.7	2670	1886.1	1817.4	1.42452
1422562_at	gb:NM_019662.1 /DB_XREF=gi:9790184 /GEN=Rrad /FEA=FLmRNA /CNT=48 /TID=Mm.29467.1 /TIER=FL+Stack /STK=35 /UG=Mm.29467 /LL=56437 /DEF=Mus musculus Ras-related associated with diabetes (Rrad), mRNA. /PROD=Ras-related associated with diabetes /FL=gb:AF084466.1 gb:NM_019662.1	2078.1	1458.85	2051	2105.2	1490	1427.7	1.42448
1427274_at	gb:AV254847 /DB_XREF=gi:16388128 /DB_XREF=AV254847 /CLONE=4921513O15 /FEA=mRNA /CNT=62 /TID=Mm.220945.1 /TIER=Stack /STK=10 /UG=Mm.220945 /UG_TITLE=Mus musculus, clone IMAGE:5355697, mRNA, partial cds	283	198.75	287.8	278.2	198.3	199.2	1.4239
1418155_at	gb:NM_021484.2 /DB_XREF=gi:11993944 /GEN=Ttid /FEA=FLmRNA /CNT=46 /TID=Mm.143804.1 /TIER=FL+Stack /STK=29 /UG=Mm.143804 /LL=58916 /DEF=Mus musculus titin immunoglobulin domain protein (myotilin) (Ttid), mRNA. /PROD=titin immunoglobulin domain protein (myotilin) /FL=gb:BC016214.1 gb:NM_021484.2 gb:AF230979.2	3745.35	2632.35	3721.5	3769.2	2726.2	2538.5	1.42282
1435982_at	gb:BB009181 /DB_XREF=gi:16257126 /DB_XREF=BB009181 /CLONE=4732488F11 /FEA=EST /CNT=13 /TID=Mm.41266.1 /TIER=Stack /STK=12 /UG=Mm.41266 /LL=100226 /UG_GENE=AI850350 /UG_TITLE=expressed sequence AI850350	305.45	214.8	304.7	306.2	220.9	208.7	1.42202
1443832_s_at	gb:AV064339 /DB_XREF=gi:5184167 /DB_XREF=AV064339 /CLONE=2010010H15 /FEA=EST /CNT=3 /TID=Mm.55316.1 /TIER=ConsEnd /STK=3 /UG=Mm.55316 /UG_TITLE=ESTs	3421.55	2406.65	3464.5	3378.6	2481.3	2332	1.42171
1417842_at	gb:NM_007596.1 /DB_XREF=gi:6671661 /GEN=Caml /FEA=FLmRNA /CNT=68 /TID=Mm.2313.1 /TIER=FL+Stack /STK=35 /UG=Mm.2313 /LL=12328 /DEF=Mus musculus calcium modulating ligand (Caml), mRNA. /PROD=calcium modulating ligand /FL=gb:BC005688.1 gb:NM_007596.1 gb:U21960.1	390.6	274.8	386.6	394.6	285	264.6	1.4214
1455130_at	gb:BM242524 /DB_XREF=gi:17877794 /DB_XREF=K0633H02-3 /CLONE=K0633H02 /FEA=EST /CNT=106 /TID=Mm.24055.1 /TIER=Stack /STK=23 /UG=Mm.24055 /LL=101685 /UG_GENE=AI852426 /UG_TITLE=expressed sequence AI852426	202.75	142.65	205.6	199.9	147	138.3	1.42131
1455255_at	gb:AV250006 /DB_XREF=gi:16387507 /DB_XREF=AV250006 /CLONE=4833420G11 /FEA=EST /CNT=50 /TID=Mm.29561.2 /TIER=Stack /STK=9 /UG=Mm.29561 /LL=56464 /UG_GENE=Ctsf /UG_TITLE=cathepsin F	191.45	135	191	191.9	129.9	140.1	1.41815
1448979_at	gb:NM_139063.1 /DB_XREF=gi:20532341 /GEN=Muted /FEA=FLmRNA /CNT=67 /TID=Mm.31574.1 /TIER=FL+Stack /STK=29 /UG=Mm.31574 /LL=17828 /DEF=Mus musculus muted (Muted), mRNA. /PROD=muted /FL=gb:BC024720.1 gb:AF426433.1 gb:BC023184.1 gb:NM_139063.1	587.6	414.6	599.3	575.9	411	418.2	1.41727
1415729_at	gb:BQ174223 /DB_XREF=gi:20349714 /DB_XREF=UI-M-DJ2-bvw-m-21-0-UI.s1 /CLONE=UI-M-DJ2-bvw-m-21-0-UI /FEA=EST /CNT=95 /TID=Mm.10343.1 /TIER=Stack /STK=37 /UG=Mm.10343 /UG_TITLE=ESTs	1114.45	787.75	1141.3	1087.6	780.8	794.7	1.41473
1432184_a_at	gb:AK011884.1 /DB_XREF=gi:12848286 /FEA=mRNA /CNT=1 /TID=Mm.22788.1 /TIER=ConsEnd /STK=0 /UG=Mm.22788 /LL=70435 /UG_GENE=2610204M08Rik /UG_TITLE=RIKEN cDNA 2610204M08 gene /DEF=Mus musculus 10 days embryo whole body cDNA, RIKEN full-length enriched library, clone:2610204M08:homolog to CDNA: FLJ22056 FIS, CLONE HEP09916, full insert sequence.	192.75	136.4	194.4	191.1	140.5	132.3	1.41312
1454611_a_at	gb:BB058862 /DB_XREF=gi:8466010 /DB_XREF=BB058862 /CLONE=7120483M17 /FEA=EST /CNT=167 /TID=Mm.34246.2 /TIER=Stack /STK=152 /UG=Mm.34246 /LL=12313 /UG_GENE=Calm1 /UG_TITLE=calmodulin 1	5679.6	4021.3	5753.7	5605.5	4106.3	3936.3	1.41238
1448124_at	gb:NM_010368.1 /DB_XREF=gi:6754097 /GEN=Gus-s /FEA=FLmRNA /CNT=240 /TID=Mm.3317.1 /TIER=FL+Stack /STK=190 /UG=Mm.3317 /LL=14927 /DEF=Mus musculus beta-glucuronidase structural (Gus-s), mRNA. /PROD=beta-glucuronidase structural /FL=gb:M63836.1 gb:M28541.1 gb:M28540.1 gb:NM_010368.1 gb:M19279.1 gb:J03047.1	731.25	518.25	739.2	723.3	505.1	531.4	1.411
1424089_a_at	gb:U16321.1 /DB_XREF=gi:1185384 /FEA=FLmRNA /CNT=80 /TID=Mm.4269.2 /TIER=FL+Stack /STK=55 /UG=Mm.4269 /LL=21413 /UG_GENE=Tcf4 /DEF=Mus musculus basic transcription factor MITF-2A mRNA, complete cds. /PROD=MITF-2A protein /FL=gb:U16321.1 gb:BC014293.1	1285.3	911.85	1304.7	1265.9	884.8	938.9	1.40955
1423256_a_at	gb:BI154058 /DB_XREF=gi:14614059 /DB_XREF=602870945F1 /CLONE=IMAGE:5002859 /FEA=FLmRNA /CNT=315 /TID=Mm.29868.1 /TIER=ConsEnd /STK=0 /UG=Mm.29868 /LL=66290 /UG_GENE=Atp6v1g1 /UG_TITLE=ATPase, H+ transporting, lysosomal 13kD, V1 subunit G isoform 1 /FL=gb:NM_024173.1 gb:BC003429.1	3503	2487.75	3598.6	3407.4	2498.4	2477.1	1.4081
1452735_at	gb:BG067396 /DB_XREF=gi:12549965 /DB_XREF=H3054A02-3 /CLONE=H3054A02 /FEA=mRNA /CNT=166 /TID=Mm.41939.1 /TIER=Stack /STK=29 /UG=Mm.41939 /LL=76302 /UG_GENE=1110018D06Rik /UG_TITLE=RIKEN cDNA 1110018D06 gene	829.55	589.15	829.4	829.7	581.4	596.9	1.40805
1456288_at	gb:BB134615 /DB_XREF=gi:15408451 /DB_XREF=BB134615 /CLONE=9830116M05 /FEA=EST /CNT=13 /TID=Mm.42147.1 /TIER=Stack /STK=12 /UG=Mm.42147 /UG_TITLE=ESTs, Weakly similar to schlafen3 (M.musculus)	902.45	641.1	895.4	909.5	643.1	639.1	1.40766
1416983_s_at	gb:AI462296 /DB_XREF=gi:4316326 /DB_XREF=ub62a08.x1 /CLONE=IMAGE:1382294 /FEA=FLmRNA /CNT=233 /TID=Mm.29891.1 /TIER=ConsEnd /STK=0 /UG=Mm.29891 /LL=56458 /UG_GENE=Foxo1 /UG_TITLE=forkhead box O1 /FL=gb:AF114258.1 gb:NM_019739.1 gb:AF126056.1	777.55	554.05	785.9	769.2	546.8	561.3	1.40339
1437134_at	gb:AV166476 /DB_XREF=gi:5372913 /DB_XREF=AV166476 /CLONE=3110045J03 /FEA=EST /CNT=26 /TID=Mm.21625.3 /TIER=Stack /STK=25 /UG=Mm.21625 /LL=67940 /UG_GENE=1500040F11Rik /UG_TITLE=RIKEN cDNA 1500040F11 gene	63.25	45.1	62.9	63.6	44.8	45.4	1.40244
1437934_at	gb:BB098115 /DB_XREF=gi:15407865 /DB_XREF=BB098115 /CLONE=9430062G19 /FEA=EST /CNT=14 /TID=Mm.204699.1 /TIER=Stack /STK=13 /UG=Mm.204699 /UG_TITLE=ESTs	91.4	65.25	93	89.8	65.7	64.8	1.40077
1456320_at	gb:BB701297 /DB_XREF=gi:16050121 /DB_XREF=BB701297 /CLONE=7420428G22 /FEA=EST /CNT=41 /TID=Mm.150296.1 /TIER=Stack /STK=11 /UG=Mm.150296 /UG_TITLE=ESTs	309.9	221.25	315.8	304	219.8	222.7	1.40068
1422782_s_at	gb:NM_126166.1 /DB_XREF=gi:18497293 /GEN=Tlr3 /FEA=FLmRNA /CNT=44 /TID=Mm.33874.1 /TIER=FL+Stack /STK=12 /UG=Mm.33874 /LL=142980 /DEF=Mus musculus toll-like receptor 3 (Tlr3), mRNA. /PROD=toll-like receptor 3 /FL=gb:AF355152.1 gb:NM_126166.1	195.85	140	197	194.7	137.6	142.4	1.39893
1451211_a_at	gb:BC025036.1 /DB_XREF=gi:19263742 /FEA=FLmRNA /CNT=136 /TID=Mm.7330.1 /TIER=FL+Stack /STK=62 /UG=Mm.7330 /DEF=Mus musculus, clone MGC:36900 IMAGE:4935223, mRNA, complete cds. /PROD=Unknown (protein for MGC:36900) /FL=gb:BC025036.1	1043.5	746.15	1036.7	1050.3	728.3	764	1.39851
1450634_at	gb:NM_007508.1 /DB_XREF=gi:6680751 /GEN=Atp6v1a1 /FEA=FLmRNA /CNT=338 /TID=Mm.29771.1 /TIER=FL+Stack /STK=62 /UG=Mm.29771 /LL=11964 /DEF=Mus musculus ATPase, H+ transporting, lysosomal 70kD, V1 subunit A, isoform 1 (Atp6v1a1), mRNA. /PROD=ATPase, H+ transporting, lysosomal 70kD, V1subunit A, isoform 1 /FL=gb:NM_007508.1	502.6	359.9	511.5	493.7	357.7	362.1	1.3965
1425019_at	gb:BC004632.1 /DB_XREF=gi:13435513 /FEA=FLmRNA /CNT=119 /TID=Mm.40697.1 /TIER=FL+Stack /STK=8 /UG=Mm.40697 /DEF=Mus musculus, clone MGC:7992 IMAGE:3585699, mRNA, complete cds. /PROD=Unknown (protein for MGC:7992) /FL=gb:BC004632.1	1285.8	921.6	1312.7	1258.9	932.2	911	1.39518
1430526_a_at	gb:AK011935.1 /DB_XREF=gi:12848364 /FEA=mRNA /CNT=4 /TID=Mm.12184.3 /TIER=ConsEnd /STK=2 /UG=Mm.12184 /LL=67155 /UG_GENE=2610209L14Rik /UG_TITLE=RIKEN cDNA 2610209L14 gene /DEF=Mus musculus 10 days embryo whole body cDNA, RIKEN full-length enriched library, clone:2610209L14:homolog to POSSIBLE GLOBAL TRANSCRIPTION ACTIVATOR SNF2L2 (SNF2-ALPHA), full insert sequence.	468.9	336.4	466.5	471.3	342.4	330.4	1.39388
1433443_a_at	gb:BI690696 /DB_XREF=gi:15653325 /DB_XREF=603314303F1 /CLONE=IMAGE:5354112 /FEA=EST /CNT=360 /TID=Mm.61526.4 /TIER=Stack /STK=202 /UG=Mm.61526 /LL=18514 /UG_GENE=Pbx1 /UG_TITLE=pre B-cell leukemia transcription factor 1	1772.75	1273.05	1783.4	1762.1	1274.2	1271.9	1.39252
1416689_at	gb:NM_011656.1 /DB_XREF=gi:6755902 /GEN=Tuft1 /FEA=FLmRNA /CNT=94 /TID=Mm.10214.1 /TIER=FL+Stack /STK=74 /UG=Mm.10214 /LL=22156 /DEF=Mus musculus tuftelin 1 (Tuft1), mRNA. /PROD=tuftelin 1 /FL=gb:AF047704.1 gb:NM_011656.1 gb:BC019213.1	85.45	61.45	84.5	86.4	62.8	60.1	1.39056
1434075_at	gb:AV374294 /DB_XREF=gi:15412262 /DB_XREF=AV374294 /CLONE=9130009C02 /FEA=EST /CNT=58 /TID=Mm.44147.1 /TIER=Stack /STK=44 /UG=Mm.44147 /UG_TITLE=ESTs	656.4	472.15	669.5	643.3	468.2	476.1	1.39024
1439432_x_at	gb:AV122231 /DB_XREF=gi:5307955 /DB_XREF=AV122231 /CLONE=2610511M23 /FEA=EST /CNT=8 /TID=Mm.27218.4 /TIER=Stack /STK=8 /UG=Mm.27218 /LL=56397 /UG_GENE=Mrgx-pending /UG_TITLE=MORF-related gene X	2929.35	2107.55	2927	2931.7	2026.5	2188.6	1.38993
1450941_at	gb:AV227603 /DB_XREF=gi:16385465 /DB_XREF=AV227603 /CLONE=4432406I07 /FEA=FLmRNA /CNT=443 /TID=Mm.14744.1 /TIER=Stack /STK=14 /UG=Mm.14744 /LL=53378 /UG_GENE=Sdcbp /UG_TITLE=syndecan binding protein /FL=gb:BC019400.1 gb:AF003693.1 gb:NM_016807.1 gb:AF077527.1	523.35	376.85	529.7	517	365.2	388.5	1.38875
1423902_s_at	gb:AF467766.1 /DB_XREF=gi:19387125 /GEN=Larg /FEA=FLmRNA /CNT=188 /TID=Mm.101659.1 /TIER=FL+Stack /STK=82 /UG=Mm.101659 /LL=69632 /DEF=Mus musculus guanine nucleotide exchange factor (Larg) mRNA, complete cds. /PROD=guanine nucleotide exchange factor /FL=gb:AF467766.1	3006.75	2165.6	3009.9	3003.6	2124.6	2206.6	1.38841
1422508_at	gb:BI557654 /DB_XREF=gi:15444968 /DB_XREF=603237010F1 /CLONE=IMAGE:5289939 /FEA=FLmRNA /CNT=338 /TID=Mm.29771.1 /TIER=Stack /STK=60 /UG=Mm.29771 /LL=11964 /UG_GENE=Atp6v1a1 /UG_TITLE=ATPase, H+ transporting, lysosomal 70kD, V1 subunit A, isoform 1 /FL=gb:NM_007508.1	536.15	386.35	532.7	539.6	379.6	393.1	1.38773
1459657_s_at	gb:AU018636 /DB_XREF=gi:3374126 /DB_XREF=AU018636 /CLONE=J0506A01 /FEA=EST /CNT=2 /TID=Mm.200445.1 /TIER=ConsEnd /STK=2 /UG=Mm.200445 /LL=100803 /UG_GENE=AU018636 /UG_TITLE=expressed sequence AU018636	610.5	440.95	617.8	603.2	431.9	450	1.38451
1435525_at	gb:BI408602 /DB_XREF=gi:15169525 /DB_XREF=602964257F1 /CLONE=IMAGE:5119406 /FEA=EST /CNT=61 /TID=Mm.86933.1 /TIER=Stack /STK=15 /UG=Mm.86933 /LL=72844 /UG_GENE=2900008M13Rik /UG_TITLE=RIKEN cDNA 2900008M13 gene	564.3	407.8	569.1	559.5	415	400.6	1.38377
1434151_at	gb:AV171622 /DB_XREF=gi:16383588 /DB_XREF=AV171622 /CLONE=3300001H21 /FEA=EST /CNT=117 /TID=Mm.220975.2 /TIER=Stack /STK=40 /UG=Mm.220975 /LL=70152 /UG_GENE=2210414H16Rik /UG_TITLE=RIKEN cDNA 2210414H16 gene	1248.05	902.25	1258.9	1237.2	924.4	880.1	1.38326
1448626_at	gb:NM_025876.1 /DB_XREF=gi:13385357 /GEN=2310066P17Rik /FEA=FLmRNA /CNT=75 /TID=Mm.74138.1 /TIER=FL+Stack /STK=52 /UG=Mm.74138 /LL=66971 /DEF=Mus musculus RIKEN cDNA 2310066P17 gene (2310066P17Rik), mRNA. /PROD=RIKEN cDNA 2310066P17 /FL=gb:NM_025876.1 gb:BC025132.1	304.5	220.3	296.2	312.8	221.8	218.8	1.38221
1423589_at	gb:BG145444 /DB_XREF=gi:12648851 /DB_XREF=uu70b04.y1 /CLONE=IMAGE:3381823 /FEA=FLmRNA /CNT=235 /TID=Mm.142814.1 /TIER=ConsEnd /STK=0 /UG=Mm.142814 /LL=68089 /UG_GENE=Arpc4 /UG_TITLE=actin related protein 23 complex, subunit 4 (20 kDa) /FL=gb:BC015280.1 gb:NM_026552.1	649.05	469.65	663	635.1	472.8	466.5	1.38199
1433488_x_at	gb:BB543167 /DB_XREF=gi:9614390 /DB_XREF=BB543167 /CLONE=E130208D10 /FEA=EST /CNT=142 /TID=Mm.28670.1 /TIER=Stack /STK=134 /UG=Mm.28670 /LL=75612 /UG_GENE=2610016K11Rik /UG_TITLE=RIKEN cDNA 2610016K11 gene	2752.45	1992.05	2757.3	2747.6	1987.2	1996.9	1.38172
1436715_s_at	gb:BB311117 /DB_XREF=gi:9011822 /DB_XREF=BB311117 /CLONE=B230321P21 /FEA=EST /CNT=109 /TID=Mm.28219.3 /TIER=Stack /STK=109 /UG=Mm.28219 /LL=192261 /UG_GENE=Cdipt /UG_TITLE=CDP-diacylglycerol--inositol 3-phosphatidyltransferase (phosphatidylinositol synthase)	1994.15	1445.85	1970.6	2017.7	1454.4	1437.3	1.37922
1452257_at	gb:BF322712 /DB_XREF=gi:11272161 /DB_XREF=maa32c03.x1 /CLONE=IMAGE:3812717 /FEA=mRNA /CNT=109 /TID=Mm.29884.1 /TIER=Stack /STK=13 /UG=Mm.29884 /LL=71911 /UG_GENE=2310032J20Rik /UG_TITLE=RIKEN cDNA 2310032J20 gene	5479.7	3977.75	5393.8	5565.6	3951.2	4004.3	1.37759
1423644_at	gb:BC005454.1 /DB_XREF=gi:13529445 /FEA=FLmRNA /CNT=391 /TID=Mm.4927.1 /TIER=FL+Stack /STK=252 /UG=Mm.4927 /LL=11428 /UG_GENE=Aco1 /DEF=Mus musculus, Similar to iron-responsive element-binding protein, clone MGC:6247 IMAGE:3494686, mRNA, complete cds. /PROD=Similar to iron-responsive element-bindingprotein /FL=gb:BC005454.1	681.75	495.45	684.5	679	493.9	497	1.37602
1420473_at	gb:D78188.1 /DB_XREF=gi:1063264 /FEA=FLmRNA /CNT=451 /TID=Mm.4143.1 /TIER=Stack /STK=107 /UG=Mm.4143 /LL=14489 /UG_GENE=Gcdp /UG_TITLE=granule cell differentiation protein /DEF=Mouse mRNA for SCID complementing gene 2. /FL=gb:NM_008098.1 gb:U20290.1	2002.4	1455.6	2031.9	1972.9	1462.2	1449	1.37565
1436092_at	gb:BB336256 /DB_XREF=gi:15411598 /DB_XREF=BB336256 /CLONE=B830048F16 /FEA=EST /CNT=13 /TID=Mm.25089.1 /TIER=Stack /STK=11 /UG=Mm.25089 /UG_TITLE=ESTs, Weakly similar to MAF2 MOUSE TRANSCRIPTION FACTOR MAF2 (M.musculus)	36.35	26.45	37	35.7	25.7	27.2	1.37429
1428894_at	gb:AK005048.1 /DB_XREF=gi:12836701 /FEA=mRNA /CNT=47 /TID=Mm.44763.1 /TIER=Stack /STK=18 /UG=Mm.44763 /LL=71757 /UG_GENE=1300018J18Rik /UG_TITLE=RIKEN cDNA 1300018J18 gene /DEF=Mus musculus adult male liver cDNA, RIKEN full-length enriched library, clone:1300018J18:homolog to DJ402G11.5 (NOVEL PROTEIN SIMILAR TO YEAST AND BACTERIAL PREDICTED PROTEINS), full insert sequence.	349.85	254.6	347.8	351.9	263.8	245.4	1.37412
1426524_at	gb:AK014950.1 /DB_XREF=gi:12853084 /FEA=FLmRNA /CNT=149 /TID=Mm.33830.2 /TIER=Stack /STK=12 /UG=Mm.33830 /LL=67980 /UG_GENE=4921523I18Rik /UG_TITLE=RIKEN cDNA 4921523I18 gene /DEF=Mus musculus adult male testis cDNA, RIKEN full-length enriched library, clone:4921523I18:similar to GLUCOSAMINE-6-PHOSPHATE ISOMERASE (EC 3.5.99.6) (GLUCOSAMINE-6- PHOSPHATE DEAMINASE) (GNPDA) (GLCN6P DEAMINASE) (OSCIL…	445.25	324.35	440.3	450.2	327.6	321.1	1.37275
1437014_x_at	gb:AV123870 /DB_XREF=gi:5310104 /DB_XREF=AV123870 /CLONE=2700010C04 /FEA=EST /CNT=30 /TID=Mm.30929.6 /TIER=Stack /STK=30 /UG=Mm.30929 /LL=18477 /UG_GENE=Prdx1 /UG_TITLE=peroxiredoxin 1	1263.3	920.8	1281.3	1245.3	906.2	935.4	1.37196
1451458_at	gb:BC019745.1 /DB_XREF=gi:18043950 /FEA=FLmRNA /CNT=137 /TID=Mm.26702.1 /TIER=FL+Stack /STK=18 /UG=Mm.26702 /LL=83921 /UG_GENE=Tmem2 /DEF=Mus musculus, clone MGC:30634 IMAGE:3675225, mRNA, complete cds. /PROD=Unknown (protein for MGC:30634) /FL=gb:BC019745.1	389.6	284.15	390.8	388.4	291.9	276.4	1.37111
1422528_a_at	gb:BB036959 /DB_XREF=gi:16258396 /DB_XREF=BB036959 /CLONE=5930421O16 /FEA=FLmRNA /CNT=300 /TID=Mm.18571.1 /TIER=Stack /STK=26 /UG=Mm.18571 /LL=12192 /UG_GENE=Zfp36l1 /UG_TITLE=zinc finger protein 36, C3H type-like 1 /FL=gb:NM_007564.1 gb:M58566.1	406.2	296.35	400.5	411.9	300.1	292.6	1.37068
1451649_a_at	gb:BC004071.1 /DB_XREF=gi:13278557 /FEA=FLmRNA /CNT=9 /TID=Mm.38955.1 /TIER=FL /STK=3 /UG=Mm.38955 /LL=73674 /UG_GENE=2410118I19Rik /DEF=Mus musculus, Similar to cyclin I, clone MGC:8218 IMAGE:3591178, mRNA, complete cds. /PROD=Similar to cyclin I /FL=gb:BC004071.1	260.5	190.1	260.2	260.8	193.1	187.1	1.37033
1459888_at	gb:AI429562 /DB_XREF=gi:4275488 /DB_XREF=mf52a12.x1 /CLONE=IMAGE:408670 /FEA=EST /CNT=4 /TID=Mm.29324.2 /TIER=ConsEnd /STK=1 /UG=Mm.29324 /UG_TITLE=ESTs	337.3	246.15	335.1	339.5	250.5	241.8	1.3703
1418890_a_at	gb:BM230485 /DB_XREF=gi:17793723 /DB_XREF=K0296B02-3 /CLONE=K0296B02 /FEA=FLmRNA /CNT=129 /TID=Mm.29968.1 /TIER=Stack /STK=37 /UG=Mm.29968 /LL=19340 /UG_GENE=Rab3d /UG_TITLE=RAB3D, member RAS oncogene family /FL=gb:NM_031874.2 gb:AF263365.1 gb:M89777.1	415.2	303	419.5	410.9	304.9	301.1	1.3703
1437003_at	gb:BB323930 /DB_XREF=gi:16403486 /DB_XREF=BB323930 /CLONE=B430101L16 /FEA=EST /CNT=35 /TID=Mm.17706.1 /TIER=Stack /STK=30 /UG=Mm.17706 /UG_TITLE=ESTs	360.4	263.05	361.1	359.7	265.3	260.8	1.37008
1436836_x_at	gb:BB724741 /DB_XREF=gi:16108016 /DB_XREF=BB724741 /CLONE=C920028B01 /FEA=EST /CNT=68 /TID=Mm.22171.4 /TIER=Stack /STK=45 /UG=Mm.22171 /LL=71994 /UG_GENE=Cnn3 /UG_TITLE=calponin 3, acidic	2572.9	1878.75	2573	2572.8	1909.9	1847.6	1.36947
1434891_at	gb:AV253087 /DB_XREF=gi:16387874 /DB_XREF=AV253087 /CLONE=4833445A08 /FEA=EST /CNT=57 /TID=Mm.24807.1 /TIER=Stack /STK=23 /UG=Mm.24807 /LL=99830 /UG_GENE=AU042434 /UG_TITLE=expressed sequence AU042434	918.1	674.45	933.8	902.4	681.1	667.8	1.36126
1439909_at	gb:BE133660 /DB_XREF=gi:8596160 /DB_XREF=ug04c05.x1 /CLONE=IMAGE:1530632 /FEA=EST /CNT=8 /TID=Mm.171162.1 /TIER=ConsEnd /STK=6 /UG=Mm.171162 /UG_TITLE=ESTs	82.5	60.65	83.3	81.7	59.8	61.5	1.36026
1419659_s_at	gb:NM_028850.1 /DB_XREF=gi:13386357 /GEN=Chic2 /FEA=FLmRNA /CNT=50 /TID=Mm.27267.1 /TIER=FL /STK=7 /UG=Mm.27267 /LL=74277 /DEF=Mus musculus cysteine-rich hydrophobic domain 2 (Chic2), mRNA. /PROD=cysteine-rich hydrophobic domain 2 /FL=gb:NM_028850.1	992.55	731.5	977.4	1007.7	724.9	738.1	1.35687
1439259_x_at	gb:BB458178 /DB_XREF=gi:9353671 /DB_XREF=BB458178 /CLONE=D130055H07 /FEA=EST /CNT=9 /TID=Mm.28771.3 /TIER=Stack /STK=8 /UG=Mm.28771 /LL=105501 /UG_GENE=1110035H23Rik /UG_TITLE=RIKEN cDNA 1110035H23 gene	2348.6	1731.85	2327.8	2369.4	1707	1756.7	1.35612
1449928_at	gb:NM_025975.2 /DB_XREF=gi:19923872 /GEN=2310075M16Rik /FEA=FLmRNA /CNT=208 /TID=Mm.29150.1 /TIER=FL /STK=3 /UG=Mm.29150 /LL=67117 /DEF=Mus musculus RIKEN cDNA 2310075M16 gene (2310075M16Rik), mRNA. /PROD=T-complex associated-testis-expressed 1-like /FL=gb:NM_025975.2	572.1	421.95	578.8	565.4	426.5	417.4	1.35585
1433897_at	gb:BQ176744 /DB_XREF=gi:20352236 /DB_XREF=UI-M-DJ2-bvz-h-09-0-UI.s1 /CLONE=UI-M-DJ2-bvz-h-09-0-UI /FEA=EST /CNT=86 /TID=Mm.41720.1 /TIER=Stack /STK=53 /UG=Mm.41720 /LL=103266 /UG_GENE=AI597468 /UG_TITLE=expressed sequence AI597468	1402.45	1034.45	1437.5	1367.4	1043.4	1025.5	1.35574
1436817_at	gb:AV025913 /DB_XREF=gi:15431465 /DB_XREF=AV025913 /CLONE=1200016I01 /FEA=EST /CNT=92 /TID=Mm.31607.1 /TIER=Stack /STK=47 /UG=Mm.31607 /LL=105506 /UG_GENE=AI448003 /UG_TITLE=expressed sequence AI448003	702.05	517.95	686.3	717.8	518.2	517.7	1.35544
1449135_at	gb:NM_009236.1 /DB_XREF=gi:6678066 /GEN=Sox18 /FEA=FLmRNA /CNT=36 /TID=Mm.2878.1 /TIER=FL+Stack /STK=22 /UG=Mm.2878 /LL=20672 /DEF=Mus musculus SRY-box containing gene 18 (Sox18), mRNA. /PROD=SRY-box containing gene 18 /FL=gb:NM_009236.1 gb:BC006612.1 gb:L35032.1	2336.3	1726.05	2330.3	2342.3	1730.6	1721.5	1.35355
1427260_a_at	gb:X53753.1 /DB_XREF=gi:54911 /FEA=mRNA /CNT=434 /TID=Mm.17306.2 /TIER=Stack /STK=20 /UG=Mm.17306 /LL=59069 /UG_GENE=Tpm3 /UG_TITLE=tropomyosin 3, gamma /DEF=Mouse mRNA for nonmuscle tropomyosin 5.	2018.85	1492	2005.8	2031.9	1498.1	1485.9	1.35312
1423941_at	gb:BC025597.1 /DB_XREF=gi:19344084 /FEA=FLmRNA /CNT=175 /TID=Mm.113736.1 /TIER=FL+Stack /STK=75 /UG=Mm.113736 /DEF=Mus musculus, Similar to calciumcalmodulin-dependent protein kinase (CaM kinase) II beta, clone MGC:38291 IMAGE:5342641, mRNA, complete cds. /PROD=Similar to calciumcalmodulin-dependent proteinkinase (CaM kinase) II beta /FL=gb:BC025597.1	631.95	467.6	618.2	645.7	459.3	475.9	1.35148
1452014_a_at	gb:AF440694.1 /DB_XREF=gi:17046474 /FEA=FLmRNA /CNT=37 /TID=Mm.2770.2 /TIER=FL+Stack /STK=8 /UG=Mm.2770 /LL=16000 /UG_GENE=Igf1 /DEF=Mus musculus insulin-like growth factor 1 mRNA, complete cds. /PROD=insulin-like growth factor 1 /FL=gb:AF440694.1	287.05	212.5	287.4	286.7	216.6	208.4	1.35082
1428433_at	gb:AK003718.1 /DB_XREF=gi:12834555 /FEA=mRNA /CNT=62 /TID=Mm.32985.1 /TIER=Stack /STK=43 /UG=Mm.32985 /LL=68602 /UG_GENE=1110014O20Rik /UG_TITLE=RIKEN cDNA 1110014O20 gene /DEF=Mus musculus 18 days embryo whole body cDNA, RIKEN full-length enriched library, clone:1110014O20:unclassifiable transcript, full insert sequence.	2547.6	1889.8	2579.1	2516.1	1920.4	1859.2	1.34808
1456540_s_at	gb:BB297632 /DB_XREF=gi:8998337 /DB_XREF=BB297632 /CLONE=B130063F15 /FEA=EST /CNT=10 /TID=Mm.24302.2 /TIER=Stack /STK=9 /UG=Mm.24302 /UG_TITLE=Mus musculus, clone MGC:27983 IMAGE:3596732, mRNA, complete cds	622.55	462.1	619	626.1	469.3	454.9	1.34722
1436788_at	gb:AI131584 /DB_XREF=gi:3601600 /DB_XREF=ue98f11.x1 /CLONE=IMAGE:1499181 /FEA=EST /CNT=56 /TID=Mm.45570.3 /TIER=Stack /STK=54 /UG=Mm.45570 /LL=11432 /UG_GENE=Acp2 /UG_TITLE=acid phosphatase 2, lysosomal	418.1	310.45	424.6	411.6	304	316.9	1.34675
1423126_at	gb:BI080505 /DB_XREF=gi:14498835 /DB_XREF=602876981F1 /CLONE=IMAGE:5008437 /FEA=FLmRNA /CNT=337 /TID=Mm.424.1 /TIER=Stack /STK=46 /UG=Mm.424 /LL=11933 /UG_GENE=Atp1b3 /UG_TITLE=ATPase, Na+K+ transporting, beta 3 polypeptide /FL=gb:NM_007502.1 gb:U59761.1	2042.65	1520.8	2012.6	2072.7	1518.2	1523.4	1.34314
1423149_at	gb:AV347477 /DB_XREF=gi:16397097 /DB_XREF=AV347477 /CLONE=6430603C09 /FEA=FLmRNA /CNT=353 /TID=Mm.42944.1 /TIER=ConsEnd /STK=1 /UG=Mm.42944 /LL=21402 /UG_GENE=Tceb1l /UG_TITLE=transcription elongation factor B (SIII), polypeptide 1 (15 kDa),-like /FL=gb:AF083214.1 gb:BC002115.1 gb:NM_011543.1	2892.35	2155.85	2917.6	2867.1	2145.2	2166.5	1.34163
1450038_s_at	gb:NM_009481.1 /DB_XREF=gi:6678522 /GEN=Usp9x /FEA=FLmRNA /CNT=209 /TID=Mm.396.1 /TIER=FL /STK=2 /UG=Mm.396 /LL=22284 /DEF=Mus musculus ubiquitin specific protease 9, X chromosome (Usp9x), mRNA. /PROD=ubiquitin specific protease 9, X chromosome /FL=gb:U67874.1 gb:NM_009481.1	123.8	92.3	122.7	124.9	94.7	89.9	1.34128
1434339_at	gb:AW548221 /DB_XREF=gi:7193642 /DB_XREF=L0033B08-3 /CLONE=L0033B08 /FEA=EST /CNT=51 /TID=Mm.21860.1 /TIER=Stack /STK=34 /UG=Mm.21860 /LL=99918 /UG_GENE=AW548221 /UG_TITLE=expressed sequence AW548221	633.2	472.15	646.8	619.6	474.6	469.7	1.3411
1450899_at	gb:BB829652 /DB_XREF=gi:17007895 /DB_XREF=BB829652 /CLONE=G930008C06 /FEA=FLmRNA /CNT=207 /TID=Mm.2998.1 /TIER=Stack /STK=16 /UG=Mm.2998 /LL=17997 /UG_GENE=Nedd1 /UG_TITLE=neural precursor cell expressed, developmentally down-regulated gene 1 /FL=gb:NM_008682.1 gb:D10712.1	1085.65	810.1	1072.7	1098.6	811.8	808.4	1.34014
1423711_at	gb:BC018422.1 /DB_XREF=gi:17390996 /FEA=FLmRNA /CNT=176 /TID=Mm.5545.1 /TIER=FL+Stack /STK=141 /UG=Mm.5545 /LL=69702 /UG_GENE=2410001M24Rik /DEF=Mus musculus, RIKEN cDNA 2410001M24 gene, clone MGC:27963 IMAGE:3593650, mRNA, complete cds. /PROD=RIKEN cDNA 2410001M24 gene /FL=gb:BC018422.1	2189.3	1638	2235	2143.6	1646.3	1629.7	1.33657
1456112_at	gb:AW554765 /DB_XREF=gi:7200188 /DB_XREF=L0245B10-3 /CLONE=L0245B10 /FEA=EST /CNT=76 /TID=Mm.28546.3 /TIER=Stack /STK=15 /UG=Mm.28546 /UG_TITLE=Mus musculus, Similar to hypothetical protein FLJ20505, clone MGC:7150 IMAGE:3256634, mRNA, complete cds	837.15	626.35	838.8	835.5	619.6	633.1	1.33655
1448605_at	gb:NM_007484.1 /DB_XREF=gi:6680727 /GEN=Arhc /FEA=FLmRNA /CNT=113 /TID=Mm.262.1 /TIER=FL+Stack /STK=55 /UG=Mm.262 /LL=11853 /DEF=Mus musculus ras homolog 9 (RhoC) (Arhc), mRNA. /PROD=ras homolog 9 (RhoC) /FL=gb:NM_007484.1 gb:BC004627.1	744.45	557.65	760.9	728	549	566.3	1.33498
1426609_at	gb:BM232345 /DB_XREF=gi:17867615 /DB_XREF=K0321H07-3 /CLONE=K0321H07 /FEA=FLmRNA /CNT=32 /TID=Mm.87637.1 /TIER=Stack /STK=10 /UG=Mm.87637 /LL=75821 /UG_GENE=4930513H15Rik /UG_TITLE=RIKEN cDNA 4930513H15 gene /FL=gb:BC027357.1	212.6	159.3	214.8	210.4	156.3	162.3	1.33459
1438201_at	gb:AV290622 /DB_XREF=gi:16392283 /DB_XREF=AV290622 /CLONE=5230400L03 /FEA=EST /CNT=29 /TID=Mm.32334.2 /TIER=Stack /STK=11 /UG=Mm.32334 /UG_TITLE=ESTs, Highly similar to PDP1_RAT (PYRUVATE DEHYDROGENASE (LIPOAMIDE))-PHOSPHATASE 1, MITOCHONDRIAL PRECURSOR (PDP 1) (PYRUVATE DEHYDROGENASE PHOSPHATASE, CATALYTIC SUBUNIT 1) (PDPC 1) (R.norvegicus)	528.25	396.25	530.8	525.7	406.8	385.7	1.33312
1416953_at	gb:NM_010217.1 /DB_XREF=gi:6753877 /GEN=Ctgf /FEA=FLmRNA /CNT=139 /TID=Mm.1810.1 /TIER=FL+Stack /STK=62 /UG=Mm.1810 /LL=14219 /DEF=Mus musculus connective tissue growth factor (Ctgf), mRNA. /PROD=fibroblast inducible secreted protein /FL=gb:BC006783.1 gb:M70642.1 gb:NM_010217.1	3494.8	2622.35	3491.9	3497.7	2658.1	2586.6	1.3327
1448862_at	gb:NM_010494.1 /DB_XREF=gi:6754273 /GEN=Icam2 /FEA=FLmRNA /CNT=51 /TID=Mm.394.1 /TIER=FL+Stack /STK=35 /UG=Mm.394 /LL=15896 /DEF=Mus musculus intercellular adhesion molecule 2 (Icam2), mRNA. /PROD=intercellular adhesion molecule 2 /FL=gb:NM_010494.1	1303.45	978.45	1334	1272.9	975.4	981.5	1.33216
1445934_at	gb:BG066446 /DB_XREF=gi:12549015 /DB_XREF=H3043B02-3 /CLONE=H3043B02 /FEA=EST /CNT=2 /TID=Mm.172757.1 /TIER=ConsEnd /STK=2 /UG=Mm.172757 /UG_TITLE=ESTs, Weakly similar to T12E12.1.p (Caenorhabditis elegans) (C.elegans)	61.65	46.35	62.5	60.8	47.3	45.4	1.3301
1428897_at	gb:AK011611.1 /DB_XREF=gi:12847847 /FEA=mRNA /CNT=39 /TID=Mm.87238.1 /TIER=Stack /STK=18 /UG=Mm.87238 /LL=77032 /UG_GENE=2610029I01Rik /UG_TITLE=RIKEN cDNA 2610029I01 gene /DEF=Mus musculus 10 days embryo whole body cDNA, RIKEN full-length enriched library, clone:2610029I01:related to HEAT SHOCK PROTEIN 67B2, full insert sequence.	654.05	491.75	667.3	640.8	488.2	495.3	1.33005
1428335_a_at	gb:AK014070.1 /DB_XREF=gi:12851713 /FEA=mRNA /CNT=75 /TID=Mm.68989.2 /TIER=Stack /STK=52 /UG=Mm.68989 /LL=76983 /UG_GENE=3110021P21Rik /UG_TITLE=RIKEN cDNA 3110021P21 gene /DEF=Mus musculus 13 days embryo head cDNA, RIKEN full-length enriched library, clone:3110021P21:homolog to VESICLE TRANSPORT-RELATED PROTEIN, full insert sequence.	700.25	527.1	708.8	691.7	535.1	519.1	1.3285
1429463_at	gb:AI891575 /DB_XREF=gi:5597477 /DB_XREF=ul31h01.x1 /CLONE=IMAGE:2099953 /FEA=mRNA /CNT=37 /TID=Mm.48638.1 /TIER=Stack /STK=20 /UG=Mm.48638 /LL=66516 /UG_GENE=2310008I11Rik /UG_TITLE=RIKEN cDNA 2310008I11 gene	1846.2	1389.9	1824.7	1867.7	1354.4	1425.4	1.3283
1453140_at	gb:AK018550.1 /DB_XREF=gi:12858308 /FEA=mRNA /CNT=38 /TID=Mm.38813.1 /TIER=Stack /STK=21 /UG=Mm.38813 /LL=74543 /UG_GENE=9030612M13Rik /UG_TITLE=RIKEN cDNA 9030612M13 gene /DEF=Mus musculus adult male colon cDNA, RIKEN full-length enriched library, clone:9030612M13:unclassifiable transcript, full insert sequence.	523.05	394.5	525.4	520.7	402.4	386.6	1.32586
1451188_at	gb:BC020044.1 /DB_XREF=gi:18044846 /FEA=FLmRNA /CNT=273 /TID=Mm.21126.1 /TIER=FL+Stack /STK=71 /UG=Mm.21126 /DEF=Mus musculus, hypothetical protein FLJ21016, clone MGC:28357 IMAGE:4018743, mRNA, complete cds. /PROD=hypothetical protein FLJ21016 /FL=gb:BC020044.1	1938.1	1462.1	1961	1915.2	1445.4	1478.8	1.32556
1448229_s_at	gb:BM118679 /DB_XREF=gi:17086705 /DB_XREF=L0914E12-3 /CLONE=L0914E12 /FEA=FLmRNA /CNT=267 /TID=Mm.3141.1 /TIER=Stack /STK=67 /UG=Mm.3141 /LL=12444 /UG_GENE=Ccnd2 /UG_TITLE=cyclin D2 /FL=gb:M86182.1 gb:M83749.1 gb:NM_009829.1	1217.45	919.4	1219.2	1215.7	943	895.8	1.32418
1417727_at	gb:NM_025573.1 /DB_XREF=gi:13385015 /GEN=Sfrs9 /FEA=FLmRNA /CNT=83 /TID=Mm.29426.1 /TIER=FL+Stack /STK=37 /UG=Mm.29426 /LL=108014 /DEF=Mus musculus splicing factor, arginineserine rich 9 (25 kDa) (Sfrs9), mRNA. /PROD=splicing factor, arginineserine rich 9 (25kDa) /FL=gb:NM_025573.1 gb:BC012217.1	584.45	441.55	596.6	572.3	444.4	438.7	1.32363
1417179_at	gb:NM_019571.1 /DB_XREF=gi:9625044 /GEN=Tm4sf9-pending /FEA=FLmRNA /CNT=106 /TID=Mm.31927.1 /TIER=FL+Stack /STK=54 /UG=Mm.31927 /LL=56224 /DEF=Mus musculus transmembrane 4 superfamily member 9 (Tm4sf9-pending), mRNA. /PROD=transmembrane 4 superfamily member 9 /FL=gb:NM_019571.1 gb:AF121344.1	181.85	137.45	181	182.7	138.7	136.2	1.32303
1449343_s_at	gb:NM_011378.1 /DB_XREF=gi:7106406 /GEN=Sin3a /FEA=FLmRNA /CNT=80 /TID=Mm.15755.1 /TIER=FL+Stack /STK=13 /UG=Mm.15755 /LL=20466 /DEF=Mus musculus transcriptional regulator, SIN3A (yeast) (Sin3a), mRNA. /PROD=transcriptional regulator, SIN3 yeast homolog A /FL=gb:U22394.1 gb:NM_011378.1 gb:L38620.1 gb:L38621.1 gb:L36831.1	368	278.25	369.3	366.7	280.3	276.2	1.32255
1426407_at	gb:BB313230 /DB_XREF=gi:16402868 /DB_XREF=BB313230 /CLONE=B230340L02 /FEA=FLmRNA /CNT=108 /TID=Mm.29495.1 /TIER=Stack /STK=28 /UG=Mm.29495 /UG_TITLE=Mus musculus, clone MGC:7480 IMAGE:3490700, mRNA, complete cds /FL=gb:BC002221.1	4195.5	3173.35	4256.7	4134.3	3123.1	3223.6	1.3221
1417432_a_at	gb:NM_008142.1 /DB_XREF=gi:6680044 /GEN=Gnb1 /FEA=FLmRNA /CNT=64 /TID=Mm.2344.1 /TIER=FL+Stack /STK=45 /UG=Mm.2344 /LL=14688 /DEF=Mus musculus guanine nucleotide binding protein, beta 1 (Gnb1), mRNA. /PROD=guanine nucleotide-binding protein, beta-1subunit /FL=gb:U29055.1 gb:NM_008142.1	1075.45	813.75	1071.1	1079.8	815.2	812.3	1.3216
1433519_at	gb:AV123899 /DB_XREF=gi:16382500 /DB_XREF=AV123899 /CLONE=2700010L10 /FEA=EST /CNT=178 /TID=Mm.200894.1 /TIER=Stack /STK=110 /UG=Mm.200894 /LL=96881 /UG_GENE=C78391 /UG_TITLE=expressed sequence C78391	1953.75	1479.15	1997.3	1910.2	1491.2	1467.1	1.32086
1439108_at	gb:BF021054 /DB_XREF=gi:10752386 /DB_XREF=ux51f11.x1 /CLONE=IMAGE:3513837 /FEA=EST /CNT=15 /TID=Mm.195887.2 /TIER=Stack /STK=8 /UG=Mm.195887 /LL=78559 /UG_GENE=9530077A04Rik /UG_TITLE=RIKEN cDNA 9530077A04 gene	506.3	385.1	500.3	512.3	388.4	381.8	1.31472
1415996_at	gb:NM_023719.1 /DB_XREF=gi:13994377 /GEN=Txnip /FEA=FLmRNA /CNT=320 /TID=Mm.77432.1 /TIER=FL+Stack /STK=149 /UG=Mm.77432 /LL=56338 /DEF=Mus musculus thioredoxin interacting protein (Txnip), mRNA. /PROD=thioredoxin interacting protein /FL=gb:NM_023719.1 gb:BC011212.1 gb:AF173681.1 gb:AF282826.1	4826.05	3674.25	4790.7	4861.4	3684.1	3664.4	1.31348
1421812_at	gb:AK014566.1 /DB_XREF=gi:12852498 /GEN=Tapbp /FEA=FLmRNA /CNT=277 /TID=Mm.14097.1 /TIER=Stack /STK=121 /UG=Mm.14097 /LL=21356 /UG_TITLE=TAP binding protein /DEF=Mus musculus 0 day neonate skin cDNA, RIKEN full-length enriched library, clone:4632411I06:TAP binding protein, full insert sequence. /FL=gb:AF043943.1 gb:BC015074.1 gb:AF106278.1 gb:NM_009318.1	2236.8	1705.55	2268	2205.6	1688	1723.1	1.31148
1436729_at	gb:AV328634 /DB_XREF=gi:16395926 /DB_XREF=AV328634 /CLONE=6330443C18 /FEA=EST /CNT=112 /TID=Mm.39482.1 /TIER=Stack /STK=85 /UG=Mm.39482 /LL=100751 /UG_GENE=AI848729 /UG_TITLE=expressed sequence AI848729	845.4	644.75	834.6	856.2	653.1	636.4	1.31121
1421027_a_at	gb:NM_025282.1 /DB_XREF=gi:13384623 /GEN=Mef2c /FEA=FLmRNA /CNT=41 /TID=Mm.24001.1 /TIER=FL /STK=2 /UG=Mm.24001 /LL=17260 /DEF=Mus musculus myocyte enhancer factor 2C (Mef2c), mRNA. /PROD=myocyte enhancer factor 2C /FL=gb:NM_025282.1	1191	908.35	1213.5	1168.5	911	905.7	1.31117
1416976_at	gb:AV275493 /DB_XREF=gi:15405627 /DB_XREF=AV275493 /CLONE=4932428H24 /FEA=FLmRNA /CNT=296 /TID=Mm.45048.1 /TIER=Stack /STK=9 /UG=Mm.45048 /LL=56324 /UG_GENE=Stam2 /UG_TITLE=signal transducing adaptor molecule (SH3 domain and ITAM motif) 2 /FL=gb:NM_019667.1 gb:AB012611.1 gb:BC013818.1	193.1	147.5	192.2	194	143.3	151.7	1.30915
1423508_at	gb:BB527816 /DB_XREF=gi:16444540 /DB_XREF=BB527816 /CLONE=D930043E16 /FEA=FLmRNA /CNT=89 /TID=Mm.30998.1 /TIER=Stack /STK=14 /UG=Mm.30998 /LL=54169 /UG_GENE=Morf-pending /UG_TITLE=histone acetyltransferase /FL=gb:AF222800.1 gb:NM_017479.1	299.55	228.9	294.4	304.7	225.2	232.6	1.30865
1429196_at	gb:BB431654 /DB_XREF=gi:16424175 /DB_XREF=BB431654 /CLONE=C630039O19 /FEA=mRNA /CNT=38 /TID=Mm.39565.1 /TIER=Stack /STK=9 /UG=Mm.39565 /LL=78066 /UG_GENE=5830411O09Rik /UG_TITLE=RIKEN cDNA 5830411O09 gene	1045.45	799.5	1051.9	1039	812.5	786.5	1.30763
1418011_a_at	gb:NM_019464.1 /DB_XREF=gi:9507096 /GEN=Sh3glb1 /FEA=FLmRNA /CNT=277 /TID=Mm.182692.1 /TIER=FL+Stack /STK=26 /UG=Mm.182692 /LL=54673 /DEF=Mus musculus SH3-domain GRB2-like B1 (endophilin) (Sh3glb1), mRNA. /PROD=SH3-domain GRB2-like B1 (endophilin) /FL=gb:BC024362.1 gb:NM_019464.1 gb:AF263364.1	742.25	568	742.2	742.3	554.4	581.6	1.30678
1438289_a_at	gb:AV021595 /DB_XREF=gi:4798587 /DB_XREF=AV021595 /CLONE=1190023J24 /FEA=EST /CNT=13 /TID=Mm.7353.3 /TIER=Stack /STK=11 /UG=Mm.7353 /LL=22218 /UG_GENE=Ubl1 /UG_TITLE=ubiquitin-like 1	1999.7	1530.7	2040.5	1958.9	1523.1	1538.3	1.3064
1423756_s_at	gb:BC019836.1 /DB_XREF=gi:18043722 /FEA=FLmRNA /CNT=420 /TID=Mm.22248.2 /TIER=FL+Stack /STK=125 /UG=Mm.22248 /LL=16010 /UG_GENE=Igfbp4 /DEF=Mus musculus, insulin-like growth factor binding protein 4, clone MGC:29917 IMAGE:5123738, mRNA, complete cds. /PROD=insulin-like growth factor binding protein 4 /FL=gb:BC019836.1	3635.65	2783.4	3618.7	3652.6	2792.7	2774.1	1.30619
1435222_at	gb:BB479687 /DB_XREF=gi:16440588 /DB_XREF=BB479687 /CLONE=D330040F14 /FEA=EST /CNT=206 /TID=Mm.196551.1 /TIER=Stack /STK=20 /UG=Mm.196551 /LL=73231 /UG_GENE=3110052D19Rik /UG_TITLE=RIKEN cDNA 3110052D19 gene	812	622.25	793.3	830.7	618.3	626.2	1.30494
1422438_at	gb:NM_010145.1 /DB_XREF=gi:6753761 /GEN=Ephx1 /FEA=FLmRNA /CNT=251 /TID=Mm.9075.1 /TIER=FL+Stack /STK=127 /UG=Mm.9075 /LL=13849 /DEF=Mus musculus epoxide hydrolase 1, microsomal (Ephx1), mRNA. /PROD=epoxide hydrolase 1, microsomal /FL=gb:NM_010145.1 gb:U89491.1	2325.35	1784.55	2330.8	2319.9	1761.1	1808	1.30305
1422743_at	gb:NM_008832.1 /DB_XREF=gi:6679300 /GEN=Phka1 /FEA=FLmRNA /CNT=42 /TID=Mm.42254.1 /TIER=FL+Stack /STK=15 /UG=Mm.42254 /LL=18679 /DEF=Mus musculus phosphorylase kinase alpha 1 (Phka1), mRNA. /PROD=phosphorylase kinase alpha 1 /FL=gb:NM_008832.1	643.4	493.85	644.6	642.2	482.9	504.8	1.30282
1448503_at	gb:BC005427.1 /DB_XREF=gi:13529364 /FEA=FLmRNA /CNT=288 /TID=Mm.1639.1 /TIER=FL+Stack /STK=65 /UG=Mm.1639 /LL=17210 /UG_GENE=Mcl1 /DEF=Mus musculus, myeloid cell leukemia sequence 1, clone MGC:5839 IMAGE:3493739, mRNA, complete cds. /PROD=myeloid cell leukemia sequence 1 /FL=gb:BC003839.1 gb:U35623.1 gb:BC021638.1 gb:NM_008562.1 gb:BC005427.1	4802.45	3687.3	4841.3	4763.6	3603.3	3771.3	1.30243
1455875_x_at	gb:BB131843 /DB_XREF=gi:8786233 /DB_XREF=BB131843 /CLONE=9630055K20 /FEA=EST /CNT=31 /TID=Mm.5885.3 /TIER=Stack /STK=31 /UG=Mm.5885 /LL=68059 /UG_GENE=Tm9sf2 /UG_TITLE=transmembrane 9 superfamily member 2	7526.2	5786.45	7464.8	7587.6	5758.1	5814.8	1.30066
1439271_x_at	gb:AV255179 /DB_XREF=gi:6242638 /DB_XREF=AV255179 /CLONE=4921517H04 /FEA=EST /CNT=9 /TID=Mm.30234.3 /TIER=Stack /STK=8 /UG=Mm.30234 /LL=24010 /UG_GENE=Ik /UG_TITLE=IK cytokine	1911.9	1470.75	1931.4	1892.4	1504.3	1437.2	1.29995
1419163_s_at	gb:BE624323 /DB_XREF=gi:9904739 /DB_XREF=uu45b07.y1 /CLONE=IMAGE:3374869 /FEA=FLmRNA /CNT=147 /TID=Mm.12616.1 /TIER=ConsEnd /STK=0 /UG=Mm.12616 /LL=19107 /UG_GENE=Dnajc3 /UG_TITLE=DnaJ (Hsp40) homolog, subfamily C, member 3 /FL=gb:U28423.1 gb:NM_008929.1 gb:BC013766.1	569.15	437.85	558.9	579.4	433.7	442	1.29987
1428608_at	gb:AK005133.1 /DB_XREF=gi:12836844 /FEA=mRNA /CNT=154 /TID=Mm.196536.1 /TIER=Stack /STK=29 /UG=Mm.196536 /LL=67938 /UG_GENE=1500001M02Rik /UG_TITLE=RIKEN cDNA 1500001M02 gene /DEF=Mus musculus adult male cerebellum cDNA, RIKEN full-length enriched library, clone:1500003H20:homolog to MYOSIN REGULATORY LIGHT CHAIN, full insert sequence.	3457.75	2660.35	3525.4	3390.1	2682.3	2638.4	1.29973
1436954_at	gb:C76969 /DB_XREF=gi:2517299 /DB_XREF=C76969 /CLONE=J0023F02 /FEA=EST /CNT=142 /TID=Mm.24110.1 /TIER=Stack /STK=10 /UG=Mm.24110 /LL=51890 /UG_GENE=D2Ertd120e /UG_TITLE=DNA segment, Chr 2, ERATO Doi 120, expressed	343.25	264.2	338.7	347.8	264.3	264.1	1.29921
1423096_at	gb:BG068214 /DB_XREF=gi:12550783 /DB_XREF=H3063A03-3 /CLONE=H3063A03 /FEA=FLmRNA /CNT=113 /TID=Mm.24778.1 /TIER=Stack /STK=57 /UG=Mm.24778 /LL=12339 /UG_GENE=Capn7 /UG_TITLE=calpain 7 /FL=gb:AB028640.1 gb:NM_009796.1	831.2	640.3	849	813.4	644.2	636.4	1.29814
1454973_at	gb:BF456242 /DB_XREF=gi:11522411 /DB_XREF=UI-M-CG0p-bih-c-04-0-UI.s2 /CLONE=UI-M-CG0p-bih-c-04-0-UI /FEA=EST /CNT=101 /TID=Mm.35493.1 /TIER=Stack /STK=31 /UG=Mm.35493 /UG_TITLE=ESTs	961.7	740.85	968.7	954.7	745.3	736.4	1.2981
1451200_at	gb:BI109632 /DB_XREF=gi:14560533 /DB_XREF=602897602F1 /CLONE=IMAGE:5027280 /FEA=FLmRNA /CNT=232 /TID=Mm.42027.1 /TIER=Stack /STK=9 /UG=Mm.42027 /LL=16561 /UG_GENE=Kif1b /UG_TITLE=kinesin heavy chain member 1B /FL=gb:AF090190.1 gb:AF131865.1	456.7	351.85	457.8	455.6	355.2	348.5	1.298
1438930_s_at	gb:BB130002 /DB_XREF=gi:8784392 /DB_XREF=BB130002 /CLONE=9630042O22 /FEA=EST /CNT=9 /TID=Mm.200278.1 /TIER=Stack /STK=9 /UG=Mm.200278 /LL=103059 /UG_GENE=BB130002 /UG_TITLE=expressed sequence BB130002	253.95	195.65	252.6	255.3	199.4	191.9	1.29798
1460230_at	gb:NM_013681.1 /DB_XREF=gi:8567409 /GEN=Syn2 /FEA=FLmRNA /CNT=67 /TID=Mm.20892.1 /TIER=FL+Stack /STK=26 /UG=Mm.20892 /LL=20965 /DEF=Mus musculus synapsin II (Syn2), mRNA. /PROD=synapsin II /FL=gb:NM_013681.1 gb:AF096867.1	58.25	44.9	58	58.5	44.6	45.2	1.29733
1427883_a_at	gb:BG968894 /DB_XREF=gi:14356531 /DB_XREF=602836040F1 /CLONE=IMAGE:4990689 /FEA=mRNA /CNT=417 /TID=Mm.147387.1 /TIER=Stack /STK=75 /UG=Mm.147387 /LL=12825 /UG_GENE=Col3a1 /UG_TITLE=procollagen, type III, alpha 1	6295.65	4860.55	6228	6363.3	4906.5	4814.6	1.29525
1417418_s_at	gb:NM_007748.1 /DB_XREF=gi:6680987 /GEN=Cox6a1 /FEA=FLmRNA /CNT=167 /TID=Mm.43415.1 /TIER=FL+Stack /STK=45 /UG=Mm.43415 /LL=12861 /DEF=Mus musculus cytochrome c oxidase, subunit VI a, polypeptide 1 (Cox6a1), mRNA. /PROD=cytochrome c oxidase, subunit VI a, polypeptide1 /FL=gb:BC003807.1 gb:U08440.1 gb:NM_007748.1 gb:L06465.1	5975.3	4614.65	5953.6	5997	4659.4	4569.9	1.29485
1437027_x_at	gb:AV307521 /DB_XREF=gi:6340035 /DB_XREF=AV307521 /CLONE=5730553C13 /FEA=EST /CNT=30 /TID=Mm.1951.3 /TIER=Stack /STK=29 /UG=Mm.1951 /LL=19826 /UG_GENE=Rnps1 /UG_TITLE=ribonucleic acid binding protein S1	1832.3	1417.25	1868.4	1796.2	1416.5	1418	1.29286
1434843_at	gb:BG070968 /DB_XREF=gi:12553537 /DB_XREF=H3093C03-3 /CLONE=H3093C03 /FEA=EST /CNT=42 /TID=Mm.25725.1 /TIER=Stack /STK=24 /UG=Mm.25725 /UG_TITLE=ESTs, Highly similar to T00057 hypothetical protein KIAA0423 (H.sapiens)	546.75	423.2	552.4	541.1	425.8	420.6	1.29194
1450012_x_at	gb:AU035659 /DB_XREF=gi:3718662 /DB_XREF=AU035659 /CLONE=MNCb-0711 /FEA=FLmRNA /CNT=359 /TID=Mm.29717.1 /TIER=ConsEnd /STK=0 /UG=Mm.29717 /LL=22628 /UG_GENE=Ywhag /UG_TITLE=3-monooxgenasetryptophan 5-monooxgenase activation protein, gamma polypeptide /FL=gb:BC008129.1 gb:NM_018871.1 gb:AF058799.1	6406.4	4959.1	6399.1	6413.7	5002.4	4915.8	1.29185
1434899_s_at	gb:BI080625 /DB_XREF=gi:14498955 /DB_XREF=602878332F1 /CLONE=IMAGE:5010270 /FEA=EST /CNT=58 /TID=Mm.218873.1 /TIER=Stack /STK=17 /UG=Mm.218873 /LL=67309 /UG_GENE=3110054G10Rik /UG_TITLE=RIKEN cDNA 3110054G10 gene	514.05	397.95	520.1	508	397.3	398.6	1.29175
1428165_at	gb:AK009447.1 /DB_XREF=gi:12844248 /FEA=mRNA /CNT=182 /TID=Mm.181278.1 /TIER=Stack /STK=85 /UG=Mm.181278 /LL=66700 /UG_GENE=4921505F14Rik /UG_TITLE=RIKEN cDNA 4921505F14 gene /DEF=Mus musculus adult male tongue cDNA, RIKEN full-length enriched library, clone:2310021K01:homolog to NEUROENDOCRINE DIFFERENTIATION FACTOR, full insert sequence.	375.55	290.75	382.6	368.5	286	295.5	1.29166
1417365_a_at	gb:NM_009790.1 /DB_XREF=gi:6753243 /GEN=Calm1 /FEA=FLmRNA /CNT=323 /TID=Mm.34246.1 /TIER=FL+Stack /STK=46 /UG=Mm.34246 /LL=12313 /DEF=Mus musculus calmodulin 1 (Calm1), mRNA. /PROD=calmodulin 1 /FL=gb:NM_009790.1 gb:M19381.1	2386.65	1848.15	2411.5	2361.8	1846.9	1849.4	1.29137
1453122_at	gb:AK019549.1 /DB_XREF=gi:12859825 /FEA=mRNA /CNT=88 /TID=Mm.87130.1 /TIER=Stack /STK=31 /UG=Mm.87130 /LL=68187 /UG_GENE=4921533L14Rik /UG_TITLE=RIKEN cDNA 4921533L14 gene /DEF=Mus musculus adult male testis cDNA, RIKEN full-length enriched library, clone:4921533L14:homolog to DJ198I9.1.1 (KIAA1411 (CONTAINS TRANSLATION OF CDNA PLACE1007843 (EM:AK002067)) (ISOFORM 1)), full insert sequence.	526.55	408.15	527.2	525.9	398.7	417.6	1.29009
1450430_at	gb:NM_008625.1 /DB_XREF=gi:6678931 /GEN=Mrc1 /FEA=FLmRNA /CNT=33 /TID=Mm.2019.1 /TIER=FL /STK=1 /UG=Mm.2019 /LL=17533 /DEF=Mus musculus mannose receptor, C type 1 (Mrc1), mRNA. /PROD=mannose receptor, C type 1 /FL=gb:NM_008625.1	1228.3	952.2	1242.5	1214.1	942.5	961.9	1.28996
1449628_s_at	gb:AI852671 /DB_XREF=gi:5496577 /DB_XREF=UI-M-BH0-aji-b-08-0-UI.s1 /CLONE=UI-M-BH0-aji-b-08-0-UI /FEA=EST /CNT=1 /TID=Mm.219882.1 /TIER=ConsEnd /STK=1 /UG=Mm.219882 /LL=99107 /UG_GENE=AI852671 /UG_TITLE=expressed sequence AI852671	4274.55	3315.5	4279.5	4269.6	3301	3330	1.28926
1416688_at	gb:NM_013669.1 /DB_XREF=gi:7305506 /GEN=Snap91 /FEA=FLmRNA /CNT=101 /TID=Mm.4870.1 /TIER=FL+Stack /STK=74 /UG=Mm.4870 /LL=20616 /DEF=Mus musculus synaptosomal-associated protein, 91 kDa (Snap91), mRNA. /PROD=synaptosomal-associated protein, 91 kDa /FL=gb:NM_013669.1 gb:M83985.1	275.05	213.35	277.2	272.9	210.5	216.2	1.2892
1426269_at	gb:AK002825.1 /DB_XREF=gi:12833092 /GEN=Sybl1 /FEA=FLmRNA /CNT=123 /TID=Mm.1517.1 /TIER=Stack /STK=43 /UG=Mm.1517 /LL=20955 /UG_TITLE=synaptobrevin like 1 /DEF=Mus musculus adult male kidney cDNA, RIKEN full-length enriched library, clone:0610039C14:synaptobrevin like 1, full insert sequence. /FL=gb:BC003764.1	508.2	394.4	517.9	498.5	393.1	395.7	1.28854
1452758_s_at	gb:AU015377 /DB_XREF=gi:3370168 /DB_XREF=AU015377 /CLONE=J0711C01 /FEA=mRNA /CNT=157 /TID=Mm.183021.1 /TIER=Stack /STK=22 /UG=Mm.183021 /LL=77989 /UG_GENE=E130105L11Rik /UG_TITLE=RIKEN cDNA E130105L11 gene	5438.1	4220.8	5541	5335.2	4222.1	4219.5	1.28841
1417818_at	gb:BB535786 /DB_XREF=gi:16446589 /DB_XREF=BB535786 /CLONE=E030045N14 /FEA=FLmRNA /CNT=274 /TID=Mm.28060.1 /TIER=Stack /STK=43 /UG=Mm.28060 /LL=97064 /UG_GENE=2310058J06Rik /UG_TITLE=RIKEN cDNA 2310058J06 gene /FL=gb:BC014727.1 gb:BC004640.1 gb:NM_133784.1	2303.5	1788	2331	2276	1754.8	1821.2	1.28831
1435377_at	gb:BB035728 /DB_XREF=gi:15403673 /DB_XREF=BB035728 /CLONE=5930405H17 /FEA=EST /CNT=30 /TID=Mm.130471.1 /TIER=Stack /STK=17 /UG=Mm.130471 /LL=105176 /UG_GENE=AI451892 /UG_TITLE=expressed sequence AI451892	682.95	530.55	693.7	672.2	537.8	523.3	1.28725
1437630_at	gb:AV132702 /DB_XREF=gi:16382652 /DB_XREF=AV132702 /CLONE=2700092A15 /FEA=EST /CNT=82 /TID=Mm.567.1 /TIER=Stack /STK=15 /UG=Mm.567 /LL=52909 /UG_GENE=D16Bwg1547e /UG_TITLE=DNA segment, Chr 16, Brigham & Womens Genetics 1547 expressed	321.7	250.05	315.9	327.5	250.9	249.2	1.28654
1417933_at	gb:NM_008344.1 /DB_XREF=gi:6680386 /GEN=Igfbp6 /FEA=FLmRNA /CNT=59 /TID=Mm.21373.1 /TIER=FL+Stack /STK=33 /UG=Mm.21373 /LL=16012 /DEF=Mus musculus insulin-like growth factor binding protein 6 (Igfbp6), mRNA. /PROD=insulin-like growth factor binding protein 6 /FL=gb:BC012723.1 gb:NM_008344.1	1012.05	787.25	1007.9	1016.2	801.9	772.6	1.28555
1426999_at	gb:BM198642 /DB_XREF=gi:17751205 /DB_XREF=C0403G04-3 /CLONE=C0403G04 /FEA=mRNA /CNT=65 /TID=Mm.25549.2 /TIER=Stack /STK=27 /UG=Mm.25549 /LL=75553 /UG_GENE=1700016A15Rik /UG_TITLE=RIKEN cDNA 1700016A15 gene	889.1	691.85	887.2	891	679.4	704.3	1.28511
1453120_at	gb:AK013100.1 /DB_XREF=gi:12850250 /FEA=mRNA /CNT=66 /TID=Mm.34189.1 /TIER=Stack /STK=32 /UG=Mm.34189 /LL=72165 /UG_GENE=2810417D04Rik /UG_TITLE=RIKEN cDNA 2810417D04 gene /DEF=Mus musculus 10, 11 days embryo whole body cDNA, RIKEN full-length enriched library, clone:2810417D04:unclassifiable transcript, full insert sequence.	2447.85	1905.15	2480.6	2415.1	1910.4	1899.9	1.28486
1452120_at	gb:AV277760 /DB_XREF=gi:15405681 /DB_XREF=AV277760 /CLONE=4932700F11 /FEA=FLmRNA /CNT=269 /TID=Mm.202745.1 /TIER=Stack /STK=11 /UG=Mm.202745 /LL=70999 /UG_GENE=4931433E08Rik /UG_TITLE=RIKEN cDNA 4931433E08 gene /FL=gb:BC020020.1	432.5	336.95	427.4	437.6	340.5	333.4	1.28357
1450034_at	gb:AW214029 /DB_XREF=gi:6520396 /DB_XREF=uo46g11.x1 /CLONE=IMAGE:2645636 /FEA=FLmRNA /CNT=144 /TID=Mm.8249.1 /TIER=Stack /STK=13 /UG=Mm.8249 /LL=20846 /UG_GENE=Stat1 /UG_TITLE=signal transducer and activator of transcription 1 /FL=gb:NM_009283.1 gb:U06924.1	925.7	721.45	929.7	921.7	719.1	723.8	1.28311
1436919_at	gb:BQ175031 /DB_XREF=gi:20350523 /DB_XREF=UI-M-DJ2-bwd-e-07-0-UI.s1 /CLONE=UI-M-DJ2-bwd-e-07-0-UI /FEA=EST /CNT=64 /TID=Mm.41033.2 /TIER=Stack /STK=35 /UG=Mm.41033 /LL=66796 /UG_GENE=5430410K23Rik /UG_TITLE=RIKEN cDNA 5430410K23 gene	764.45	596.05	780.2	748.7	595.4	596.7	1.28253
1417350_at	gb:NM_019788.1 /DB_XREF=gi:9790038 /GEN=Pldn /FEA=FLmRNA /CNT=84 /TID=Mm.148195.1 /TIER=FL /STK=1 /UG=Mm.148195 /LL=18457 /DEF=Mus musculus pallidin (Pldn), mRNA. /PROD=pallid protein /FL=gb:BC016554.1 gb:NM_019788.1 gb:AF079530.1	262.65	205	257	268.3	204.3	205.7	1.28122
1434780_at	gb:AU067634 /DB_XREF=gi:4968371 /DB_XREF=AU067634 /CLONE=MNCb-0069 /FEA=EST /CNT=31 /TID=Mm.24566.1 /TIER=Stack /STK=25 /UG=Mm.24566 /LL=100862 /UG_GENE=AU067634 /UG_TITLE=expressed sequence AU067634	2780.8	2172.15	2741.7	2819.9	2163.5	2180.8	1.28021
1425036_a_at	gb:BC005741.1 /DB_XREF=gi:13543132 /FEA=FLmRNA /CNT=35 /TID=Mm.220983.1 /TIER=FL+Stack /STK=8 /UG=Mm.220983 /DEF=Mus musculus, clone MGC:11932 IMAGE:3599820, mRNA, complete cds. /PROD=Unknown (protein for MGC:11932) /FL=gb:BC005741.1	578.5	452.3	571.3	585.7	447.3	457.3	1.27902
1435720_at	gb:AW045978 /DB_XREF=gi:5906507 /DB_XREF=UI-M-BH1-alc-b-01-0-UI.s1 /CLONE=UI-M-BH1-alc-b-01-0-UI /FEA=EST /CNT=18 /TID=Mm.44530.1 /TIER=Stack /STK=14 /UG=Mm.44530 /LL=99868 /UG_GENE=AW045978 /UG_TITLE=expressed sequence AW045978	347.6	271.8	343.5	351.7	269.3	274.3	1.27888
1420628_at	gb:AV326440 /DB_XREF=gi:15406280 /DB_XREF=AV326440 /CLONE=6330411C06 /FEA=FLmRNA /CNT=76 /TID=Mm.2236.1 /TIER=Stack /STK=22 /UG=Mm.2236 /LL=19290 /UG_GENE=Pura /UG_TITLE=purine rich element binding protein A /FL=gb:AF017631.1 gb:U02098.1 gb:NM_008989.1	1479.75	1157.75	1499.4	1460.1	1136.2	1179.3	1.27813
1451134_a_at	gb:BC026789.1 /DB_XREF=gi:20073120 /FEA=FLmRNA /CNT=178 /TID=Mm.28626.1 /TIER=FL+Stack /STK=98 /UG=Mm.28626 /LL=69742 /UG_GENE=2410018G23Rik /DEF=Mus musculus, RIKEN cDNA 2410018G23 gene, clone MGC:25834 IMAGE:4188168, mRNA, complete cds. /PROD=RIKEN cDNA 2410018G23 gene /FL=gb:BC026789.1	1023.7	801.35	1025.7	1021.7	791.2	811.5	1.27747
1417963_at	gb:NM_011125.1 /DB_XREF=gi:6755111 /GEN=Pltp /FEA=FLmRNA /CNT=67 /TID=Mm.6105.1 /TIER=FL+Stack /STK=32 /UG=Mm.6105 /LL=18830 /DEF=Mus musculus phospholipid transfer protein (Pltp), mRNA. /PROD=phospholipid transfer protein /FL=gb:BC003782.1 gb:NM_011125.1 gb:U37226.1 gb:U28960.1	1627.6	1275.05	1634.1	1621.1	1301.3	1248.8	1.2765
1436278_at	gb:BM934468 /DB_XREF=gi:19393620 /DB_XREF=UI-M-BH2.2-aqi-a-01-0-UI.r1 /CLONE=UI-M-BH2.2-aqi-a-01-0-UI /FEA=EST /CNT=10 /TID=Mm.153994.1 /TIER=Stack /STK=10 /UG=Mm.153994 /UG_TITLE=ESTs	169.35	132.75	169.6	169.1	133.7	131.8	1.27571
1418152_at	gb:NM_016710.1 /DB_XREF=gi:7710073 /GEN=Nsbp1 /FEA=FLmRNA /CNT=58 /TID=Mm.20450.1 /TIER=FL+Stack /STK=29 /UG=Mm.20450 /LL=50887 /DEF=Mus musculus nucleosome binding protein 1 (Nsbp1), mRNA. /PROD=nucleosome binding protein 1 /FL=gb:AF213454.1 gb:AB018374.2 gb:NM_016710.1 gb:BC021626.1	573.65	449.75	570.6	576.7	443.1	456.4	1.27549
1438133_a_at	gb:BM202770 /DB_XREF=gi:17757100 /DB_XREF=C0244E04-3 /CLONE=C0244E04 /FEA=EST /CNT=12 /TID=Mm.1231.2 /TIER=Stack /STK=12 /UG=Mm.1231 /LL=16007 /UG_GENE=Cyr61 /UG_TITLE=cysteine rich protein 61	802.15	629.4	816	788.3	626.4	632.4	1.27447
1449146_at	gb:NM_010929.1 /DB_XREF=gi:6754873 /GEN=Notch4 /FEA=FLmRNA /CNT=45 /TID=Mm.173813.1 /TIER=FL+Stack /STK=21 /UG=Mm.173813 /LL=18132 /DEF=Mus musculus Notch gene homolog 4, (Drosophila) (Notch4), mRNA. /PROD=Notch gene homolog 4, (Drosophila) /FL=gb:NM_010929.1	905.75	710.75	912	899.5	705.3	716.2	1.27436
1437783_x_at	gb:BM570679 /DB_XREF=gi:18852656 /DB_XREF=ii01c10.x1 /CLONE=IMAGE:5940474 /FEA=EST /CNT=16 /TID=Mm.44220.2 /TIER=Stack /STK=14 /UG=Mm.44220 /LL=56530 /UG_GENE=Tmem4 /UG_TITLE=transmembrane protein 4	1859.45	1460.1	1873.6	1845.3	1482.2	1438	1.27351
1416180_a_at	gb:BI990563 /DB_XREF=gi:17961577 /DB_XREF=4072-68 /FEA=FLmRNA /CNT=284 /TID=Mm.7051.1 /TIER=Stack /STK=36 /UG=Mm.7051 /LL=19684 /UG_GENE=Rdx /UG_TITLE=radixin /FL=gb:NM_009041.1	618.15	485.85	620.2	616.1	478.6	493.1	1.27231
1454900_s_at	gb:AW107953 /DB_XREF=gi:6078753 /DB_XREF=um24h03.x1 /CLONE=IMAGE:2225525 /FEA=EST /CNT=44 /TID=Mm.24744.1 /TIER=Stack /STK=37 /UG=Mm.24744 /LL=105658 /UG_GENE=AW107953 /UG_TITLE=expressed sequence AW107953	1169.6	920.95	1165.1	1174.1	944.2	897.7	1.26999
1456309_x_at	gb:BG146595 /DB_XREF=gi:12650003 /DB_XREF=mab92e02.x1 /CLONE=IMAGE:3977930 /FEA=EST /CNT=12 /TID=Mm.200673.5 /TIER=Stack /STK=12 /UG=Mm.200673 /LL=16796 /UG_GENE=Lasp1 /UG_TITLE=LIM and SH3 protein 1	1625.05	1280.3	1606.7	1643.4	1254.4	1306.2	1.26927
1448240_at	gb:NM_019709.1 /DB_XREF=gi:9790230 /GEN=Mbtps1 /FEA=FLmRNA /CNT=232 /TID=Mm.29791.1 /TIER=FL+Stack /STK=116 /UG=Mm.29791 /LL=56453 /DEF=Mus musculus membrane-bound transcription factor protease, site 1 (Mbtps1), mRNA. /PROD=membrane-bound transcription factor protease,site 1 /FL=gb:NM_019709.1 gb:AF094820.1 gb:BC011533.1	925.15	731.5	918.6	931.7	719.1	743.9	1.26473
1416222_at	gb:BC019945.1 /DB_XREF=gi:18043285 /FEA=FLmRNA /CNT=181 /TID=Mm.38792.1 /TIER=FL+Stack /STK=111 /UG=Mm.38792 /LL=18194 /UG_GENE=Nsdhl /DEF=Mus musculus, NAD(P) dependent steroid dehydrogenase-like, clone MGC:28204 IMAGE:3989811, mRNA, complete cds. /PROD=NAD(P) dependent steroid dehydrogenase-like /FL=gb:BC019945.1 gb:NM_010941.1 gb:AF100198.1	312.25	247.15	306.8	317.7	243.7	250.6	1.2634
1422905_s_at	gb:NM_018881.1 /DB_XREF=gi:9256538 /GEN=Fmo2 /FEA=FLmRNA /CNT=43 /TID=Mm.10929.1 /TIER=FL+Stack /STK=8 /UG=Mm.10929 /LL=55990 /DEF=Mus musculus flavin containing monooxygenase 2 (Fmo2), mRNA. /PROD=flavin-containing monooxygenase 2 /FL=gb:NM_018881.1 gb:AF184981.1	331.7	262.55	336.1	327.3	266.9	258.2	1.26338
1425340_a_at	gb:AF332082.1 /DB_XREF=gi:14193730 /GEN=Ptpra /FEA=FLmRNA /CNT=38 /TID=Mm.587.2 /TIER=FL /STK=2 /UG=Mm.587 /LL=19262 /DEF=Mus musculus strain ILS protein tyrosin phosphatase receptor type alpha (Ptpra) mRNA, complete cds. /PROD=protein tyrosin phosphatase receptor type alpha /FL=gb:AF332081.1 gb:AF332082.1	923.8	731.4	937.8	909.8	722.4	740.4	1.26306
1459851_x_at	gb:AV348356 /DB_XREF=gi:6389415 /DB_XREF=AV348356 /CLONE=6430705A10 /FEA=EST /CNT=2 /TID=Mm.180720.1 /TIER=ConsEnd /STK=2 /UG=Mm.180720 /UG_TITLE=ESTs	80.3	63.6	80.6	80	63.3	63.9	1.26258
1434307_at	gb:AW489972 /DB_XREF=gi:7060242 /DB_XREF=UI-M-BH3-asq-f-01-0-UI.s1 /CLONE=UI-M-BH3-asq-f-01-0-UI /FEA=EST /CNT=57 /TID=Mm.38877.2 /TIER=Stack /STK=35 /UG=Mm.38877 /LL=100201 /UG_GENE=AI790744 /UG_TITLE=expressed sequence AI790744	519.35	411.75	516.6	522.1	413.4	410.1	1.26132
1434457_at	gb:AV284523 /DB_XREF=gi:16391844 /DB_XREF=AV284523 /CLONE=5031400L14 /FEA=EST /CNT=51 /TID=Mm.13125.1 /TIER=Stack /STK=32 /UG=Mm.13125 /UG_TITLE=ESTs, Weakly similar to Sp140 protein (H.sapiens)	142.9	113.3	141.3	144.5	115.6	111	1.26125
1423383_a_at	gb:AI060611 /DB_XREF=gi:3336034 /DB_XREF=ub42a06.r1 /CLONE=IMAGE:1380370 /FEA=FLmRNA /CNT=190 /TID=Mm.27357.1 /TIER=ConsEnd /STK=0 /UG=Mm.27357 /LL=100273 /UG_GENE=AU015843 /UG_TITLE=expressed sequence AU015843 /FL=gb:BC021507.1 gb:NM_133885.1	2010.9	1599.65	2015	2006.8	1579.2	1620.1	1.25709
1429839_a_at	gb:AK012787.1 /DB_XREF=gi:12849760 /FEA=mRNA /CNT=24 /TID=Mm.4714.2 /TIER=ConsEnd /STK=7 /UG=Mm.4714 /LL=67057 /UG_GENE=Yaf2 /UG_TITLE=YY1 associated factor 2 /DEF=Mus musculus 10, 11 days embryo whole body cDNA, RIKEN full-length enriched library, clone:2810021M11:homolog to YY1-ASSOCIATED FACTOR 2, full insert sequence.	1404.8	1123.6	1406.6	1403	1151.4	1095.8	1.25027
1436594_at	gb:BB281667 /DB_XREF=gi:15411124 /DB_XREF=BB281667 /CLONE=A930032O17 /FEA=EST /CNT=15 /TID=Mm.116234.1 /TIER=Stack /STK=8 /UG=Mm.116234 /UG_TITLE=ESTs, Weakly similar to ZINC FINGER PROTEIN MFG-1 (M.musculus)	114.6	91.7	114.5	114.7	91.8	91.6	1.24973
1416852_a_at	gb:BC017126.1 /DB_XREF=gi:16877777 /FEA=FLmRNA /CNT=145 /TID=Mm.220885.1 /TIER=FL+Stack /STK=66 /UG=Mm.220885 /LL=26562 /UG_GENE=Ncdn-pending /DEF=Mus musculus, neurochondrin, clone MGC:27571 IMAGE:4485839, mRNA, complete cds. /PROD=neurochondrin /FL=gb:BC017126.1 gb:NM_011986.1	474.35	380.1	476.7	472	384.3	375.9	1.24796
1434864_at	gb:BB326329 /DB_XREF=gi:16403655 /DB_XREF=BB326329 /CLONE=B430207K20 /FEA=EST /CNT=26 /TID=Mm.59183.1 /TIER=Stack /STK=24 /UG=Mm.59183 /UG_TITLE=ESTs, Weakly similar to TYROSINE-PROTEIN KINASE JAK3 (M.musculus)	464.1	372.3	472.3	455.9	373.7	370.9	1.24658
1422507_at	gb:NM_007793.1 /DB_XREF=gi:6681070 /GEN=Cstb /FEA=FLmRNA /CNT=146 /TID=Mm.6095.1 /TIER=FL+Stack /STK=62 /UG=Mm.6095 /LL=13014 /DEF=Mus musculus cystatin B (Cstb), mRNA. /PROD=cystatin B /FL=gb:NM_007793.1	720.35	578.15	722.8	717.9	586.1	570.2	1.24596
1417007_a_at	gb:NM_009190.1 /DB_XREF=gi:6677980 /GEN=Vps4b /FEA=FLmRNA /CNT=170 /TID=Mm.18705.1 /TIER=FL+Stack /STK=60 /UG=Mm.18705 /LL=20479 /DEF=Mus musculus vacuolar protein sorting 4b (yeast) (Vps4b), mRNA. /PROD=suppressor of K+ transport defect 1 /FL=gb:U10119.1 gb:BC003799.1 gb:NM_009190.1	2265.55	1818.8	2268.8	2262.3	1822.9	1814.7	1.24563
1435972_at	gb:BB148748 /DB_XREF=gi:16267785 /DB_XREF=BB148748 /CLONE=9930114B02 /FEA=EST /CNT=18 /TID=Mm.216035.1 /TIER=Stack /STK=12 /UG=Mm.216035 /UG_TITLE=ESTs	1377.55	1106.7	1394.5	1360.6	1113	1100.4	1.24474
1457776_at	gb:BG069303 /DB_XREF=gi:12551872 /DB_XREF=H3074H09-3 /CLONE=H3074H09 /FEA=EST /CNT=5 /TID=Mm.26132.1 /TIER=ConsEnd /STK=3 /UG=Mm.26132 /LL=52145 /UG_GENE=D9Ertd720e /UG_TITLE=DNA segment, Chr 9, ERATO Doi 720, expressed	115.45	92.85	116.1	114.8	91.6	94.1	1.2434
1460325_at	gb:BB837171 /DB_XREF=gi:17015414 /DB_XREF=BB837171 /CLONE=G930045G21 /FEA=FLmRNA /CNT=347 /TID=Mm.34701.1 /TIER=Stack /STK=49 /UG=Mm.34701 /LL=80912 /UG_GENE=Pum1 /UG_TITLE=pumilio 1 (Drosophila) /FL=gb:AF321909.1 gb:NM_030722.1	499.5	402.15	503.6	495.4	405.6	398.7	1.24207
1416933_at	gb:NM_008898.1 /DB_XREF=gi:6679420 /GEN=Por /FEA=FLmRNA /CNT=179 /TID=Mm.3863.1 /TIER=FL+Stack /STK=63 /UG=Mm.3863 /LL=18984 /DEF=Mus musculus P450 (cytochrome) oxidoreductase (Por), mRNA. /PROD=P450 (cytochrome) oxidoreductase /FL=gb:D17571.1 gb:NM_008898.1	1037.6	835.75	1055.5	1019.7	843.1	828.4	1.24152
1447304_at	gb:BE628556 /DB_XREF=gi:9911165 /DB_XREF=uu66c12.x1 /CLONE=IMAGE:3376918 /FEA=EST /CNT=2 /TID=Mm.138772.1 /TIER=ConsEnd /STK=2 /UG=Mm.138772 /UG_TITLE=ESTs	143.55	115.85	144.3	142.8	115.8	115.9	1.2391
1448429_at	gb:NM_013755.1 /DB_XREF=gi:7305120 /GEN=Gyg1 /FEA=FLmRNA /CNT=139 /TID=Mm.6375.1 /TIER=FL+Stack /STK=75 /UG=Mm.6375 /LL=27357 /DEF=Mus musculus glycogenin 1 (Gyg1), mRNA. /PROD=glycogenin 1 /FL=gb:NM_013755.1 gb:AF114031.1	2951.9	2384.2	3002.6	2901.2	2373.8	2394.6	1.23811
1452209_at	gb:AV286396 /DB_XREF=gi:16392008 /DB_XREF=AV286396 /CLONE=5031422I09 /FEA=mRNA /CNT=87 /TID=Mm.153748.1 /TIER=Stack /STK=55 /UG=Mm.153748 /LL=67756 /UG_GENE=5031422I09Rik /UG_TITLE=RIKEN cDNA 5031422I09 gene	2291.6	1850.95	2294.8	2288.4	1885.3	1816.6	1.23807
1416328_a_at	gb:NM_025272.1 /DB_XREF=gi:13384605 /GEN=Atp6v0e /FEA=FLmRNA /CNT=165 /TID=Mm.22602.1 /TIER=FL+Stack /STK=97 /UG=Mm.22602 /LL=11974 /DEF=Mus musculus ATPase, H+ transporting, lysosomal 9kD V0 subunit E (Atp6v0e), mRNA. /PROD=ATPase, H+ transporting, lysosomal 9kD V0subunit E /FL=gb:BC024733.1 gb:NM_025272.1	1906.85	1540.3	1886.7	1927	1522	1558.6	1.23797
1451339_at	gb:BC027197.1 /DB_XREF=gi:20073172 /FEA=FLmRNA /CNT=65 /TID=Mm.23352.1 /TIER=FL+Stack /STK=34 /UG=Mm.23352 /DEF=Mus musculus, Similar to sulfite oxidase, clone MGC:28458 IMAGE:4160277, mRNA, complete cds. /PROD=Similar to sulfite oxidase /FL=gb:BC027197.1	719.25	581.5	708.3	730.2	587.6	575.4	1.23689
1418886_s_at	gb:NM_130884.1 /DB_XREF=gi:18700023 /GEN=Idh3b /FEA=FLmRNA /CNT=130 /TID=Mm.29590.1 /TIER=FL+Stack /STK=16 /UG=Mm.29590 /LL=170718 /DEF=Mus musculus isocitrate dehydrogenase 3 (NAD+) beta (Idh3b), mRNA. /PROD=isocitrate dehydrogenase 3 (NAD+) beta /FL=gb:BC009022.1 gb:NM_130884.1 gb:AY035212.1	6372.7	5157.15	6435.2	6310.2	5255.9	5058.4	1.2357
1433829_a_at	gb:C88150 /DB_XREF=gi:2920107 /DB_XREF=C88150 /CLONE=J0257F02 /FEA=EST /CNT=141 /TID=Mm.16767.2 /TIER=Stack /STK=14 /UG=Mm.16767 /LL=53379 /UG_GENE=Hnrpa2b1 /UG_TITLE=heterogeneous nuclear ribonucleoprotein A2B1	1980.55	1603.5	2003.2	1957.9	1621.3	1585.7	1.23514
1455571_x_at	gb:AV015462 /DB_XREF=gi:4792454 /DB_XREF=AV015462 /CLONE=1110059K06 /FEA=EST /CNT=11 /TID=Mm.34246.3 /TIER=Stack /STK=11 /UG=Mm.34246 /LL=12313 /UG_GENE=Calm1 /UG_TITLE=calmodulin 1	5462.5	4422.75	5477	5448	4342.6	4502.9	1.23509
1426769_s_at	gb:BB522516 /DB_XREF=gi:16443683 /DB_XREF=BB522516 /CLONE=D930008C07 /FEA=mRNA /CNT=103 /TID=Mm.51116.1 /TIER=Stack /STK=71 /UG=Mm.51116 /UG_TITLE=Mus musculus, clone IMAGE:3965701, mRNA, partial cds	381	308.5	379	383	309.6	307.4	1.23501
1428580_at	gb:AK010847.1 /DB_XREF=gi:12846571 /FEA=mRNA /CNT=44 /TID=Mm.22028.1 /TIER=Stack /STK=31 /UG=Mm.22028 /LL=68330 /UG_GENE=0610006A11Rik /UG_TITLE=RIKEN cDNA 0610006A11 gene /DEF=Mus musculus 13 days embryo liver cDNA, RIKEN full-length enriched library, clone:2500001N03:homolog to BILIVERDIN REDUCTASE A PRECURSOR (EC 1.3.1.24) (BILIVERDIN-IX ALPHA- REDUCTASE), full insert sequence.	768.2	622.05	774.6	761.8	619.7	624.4	1.23495
1417208_at	gb:NM_008537.1 /DB_XREF=gi:6678765 /GEN=Amacr /FEA=FLmRNA /CNT=104 /TID=Mm.2787.1 /TIER=FL+Stack /STK=53 /UG=Mm.2787 /LL=17117 /DEF=Mus musculus alpha-methylacyl-CoA racemase (Amacr), mRNA. /PROD=alpha-methylacyl-Coenzyme A racemase /FL=gb:U89906.1 gb:BC015825.1 gb:NM_008537.1	1526.6	1237.2	1540.2	1513	1220.5	1253.9	1.23392
1417770_s_at	gb:NM_025959.1 /DB_XREF=gi:13385449 /GEN=2300001E01Rik /FEA=FLmRNA /CNT=160 /TID=Mm.18472.1 /TIER=FL+Stack /STK=36 /UG=Mm.18472 /LL=67089 /DEF=Mus musculus RIKEN cDNA 2300001E01 gene (2300001E01Rik), mRNA. /PROD=RIKEN cDNA 2300001E01 /FL=gb:NM_025959.1	1155.55	936.6	1170.4	1140.7	951.7	921.5	1.23377
1455956_x_at	gb:AV310588 /DB_XREF=gi:6363623 /DB_XREF=AV310588 /CLONE=5730591G06 /FEA=EST /CNT=23 /TID=Mm.3141.3 /TIER=Stack /STK=23 /UG=Mm.3141 /LL=12444 /UG_GENE=Ccnd2 /UG_TITLE=cyclin D2	2131	1730.85	2145.5	2116.5	1764.2	1697.5	1.23119
1452222_at	gb:AI788797 /DB_XREF=gi:5336513 /DB_XREF=uk54a11.x1 /CLONE=IMAGE:1972796 /FEA=mRNA /CNT=128 /TID=Mm.42222.1 /TIER=Stack /STK=42 /UG=Mm.42222 /LL=22288 /UG_GENE=Utrn /UG_TITLE=utrophin	1180.1	959.75	1193.6	1166.6	943.3	976.2	1.22959
1428325_at	gb:AK011474.1 /DB_XREF=gi:12847622 /FEA=mRNA /CNT=80 /TID=Mm.24592.1 /TIER=Stack /STK=53 /UG=Mm.24592 /LL=66455 /UG_GENE=2610019P18Rik /UG_TITLE=RIKEN cDNA 2610019P18 gene /DEF=Mus musculus 10 days embryo whole body cDNA, RIKEN full-length enriched library, clone:2610019P18:related to CG11577 PROTEIN (FRAGMENT), full insert sequence.	198.7	161.6	195.3	202.1	162.6	160.6	1.22958
1433752_s_at	gb:BG076254 /DB_XREF=gi:12558823 /DB_XREF=H3157E01-3 /CLONE=H3157E01 /FEA=EST /CNT=89 /TID=Mm.39461.1 /TIER=Stack /STK=64 /UG=Mm.39461 /LL=97497 /UG_GENE=R75422 /UG_TITLE=expressed sequence R75422	647.6	527.1	653.7	641.5	522.9	531.3	1.22861
1452342_at	gb:AW542721 /DB_XREF=gi:7185138 /DB_XREF=C0161A05-3 /CLONE=C0161A05 /FEA=mRNA /CNT=39 /TID=Mm.18542.1 /TIER=Stack /STK=11 /UG=Mm.18542 /UG_TITLE=Mus musculus, clone IMAGE:4038127, mRNA	825.45	671.9	817.3	833.6	662.8	681	1.22853
1437454_a_at	gb:AV103255 /DB_XREF=gi:5250803 /DB_XREF=AV103255 /CLONE=2500002F02 /FEA=EST /CNT=18 /TID=Mm.27328.2 /TIER=Stack /STK=18 /UG=Mm.27328 /LL=66958 /UG_GENE=2310042M24Rik /UG_TITLE=RIKEN cDNA 2310042M24 gene	3781.4	3078.1	3840.8	3722	3108.2	3048	1.22849
1418084_at	gb:NM_008737.1 /DB_XREF=gi:6679133 /GEN=Nrp /FEA=FLmRNA /CNT=224 /TID=Mm.27448.1 /TIER=FL+Stack /STK=30 /UG=Mm.27448 /LL=18186 /DEF=Mus musculus neuropilin (Nrp), mRNA. /PROD=neuropilin /FL=gb:D50086.1 gb:NM_008737.1	3067.15	2502.15	3109.1	3025.2	2528.6	2475.7	1.22581
1429173_at	gb:AK009174.1 /DB_XREF=gi:12843806 /FEA=mRNA /CNT=23 /TID=Mm.20169.1 /TIER=Stack /STK=10 /UG=Mm.20169 /LL=69537 /UG_GENE=2310005K03Rik /UG_TITLE=RIKEN cDNA 2310005K03 gene /DEF=Mus musculus adult male tongue cDNA, RIKEN full-length enriched library, clone:2310005K03:homolog to human MUSCLE-SPECIFIC DNASE I-LIKE PRECURSOR (EC 3.1.21.-) (DNASE X) (XIB), full insert sequence.	263.9	215.4	263.5	264.3	211.1	219.7	1.22516
1420614_at	gb:BG069784 /DB_XREF=gi:12552353 /DB_XREF=H3080B01-3 /CLONE=H3080B01 /FEA=FLmRNA /CNT=208 /TID=Mm.29150.1 /TIER=Stack /STK=11 /UG=Mm.29150 /LL=67117 /UG_GENE=2310075M16Rik /UG_TITLE=RIKEN cDNA 2310075M16 gene /FL=gb:NM_025975.2	1152.1	940.65	1138.8	1165.4	942.6	938.7	1.22479
1418516_at	gb:AA545607 /DB_XREF=gi:2306681 /DB_XREF=vj99c02.r1 /CLONE=IMAGE:945218 /FEA=FLmRNA /CNT=185 /TID=Mm.10563.1 /TIER=Stack /STK=17 /UG=Mm.10563 /LL=17765 /UG_GENE=Mtf2 /UG_TITLE=metal response element binding transcription factor 2 /FL=gb:S78454.1 gb:NM_013827.1	286.1	233.75	290.7	281.5	232.7	234.8	1.22396
1429491_s_at	gb:AK018316.1 /DB_XREF=gi:12857965 /FEA=mRNA /CNT=57 /TID=Mm.27568.1 /TIER=Stack /STK=18 /UG=Mm.27568 /LL=76244 /UG_GENE=6530403D07Rik /UG_TITLE=RIKEN cDNA 6530403D07 gene /DEF=Mus musculus 10 days neonate cerebellum cDNA, RIKEN full-length enriched library, clone:6530403D07:unclassifiable transcript, full insert sequence.	395.65	323.35	393.3	398	325.1	321.6	1.2236
1459838_s_at	gb:BB230894 /DB_XREF=gi:8910807 /DB_XREF=BB230894 /CLONE=A630029M08 /FEA=EST /CNT=2 /TID=Mm.126196.1 /TIER=ConsEnd /STK=2 /UG=Mm.126196 /UG_TITLE=ESTs	164.4	134.5	161.5	167.3	134	135	1.2223
1430989_a_at	gb:AK006166.1 /DB_XREF=gi:12839118 /FEA=mRNA /CNT=27 /TID=Mm.196140.2 /TIER=ConsEnd /STK=0 /UG=Mm.196140 /LL=66602 /UG_GENE=1700020I14Rik /UG_TITLE=RIKEN cDNA 1700020I14 gene /DEF=Mus musculus adult male testis cDNA, RIKEN full-length enriched library, clone:1700020I14:unclassifiable transcript, full insert sequence.	566.4	463.6	571.1	561.7	471.3	455.9	1.22174
1454706_at	gb:AV313671 /DB_XREF=gi:16394401 /DB_XREF=AV313671 /CLONE=5830412A11 /FEA=EST /CNT=88 /TID=Mm.19135.1 /TIER=Stack /STK=66 /UG=Mm.19135 /LL=101643 /UG_GENE=AI648770 /UG_TITLE=expressed sequence AI648770	681.8	558.55	686.3	677.3	548.7	568.4	1.22066
1442062_at	gb:AV232667 /DB_XREF=gi:16385983 /DB_XREF=AV232667 /CLONE=4632416I17 /FEA=EST /CNT=13 /TID=Mm.152699.1 /TIER=ConsEnd /STK=3 /UG=Mm.152699 /UG_TITLE=ESTs	175.45	143.8	173.2	177.7	144.7	142.9	1.2201
1449019_at	gb:BG067335 /DB_XREF=gi:12549904 /DB_XREF=H3053C04-3 /CLONE=H3053C04 /FEA=FLmRNA /CNT=121 /TID=Mm.2969.1 /TIER=Stack /STK=12 /UG=Mm.2969 /LL=11640 /UG_GENE=Akap1 /UG_TITLE=A kinase (PRKA) anchor protein 1 /FL=gb:NM_009648.1 gb:U95146.1	1830.8	1501.15	1832.8	1828.8	1474.6	1527.7	1.2196
1434608_at	gb:BB132474 /DB_XREF=gi:16266481 /DB_XREF=BB132474 /CLONE=9630061O10 /FEA=EST /CNT=112 /TID=Mm.27807.1 /TIER=Stack /STK=10 /UG=Mm.27807 /UG_TITLE=ESTs, Weakly similar to PUTATIVE ATP-DEPENDENT RNA HELICASE PL10 (M.musculus)	252.25	206.9	248.4	256.1	207.8	206	1.21919
1429535_at	gb:AK004793.1 /DB_XREF=gi:12836241 /FEA=mRNA /CNT=51 /TID=Mm.27717.1 /TIER=Stack /STK=15 /UG=Mm.27717 /LL=74125 /UG_GENE=1200015K23Rik /UG_TITLE=RIKEN cDNA 1200015K23 gene /DEF=Mus musculus adult male lung cDNA, RIKEN full-length enriched library, clone:1200015K23:homolog to CDNA FLJ10859 FIS, CLONE NT2RP4001567, WEAKLY SIMILAR TO ARMADILLO SEGMENT POLARITY PROTEIN, full insert sequence.	633.15	519.9	637.7	628.6	511	528.8	1.21783
1448754_at	gb:NM_011254.1 /DB_XREF=gi:6755299 /GEN=Rbp1 /FEA=FLmRNA /CNT=93 /TID=Mm.2450.1 /TIER=FL+Stack /STK=42 /UG=Mm.2450 /LL=19659 /DEF=Mus musculus retinol binding protein 1, cellular (Rbp1), mRNA. /PROD=retinol binding protein 1, cellular /FL=gb:BC018254.1 gb:NM_011254.1	973.05	799.55	966.7	979.4	793.8	805.3	1.217
1455500_at	gb:AW556558 /DB_XREF=gi:7201987 /DB_XREF=L0270B06-3 /CLONE=L0270B06 /FEA=EST /CNT=34 /TID=Mm.30111.1 /TIER=Stack /STK=12 /UG=Mm.30111 /LL=52691 /UG_GENE=D11Ertd759e /UG_TITLE=DNA segment, Chr 11, ERATO Doi 759, expressed	672.1	552.35	667.9	676.3	555.4	549.3	1.2168
1455138_x_at	gb:AV148266 /DB_XREF=gi:5352399 /DB_XREF=AV148266 /CLONE=2810474L04 /FEA=EST /CNT=29 /TID=Mm.4024.2 /TIER=Stack /STK=23 /UG=Mm.4024 /LL=12631 /UG_GENE=Cfl1 /UG_TITLE=cofilin 1, non-muscle	4851.55	3988.3	4863.2	4839.9	3947.5	4029.1	1.21645
1435878_at	gb:BB476811 /DB_XREF=gi:16440222 /DB_XREF=BB476811 /CLONE=D330021I07 /FEA=EST /CNT=49 /TID=Mm.100606.1 /TIER=Stack /STK=12 /UG=Mm.100606 /UG_TITLE=ESTs, Weakly similar to Rho-associated coiled-coil forming kinase 1; Rho-associated coiled-coil forming kinage 1 (Mus musculus) (M.musculus)	373.55	307.25	376.9	370.2	311.6	302.9	1.21579
1429771_at	gb:AK014252.1 /DB_XREF=gi:12851978 /FEA=mRNA /CNT=41 /TID=Mm.148779.1 /TIER=Stack /STK=8 /UG=Mm.148779 /LL=73201 /UG_GENE=3110073H01Rik /UG_TITLE=RIKEN cDNA 3110073H01 gene /DEF=Mus musculus 13 days embryo head cDNA, RIKEN full-length enriched library, clone:3110073H01:unclassifiable transcript, full insert sequence.	726.2	597.85	733.7	718.7	599.5	596.2	1.21469
1428645_at	gb:BM207342 /DB_XREF=gi:17763127 /DB_XREF=C0611D12-3 /CLONE=C0611D12 /FEA=mRNA /CNT=359 /TID=Mm.22704.1 /TIER=Stack /STK=27 /UG=Mm.22704 /LL=14679 /UG_GENE=Gnai3 /UG_TITLE=guanine nucleotide binding protein, alpha inhibiting 3	740	610.4	749	731	610.3	610.5	1.21232
1424231_s_at	gb:BC026859.1 /DB_XREF=gi:20071539 /FEA=FLmRNA /CNT=59 /TID=Mm.24865.1 /TIER=FL+Stack /STK=44 /UG=Mm.24865 /DEF=Mus musculus, Similar to SEC15 (S. cerevisiae)-like, clone MGC:30428 IMAGE:2631201, mRNA, complete cds. /PROD=Similar to SEC15 (S. cerevisiae)-like /FL=gb:BC026859.1	691.45	570.95	684.4	698.5	571.2	570.7	1.21105
1417710_at	gb:NM_021554.1 /DB_XREF=gi:10946995 /GEN=0610012D09Rik /FEA=FLmRNA /CNT=114 /TID=Mm.29122.1 /TIER=FL+Stack /STK=38 /UG=Mm.29122 /LL=59052 /DEF=Mus musculus RIKEN cDNA 0610012D09 gene (0610012D09Rik), mRNA. /PROD=hypothetical protein MNCb-5680 /FL=gb:NM_021554.1 gb:BC023188.1	2788.3	2305.15	2805.8	2770.8	2260.9	2349.4	1.2096
1453839_a_at	gb:AK004672.1 /DB_XREF=gi:12836012 /FEA=mRNA /CNT=4 /TID=Mm.30950.2 /TIER=ConsEnd /STK=0 /UG=Mm.30950 /LL=74116 /UG_GENE=1200009H11Rik /UG_TITLE=RIKEN cDNA 1200009H11 gene /DEF=Mus musculus adult male lung cDNA, RIKEN full-length enriched library, clone:1200009H11:CYSTEINE-RICH PROTEASE INHIBITOR, full insert sequence.	1174.25	971.65	1187	1161.5	961.6	981.7	1.20851
1448129_at	gb:NM_026369.1 /DB_XREF=gi:13385865 /GEN=Arpc5 /FEA=FLmRNA /CNT=442 /TID=Mm.29864.1 /TIER=FL+Stack /STK=186 /UG=Mm.29864 /LL=67771 /DEF=Mus musculus actin related protein 23 complex, subunit 5 (165 kDa) (Arpc5), mRNA. /PROD=actin related protein 23 complex, subunit 5(165 kDa) /FL=gb:NM_026369.1	1618.55	1340.3	1601.9	1635.2	1339.7	1340.9	1.2076
1448617_at	gb:NM_007651.2 /DB_XREF=gi:19745182 /GEN=Cd53 /FEA=FLmRNA /CNT=124 /TID=Mm.2692.1 /TIER=FL+Stack /STK=53 /UG=Mm.2692 /LL=12508 /DEF=Mus musculus CD53 antigen (Cd53), mRNA. /PROD=CD53 antigen /FL=gb:NM_007651.2 gb:BC021310.1	351.05	290.9	352.3	349.8	295.5	286.3	1.20677
1438091_a_at	gb:AV003424 /DB_XREF=gi:4780274 /DB_XREF=AV003424 /CLONE=0610027M19 /FEA=EST /CNT=14 /TID=Mm.916.5 /TIER=Stack /STK=12 /UG=Mm.916 /LL=51788 /UG_GENE=H2afz /UG_TITLE=H2A histone family, member Z	1700.85	1410.85	1699.3	1702.4	1433	1388.7	1.20555
1451277_at	gb:BC025897.1 /DB_XREF=gi:19483947 /FEA=FLmRNA /CNT=107 /TID=Mm.31536.1 /TIER=FL+Stack /STK=43 /UG=Mm.31536 /DEF=Mus musculus, clone MGC:32469 IMAGE:5050433, mRNA, complete cds. /PROD=Unknown (protein for MGC:32469) /FL=gb:BC025897.1	2038.75	1693.4	2027.3	2050.2	1692.3	1694.5	1.20394
1428198_at	gb:BB424591 /DB_XREF=gi:16423519 /DB_XREF=BB424591 /CLONE=C530042F19 /FEA=mRNA /CNT=109 /TID=Mm.219449.1 /TIER=Stack /STK=73 /UG=Mm.219449 /LL=75894 /UG_GENE=4930578F03Rik /UG_TITLE=RIKEN cDNA 4930578F03 gene	181.3	150.65	180.4	182.2	151.2	150.1	1.20345
1420171_s_at	gb:C80049 /DB_XREF=gi:2520379 /DB_XREF=C80049 /CLONE=J0075G08 /FEA=EST /CNT=1 /TID=Mm.219481.1 /TIER=ConsEnd /STK=1 /UG=Mm.219481 /LL=97972 /UG_GENE=C80049 /UG_TITLE=expressed sequence C80049	3223.65	2680.35	3180.2	3267.1	2671.8	2688.9	1.2027
1416901_at	gb:BC007190.1 /DB_XREF=gi:13938147 /FEA=FLmRNA /CNT=318 /TID=Mm.29454.1 /TIER=FL+Stack /STK=64 /UG=Mm.29454 /LL=67963 /UG_GENE=Npc2 /DEF=Mus musculus, RIKEN cDNA 2700012J19 gene, clone MGC:8265 IMAGE:3592515, mRNA, complete cds. /PROD=RIKEN cDNA 2700012J19 gene /FL=gb:BC007190.1 gb:BC003471.1 gb:NM_023409.2 gb:AB021289.1	2710.75	2254.45	2676.2	2745.3	2261.5	2247.4	1.2024
1432842_s_at	gb:AA636932 /DB_XREF=gi:2562590 /DB_XREF=vn76g11.r1 /CLONE=IMAGE:1037924 /FEA=mRNA /CNT=2 /TID=Mm.195774.1 /TIER=ConsEnd /STK=0 /UG=Mm.195774 /LL=76805 /UG_GENE=2700028P07Rik /UG_TITLE=RIKEN cDNA 2700028P07 gene	2837.9	2362.15	2824.5	2851.3	2339.9	2384.4	1.20141
1420875_at	gb:BI662615 /DB_XREF=gi:15576851 /DB_XREF=603304674F1 /CLONE=IMAGE:5350243 /FEA=FLmRNA /CNT=174 /TID=Mm.38233.1 /TIER=Stack /STK=11 /UG=Mm.38233 /LL=19230 /UG_GENE=Ptk9 /UG_TITLE=protein tyrosine kinase 9 /FL=gb:NM_008971.1 gb:U82324.1 gb:BC015081.1	852.45	710.05	838.7	866.2	707.6	712.5	1.20055
1435156_at	gb:BF730275 /DB_XREF=gi:12048139 /DB_XREF=mab61e08.x1 /CLONE=IMAGE:3974871 /FEA=EST /CNT=38 /TID=Mm.23878.3 /TIER=Stack /STK=19 /UG=Mm.23878 /LL=76626 /UG_GENE=Msi2h /UG_TITLE=Musashi homolog 2 (Drosophila)	438.5	366.15	437.3	439.7	370.3	362	1.1976
1449442_at	gb:NM_011068.1 /DB_XREF=gi:6755033 /GEN=Pex11a /FEA=FLmRNA /CNT=79 /TID=Mm.20615.1 /TIER=FL+Stack /STK=10 /UG=Mm.20615 /LL=18631 /DEF=Mus musculus peroxisomal biogenesis factor 11a (Pex11a), mRNA. /PROD=peroxisomal biogenesis factor 11a /FL=gb:BC023439.1 gb:AF093669.1 gb:NM_011068.1	451.45	377	452.2	450.7	369.8	384.2	1.19748
1451790_a_at	gb:AF004833.1 /DB_XREF=gi:2897076 /GEN=TFPI /FEA=FLmRNA /CNT=10 /TID=Mm.3601.1 /TIER=FL /STK=1 /UG=Mm.3601 /LL=21788 /DEF=Mus musculus tissue factor pathway inhibitor (TFPI) mRNA, complete cds. /PROD=tissue factor pathway inhibitor /FL=gb:AF004833.1	597.3	500.5	601.9	592.7	508.1	492.9	1.19341
1453155_at	gb:AK014282.1 /DB_XREF=gi:12852024 /FEA=mRNA /CNT=132 /TID=Mm.88349.1 /TIER=Stack /STK=19 /UG=Mm.88349 /LL=71817 /UG_GENE=3200001F09Rik /UG_TITLE=RIKEN cDNA 3200001F09 gene /DEF=Mus musculus 14, 17 days embryo head cDNA, RIKEN full-length enriched library, clone:3200001F09:homolog to SMALL MEMBRANE PROTEIN 1, full insert sequence.	2567.85	2152.35	2578.1	2557.6	2171.4	2133.3	1.19304
1448313_at	gb:NM_009906.1 /DB_XREF=gi:6753447 /GEN=Cln2 /FEA=FLmRNA /CNT=240 /TID=Mm.20837.1 /TIER=FL+Stack /STK=93 /UG=Mm.20837 /LL=12751 /DEF=Mus musculus ceroid-lipofuscinosis, neuronal 2 (Cln2), mRNA. /PROD=ceroid-lipofuscinosis, neuronal 2 /FL=gb:BC024820.1 gb:AF111172.1 gb:NM_009906.1	1778.75	1495.05	1768.3	1789.2	1518.7	1471.4	1.18976
1451984_at	gb:BC021506.1 /DB_XREF=gi:18204831 /FEA=FLmRNA /CNT=136 /TID=Mm.218240.1 /TIER=FL+Stack /STK=33 /UG=Mm.218240 /DEF=Mus musculus, Similar to E1B-55kDa-associated protein 5, clone MGC:36621 IMAGE:5347099, mRNA, complete cds. /PROD=Similar to E1B-55kDa-associated protein 5 /FL=gb:BC021506.1	1572.8	1323.2	1587.7	1557.9	1309.2	1337.2	1.18863
1419554_at	gb:BQ256022 /DB_XREF=gi:20456775 /DB_XREF=NISC_jq08d08.y1 /CLONE=IMAGE:4113087 /FEA=FLmRNA /CNT=83 /TID=Mm.167842.1 /TIER=ConsEnd /STK=0 /UG=Mm.167842 /LL=16423 /UG_GENE=Itgp /UG_TITLE=integrin-associated protein /FL=gb:AB012693.1 gb:NM_010581.1 gb:BC012667.1	1893.15	1592.85	1903.3	1883	1588.7	1597	1.18853
1437165_a_at	gb:BB250811 /DB_XREF=gi:8943557 /DB_XREF=BB250811 /CLONE=A730043A14 /FEA=EST /CNT=25 /TID=Mm.18808.3 /TIER=Stack /STK=24 /UG=Mm.18808 /LL=18542 /UG_GENE=Pcolce /UG_TITLE=procollagen C-proteinase enhancer protein	3710.7	3122.25	3692.3	3729.1	3116	3128.5	1.18847
1419360_a_at	gb:NM_009280.1 /DB_XREF=gi:6678146 /GEN=Ss18 /FEA=FLmRNA /CNT=95 /TID=Mm.4296.1 /TIER=FL+Stack /STK=10 /UG=Mm.4296 /LL=20836 /DEF=Mus musculus synovial sarcoma translocation, Chromosome 18 (Ss18), mRNA. /PROD=synovial sarcoma translocation, Chromosome 18 /FL=gb:NM_009280.1	882	742.3	882	882	748.4	736.2	1.1882
1450026_a_at	gb:AV306734 /DB_XREF=gi:16393860 /DB_XREF=AV306734 /CLONE=5730544H15 /FEA=FLmRNA /CNT=124 /TID=Mm.21503.1 /TIER=Stack /STK=24 /UG=Mm.21503 /LL=53625 /UG_GENE=B3gnt1 /UG_TITLE=UDP-GlcNAc:betaGal beta-1,3-N-acetylglucosaminyltransferase 1 /FL=gb:NM_016888.2 gb:AF092050.2 gb:AY043479.1	543	457.25	547.1	538.9	458.2	456.3	1.18753
1435528_at	gb:BE952060 /DB_XREF=gi:10592055 /DB_XREF=UI-M-CD0-ayi-d-01-0-UI.s1 /CLONE=UI-M-CD0-ayi-d-01-0-UI /FEA=EST /CNT=36 /TID=Mm.31239.3 /TIER=Stack /STK=15 /UG=Mm.31239 /UG_TITLE=Mus musculus, clone IMAGE:5363182, mRNA, partial cds	303.1	255.25	305.2	301	252.9	257.6	1.18746
1422769_at	gb:BG920261 /DB_XREF=gi:14300737 /DB_XREF=602822344F1 /CLONE=IMAGE:4951330 /FEA=FLmRNA /CNT=67 /TID=Mm.196461.1 /TIER=Stack /STK=12 /UG=Mm.196461 /LL=56393 /UG_GENE=Nsap1l-pending /UG_TITLE=NS1-associated protein 1-like /FL=gb:NM_019666.1 gb:AF093821.1	398.95	336.15	399.6	398.3	337.9	334.4	1.18682
1416686_at	gb:NM_011961.1 /DB_XREF=gi:6755107 /GEN=Plod2 /FEA=FLmRNA /CNT=143 /TID=Mm.79983.1 /TIER=FL+Stack /STK=74 /UG=Mm.79983 /LL=26432 /DEF=Mus musculus procollagen lysine, 2-oxoglutarate 5-dioxygenase 2 (Plod2), mRNA. /PROD=procollagen lysine, 2-oxoglutarate 5-dioxygenase2 /FL=gb:AF080572.1 gb:BC021352.1 gb:NM_011961.1	494.65	417.35	497.4	491.9	415.9	418.8	1.18522
1438178_x_at	gb:BB368056 /DB_XREF=gi:9079885 /DB_XREF=BB368056 /CLONE=C130040H23 /FEA=EST /CNT=12 /TID=Mm.21881.3 /TIER=Stack /STK=12 /UG=Mm.21881 /LL=170769 /UG_GENE=TOB3 /UG_TITLE=TOB3	1324.25	1118.5	1340	1308.5	1119.5	1117.5	1.18395
1447089_at	gb:AU019749 /DB_XREF=gi:3375333 /DB_XREF=AU019749 /CLONE=J0521H10 /FEA=EST /CNT=2 /TID=Mm.200679.1 /TIER=ConsEnd /STK=2 /UG=Mm.200679 /LL=102666 /UG_GENE=AU019749 /UG_TITLE=expressed sequence AU019749	3.6	3.05	3.6	3.6	3.1	3	1.18033
1424058_at	gb:BC014817.1 /DB_XREF=gi:15928705 /FEA=FLmRNA /CNT=100 /TID=Mm.29889.1 /TIER=FL+Stack /STK=58 /UG=Mm.29889 /LL=68856 /UG_GENE=1190002C06Rik /DEF=Mus musculus, clone MGC:12103 IMAGE:3709357, mRNA, complete cds. /PROD=Unknown (protein for MGC:12103) /FL=gb:BC014817.1	421.65	357.5	415.4	427.9	356.8	358.2	1.17944
1416226_at	gb:BC010275.1 /DB_XREF=gi:16307454 /FEA=FLmRNA /CNT=277 /TID=Mm.30010.1 /TIER=FL+Stack /STK=110 /UG=Mm.30010 /LL=11867 /UG_GENE=Arpc1b /DEF=Mus musculus, Similar to actin related protein 23 complex, subunit 1B (41 kDa), clone MGC:8155 IMAGE:3589768, mRNA, complete cds. /PROD=Similar to actin related protein 23 complex,subunit 1B (41 kDa) /FL=gb:BC010275.1 gb:BC003441.1 gb:AF162768.1 gb:NM_023142.1	1708.15	1448.3	1707.4	1708.9	1434.6	1462	1.17942
1438937_x_at	gb:AI385586 /DB_XREF=gi:4199049 /DB_XREF=mb21e12.x1 /CLONE=IMAGE:330094 /FEA=EST /CNT=9 /TID=Mm.202665.1 /TIER=Stack /STK=9 /UG=Mm.202665 /LL=105487 /UG_GENE=AI385586 /UG_TITLE=expressed sequence AI385586	467.3	396.45	471.2	463.4	397.9	395	1.17871
1424852_at	gb:AV291165 /DB_XREF=gi:16392372 /DB_XREF=AV291165 /CLONE=5430401D19 /FEA=FLmRNA /CNT=127 /TID=Mm.24001.2 /TIER=Stack /STK=33 /UG=Mm.24001 /LL=17260 /UG_GENE=Mef2c /UG_TITLE=myocyte enhancer factor 2C /FL=gb:BC026841.1	1047.2	890	1037	1057.4	883.8	896.2	1.17663
1426628_at	gb:BB431503 /DB_XREF=gi:15412055 /DB_XREF=BB431503 /CLONE=C630039B09 /FEA=FLmRNA /CNT=59 /TID=Mm.85137.1 /TIER=Stack /STK=8 /UG=Mm.85137 /UG_TITLE=Mus musculus, Similar to hypothetical protein FLJ10846, clone MGC:8158 IMAGE:3589819, mRNA, complete cds /FL=gb:BC004056.1	698.35	593.65	695.7	701	594.6	592.7	1.17637
1422439_a_at	gb:NM_009870.1 /DB_XREF=gi:6753379 /GEN=Cdk4 /FEA=FLmRNA /CNT=239 /TID=Mm.6839.1 /TIER=FL+Stack /STK=122 /UG=Mm.6839 /LL=12567 /DEF=Mus musculus cyclin-dependent kinase 4 (Cdk4), mRNA. /PROD=cyclin-dependent kinase 4 /FL=gb:L01640.1 gb:NM_009870.1	520	442.5	520.7	519.3	435.3	449.7	1.17514
1450071_at	gb:NM_138679.1 /DB_XREF=gi:20149771 /GEN=LOC192195 /FEA=FLmRNA /CNT=123 /TID=Mm.24637.1 /TIER=FL /STK=2 /UG=Mm.24637 /LL=192195 /DEF=Mus musculus putative chromatin remodeling factor (LOC192195), mRNA. /PROD=putative chromatin remodeling factor /FL=gb:NM_138679.1 gb:AF247132.1	560.1	477.95	564.3	555.9	476.8	479.1	1.17188
1416488_at	gb:NM_007635.1 /DB_XREF=gi:6680871 /GEN=Ccng2 /FEA=FLmRNA /CNT=148 /TID=Mm.3527.1 /TIER=FL+Stack /STK=86 /UG=Mm.3527 /LL=12452 /DEF=Mus musculus cyclin G2 (Ccng2), mRNA. /PROD=cyclin G2 /FL=gb:NM_007635.1 gb:AF005885.1 gb:U95826.1	588.95	502.65	591	586.9	502.9	502.4	1.17169
1460563_at	gb:BE949414 /DB_XREF=gi:10527173 /DB_XREF=UI-M-BH3-avi-f-05-0-UI.s1 /CLONE=UI-M-BH3-avi-f-05-0-UI /FEA=EST /CNT=129 /TID=Mm.26537.1 /TIER=Stack /STK=35 /UG=Mm.26537 /LL=52014 /UG_GENE=D10Ertd438e /UG_TITLE=DNA segment, Chr 10, ERATO Doi 438, expressed	646.2	555.65	644.3	648.1	558.7	552.6	1.16296
1415685_at	gb:NM_133767.1 /DB_XREF=gi:19526983 /GEN=2410112O06Rik /FEA=FLmRNA /CNT=48 /TID=Mm.214594.1 /TIER=FL+Stack /STK=16 /UG=Mm.214594 /LL=76784 /DEF=Mus musculus RIKEN cDNA 2410112O06 gene (2410112O06Rik), mRNA. /PROD=RIKEN cDNA 2410112O06 /FL=gb:BC016590.1 gb:NM_133767.1	1366.65	1178.05	1373.1	1360.2	1175.2	1180.9	1.16009
1438958_x_at	gb:BB058341 /DB_XREF=gi:8465489 /DB_XREF=BB058341 /CLONE=7120478O14 /FEA=EST /CNT=9 /TID=Mm.27941.4 /TIER=Stack /STK=9 /UG=Mm.27941 /LL=14225 /UG_GENE=Fkbp1a /UG_TITLE=FK506 binding protein 1a (12 kDa)	3721.8	3209.1	3704	3739.6	3219.9	3198.3	1.15976
1420890_at	gb:BB129992 /DB_XREF=gi:8784382 /DB_XREF=BB129992 /CLONE=9630042O03 /FEA=FLmRNA /CNT=100 /TID=Mm.10001.1 /TIER=Stack /STK=9 /UG=Mm.10001 /LL=15159 /UG_GENE=Hccs /UG_TITLE=holocytochrome c synthetase /FL=gb:U36788.1 gb:NM_008222.1	2575.8	2230.3	2590.3	2561.3	2206.1	2254.5	1.15491
1417383_at	gb:BB810113 /DB_XREF=gi:16982742 /DB_XREF=BB810113 /CLONE=G730002N04 /FEA=FLmRNA /CNT=179 /TID=Mm.10211.1 /TIER=Stack /STK=12 /UG=Mm.10211 /LL=12499 /UG_GENE=Entpd5 /UG_TITLE=ectonucleoside triphosphate diphosphohydrolase 5 /FL=gb:NM_007647.1 gb:BC015247.1 gb:AF006482.1	634.05	549.5	636.8	631.3	549.6	549.4	1.15387
1416385_a_at	gb:BC027210.1 /DB_XREF=gi:20073090 /FEA=FLmRNA /CNT=221 /TID=Mm.1358.1 /TIER=FL+Stack /STK=93 /UG=Mm.1358 /LL=17113 /UG_GENE=M6pr /DEF=Mus musculus, mannose-6-phosphate receptor, cation dependent, clone MGC:25426 IMAGE:3709412, mRNA, complete cds. /PROD=mannose-6-phosphate receptor, cation dependent /FL=gb:BC027210.1 gb:M63286.1 gb:NM_010749.2	1735.6	1506.4	1732.1	1739.1	1526.9	1485.9	1.15215
1421817_at	gb:AK019177.1 /DB_XREF=gi:12859251 /FEA=FLmRNA /CNT=181 /TID=Mm.20288.1 /TIER=Stack /STK=105 /UG=Mm.20288 /LL=14782 /UG_GENE=Gsr /UG_TITLE=glutathione reductase 1 /DEF=Mus musculus 10 days embryo whole body cDNA, RIKEN full-length enriched library, clone:2610209J23:glutathione reductase 1, full insert sequence. /FL=gb:NM_010344.1	329.8	286.25	334.1	325.5	287	285.5	1.15214
1455746_at	gb:BF166390 /DB_XREF=gi:11046742 /DB_XREF=601773273F1 /CLONE=IMAGE:3993882 /FEA=EST /CNT=14 /TID=Mm.116937.1 /TIER=Stack /STK=8 /UG=Mm.116937 /UG_TITLE=ESTs	2058.25	1787.1	2056.5	2060	1768.6	1805.6	1.15173
1450685_at	gb:BE648432 /DB_XREF=gi:9974253 /DB_XREF=UI-M-BH2.1-apo-c-11-0-UI.r1 /CLONE=UI-M-BH2.1-apo-c-11-0-UI /FEA=FLmRNA /CNT=185 /TID=Mm.30728.1 /TIER=Stack /STK=51 /UG=Mm.30728 /LL=59046 /UG_GENE=Arpp19-pending /UG_TITLE=cyclic AMP phosphoprotein, 19 kDa /FL=gb:NM_021548.1	634	550.65	640.4	627.6	548.3	553	1.15137
1436740_at	gb:AI585679 /DB_XREF=gi:4571576 /DB_XREF=mq91e05.y1 /CLONE=IMAGE:586112 /FEA=EST /CNT=89 /TID=Mm.27819.1 /TIER=Stack /STK=74 /UG=Mm.27819 /UG_TITLE=ESTs	175.75	153	174.7	176.8	152.5	153.5	1.14869
1433664_at	gb:BM202586 /DB_XREF=gi:17756821 /DB_XREF=C0241G09-3 /CLONE=C0241G09 /FEA=EST /CNT=118 /TID=Mm.24729.1 /TIER=Stack /STK=75 /UG=Mm.24729 /UG_TITLE=ESTs, Moderately similar to A55163 nucleolar protein Nopp140, hepatic - rat (R.norvegicus)	674.45	588.8	670	678.9	585.1	592.5	1.14547
1432164_a_at	gb:AK003189.1 /DB_XREF=gi:12833700 /FEA=mRNA /CNT=1 /TID=Mm.141945.3 /TIER=ConsEnd /STK=0 /UG=Mm.141945 /LL=68133 /UG_GENE=5730591C18Rik /UG_TITLE=RIKEN cDNA 5730591C18 gene /DEF=Mus musculus 18 days embryo whole body cDNA, RIKEN full-length enriched library, clone:1100001L02:homolog to GLYCINE CLEAVAGE SYSTEM H PROTEIN, MITOCHONDRIAL PRECURSOR, full insert sequence.	3445.75	3008.75	3484.8	3406.7	3015.2	3002.3	1.14524
1449008_at	gb:NM_011657.1 /DB_XREF=gi:6755904 /GEN=Tulp3 /FEA=FLmRNA /CNT=61 /TID=Mm.12887.1 /TIER=FL+Stack /STK=27 /UG=Mm.12887 /LL=22158 /DEF=Mus musculus tubby-like protein 3 (Tulp3), mRNA. /PROD=tubby-like protein 3 /FL=gb:AB016963.1 gb:NM_011657.1 gb:AF045582.1	265.15	231.55	264.1	266.2	228.9	234.2	1.14511
1448461_a_at	gb:NM_025435.1 /DB_XREF=gi:13384833 /GEN=1500006O09Rik /FEA=FLmRNA /CNT=108 /TID=Mm.28018.1 /TIER=FL+Stack /STK=69 /UG=Mm.28018 /LL=66231 /DEF=Mus musculus RIKEN cDNA 1500006O09 gene (1500006O09Rik), mRNA. /PROD=RIKEN cDNA 1500006O09 /FL=gb:NM_025435.1	2033.7	1777.1	2019.2	2048.2	1759	1795.2	1.14439
1419365_at	gb:AV377516 /DB_XREF=gi:16398135 /DB_XREF=AV377516 /CLONE=9130231E21 /FEA=FLmRNA /CNT=79 /TID=Mm.20615.1 /TIER=Stack /STK=32 /UG=Mm.20615 /LL=18631 /UG_GENE=Pex11a /UG_TITLE=peroxisomal biogenesis factor 11a /FL=gb:BC023439.1 gb:AF093669.1 gb:NM_011068.1	620	542.5	621.7	618.3	535.3	549.7	1.14286
1416952_at	gb:NM_023721.1 /DB_XREF=gi:12963798 /GEN=Atp6v1d /FEA=FLmRNA /CNT=141 /TID=Mm.30206.1 /TIER=FL+Stack /STK=62 /UG=Mm.30206 /LL=73834 /DEF=Mus musculus ATPase, H+ transporting, lysosomal 34kD, V1 subunit D (Atp6v1d), mRNA. /PROD=ATPase, H+ transporting, lysosomal 34kD, V1subunit D /FL=gb:NM_023721.1 gb:AF298810.1	2348.25	2055.55	2350.9	2345.6	2046.9	2064.2	1.14239
1423462_at	gb:AA929089 /DB_XREF=gi:3078398 /DB_XREF=vq59a04.r1 /CLONE=IMAGE:1106574 /FEA=FLmRNA /CNT=219 /TID=Mm.193041.1 /TIER=ConsEnd /STK=0 /UG=Mm.193041 /LL=192168 /UG_GENE=Map3k7ip2 /UG_TITLE=mitogen-activated protein kinase kinase kinase 7 interacting protein 2 /FL=gb:NM_138667.1 gb:BC004813.1	1693.2	1484.4	1685.4	1701	1486	1482.8	1.14066
1436252_at	gb:BM934007 /DB_XREF=gi:19393159 /DB_XREF=UI-M-CG0p-bio-e-03-0-UI.r1 /CLONE=UI-M-CG0p-bio-e-03-0-UI /FEA=EST /CNT=15 /TID=Mm.29280.1 /TIER=Stack /STK=10 /UG=Mm.29280 /UG_TITLE=ESTs, Highly similar to AF118274 1 DNb-5 (H.sapiens)	160.5	141.4	161.2	159.8	141.7	141.1	1.13508
1428471_at	gb:BQ176684 /DB_XREF=gi:20352176 /DB_XREF=UI-M-DJ2-bvz-k-18-0-UI.s1 /CLONE=UI-M-DJ2-bvz-k-18-0-UI /FEA=mRNA /CNT=72 /TID=Mm.30898.1 /TIER=Stack /STK=40 /UG=Mm.30898 /LL=75688 /UG_GENE=2310065E01Rik /UG_TITLE=RIKEN cDNA 2310065E01 gene	10279.4	9079.9	10333.4	10225.3	8992.6	9167.2	1.1321
1460337_at	gb:BB326929 /DB_XREF=gi:16403707 /DB_XREF=BB326929 /CLONE=B430213G06 /FEA=FLmRNA /CNT=116 /TID=Mm.38525.1 /TIER=ConsEnd /STK=2 /UG=Mm.38525 /LL=58194 /UG_GENE=Sh3kbp1 /UG_TITLE=SH3-domain kinase binding protein 1 /FL=gb:NM_021389.1	3488.7	3092.95	3472.8	3504.6	3089	3096.9	1.12795
1424048_a_at	gb:BC024618.1 /DB_XREF=gi:19354271 /FEA=FLmRNA /CNT=85 /TID=Mm.148348.1 /TIER=FL+Stack /STK=59 /UG=Mm.148348 /LL=72017 /UG_GENE=1500005G05Rik /DEF=Mus musculus, RIKEN cDNA 1500005G05 gene, clone MGC:25931 IMAGE:4235599, mRNA, complete cds. /PROD=RIKEN cDNA 1500005G05 gene /FL=gb:BC024618.1	770.7	684.35	770.7	770.7	676.6	692.1	1.12618
1430038_at	gb:AK017831.1 /DB_XREF=gi:12857285 /FEA=mRNA /CNT=17 /TID=Mm.219654.1 /TIER=ConsEnd /STK=4 /UG=Mm.219654 /LL=70669 /UG_GENE=5730552E08Rik /UG_TITLE=RIKEN cDNA 5730552E08 gene /DEF=Mus musculus 8 days embryo whole body cDNA, RIKEN full-length enriched library, clone:5730552E08:unclassifiable transcript, full insert sequence.	390.9	347.55	394.9	386.9	349.2	345.9	1.12473
1436436_at	gb:BM121151 /DB_XREF=gi:17089177 /DB_XREF=L0949A12-3 /CLONE=L0949A12 /FEA=EST /CNT=12 /TID=Mm.38229.1 /TIER=Stack /STK=9 /UG=Mm.38229 /LL=98658 /UG_GENE=AW050376 /UG_TITLE=expressed sequence AW050376	757.1	675.65	762	752.2	672.4	678.9	1.12055
1450066_at	gb:BQ173927 /DB_XREF=gi:20349418 /DB_XREF=UI-M-DJ2-bvv-i-04-0-UI.s1 /CLONE=UI-M-DJ2-bvv-i-04-0-UI /FEA=FLmRNA /CNT=63 /TID=Mm.10731.1 /TIER=Stack /STK=28 /UG=Mm.10731 /LL=22222 /UG_GENE=Ubr1 /UG_TITLE=ubiquitin protein ligase E3 component n-recognin 1 /FL=gb:AF061555.1 gb:NM_009461.1	497.95	444.7	498.6	497.3	445.5	443.9	1.11974
1421872_at	gb:NM_009000.1 /DB_XREF=gi:6679590 /GEN=Rab24 /FEA=FLmRNA /CNT=44 /TID=Mm.200696.1 /TIER=FL /STK=1 /UG=Mm.200696 /LL=19336 /DEF=Mus musculus RAB24, member RAS oncogene family (Rab24), mRNA. /PROD=RAB24, member RAS oncogene family /FL=gb:NM_009000.1 gb:BC019950.1	705.45	631.15	705	705.9	629.2	633.1	1.11772
1433891_at	gb:BI107632 /DB_XREF=gi:14558525 /DB_XREF=602894083F1 /CLONE=IMAGE:5038868 /FEA=EST /CNT=60 /TID=Mm.40636.1 /TIER=Stack /STK=54 /UG=Mm.40636 /UG_TITLE=ESTs, Weakly similar to JG0193 G protein-coupled receptor FEX - mouse (M.musculus)	632.1	565.7	627.6	636.6	569.2	562.2	1.11738
1452051_at	gb:BE372352 /DB_XREF=gi:9317715 /DB_XREF=601223481F1 /CLONE=IMAGE:3581852 /FEA=FLmRNA /CNT=311 /TID=Mm.183102.1 /TIER=Stack /STK=36 /UG=Mm.183102 /LL=74117 /UG_GENE=Actr3 /UG_TITLE=actin-related protein 3 homolog (yeast) /FL=gb:BC005557.1	1777.3	1592.7	1771.3	1783.3	1596.1	1589.3	1.1159
1450407_a_at	gb:AF022957.1 /DB_XREF=gi:2589215 /GEN=Lanp /FEA=FLmRNA /CNT=50 /TID=Mm.613.1 /TIER=FL /STK=1 /UG=Mm.613 /LL=11737 /DEF=Mus musculus cerebellar leucine rich acidic nuclear protein (Lanp) mRNA, complete cds. /PROD=cerebellar leucine rich acidic nuclear protein /FL=gb:AF022957.1 gb:U73478.1 gb:NM_009672.1	712.3	639.5	715.2	709.4	643.6	635.4	1.11384
1451401_a_at	gb:BC019516.1 /DB_XREF=gi:18043559 /FEA=FLmRNA /CNT=45 /TID=Mm.103413.1 /TIER=FL+Stack /STK=24 /UG=Mm.103413 /LL=68350 /UG_GENE=0610009K11Rik /DEF=Mus musculus, RIKEN cDNA 0610009K11 gene, clone MGC:28945 IMAGE:4163969, mRNA, complete cds. /PROD=RIKEN cDNA 0610009K11 gene /FL=gb:BC019516.1	430.8	388.7	431.2	430.4	384.6	392.8	1.10831
1437545_at	gb:BM194994 /DB_XREF=gi:17746264 /DB_XREF=L0704D04-3 /CLONE=L0704D04 /FEA=EST /CNT=37 /TID=Mm.34374.2 /TIER=Stack /STK=16 /UG=Mm.34374 /LL=66473 /UG_GENE=2200008D09Rik /UG_TITLE=RIKEN cDNA 2200008D09 gene	438.55	396.4	440.8	436.3	398.2	394.6	1.10633
1423229_at	gb:BM217803 /DB_XREF=gi:17777121 /DB_XREF=C0902C06-3 /CLONE=C0902C06 /FEA=FLmRNA /CNT=65 /TID=Mm.182067.1 /TIER=Stack /STK=25 /UG=Mm.182067 /LL=64436 /UG_GENE=Inpp5e /UG_TITLE=inositol polyphosphate-5-phosphatase, 72 kDa /FL=gb:AF226683.1 gb:NM_033134.1	307.85	279.6	307.7	308	278.8	280.4	1.10104
1423641_s_at	gb:BC006021.1 /DB_XREF=gi:13543735 /FEA=FLmRNA /CNT=375 /TID=Mm.206770.2 /TIER=FL+Stack /STK=294 /UG=Mm.206770 /LL=18983 /UG_GENE=Cnot7 /DEF=Mus musculus, CCR4-NOT transcription complex, subunit 7, clone MGC:6050 IMAGE:3590764, mRNA, complete cds. /PROD=CCR4-NOT transcription complex, subunit 7 /FL=gb:BC006021.1	2358.95	2147.15	2367.6	2350.3	2158.3	2136	1.09864
1420551_at	gb:NM_026509.1 /DB_XREF=gi:13385999 /GEN=2310039E09Rik /FEA=FLmRNA /CNT=11 /TID=Mm.133444.1 /TIER=FL /STK=4 /UG=Mm.133444 /LL=68016 /DEF=Mus musculus RIKEN cDNA 2310039E09 gene (2310039E09Rik), mRNA. /PROD=RIKEN cDNA 2310039E09 /FL=gb:NM_026509.1	2282.4	2079.85	2290.9	2273.9	2064.7	2095	1.09739
1423684_at	gb:BM225548 /DB_XREF=gi:17787162 /DB_XREF=K0213D05-3 /CLONE=K0213D05 /FEA=FLmRNA /CNT=602 /TID=Mm.142872.2 /TIER=Stack /STK=14 /UG=Mm.142872 /LL=15387 /UG_GENE=Hnrpk /UG_TITLE=heterogeneous nuclear ribonucleoprotein K /FL=gb:BC006694.1	1711.1	1572.15	1718.2	1704	1567.2	1577.1	1.08838
1417625_s_at	gb:BC015254.1 /DB_XREF=gi:15929639 /FEA=FLmRNA /CNT=72 /TID=Mm.6522.1 /TIER=FL+Stack /STK=40 /UG=Mm.6522 /LL=12778 /UG_GENE=Cmkor1 /DEF=Mus musculus, chemokine orphan receptor 1, clone MGC:18378 IMAGE:4242244, mRNA, complete cds. /PROD=chemokine orphan receptor 1 /FL=gb:BC015254.1 gb:NM_007722.1 gb:AF000236.1	2350.2	2164.25	2356	2344.4	2147.4	2181.1	1.08592
1416142_at	gb:AA103697 /DB_XREF=gi:1649860 /DB_XREF=mo40d06.r1 /CLONE=IMAGE:556043 /FEA=FLmRNA /CNT=288 /TID=Mm.1139.1 /TIER=ConsEnd /STK=0 /UG=Mm.1139 /LL=20104 /UG_GENE=Rps6 /UG_TITLE=ribosomal protein S6 /FL=gb:NM_009096.1 gb:BC010604.1	575.1	535.05	574.3	575.9	539	531.1	1.07485
1434704_at	gb:BB529352 /DB_XREF=gi:16445589 /DB_XREF=BB529352 /CLONE=E030001I07 /FEA=EST /CNT=56 /TID=Mm.25715.1 /TIER=Stack /STK=26 /UG=Mm.25715 /LL=100947 /UG_GENE=AW226533 /UG_TITLE=expressed sequence AW226533	1101.85	1028.35	1098.9	1104.8	1024.4	1032.3	1.07147
1416028_a_at	gb:BI453712 /DB_XREF=gi:15244368 /DB_XREF=603171668F1 /CLONE=IMAGE:5251240 /FEA=FLmRNA /CNT=253 /TID=Mm.1775.1 /TIER=Stack /STK=24 /UG=Mm.1775 /LL=15374 /UG_GENE=Hn1 /UG_TITLE=hematological and neurological expressed sequence 1 /FL=gb:BC003758.1 gb:U90123.1 gb:NM_008258.1	1955.55	1834.1	1967.5	1943.6	1835	1833.2	1.06622
1415873_a_at	gb:NM_016860.1 /DB_XREF=gi:8392846 /GEN=Actr1a /FEA=FLmRNA /CNT=343 /TID=Mm.3118.1 /TIER=FL+Stack /STK=190 /UG=Mm.3118 /LL=54130 /DEF=Mus musculus actin-related protein 1 homolog A (yeast) (Actr1a), mRNA. /PROD=actin-related protein 1 homolog A (yeast) /FL=gb:BC007131.1 gb:AB010297.1 gb:NM_016860.1	1458.85	1383.25	1459.8	1457.9	1382.5	1384	1.05465
1449629_s_at	gb:AW046420 /DB_XREF=gi:5906949 /DB_XREF=UI-M-BH1-akp-c-04-0-UI.s1 /CLONE=UI-M-BH1-akp-c-04-0-UI /FEA=EST /CNT=1 /TID=Mm.199943.1 /TIER=ConsEnd /STK=1 /UG=Mm.199943 /LL=103408 /UG_GENE=AW046420 /UG_TITLE=expressed sequence AW046420	307.15	294.1	306.6	307.7	295	293.2	1.04437
1426819_at	gb:BG076079 /DB_XREF=gi:12558648 /DB_XREF=H3155D07-3 /CLONE=H3155D07 /FEA=mRNA /CNT=94 /TID=Mm.26091.2 /TIER=Stack /STK=56 /UG=Mm.26091 /LL=14282 /UG_GENE=Fosb /UG_TITLE=FBJ osteosarcoma oncogene B	6605.05	6428.85	6602.8	6607.3	6425.7	6432	1.02741
1417463_a_at	gb:NM_025605.1 /DB_XREF=gi:13385059 /GEN=2400001E08Rik /FEA=FLmRNA /CNT=134 /TID=Mm.30003.1 /TIER=FL+Stack /STK=44 /UG=Mm.30003 /LL=66508 /DEF=Mus musculus RIKEN cDNA 2400001E08 gene (2400001E08Rik), mRNA. /PROD=RIKEN cDNA 2400001E08 /FL=gb:BC020142.1 gb:NM_025605.1	6809.25	7038.75	6800.1	6818.4	7039.3	7038.2	0.967395
1450017_at	gb:BG065754 /DB_XREF=gi:12548317 /DB_XREF=H3034H06-3 /CLONE=H3034H06 /FEA=FLmRNA /CNT=268 /TID=Mm.2103.1 /TIER=Stack /STK=9 /UG=Mm.2103 /LL=12450 /UG_GENE=Ccng /UG_TITLE=cyclin G /FL=gb:BC005534.1 gb:L49507.1 gb:NM_009831.1	6229.8	6486.7	6237.7	6221.9	6474.9	6498.5	0.960396
1434485_a_at	gb:AW146314 /DB_XREF=gi:6168050 /DB_XREF=um54f04.x1 /CLONE=IMAGE:2259103 /FEA=EST /CNT=38 /TID=Mm.28877.4 /TIER=Stack /STK=31 /UG=Mm.28877 /UG_TITLE=Mus musculus uridindiphosphoglucosepyrophosphorylase 2 (Ugp2) mRNA, complete cds	6350.75	6614.35	6362.8	6338.7	6614.2	6614.5	0.960147
1424134_at	gb:BC010833.1 /DB_XREF=gi:15277429 /FEA=FLmRNA /CNT=162 /TID=Mm.109074.1 /TIER=FL+Stack /STK=51 /UG=Mm.109074 /LL=67610 /UG_GENE=4930470D19Rik /DEF=Mus musculus, clone MGC:19346 IMAGE:4235165, mRNA, complete cds. /PROD=Unknown (protein for MGC:19346) /FL=gb:BC010833.1	201.3	210.9	201.6	201	210.8	211	0.954481
1420880_a_at	gb:AI060694 /DB_XREF=gi:3336117 /DB_XREF=ub41g09.r1 /CLONE=IMAGE:1380352 /FEA=FLmRNA /CNT=239 /TID=Mm.34319.1 /TIER=ConsEnd /STK=0 /UG=Mm.34319 /LL=54401 /UG_GENE=Ywhab /UG_TITLE=tyrosine 3-monooxygenasetryptophan 5-monooxygenase activation protein, beta polypeptide /FL=gb:NM_018753.1 gb:AF058797.1	4792	5042.25	4783.9	4800.1	5054.1	5030.4	0.950369
1434266_at	gb:AI847670 /DB_XREF=gi:5491576 /DB_XREF=UI-M-AP1-agm-b-01-0-UI.s1 /CLONE=UI-M-AP1-agm-b-01-0-UI /FEA=EST /CNT=48 /TID=Mm.40655.1 /TIER=Stack /STK=37 /UG=Mm.40655 /LL=100748 /UG_GENE=AI847670 /UG_TITLE=expressed sequence AI847670	396.55	421.05	396.5	396.6	420.7	421.4	0.941812
1454727_at	gb:BB106834 /DB_XREF=gi:16261525 /DB_XREF=BB106834 /CLONE=9530003E23 /FEA=EST /CNT=71 /TID=Mm.26632.1 /TIER=Stack /STK=58 /UG=Mm.26632 /LL=106877 /UG_GENE=AI173486 /UG_TITLE=expressed sequence AI173486	1295	1376.35	1290.9	1299.1	1381	1371.7	0.940894
1418284_at	gb:NM_009336.1 /DB_XREF=gi:6678254 /GEN=Tcfl1 /FEA=FLmRNA /CNT=80 /TID=Mm.133919.1 /TIER=FL+Stack /STK=26 /UG=Mm.133919 /LL=21427 /DEF=Mus musculus transcription factor-like 1 (Tcfl1), mRNA. /PROD=transcription factor-like 1 /FL=gb:NM_009336.1 gb:BC004834.1 gb:D43643.1	719.75	769.8	723.4	716.1	772.2	767.4	0.934983
1448238_at	gb:NM_026528.1 /DB_XREF=gi:13386025 /GEN=2700060E02Rik /FEA=FLmRNA /CNT=182 /TID=Mm.21932.1 /TIER=FL+Stack /STK=117 /UG=Mm.21932 /LL=68045 /DEF=Mus musculus RIKEN cDNA 2700060E02 gene (2700060E02Rik), mRNA. /PROD=RIKEN cDNA 2700060E02 /FL=gb:NM_026528.1	3272.75	3509.75	3274.9	3270.6	3493	3526.5	0.932474
1440253_at	gb:AV136581 /DB_XREF=gi:5322311 /DB_XREF=AV136581 /CLONE=2810027E07 /FEA=EST /CNT=8 /TID=Mm.1800.1 /TIER=ConsEnd /STK=5 /UG=Mm.1800 /UG_TITLE=ESTs	2518.15	2703.35	2530.3	2506	2696.8	2709.9	0.931492
1419812_s_at	gb:C77389 /DB_XREF=gi:2517719 /DB_XREF=C77389 /CLONE=J0030C10 /FEA=EST /CNT=1 /TID=Mm.195332.1 /TIER=ConsEnd /STK=1 /UG=Mm.195332 /LL=52469 /UG_GENE=D11Ertd99e /UG_TITLE=DNA segment, Chr 11, ERATO Doi 99, expressed	3592.65	3857.7	3587.5	3597.8	3877.7	3837.7	0.931293
1416114_at	gb:NM_010097.1 /DB_XREF=gi:6753707 /GEN=Sparcl1 /FEA=FLmRNA /CNT=271 /TID=Mm.29027.1 /TIER=FL+Stack /STK=125 /UG=Mm.29027 /LL=13602 /DEF=Mus musculus SPARC-like 1 (mast9, hevin) (Sparcl1), mRNA. /PROD=extracellular matrix protein 2 /FL=gb:BC003759.1 gb:U64827.1 gb:U77330.1 gb:NM_010097.1	3676.35	3950.95	3690.8	3661.9	3968.3	3933.6	0.930498
1437246_x_at	gb:C76675 /DB_XREF=gi:2517005 /DB_XREF=C76675 /CLONE=J0016E01 /FEA=EST /CNT=33 /TID=Mm.1139.12 /TIER=Stack /STK=21 /UG=Mm.1139 /LL=20104 /UG_GENE=Rps6 /UG_TITLE=ribosomal protein S6	672.45	722.85	670.4	674.5	724.2	721.5	0.930276
1424045_at	gb:BC019420.1 /DB_XREF=gi:18043845 /FEA=FLmRNA /CNT=96 /TID=Mm.46654.1 /TIER=FL+Stack /STK=59 /UG=Mm.46654 /DEF=Mus musculus, Similar to chromosome 6 open reading frame 35, clone MGC:30293 IMAGE:5053733, mRNA, complete cds. /PROD=Similar to chromosome 6 open reading frame 35 /FL=gb:BC019420.1	1685.1	1816.95	1681.1	1689.1	1806.7	1827.2	0.927433
1444307_at	gb:AW491448 /DB_XREF=gi:7061729 /DB_XREF=UI-M-BH3-asa-e-01-0-UI.s1 /CLONE=UI-M-BH3-asa-e-01-0-UI /FEA=EST /CNT=5 /TID=Mm.100895.1 /TIER=ConsEnd /STK=2 /UG=Mm.100895 /UG_TITLE=ESTs	908.6	981.5	912.3	904.9	985.7	977.3	0.925726
1436188_a_at	gb:AI837704 /DB_XREF=gi:5471917 /DB_XREF=UI-M-AK0-adj-e-01-0-UI.s1 /CLONE=UI-M-AK0-adj-e-01-0-UI /FEA=EST /CNT=16 /TID=Mm.29846.2 /TIER=Stack /STK=10 /UG=Mm.29846 /UG_TITLE=Mus musculus, Similar to NDRG family, member 4, clone MGC:7067 IMAGE:3156802, mRNA, complete cds	5551.3	6027.6	5541.6	5561	5999.3	6055.9	0.92098
1434320_at	gb:AV221508 /DB_XREF=gi:16384744 /DB_XREF=AV221508 /CLONE=3425401B08 /FEA=EST /CNT=62 /TID=Mm.206653.1 /TIER=Stack /STK=35 /UG=Mm.206653 /UG_TITLE=ESTs	276.7	300.6	275.7	277.7	300.9	300.3	0.920492
1417683_at	gb:NM_023232.1 /DB_XREF=gi:12963592 /GEN=0610041G12Rik /FEA=FLmRNA /CNT=110 /TID=Mm.46716.1 /TIER=FL+Stack /STK=38 /UG=Mm.46716 /LL=66593 /DEF=Mus musculus RIKEN cDNA 0610041G12 gene (0610041G12Rik), mRNA. /PROD=direct IAP binding protein with low PI /FL=gb:NM_023232.1 gb:AF203914.1	1928.15	2102.95	1918.1	1938.2	2091	2114.9	0.916879
1416692_at	gb:NM_016706.1 /DB_XREF=gi:7710007 /GEN=Coil /FEA=FLmRNA /CNT=105 /TID=Mm.29736.1 /TIER=FL+Stack /STK=74 /UG=Mm.29736 /LL=12812 /DEF=Mus musculus coilin (Coil), mRNA. /PROD=coilin /FL=gb:NM_016706.1 gb:AF208663.1	184.15	201.25	183	185.3	201.1	201.4	0.915031
1449018_at	gb:NM_011072.1 /DB_XREF=gi:6755039 /GEN=Pfn1 /FEA=FLmRNA /CNT=168 /TID=Mm.2647.1 /TIER=FL+Stack /STK=26 /UG=Mm.2647 /LL=18643 /DEF=Mus musculus profilin 1 (Pfn1), mRNA. /PROD=profilin 1 /FL=gb:BC002080.1 gb:NM_011072.1	5648.1	6196.35	5622.2	5674	6218.3	6174.4	0.911521
1437730_at	gb:C78402 /DB_XREF=gi:2518732 /DB_XREF=C78402 /CLONE=J0047H09 /FEA=EST /CNT=106 /TID=Mm.28618.2 /TIER=Stack /STK=14 /UG=Mm.28618 /LL=71978 /UG_GENE=2410004D02Rik /UG_TITLE=RIKEN cDNA 2410004D02 gene	1527.45	1680.85	1520.2	1534.7	1669.5	1692.2	0.908737
1449108_at	gb:D43690.1 /DB_XREF=gi:1065600 /FEA=FLmRNA /CNT=149 /TID=Mm.1061.1 /TIER=FL+Stack /STK=22 /UG=Mm.1061 /LL=14148 /UG_GENE=Fdx1 /DEF=Mouse mRNA for adrenodoxin, complete cds, clone MF41-1. /PROD=adrenodoxin /FL=gb:NM_007996.1 gb:D43690.1 gb:L29123.1 gb:D43689.1	3848.2	4236.25	3824.5	3871.9	4213.9	4258.6	0.908398
1423987_at	gb:BC005775.1 /DB_XREF=gi:13543217 /FEA=FLmRNA /CNT=111 /TID=Mm.22192.1 /TIER=FL+Stack /STK=69 /UG=Mm.22192 /DEF=Mus musculus, clone MGC:12007 IMAGE:3602527, mRNA, complete cds. /PROD=Unknown (protein for MGC:12007) /FL=gb:BC005775.1	828.6	913.3	823.8	833.4	913.9	912.7	0.907259
1452085_at	gb:BE134386 /DB_XREF=gi:8596886 /DB_XREF=ug10b04.x1 /CLONE=IMAGE:1531183 /FEA=FLmRNA /CNT=77 /TID=Mm.178424.2 /TIER=Stack /STK=14 /UG=Mm.178424 /LL=67210 /UG_GENE=2810047M21Rik /UG_TITLE=RIKEN cDNA 2810047M21 gene /FL=gb:AB047921.1	706.1	785.65	706.1	706.1	791.7	779.6	0.898746
1449433_at	gb:NM_033321.1 /DB_XREF=gi:15277324 /GEN=P2rx5 /FEA=FLmRNA /CNT=13 /TID=Mm.156893.1 /TIER=FL+Stack /STK=11 /UG=Mm.156893 /LL=94045 /DEF=Mus musculus purinergic receptor P2X, ligand-gated ion channel, 5 (P2rx5), mRNA. /PROD=purinergic receptor P2X, ligand-gated ionchannel, 5 /FL=gb:NM_033321.1 gb:AF333331.1	358.8	399.8	356.9	360.7	400.9	398.7	0.897449
1426342_at	gb:AK013164.1 /DB_XREF=gi:12850354 /FEA=FLmRNA /CNT=308 /TID=Mm.29697.1 /TIER=Stack /STK=115 /UG=Mm.29697 /LL=68292 /UG_GENE=1300006C19Rik /UG_TITLE=RIKEN cDNA 1300006C19 gene /DEF=Mus musculus 10, 11 days embryo whole body cDNA, RIKEN full-length enriched library, clone:2810426K04:related to OSTSTT3 PROTEIN, full insert sequence. /FL=gb:BC013054.1	3025.65	3372.65	3014.9	3036.4	3401.8	3343.5	0.897114
1451465_at	gb:BC016456.1 /DB_XREF=gi:16741236 /FEA=FLmRNA /CNT=42 /TID=Mm.41735.1 /TIER=FL+Stack /STK=18 /UG=Mm.41735 /LL=69459 /UG_GENE=2300004C15Rik /DEF=Mus musculus, Similar to RIKEN cDNA 2300004C15 gene, clone MGC:25506 IMAGE:4912715, mRNA, complete cds. /PROD=Similar to RIKEN cDNA 2300004C15 gene /FL=gb:BC016456.1	1143.65	1275.85	1151	1136.3	1275.4	1276.3	0.896383
1421894_a_at	gb:BG066807 /DB_XREF=gi:12549376 /DB_XREF=H3047B07-3 /CLONE=H3047B07 /FEA=FLmRNA /CNT=86 /TID=Mm.28867.1 /TIER=Stack /STK=19 /UG=Mm.28867 /LL=22019 /UG_GENE=Tpp2 /UG_TITLE=tripeptidyl peptidase II /FL=gb:NM_009418.1	772.9	862.95	771.7	774.1	871.8	854.1	0.895649
1428182_at	gb:AK011290.1 /DB_XREF=gi:12847314 /FEA=mRNA /CNT=140 /TID=Mm.25125.1 /TIER=Stack /STK=78 /UG=Mm.25125 /LL=67763 /UG_GENE=5730409F23Rik /UG_TITLE=RIKEN cDNA 5730409F23 gene /DEF=Mus musculus 10 days embryo whole body cDNA, RIKEN full-length enriched library, clone:2610002I15:homolog to PHOSPHORIBOSYPYROPHOSPHATE SYNTHETASE-ASSOCIATED PROTEIN 39, full insert sequence.	627.7	700.85	628	627.4	696.5	705.2	0.895627
1428788_at	gb:AK012010.1 /DB_XREF=gi:12848487 /FEA=mRNA /CNT=84 /TID=Mm.28541.1 /TIER=Stack /STK=21 /UG=Mm.28541 /LL=67078 /UG_GENE=1700012G19Rik /UG_TITLE=RIKEN cDNA 1700012G19 gene /DEF=Mus musculus 10 days embryo whole body cDNA, RIKEN full-length enriched library, clone:2610311O05:homolog to DJ37E16.5 (NOVEL PROTEIN SIMILAR TO NITROPHENYLPHOSPHATASES FROM VARIOUS ORGANISMS) (HYPOTHETICAL 31.7 KDA PROTEI…	1112.2	1244.9	1103.7	1120.7	1240	1249.8	0.893405
1416792_at	gb:NM_008014.1 /DB_XREF=gi:6679792 /GEN=Ppm1g /FEA=FLmRNA /CNT=150 /TID=Mm.14501.1 /TIER=FL+Stack /STK=69 /UG=Mm.14501 /LL=14208 /DEF=Mus musculus protein phosphatase 1G (formerly 2C), magnesium-dependent, gamma isoform (Ppm1g), mRNA. /PROD=protein phosphatase 1G (formerly 2C),magnesium-dependent, gamma isoform /FL=gb:BC009004.1 gb:U42383.1 gb:NM_008014.1	1208.6	1353.35	1195.1	1222.1	1348.6	1358.1	0.893043
1423583_at	gb:AK005041.1 /DB_XREF=gi:12836688 /GEN=Fem1a /FEA=FLmRNA /CNT=286 /TID=Mm.27723.1 /TIER=Stack /STK=9 /UG=Mm.27723 /LL=14154 /UG_TITLE=feminization 1 homolog a (C. elegans) /DEF=Mus musculus adult male liver cDNA, RIKEN full-length enriched library, clone:1300018E09:feminization 1 homolog a (C. elegans), full insert sequence. /FL=gb:BC009161.1 gb:NM_010192.1	2055.35	2301.6	2044.6	2066.1	2297.2	2306	0.893009
1427032_at	gb:AK019546.1 /DB_XREF=gi:12859821 /FEA=mRNA /CNT=95 /TID=Mm.5772.1 /TIER=Stack /STK=23 /UG=Mm.5772 /LL=67345 /UG_GENE=1700056O17Rik /UG_TITLE=RIKEN cDNA 1700056O17 gene /DEF=Mus musculus adult male testis cDNA, RIKEN full-length enriched library, clone:4921531D01:HECT-domain (ubiquitin-transferase). containing protein, full insert sequence.	950.35	1067.1	945.4	955.3	1057.5	1076.7	0.890591
1434138_at	gb:BQ176370 /DB_XREF=gi:20351862 /DB_XREF=UI-M-DJ2-bwg-j-14-0-UI.s1 /CLONE=UI-M-DJ2-bwg-j-14-0-UI /FEA=EST /CNT=68 /TID=Mm.14155.1 /TIER=Stack /STK=41 /UG=Mm.14155 /UG_TITLE=ESTs, Weakly similar to EG:152A3.5 (D.melanogaster)	559.05	627.75	557.2	560.9	624.8	630.7	0.890562
1448692_at	gb:BB764994 /DB_XREF=gi:16193206 /DB_XREF=BB764994 /CLONE=G370042E03 /FEA=FLmRNA /CNT=133 /TID=Mm.34449.1 /TIER=Stack /STK=9 /UG=Mm.34449 /LL=94232 /UG_GENE=Ubin-pending /UG_TITLE=ataxin-1 ubiquitin-like interacting protein /FL=gb:AB040050.1 gb:BC017686.1 gb:NM_033526.1	477.4	536.55	475	479.8	533.6	539.5	0.889759
1428331_at	gb:BI415578 /DB_XREF=gi:15176501 /DB_XREF=602988356F1 /CLONE=IMAGE:5144676 /FEA=mRNA /CNT=113 /TID=Mm.46790.1 /TIER=Stack /STK=52 /UG=Mm.46790 /LL=70153 /UG_GENE=2210016F16Rik /UG_TITLE=RIKEN cDNA 2210016F16 gene	1082.1	1216.45	1079	1085.2	1212.2	1220.7	0.889556
1421082_s_at	gb:NM_011793.1 /DB_XREF=gi:6753177 /GEN=Bcrp1-pending /FEA=FLmRNA /CNT=16 /TID=Mm.7508.1 /TIER=FL /STK=2 /UG=Mm.7508 /LL=23825 /DEF=Mus musculus breakpoint cluster region protein 1 (Bcrp1-pending), mRNA. /PROD=breakpoint cluster region protein 1 /FL=gb:NM_011793.1 gb:AB025349.1	2264.95	2546.55	2261.7	2268.2	2545.9	2547.2	0.889419
1428180_at	gb:AK013135.1 /DB_XREF=gi:12850309 /FEA=mRNA /CNT=121 /TID=Mm.141864.1 /TIER=Stack /STK=79 /UG=Mm.141864 /LL=75620 /UG_GENE=2810422J05Rik /UG_TITLE=RIKEN cDNA 2810422J05 gene /DEF=Mus musculus 10, 11 days embryo whole body cDNA, RIKEN full-length enriched library, clone:2810422J05:homolog to R26445_1 (FRAGMENT), full insert sequence.	1705.3	1918.65	1700.8	1709.8	1936.9	1900.4	0.888802
1452168_x_at	gb:AB003502.1 /DB_XREF=gi:3461879 /FEA=mRNA /CNT=187 /TID=Mm.20925.1 /TIER=Stack /STK=81 /UG=Mm.20925 /LL=14852 /UG_GENE=Gspt1 /DEF=Mus musculus mRNA for Guanine Nucleotide Regulatory Protein, partial cds. /PROD=Guanine Nucleotide Regulatory Protein	1201.35	1354.1	1201.3	1201.4	1342.6	1365.6	0.887195
1452478_at	gb:AY044451.1 /DB_XREF=gi:15430295 /FEA=mRNA /CNT=7 /TID=Mm.207070.1 /TIER=ConsEnd /STK=0 /UG=Mm.207070 /DEF=Mus musculus heart alpha-kinase mRNA, partial cds. /PROD=heart alpha-kinase	2517.55	2842.75	2522.7	2512.4	2816.5	2869	0.885604
1438904_at	gb:BG069690 /DB_XREF=gi:12552259 /DB_XREF=H3079A11-3 /CLONE=H3079A11 /FEA=EST /CNT=9 /TID=Mm.208961.1 /TIER=Stack /STK=9 /UG=Mm.208961 /LL=52871 /UG_GENE=D10Bwg0940e /UG_TITLE=DNA segment, Chr 10, Brigham & Womens Genetics 0940 expressed	4.6	5.2	4.6	4.6	5.2	5.2	0.884615
1428753_a_at	gb:AK019346.1 /DB_XREF=gi:12859501 /GEN=Dgcr6 /FEA=mRNA /CNT=45 /TID=Mm.27155.2 /TIER=Stack /STK=23 /UG=Mm.27155 /LL=13353 /UG_TITLE=DiGeorge syndrome critical region gene 6 /DEF=Mus musculus adult male hippocampus cDNA, RIKEN full-length enriched library, clone:2900059A22:DiGeorge syndrome chromosome region 6, full insert sequence.	643.8	729.7	649.4	638.2	724.7	734.7	0.88228
1436856_x_at	gb:BB549252 /DB_XREF=gi:9620680 /DB_XREF=BB549252 /CLONE=E230014L18 /FEA=EST /CNT=43 /TID=Mm.9945.4 /TIER=Stack /STK=43 /UG=Mm.9945 /LL=71807 /UG_GENE=2610024N01Rik /UG_TITLE=RIKEN cDNA 2610024N01 gene	482.6	547.3	479.5	485.7	551.5	543.1	0.881783
1440885_at	gb:AW546029 /DB_XREF=gi:7191323 /DB_XREF=L0001C09-3 /CLONE=L0001C09 /FEA=EST /CNT=11 /TID=Mm.171544.1 /TIER=ConsEnd /STK=4 /UG=Mm.171544 /UG_TITLE=ESTs	107.4	121.9	107.7	107.1	121.7	122.1	0.88105
1439734_at	gb:BB767109 /DB_XREF=gi:16194449 /DB_XREF=BB767109 /CLONE=G370069N21 /FEA=EST /CNT=7 /TID=Mm.217116.1 /TIER=ConsEnd /STK=7 /UG=Mm.217116 /UG_TITLE=ESTs, Weakly similar to S12207 hypothetical protein (M.musculus)	485.9	551.7	479.8	492	552.6	550.8	0.880732
1447657_s_at	gb:BB322227 /DB_XREF=gi:9030541 /DB_XREF=BB322227 /CLONE=B330013K18 /FEA=EST /CNT=2 /TID=Mm.149158.1 /TIER=ConsEnd /STK=2 /UG=Mm.149158 /UG_TITLE=ESTs	3344.95	3798.15	3343.8	3346.1	3804.4	3791.9	0.880679
1435900_at	gb:BF466570 /DB_XREF=gi:11535753 /DB_XREF=UI-M-CG0p-bra-a-08-0-UI.s1 /CLONE=UI-M-CG0p-bra-a-08-0-UI /FEA=EST /CNT=31 /TID=Mm.40280.1 /TIER=Stack /STK=12 /UG=Mm.40280 /UG_TITLE=ESTs	409.5	465	412.9	406.1	461.6	468.4	0.880645
1420486_at	gb:BF467837 /DB_XREF=gi:11537020 /DB_XREF=UI-M-CC0-axz-e-09-0-UI.r1 /CLONE=UI-M-CC0-axz-e-09-0-UI /FEA=FLmRNA /CNT=116 /TID=Mm.142195.1 /TIER=Stack /STK=35 /UG=Mm.142195 /LL=70078 /UG_GENE=2210008F15Rik /UG_TITLE=RIKEN cDNA 2210008F15 gene /FL=gb:NM_023554.1	1926.2	2193.35	1945.5	1906.9	2179	2207.7	0.8782
1460205_at	gb:NM_026551.1 /DB_XREF=gi:13386051 /GEN=6720485C15Rik /FEA=FLmRNA /CNT=82 /TID=Mm.181633.1 /TIER=FL+Stack /STK=47 /UG=Mm.181633 /LL=68087 /DEF=Mus musculus RIKEN cDNA 6720485C15 gene (6720485C15Rik), mRNA. /PROD=RIKEN cDNA 6720485C15 /FL=gb:NM_026551.1	660.2	752.3	658.6	661.8	752.7	751.9	0.877575
1420820_at	gb:BI686661 /DB_XREF=gi:15649289 /DB_XREF=603315481F1 /CLONE=IMAGE:5355189 /FEA=FLmRNA /CNT=279 /TID=Mm.29057.1 /TIER=Stack /STK=78 /UG=Mm.29057 /LL=67268 /UG_GENE=2900073G15Rik /UG_TITLE=RIKEN cDNA 2900073G15 gene /FL=gb:BC010265.1 gb:NM_026064.1	10484.8	11956.4	10417.6	10552	11982.1	11930.7	0.876919
1428090_at	gb:AK013131.1 /DB_XREF=gi:12850302 /FEA=mRNA /CNT=191 /TID=Mm.30256.1 /TIER=Stack /STK=127 /UG=Mm.30256 /LL=69956 /UG_GENE=2810422B04Rik /UG_TITLE=RIKEN cDNA 2810422B04 gene /DEF=Mus musculus 10, 11 days embryo whole body cDNA, RIKEN full-length enriched library, clone:2810422B04:homolog to CDNA FLJ20758 FIS, CLONE HEP01508, full insert sequence.	2235.15	2549.4	2250.4	2219.9	2570.2	2528.6	0.876736
1420920_a_at	gb:NM_007476.1 /DB_XREF=gi:6680715 /GEN=Arf1 /FEA=FLmRNA /CNT=64 /TID=Mm.6836.1 /TIER=FL /STK=2 /UG=Mm.6836 /LL=11840 /DEF=Mus musculus ADP-ribosylation factor 1 (Arf1), mRNA. /PROD=ADP-ribosylation factor 1 /FL=gb:D87898.1 gb:NM_007476.1	2744.95	3139.25	2743.1	2746.8	3122.2	3156.3	0.874397
1420812_at	gb:NM_019572.1 /DB_XREF=gi:9624995 /GEN=Hdac7a /FEA=FLmRNA /CNT=227 /TID=Mm.33797.1 /TIER=FL /STK=2 /UG=Mm.33797 /LL=56233 /DEF=Mus musculus histone deacetylase 7A (Hdac7a), mRNA. /PROD=histone deacetylase 7A /FL=gb:NM_019572.1 gb:AF207749.1	315.85	361.75	316.1	315.6	363.3	360.2	0.873117
1449620_s_at	gb:AW125421 /DB_XREF=gi:6100951 /DB_XREF=UI-M-BH2.3-aqh-f-02-0-UI.s1 /CLONE=UI-M-BH2.3-aqh-f-02-0-UI /FEA=EST /CNT=1 /TID=Mm.201803.1 /TIER=ConsEnd /STK=1 /UG=Mm.201803 /LL=106399 /UG_GENE=AW125421 /UG_TITLE=expressed sequence AW125421	612.95	702.15	609.2	616.7	699.6	704.7	0.872962
1421809_at	gb:NM_010048.1 /DB_XREF=gi:6753633 /GEN=Dgcr2 /FEA=FLmRNA /CNT=487 /TID=Mm.4891.1 /TIER=FL /STK=1 /UG=Mm.4891 /LL=13356 /DEF=Mus musculus DiGeorge syndrome critical region gene 2 (Dgcr2), mRNA. /PROD=DiGeorge syndrome protein C /FL=gb:NM_010048.1 gb:D78641.1	225.6	258.6	228.4	222.8	258.6	258.6	0.87239
1417386_at	gb:AK010446.1 /DB_XREF=gi:12845898 /FEA=FLmRNA /CNT=163 /TID=Mm.29824.1 /TIER=Stack /STK=32 /UG=Mm.29824 /LL=19155 /UG_GENE=Psa /UG_TITLE=puromycin-sensitive aminopeptidase /DEF=Mus musculus ES cells cDNA, RIKEN full-length enriched library, clone:2410008A02:puromycin-sensitive aminopeptidase, full insert sequence. /FL=gb:BC009653.1 gb:U35646.1 gb:NM_008942.1	1236.4	1417.9	1244.8	1228	1406.5	1429.3	0.871994
1448189_a_at	gb:NM_022009.1 /DB_XREF=gi:11528489 /GEN=Fliih /FEA=FLmRNA /CNT=256 /TID=Mm.25044.1 /TIER=FL+Stack /STK=139 /UG=Mm.25044 /LL=14248 /DEF=Mus musculus flightless I homolog (Drosophila) (Fliih), mRNA. /PROD=flightless I homolog (Drosophila) /FL=gb:NM_022009.1 gb:AF287264.1	1672	1917.75	1692.2	1651.8	1919.6	1915.9	0.871855
1448345_at	gb:NM_025996.1 /DB_XREF=gi:13385499 /GEN=2610100K07Rik /FEA=FLmRNA /CNT=146 /TID=Mm.23173.1 /TIER=FL+Stack /STK=88 /UG=Mm.23173 /LL=67145 /DEF=Mus musculus RIKEN cDNA 2610100K07 gene (2610100K07Rik), mRNA. /PROD=RIKEN cDNA 2610100K07 /FL=gb:BC018278.1 gb:NM_025996.1	606.7	697.5	608	605.4	698	697	0.869821
1417133_at	gb:NM_008885.1 /DB_XREF=gi:6679394 /GEN=Pmp22 /FEA=FLmRNA /CNT=95 /TID=Mm.1237.1 /TIER=FL+Stack /STK=55 /UG=Mm.1237 /LL=18858 /DEF=Mus musculus peripheral myelin protein, 22 kDa (Pmp22), mRNA. /PROD=peripheral myelin protein, 22 kDa /FL=gb:BC010765.1 gb:M32240.1 gb:NM_008885.1	2430	2796.85	2399.1	2460.9	2816.5	2777.2	0.868835
1417712_at	gb:AI194712 /DB_XREF=gi:3747318 /DB_XREF=ui55f11.x1 /CLONE=IMAGE:1886349 /FEA=FLmRNA /CNT=448 /TID=Mm.29859.1 /TIER=Stack /STK=184 /UG=Mm.29859 /LL=67204 /UG_GENE=Eif2s2 /UG_TITLE=eukaryotic translation initiation factor 2, subunit 2 (beta, 38kDa) /FL=gb:NM_026030.1 gb:BC003848.1	3833	4411.75	3824.7	3841.3	4467.6	4355.9	0.868816
1449046_a_at	gb:NM_025368.1 /DB_XREF=gi:13384739 /GEN=1110007C05Rik /FEA=FLmRNA /CNT=60 /TID=Mm.27571.1 /TIER=FL+Stack /STK=25 /UG=Mm.27571 /LL=66124 /DEF=Mus musculus RIKEN cDNA 1110007C05 gene (1110007C05Rik), mRNA. /PROD=RIKEN cDNA 1110007C05 /FL=gb:NM_025368.1	1377.55	1585.75	1394.5	1360.6	1579.8	1591.7	0.868706
1416387_at	gb:BC021383.1 /DB_XREF=gi:18204067 /FEA=FLmRNA /CNT=181 /TID=Mm.22682.1 /TIER=FL+Stack /STK=93 /UG=Mm.22682 /LL=117150 /UG_GENE=Pip5k2c /DEF=Mus musculus, phosphatidylinositol-4-phosphate 5-kinase, type II, gamma, clone MGC:29371 IMAGE:5042933, mRNA, complete cds. /PROD=phosphatidylinositol-4-phosphate 5-kinase, typeII, gamma /FL=gb:AB054591.1 gb:BC021383.1 gb:NM_054097.1	1181.45	1363.45	1169.4	1193.5	1357.3	1369.6	0.866515
1449294_at	gb:NM_025544.1 /DB_XREF=gi:13384967 /GEN=Mprs15 /FEA=FLmRNA /CNT=57 /TID=Mm.25143.1 /TIER=FL+Stack /STK=15 /UG=Mm.25143 /LL=66407 /DEF=Mus musculus mitochondrial ribosomal protein S15 (Mprs15), mRNA. /PROD=mitochondrial ribosomal protein S15 /FL=gb:AB049947.1 gb:NM_025544.1	1288.75	1487.35	1299.4	1278.1	1485.8	1488.9	0.866474
1434604_at	gb:BM243780 /DB_XREF=gi:17879050 /DB_XREF=K0701G03-3 /CLONE=K0701G03 /FEA=EST /CNT=119 /TID=Mm.154309.2 /TIER=Stack /STK=28 /UG=Mm.154309 /LL=56210 /UG_GENE=Rev1l /UG_TITLE=REV1-like (S. cerevisiae)	1013.7	1170.95	1023.7	1003.7	1171.6	1170.3	0.865707
1417075_at	gb:NM_025591.1 /DB_XREF=gi:13385041 /GEN=2010309E21Rik /FEA=FLmRNA /CNT=87 /TID=Mm.209.1 /TIER=FL+Stack /STK=58 /UG=Mm.209 /LL=66488 /DEF=Mus musculus RIKEN cDNA 2010309E21 gene (2010309E21Rik), mRNA. /PROD=RIKEN cDNA 2010309E21 /FL=gb:NM_025591.1	1156.8	1337.65	1142.8	1170.8	1337.8	1337.5	0.8648
1448772_at	gb:BG868960 /DB_XREF=gi:14219500 /DB_XREF=602784567F1 /CLONE=IMAGE:4910609 /FEA=FLmRNA /CNT=139 /TID=Mm.27541.1 /TIER=Stack /STK=52 /UG=Mm.27541 /LL=22209 /UG_GENE=Ube2a /UG_TITLE=ubiquitin-conjugating enzyme E2A, RAD6 homolog (S. cerevisiae) /FL=gb:AF089812.1 gb:AF383148.1 gb:BC026053.1 gb:NM_019668.1	2841.95	3287.35	2836.7	2847.2	3304.4	3270.3	0.864511
1439393_x_at	gb:BB369168 /DB_XREF=gi:9080997 /DB_XREF=BB369168 /CLONE=C130047B03 /FEA=EST /CNT=8 /TID=Mm.21156.7 /TIER=Stack /STK=8 /UG=Mm.21156 /LL=110854 /UG_GENE=Ppp2r4 /UG_TITLE=protein phosphatase 2A, regulatory subunit B (PR 53)	1030.75	1195.3	1029.8	1031.7	1201.9	1188.7	0.862336
1431188_a_at	gb:BI247687 /DB_XREF=gi:14792855 /DB_XREF=602959195F1 /CLONE=IMAGE:5125054 /FEA=mRNA /CNT=8 /TID=Mm.1967.2 /TIER=ConsEnd /STK=0 /UG=Mm.1967 /LL=21968 /UG_GENE=Tom1 /UG_TITLE=target of myb1 homolog (chicken)	1018.6	1183.75	1019.3	1017.9	1178.2	1189.3	0.860486
1437628_s_at	gb:AV213413 /DB_XREF=gi:6152908 /DB_XREF=AV213413 /CLONE=2410127J10 /FEA=EST /CNT=129 /TID=Mm.13020.8 /TIER=Stack /STK=15 /UG=Mm.13020 /LL=22121 /UG_GENE=Rpl13a /UG_TITLE=ribosomal protein L13a	4157.75	4840.2	4143.7	4171.8	4838.3	4842.1	0.859004
1451493_at	gb:BC026372.1 /DB_XREF=gi:20071332 /FEA=FLmRNA /CNT=333 /TID=Mm.102496.1 /TIER=FL+Stack /STK=14 /UG=Mm.102496 /LL=65113 /UG_GENE=N4wbp5-pending /DEF=Mus musculus, hypothetical protein MGC10924 similar to Nedd4 WW-binding protein 5, clone MGC:31113 IMAGE:4162070, mRNA, complete cds. /PROD=hypothetical protein MGC10924 similar to Nedd4WW-binding protein 5 /FL=gb:BC026372.1	1570.45	1828.35	1550.5	1590.4	1831.8	1824.9	0.858944
1438292_x_at	gb:BB559878 /DB_XREF=gi:9646244 /DB_XREF=BB559878 /CLONE=E530001G03 /FEA=EST /CNT=13 /TID=Mm.19352.2 /TIER=Stack /STK=11 /UG=Mm.19352 /LL=105572 /UG_GENE=AI987814 /UG_TITLE=expressed sequence AI987814	8982.45	10461.3	8996	8968.9	10316.6	10606	0.858636
1448467_a_at	gb:NM_053252.1 /DB_XREF=gi:16716580 /GEN=LOC114601 /FEA=FLmRNA /CNT=113 /TID=Mm.23607.1 /TIER=FL+Stack /STK=69 /UG=Mm.23607 /LL=114601 /DEF=Mus musculus tangerin (LOC114601), mRNA. /PROD=tangerin /FL=gb:AF305087.1 gb:NM_053252.1	1211.95	1411.7	1230.3	1193.6	1406.4	1417	0.858504
1448795_a_at	gb:NM_134011.1 /DB_XREF=gi:20589520 /GEN=Cpr2-pending /FEA=FLmRNA /CNT=145 /TID=Mm.196027.1 /TIER=FL+Stack /STK=39 /UG=Mm.196027 /LL=59037 /DEF=Mus musculus cell cycle progression 2 protein (Cpr2-pending), mRNA. /PROD=cell cycle progression 2 protein /FL=gb:BC016483.1 gb:NM_134011.1	802.4	934.9	801.9	802.9	928.6	941.2	0.858274
1418112_at	gb:BC016219.1 /DB_XREF=gi:16740688 /FEA=FLmRNA /CNT=150 /TID=Mm.182924.1 /TIER=FL+Stack /STK=29 /UG=Mm.182924 /LL=67436 /UG_GENE=0610040E02Rik /DEF=Mus musculus, RIKEN cDNA 0610040E02 gene, clone MGC:28763 IMAGE:4485332, mRNA, complete cds. /PROD=RIKEN cDNA 0610040E02 gene /FL=gb:BC016219.1 gb:NM_026154.1	1606.5	1874.1	1594.3	1618.7	1862.7	1885.5	0.857211
1416628_at	gb:NM_025791.1 /DB_XREF=gi:13385261 /GEN=0610006I08Rik /FEA=FLmRNA /CNT=109 /TID=Mm.144083.1 /TIER=FL+Stack /STK=77 /UG=Mm.144083 /LL=66836 /DEF=Mus musculus RIKEN cDNA 0610006I08 gene (0610006I08Rik), mRNA. /PROD=RIKEN cDNA 0610006I08 /FL=gb:NM_025791.1	2467.7	2880.95	2456.5	2478.9	2913	2848.9	0.856558
1450380_at	gb:BM231893 /DB_XREF=gi:17867163 /DB_XREF=K0315H01-3 /CLONE=K0315H01 /FEA=FLmRNA /CNT=173 /TID=Mm.17580.1 /TIER=Stack /STK=69 /UG=Mm.17580 /LL=105298 /UG_GENE=AU040950 /UG_TITLE=expressed sequence AU040950 /FL=gb:AF353717.1 gb:BC014708.1 gb:NM_134065.1	760.05	887.55	769.8	750.3	883.3	891.8	0.856346
1415819_a_at	gb:BC006606.1 /DB_XREF=gi:13879271 /FEA=FLmRNA /CNT=447 /TID=Mm.1034.1 /TIER=FL+Stack /STK=230 /UG=Mm.1034 /LL=51792 /UG_GENE=Ppp2r1a /DEF=Mus musculus, protein phosphatase 2 (formerly 2A), regulatory subunit A (PR 65), alpha isoform, clone MGC:7086 IMAGE:3157293, mRNA, complete cds. /PROD=protein phosphatase 2 (formerly 2A), regulatorysubunit A (PR 65), alpha isoform /FL=gb:NM_016891.1 gb:BC0066…	2599.15	3035.75	2567.1	2631.2	3046.8	3024.7	0.856181
1416922_a_at	gb:NM_009761.1 /DB_XREF=gi:6753199 /GEN=Bnip3l /FEA=FLmRNA /CNT=212 /TID=Mm.29820.1 /TIER=FL+Stack /STK=63 /UG=Mm.29820 /LL=12177 /DEF=Mus musculus BCL2adenovirus E1B 19 kDa-interacting protein 3-like (Bnip3l), mRNA. /PROD=BCL2adenovirus E1B 19 kDa-interacting protein3-like /FL=gb:NM_009761.1 gb:AF067395.1	2109.45	2464.55	2123.9	2095	2436.3	2492.8	0.855917
1448387_at	gb:NM_019712.1 /DB_XREF=gi:9790190 /GEN=Rbx1 /FEA=FLmRNA /CNT=242 /TID=Mm.29405.1 /TIER=FL+Stack /STK=80 /UG=Mm.29405 /LL=56438 /DEF=Mus musculus ring-box 1 (Rbx1), mRNA. /PROD=ring-box 1 /FL=gb:BC027396.1 gb:AF140599.1 gb:NM_019712.1	3061.05	3577.3	3077.4	3044.7	3577.9	3576.7	0.855687
1451381_at	gb:BC026557.1 /DB_XREF=gi:20072344 /FEA=FLmRNA /CNT=41 /TID=Mm.41583.1 /TIER=FL+Stack /STK=28 /UG=Mm.41583 /DEF=Mus musculus, Similar to PTD015 protein, clone MGC:36240 IMAGE:5027461, mRNA, complete cds. /PROD=Similar to PTD015 protein /FL=gb:BC026557.1	1419.2	1659.55	1420.3	1418.1	1647.2	1671.9	0.855172
1428560_at	gb:AK012248.1 /DB_XREF=gi:12848869 /FEA=mRNA /CNT=69 /TID=Mm.41491.1 /TIER=Stack /STK=32 /UG=Mm.41491 /LL=66539 /UG_GENE=2700038C24Rik /UG_TITLE=RIKEN cDNA 2700038C24 gene /DEF=Mus musculus 11 days embryo whole body cDNA, RIKEN full-length enriched library, clone:2700016F03:homolog to EXPORTIN 5, a human Msn5 homologue, full insert sequence.	268.9	314.5	267.3	270.5	311.2	317.8	0.855008
1435649_at	gb:BM225804 /DB_XREF=gi:17787481 /DB_XREF=K0217D09-3 /CLONE=K0217D09 /FEA=EST /CNT=32 /TID=Mm.200188.1 /TIER=Stack /STK=14 /UG=Mm.200188 /LL=68810 /UG_GENE=1110046H09Rik /UG_TITLE=RIKEN cDNA 1110046H09 gene	5541.8	6483.8	5532.7	5550.9	6569.2	6398.4	0.854715
1451665_a_at	gb:BC001985.1 /DB_XREF=gi:12805056 /FEA=FLmRNA /CNT=3 /TID=Mm.116858.2 /TIER=FL /STK=3 /UG=Mm.116858 /LL=11782 /UG_GENE=Ap4s1 /DEF=Mus musculus, Similar to adaptor-related protein complex AP-4, sigma 1, clone MGC:5660 IMAGE:3495981, mRNA, complete cds. /PROD=Similar to adaptor-related protein complex AP-4,sigma 1 /FL=gb:BC001985.1	2675.3	3130.4	2670.2	2680.4	3149	3111.8	0.854619
1423710_at	gb:BC006702.1 /DB_XREF=gi:13879445 /FEA=FLmRNA /CNT=219 /TID=Mm.28365.1 /TIER=FL+Stack /STK=141 /UG=Mm.28365 /LL=78920 /UG_GENE=4930529O08Rik /DEF=Mus musculus, RIKEN cDNA 4930529O08 gene, clone MGC:7935 IMAGE:3583936, mRNA, complete cds. /PROD=RIKEN cDNA 4930529O08 gene /FL=gb:BC006702.1	6488.45	7606.35	6499.8	6477.1	7587	7625.7	0.853031
1419158_a_at	gb:AW538310 /DB_XREF=gi:7180727 /DB_XREF=C0106A03-3 /CLONE=C0106A03 /FEA=FLmRNA /CNT=93 /TID=Mm.46741.1 /TIER=Stack /STK=41 /UG=Mm.46741 /LL=70791 /UG_GENE=Harsl /UG_TITLE=histidyl-tRNA synthetase-like /FL=gb:BC004596.1 gb:NM_080636.1	296.45	347.55	292.8	300.1	345.7	349.4	0.852971
1448533_at	gb:NM_025548.1 /DB_XREF=gi:13384975 /GEN=2410007D12Rik /FEA=FLmRNA /CNT=160 /TID=Mm.27947.1 /TIER=FL+Stack /STK=62 /UG=Mm.27947 /LL=66411 /DEF=Mus musculus RIKEN cDNA 2410007D12 gene (2410007D12Rik), mRNA. /PROD=RIKEN cDNA 2410007D12 /FL=gb:BC010684.1 gb:NM_025548.1	1865.8	2187.45	1883.8	1847.8	2188.3	2186.6	0.852957
1455936_a_at	gb:BG069460 /DB_XREF=gi:12551963 /DB_XREF=H3075H06-3 /CLONE=H3075H06 /FEA=EST /CNT=25 /TID=Mm.219458.4 /TIER=Stack /STK=24 /UG=Mm.219458 /LL=19663 /UG_GENE=Rbpms /UG_TITLE=RNA binding protein gene with multiple splicing	1179.05	1382.75	1176.4	1181.7	1362.4	1403.1	0.852685
1418274_at	gb:AA920031 /DB_XREF=gi:3066810 /DB_XREF=vz25d03.r1 /CLONE=IMAGE:1327493 /FEA=FLmRNA /CNT=193 /TID=Mm.196148.1 /TIER=Stack /STK=9 /UG=Mm.196148 /LL=68051 /UG_GENE=2700067I02Rik /UG_TITLE=RIKEN cDNA 2700067I02 gene /FL=gb:NM_026532.1 gb:BC003955.1	2476	2904.95	2471.4	2480.6	2916.1	2893.8	0.852338
1427058_at	gb:AK010644.1 /DB_XREF=gi:12846235 /FEA=mRNA /CNT=220 /TID=Mm.12858.1 /TIER=Stack /STK=20 /UG=Mm.12858 /LL=13681 /UG_GENE=Eif4a1 /UG_TITLE=eukaryotic translation initiation factor 4A1 /DEF=Mus musculus ES cells cDNA, RIKEN full-length enriched library, clone:2410039K14:eukaryotic translation initiation factor 4A1, full insert sequence.	4189.8	4919.45	4218.7	4160.9	4904	4934.9	0.851681
1451372_a_at	gb:U31510.1 /DB_XREF=gi:1209033 /FEA=FLmRNA /CNT=46 /TID=Mm.31099.2 /TIER=FL+Stack /STK=29 /UG=Mm.31099 /LL=11870 /UG_GENE=Art1 /DEF=Mus musculus glycosylphosphatidylinositol-linked ADP-ribosyltransferase mRNA, complete cds. /PROD=glycosylphosphatidylinositol-linkedADP-ribosyltransferase /FL=gb:U31510.1	4866.1	5716.95	4853.5	4878.7	5687.8	5746.1	0.851171
1453651_a_at	gb:AV223468 /DB_XREF=gi:6172846 /DB_XREF=AV223468 /CLONE=3830411I18 /FEA=mRNA /CNT=4 /TID=Mm.2576.2 /TIER=ConsEnd /STK=1 /UG=Mm.2576 /LL=55951 /UG_GENE=Brp44l /UG_TITLE=brain protein 44-like	10053.4	11827.5	10067.8	10039	11952.5	11702.5	0.850002
1448999_at	gb:AV226526 /DB_XREF=gi:16385341 /DB_XREF=AV226526 /CLONE=4021401A16 /FEA=FLmRNA /CNT=120 /TID=Mm.29090.1 /TIER=Stack /STK=48 /UG=Mm.29090 /LL=66682 /UG_GENE=4021401A16Rik /UG_TITLE=RIKEN cDNA 4021401A16 gene /FL=gb:NM_025701.1	446.1	524.9	446.1	446.1	522	527.8	0.849876
1415982_at	gb:AV258950 /DB_XREF=gi:6246409 /DB_XREF=AV258950 /CLONE=4930402K23 /FEA=FLmRNA /CNT=294 /TID=Mm.142843.1 /TIER=Stack /STK=8 /UG=Mm.142843 /LL=80517 /UG_GENE=5031400M07Rik /UG_TITLE=RIKEN cDNA 5031400M07 gene /FL=gb:NM_020586.1	451	530.95	454.3	447.7	536.4	525.5	0.849421
1418888_a_at	gb:NM_013759.1 /DB_XREF=gi:7305478 /GEN=Sepr /FEA=FLmRNA /CNT=81 /TID=Mm.28212.1 /TIER=FL+Stack /STK=16 /UG=Mm.28212 /LL=27361 /DEF=Mus musculus selenoprotein R (Sepr), mRNA. /PROD=selenoprotein R /FL=gb:NM_013759.1 gb:AF195142.1	4297.4	5059.75	4243.6	4351.2	5078	5041.5	0.849331
1420484_a_at	gb:NM_011707.1 /DB_XREF=gi:6755986 /GEN=Vtn /FEA=FLmRNA /CNT=90 /TID=Mm.3667.1 /TIER=FL /STK=4 /UG=Mm.3667 /LL=22370 /DEF=Mus musculus vitronectin (Vtn), mRNA. /PROD=vitronectin /FL=gb:AF440693.1 gb:M77123.1 gb:BC012690.1 gb:NM_011707.1	563.4	664.35	555	571.8	667	661.7	0.848047
1428445_at	gb:AK020444.1 /DB_XREF=gi:12861029 /FEA=mRNA /CNT=70 /TID=Mm.36699.1 /TIER=Stack /STK=42 /UG=Mm.36699 /LL=77254 /UG_GENE=9430029K10Rik /UG_TITLE=RIKEN cDNA 9430029K10 gene /DEF=Mus musculus 12 days embryo embryonic body between diaphragm region and neck cDNA, RIKEN full-length enriched library, clone:9430029K10:homolog to 54TMP, full insert sequence.	1359.6	1603.4	1367.6	1351.6	1606.8	1600	0.847948
1430134_a_at	gb:AK008774.1 /DB_XREF=gi:12843175 /FEA=mRNA /CNT=17 /TID=Mm.37486.1 /TIER=ConsEnd /STK=3 /UG=Mm.37486 /LL=70120 /UG_GENE=2210023C10Rik /UG_TITLE=RIKEN cDNA 2210023C10 gene /DEF=Mus musculus adult male stomach cDNA, RIKEN full-length enriched library, clone:2210023C10:homolog to CDNA FLJ13995 FIS, CLONE Y79AA1002209, WEAKLY SIMILAR TO TYROSYL-TRNA SYNTHETASE (EC 6.1.1.1), full insert sequence.	352.4	415.7	351.6	353.2	417.5	413.9	0.847727
1423724_at	gb:BC027100.1 /DB_XREF=gi:20072044 /FEA=FLmRNA /CNT=275 /TID=Mm.38994.1 /TIER=FL+Stack /STK=138 /UG=Mm.38994 /LL=66564 /UG_GENE=2600001N01Rik /DEF=Mus musculus, RIKEN cDNA 2600001N01 gene, clone MGC:38778 IMAGE:5359154, mRNA, complete cds. /PROD=RIKEN cDNA 2600001N01 gene /FL=gb:BC027100.1	916.75	1083.55	928.8	904.7	1088.9	1078.2	0.846062
[truncated: 1,257 more rows]
