# Supplementary material for: Stearoyl-CoA Desaturase (SCD) Induces Cardiac Dysfunction with Cardiac Lipid Overload and Angiotensin II AT1 Receptor Protein Up-Regulation
Source: Int J Mol Sci. 2021 Sep 13;22(18):9883. doi: 10.3390/ijms22189883 (PMC8472087; doi:10.3390/ijms22189883)
Supplement: Supplementary file 1 [file ijms-22-09883-s001.zip › Table_S4.xlsx]

## Sheet: AAC-B6-vs-B6
Affymetrix-ID	Descriptions	Mean-AAC-B6	Mean-SHAM-B6	AAC-B6-1	AAC-B6-2	SHAM-B6-1	SHAM-B6-2	Fold change
1420347_at	gb:NM_011126.1 /DB_XREF=gi:10242374 /GEN=Plunc /FEA=FLmRNA /CNT=9 /TID=Mm.28438.1 /TIER=FL /STK=6 /UG=Mm.28438 /LL=18843 /DEF=Mus musculus palate, lung, and nasal epithelium expressed transcript (Plunc), mRNA. /PROD=palate, lung, and nasal epithelium expressedtranscript /FL=gb:U69172.1 gb:NM_011126.1	17229	1.6	17434	17024.1	0.7	2.5	10768.2
1424631_a_at	gb:BC025447.1 /DB_XREF=gi:19343850 /FEA=FLmRNA /CNT=37 /TID=Mm.14438.1 /TIER=FL+Stack /STK=22 /UG=Mm.14438 /LL=104961 /UG_GENE=AU044919 /DEF=Mus musculus, clone MGC:29400 IMAGE:5068622, mRNA, complete cds. /PROD=Unknown (protein for MGC:29400) /FL=gb:BC025447.1	8621.4	9.55	8645.7	8597.1	11.2	7.9	902.764
1452543_a_at	gb:X67702.1 /DB_XREF=gi:49690 /FEA=mRNA /CNT=1 /TID=Mm.2258.2 /TIER=ConsEnd /STK=0 /UG=Mm.2258 /LL=22287 /UG_GENE=Scgb1a1 /DEF=M.musculus mRNA for clara cell 10kD (CC10) protein. /PROD=10 kDa protein	12564.3	15.9	12675.9	12452.7	29.1	2.7	790.208
1425738_at	gb:M35669.1 /DB_XREF=gi:197295 /FEA=FLmRNA /CNT=6 /TID=Mm.104747.7 /TIER=FL /STK=1 /UG=Mm.104747 /LL=16114 /UG_GENE=Igk-V28 /UG_TITLE=immunoglobulin kappa chain variable 28 (V28) /DEF=Mouse Ig aberrantly rearranged kappa-chain mRNA V-J2-C-region, complete cds. /FL=gb:M35669.1	1458.5	2	1431	1486	1.9	2.1	729.25
1422230_s_at	gb:NM_007812.1 /DB_XREF=gi:6681102 /GEN=Cyp2a5 /FEA=FLmRNA /CNT=3 /TID=Mm.154643.1 /TIER=FL /STK=1 /UG=Mm.154643 /LL=13087 /DEF=Mus musculus cytochrome P450, 2a5 (Cyp2a5), mRNA. /PROD=cytochrome P450, 2a5 /FL=gb:NM_007812.1	1419.6	2.15	1433.6	1405.6	1.6	2.7	660.279
1425218_a_at	gb:AF274959.1 /DB_XREF=gi:16551116 /FEA=FLmRNA /CNT=9 /TID=Mm.210437.2 /TIER=FL /STK=4 /UG=Mm.210437 /LL=117158 /UG_GENE=Scgb3a2 /DEF=Mus musculus UGRP1A mRNA, complete cds. /PROD=UGRP1A /FL=gb:AF274959.1	5750.8	9.8	5750.5	5751.1	6.8	12.8	586.816
1428720_s_at	gb:AK008551.1 /DB_XREF=gi:12842802 /FEA=mRNA /CNT=34 /TID=Mm.38214.1 /TIER=Stack /STK=24 /UG=Mm.38214 /LL=70018 /UG_GENE=2010309G21Rik /UG_TITLE=RIKEN cDNA 2010309G21 gene /DEF=Mus musculus adult male small intestine cDNA, RIKEN full-length enriched library, clone:2010309G21:IG LAMBDA-2 CHAIN C REGION, full insert sequence.	1847.15	5.15	1785.1	1909.2	2.1	8.2	358.67
1427756_x_at	gb:M60430.1 /DB_XREF=gi:195159 /FEA=mRNA /CNT=1 /TID=Mm.196085.12 /TIER=ConsEnd /STK=0 /UG=Mm.196085 /LL=16017 /UG_GENE=Igh-4 /DEF=Mouse Ig rearranged H-chain mRNA constant region. /PROD=immunoglobulin heavy chain C region	2517	7.15	2399.6	2634.4	5.3	9	352.028
1418197_at	gb:BC012701.1 /DB_XREF=gi:15215203 /FEA=FLmRNA /CNT=57 /TID=Mm.4177.1 /TIER=FL+Stack /STK=28 /UG=Mm.4177 /LL=22227 /UG_GENE=Ucp1 /DEF=Mus musculus, Similar to uncoupling protein, mitochondrial, clone MGC:13965 IMAGE:4191276, mRNA, complete cds. /PROD=Similar to uncoupling protein, mitochondrial /FL=gb:U63419.1 gb:BC012701.1 gb:NM_009463.1	6362.7	21.4	6319.5	6405.9	16.3	26.5	297.322
1416306_at	gb:NM_017474.1 /DB_XREF=gi:8567335 /GEN=Clca3 /FEA=FLmRNA /CNT=164 /TID=Mm.6594.1 /TIER=FL+Stack /STK=100 /UG=Mm.6594 /LL=23844 /DEF=Mus musculus chloride channel calcium activated 3 (Clca3), mRNA. /PROD=chloride channel calcium activated 3 /FL=gb:NM_017474.1 gb:AB017156.1	545.05	1.85	546.5	543.6	1.4	2.3	294.622
1426174_s_at	gb:S69212.1 /DB_XREF=gi:545338 /GEN=Ig VH /FEA=FLmRNA /CNT=1 /TID=MmAffx.1.23 /TIER=FL /STK=1 /NOTE=sequence(s) not in UniGene /DEF=Mus sp. atrazine-specific IgG2b heavy chain variable region (Ig VH) mRNA, complete cds. /PROD=atrazine-specific IgG2b heavy chain variableregion /FL=gb:S69212.1	5400.5	18.75	5345.8	5455.2	18.6	18.9	288.027
1448872_at	gb:NM_011260.1 /DB_XREF=gi:6755309 /GEN=Reg3g /FEA=FLmRNA /CNT=74 /TID=Mm.263.1 /TIER=FL+Stack /STK=34 /UG=Mm.263 /LL=19695 /DEF=Mus musculus regenerating islet-derived 3 gamma (Reg3g), mRNA. /PROD=regenerating islet-derived 3 gamma /FL=gb:NM_011260.1 gb:D63361.1	1408.9	5.1	1409.1	1408.7	6.8	3.4	276.255
1437665_at	gb:BB212617 /DB_XREF=gi:16352800 /DB_XREF=BB212617 /CLONE=A530002E19 /FEA=EST /CNT=17 /TID=Mm.123613.1 /TIER=Stack /STK=15 /UG=Mm.123613 /UG_TITLE=ESTs	363.55	1.4	368.8	358.3	1.7	1.1	259.679
1448792_a_at	gb:NM_007817.1 /DB_XREF=gi:6681110 /GEN=Cyp2f2 /FEA=FLmRNA /CNT=168 /TID=Mm.4515.1 /TIER=FL+Stack /STK=39 /UG=Mm.4515 /LL=13107 /DEF=Mus musculus cytochrome P450, 2f2 (Cyp2f2), mRNA. /PROD=cytochrome P450, 2f2 /FL=gb:NM_007817.1 gb:BC011089.1 gb:M77497.1	5415.05	22	5415.6	5414.5	35.5	8.5	246.139
1427351_s_at	gb:BB226392 /DB_XREF=gi:8897037 /DB_XREF=BB226392 /CLONE=A530097A12 /FEA=mRNA /CNT=11 /TID=Mm.218842.1 /TIER=ConsEnd /STK=6 /UG=Mm.218842 /LL=16019 /UG_GENE=Igh-6 /UG_TITLE=immunoglobulin heavy chain 6 (heavy chain of IgM)	10696.3	53.85	10616	10776.6	61.2	46.5	198.631
1424305_at	gb:BC006026.1 /DB_XREF=gi:13543747 /FEA=FLmRNA /CNT=129 /TID=Mm.1192.1 /TIER=FL+Stack /STK=38 /UG=Mm.1192 /LL=16069 /UG_GENE=Igj /DEF=Mus musculus, Similar to immunoglobulin joining chain, clone MGC:6626 IMAGE:3491646, mRNA, complete cds. /PROD=Similar to immunoglobulin joining chain /FL=gb:M90766.1 gb:BC006026.1	6837.45	35.6	6980.4	6694.5	30.5	40.7	192.063
1452463_x_at	gb:BG966217 /DB_XREF=gi:14353854 /DB_XREF=602830177F1 /CLONE=IMAGE:4984819 /FEA=mRNA /CNT=7 /TID=Mm.104747.17 /TIER=ConsEnd /STK=0 /UG=Mm.104747 /LL=16114 /UG_GENE=Igk-V28 /UG_TITLE=immunoglobulin kappa chain variable 28 (V28)	7135	37.4	7161.6	7108.4	46.9	27.9	190.775
1425385_a_at	gb:BC018365.1 /DB_XREF=gi:17390851 /FEA=FLmRNA /CNT=9 /TID=Mm.144308.1 /TIER=FL /STK=2 /UG=Mm.144308 /LL=16014 /UG_GENE=Igh-1 /DEF=Mus musculus, Similar to immunoglobulin heavy chain 1 (serum IgG2a), clone MGC:18751 IMAGE:4009847, mRNA, complete cds. /PROD=Similar to immunoglobulin heavy chain 1 (serumIgG2a) /FL=gb:BC018365.1	12239.3	66.4	12356	12122.6	70.1	62.7	184.327
1427455_x_at	gb:BI107286 /DB_XREF=gi:14558179 /DB_XREF=602894285F1 /CLONE=IMAGE:5039325 /FEA=mRNA /CNT=15 /TID=Mm.104747.15 /TIER=ConsEnd /STK=0 /UG=Mm.104747 /LL=16114 /UG_GENE=Igk-V28 /UG_TITLE=immunoglobulin kappa chain variable 28 (V28)	19368.2	122.85	19802.8	18933.5	125.5	120.2	157.657
1425324_x_at	gb:AF466769.1 /DB_XREF=gi:18568339 /FEA=FLmRNA /CNT=8 /TID=Mm.196085.2 /TIER=FL /STK=3 /UG=Mm.196085 /LL=16017 /UG_GENE=Igh-4 /DEF=Mus musculus monoclonal antibody BBK-2 heavy chain mRNA, complete cds. /PROD=monoclonal antibody BBK-2 heavy chain /FL=gb:AF466769.1 gb:BC002121.1 gb:M63551.1	2391.3	15.4	2410	2372.6	12	18.8	155.279
1424825_a_at	gb:M93428.1 /DB_XREF=gi:193559 /GEN=GLYCAM1 /FEA=FLmRNA /CNT=53 /TID=Mm.219621.1 /TIER=FL+Stack /STK=14 /UG=Mm.219621 /LL=14663 /DEF=Mouse endothelial ligand for L-selectin (GLYCAM1) mRNA, complete cds. /PROD=endothelial ligand /FL=gb:M93428.1	308.2	2.15	314.7	301.7	2.2	2.1	143.349
1416957_at	gb:NM_011136.1 /DB_XREF=gi:6755127 /GEN=Pou2af1 /FEA=FLmRNA /CNT=89 /TID=Mm.897.1 /TIER=FL+Stack /STK=62 /UG=Mm.897 /LL=18985 /DEF=Mus musculus POU domain, class 2, associating factor 1 (Pou2af1), mRNA. /PROD=POU domain, class 2, associating factor 1 /FL=gb:NM_011136.1 gb:U43788.1	913.9	6.85	963.2	864.6	11.3	2.4	133.416
1425247_a_at	gb:BC008237.1 /DB_XREF=gi:14198346 /FEA=FLmRNA /CNT=5 /TID=Mm.196085.1 /TIER=FL /STK=4 /UG=Mm.196085 /LL=16017 /UG_GENE=Igh-4 /DEF=Mus musculus, Similar to immunoglobulin heavy chain 4 (serum IgG1), clone MGC:6522 IMAGE:2651217, mRNA, complete cds. /PROD=Similar to immunoglobulin heavy chain 4 (serumIgG1) /FL=gb:BC008237.1	5288.05	41.4	5271.6	5304.5	17	65.8	127.731
1442544_at	gb:BG143662 /DB_XREF=gi:12647061 /DB_XREF=ut58f11.x1 /CLONE=IMAGE:3332132 /FEA=EST /CNT=4 /TID=Mm.32389.1 /TIER=ConsEnd /STK=3 /UG=Mm.32389 /UG_TITLE=ESTs	484.3	3.9	467.1	501.5	5.2	2.6	124.179
1430523_s_at	gb:AK008145.1 /DB_XREF=gi:12842151 /GEN=Igl-V1 /FEA=mRNA /CNT=3 /TID=Mm.780.2 /TIER=ConsEnd /STK=2 /UG=Mm.780 /LL=16142 /UG_TITLE=immunoglobulin lambda chain, variable 1 /DEF=Mus musculus adult male small intestine cDNA, RIKEN full-length enriched library, clone:2010007E08:immunoglobulin lambda chain, variable 1, full insert sequence.	756.25	6.55	768	744.5	2.7	10.4	115.458
1421653_a_at	gb:NM_134051.1 /DB_XREF=gi:19527267 /GEN=AI893585 /FEA=FLmRNA /CNT=3 /TID=Mm.157783.1 /TIER=FL /STK=2 /UG=Mm.157783 /LL=104911 /DEF=Mus musculus expressed sequence AI893585 (AI893585), mRNA. /PROD=expressed sequence AI893585 /FL=gb:NM_134051.1 gb:BC013488.1	6697.1	58.15	6692.7	6701.5	75.9	40.4	115.169
1450009_at	gb:NM_008522.1 /DB_XREF=gi:6678735 /GEN=Ltf /FEA=FLmRNA /CNT=361 /TID=Mm.7612.1 /TIER=FL /STK=2 /UG=Mm.7612 /LL=17002 /DEF=Mus musculus lactotransferrin (Ltf), mRNA. /PROD=lactotransferrin /FL=gb:BC006904.1 gb:D88510.1 gb:NM_008522.1	2028.45	19.65	2042.7	2014.2	8.5	30.8	103.229
1442263_at	gb:BB257313 /DB_XREF=gi:15410736 /DB_XREF=BB257313 /CLONE=A730079B21 /FEA=EST /CNT=5 /TID=Mm.38271.1 /TIER=ConsEnd /STK=3 /UG=Mm.38271 /UG_TITLE=ESTs, Weakly similar to RGS2 MOUSE REGULATOR OF G-PROTEIN SIGNALING 2 (M.musculus)	87.6	0.85	83	92.2	1.2	0.5	103.059
1426255_at	gb:M20480.1 /DB_XREF=gi:200037 /GEN=NFL /FEA=FLmRNA /CNT=74 /TID=Mm.1956.1 /TIER=FL+Stack /STK=20 /UG=Mm.1956 /LL=18039 /DEF=Mouse brain neurofilament-L mRNA, complete cds. /PROD=neurofilament-L /FL=gb:M20480.1	114.25	1.5	103.6	124.9	1.5	1.5	76.1667
1460129_at	gb:BB057781 /DB_XREF=gi:16259821 /DB_XREF=BB057781 /CLONE=7120471N02 /FEA=EST /CNT=6 /TID=Mm.114923.1 /TIER=ConsEnd /STK=2 /UG=Mm.114923 /UG_TITLE=ESTs	608.25	8.2	564.6	651.9	7.6	8.8	74.1768
1434152_at	gb:AV081797 /DB_XREF=gi:16381187 /DB_XREF=AV081797 /CLONE=2210421G13 /FEA=EST /CNT=76 /TID=Mm.86391.2 /TIER=Stack /STK=40 /UG=Mm.86391 /LL=75761 /UG_GENE=9130022K13Rik /UG_TITLE=RIKEN cDNA 9130022K13 gene	185.2	2.55	174.2	196.2	2.5	2.6	72.6275
1452417_x_at	gb:AV057155 /DB_XREF=gi:5156902 /DB_XREF=AV057155 /CLONE=1810044K02 /FEA=mRNA /CNT=13 /TID=Mm.104747.14 /TIER=ConsEnd /STK=2 /UG=Mm.104747 /LL=16114 /UG_GENE=Igk-V28 /UG_TITLE=immunoglobulin kappa chain variable 28 (V28)	8701	121.6	9092.5	8309.5	105.4	137.8	71.5543
1425763_x_at	gb:BC019425.1 /DB_XREF=gi:18043870 /FEA=FLmRNA /CNT=5 /TID=Mm.157783.6 /TIER=FL /STK=1 /UG=Mm.157783 /LL=104911 /UG_GENE=AI893585 /DEF=Mus musculus, clone MGC:30346 IMAGE:4459683, mRNA, complete cds. /PROD=Unknown (protein for MGC:30346) /FL=gb:BC019425.1	4313.5	61.9	4225	4402	54.7	69.1	69.685
1447918_x_at	gb:AV376345 /DB_XREF=gi:6423992 /DB_XREF=AV376345 /CLONE=9130207M05 /FEA=EST /CNT=2 /TID=Mm.182172.1 /TIER=ConsEnd /STK=2 /UG=Mm.182172 /UG_TITLE=ESTs	413	5.95	405.6	420.4	3.7	8.2	69.4118
1450060_at	gb:NM_011082.1 /DB_XREF=gi:6997240 /GEN=Pigr /FEA=FLmRNA /CNT=135 /TID=Mm.4317.1 /TIER=FL /STK=2 /UG=Mm.4317 /LL=18703 /DEF=Mus musculus polymeric immunoglobulin receptor (Pigr), mRNA. /PROD=polymeric immunoglobulin receptor /FL=gb:BC013556.1 gb:NM_011082.1 gb:U06431.1	204.5	3.1	215.2	193.8	2	4.2	65.9677
1428719_at	gb:AK008551.1 /DB_XREF=gi:12842802 /FEA=mRNA /CNT=34 /TID=Mm.38214.1 /TIER=Stack /STK=24 /UG=Mm.38214 /LL=70018 /UG_GENE=2010309G21Rik /UG_TITLE=RIKEN cDNA 2010309G21 gene /DEF=Mus musculus adult male small intestine cDNA, RIKEN full-length enriched library, clone:2010309G21:IG LAMBDA-2 CHAIN C REGION, full insert sequence.	2079.85	32.1	2043	2116.7	35.7	28.5	64.7928
1425854_x_at	gb:U07661.1 /DB_XREF=gi:476319 /FEA=FLmRNA /CNT=3 /TID=Mm.157012.4 /TIER=FL /STK=1 /UG=Mm.157012 /LL=21586 /UG_GENE=Tcrb-V13 /DEF=Mus musculus SJL-4E3 T cell receptor beta chain mRNA, complete cds. /PROD=T cell receptor beta chain /FL=gb:U07661.1	492.25	7.65	488	496.5	10.5	4.8	64.3464
1427329_a_at	gb:AI326478 /DB_XREF=gi:4060907 /DB_XREF=mn86h06.x1 /CLONE=IMAGE:551003 /FEA=mRNA /CNT=194 /TID=Mm.28362.2 /TIER=Stack /STK=8 /UG=Mm.28362 /LL=104790 /UG_GENE=AI326478 /UG_TITLE=expressed sequence AI326478	9996.8	155.7	9721.4	10272.2	189.7	121.7	64.2055
1426170_a_at	gb:U34882.1 /DB_XREF=gi:1049228 /FEA=FLmRNA /CNT=1 /TID=Mm.153963.2 /TIER=FL /STK=1 /UG=Mm.153963 /LL=12526 /UG_GENE=Cd8b /DEF=Mus musculus CD8 mRNA, Lyt3a allele, complete cds. /PROD=CD8 /FL=gb:U34882.1	164.15	2.65	157	171.3	3.7	1.6	61.9434
1419135_at	gb:NM_008518.1 /DB_XREF=gi:6678729 /GEN=Ltb /FEA=FLmRNA /CNT=29 /TID=Mm.1715.1 /TIER=FL+Stack /STK=13 /UG=Mm.1715 /LL=16994 /DEF=Mus musculus lymphotoxin B (Ltb), mRNA. /PROD=lymphotoxin B /FL=gb:U16985.1 gb:NM_008518.1	687.25	11.65	663.8	710.7	7.3	16	58.9914
1419699_at	gb:NM_054037.1 /DB_XREF=gi:16905068 /GEN=Scgb3a1 /FEA=FLmRNA /CNT=13 /TID=Mm.22802.1 /TIER=FL /STK=7 /UG=Mm.22802 /LL=68662 /DEF=Mus musculus secretoglobin, family 3A, member 1 (Scgb3a1), mRNA. /PROD=UGRP2 type A /FL=gb:NM_054037.1 gb:AF313456.1	4086.4	75.75	4117.5	4055.3	85.7	65.8	53.9459
1456895_at	gb:BE447539 /DB_XREF=gi:9447116 /DB_XREF=ut48a05.x1 /CLONE=IMAGE:3331088 /FEA=EST /CNT=10 /TID=Mm.47306.1 /TIER=ConsEnd /STK=6 /UG=Mm.47306 /UG_TITLE=ESTs	293.85	5.5	307.7	280	4.5	6.5	53.4273
1417462_at	gb:NM_007598.1 /DB_XREF=gi:6671665 /GEN=Cap1 /FEA=FLmRNA /CNT=180 /TID=Mm.8687.1 /TIER=FL /STK=2 /UG=Mm.8687 /LL=12331 /DEF=Mus musculus adenylyl cyclase-associated CAP protein homolog 1 (S. cerevisiae, S. pombe) (Cap1), mRNA. /PROD=adenylyl cyclase-associated CAP protein, yeasthomolog 1 /FL=gb:BC005446.1 gb:BC005472.1 gb:NM_007598.1 gb:L12367.1	373.15	7.4	348.4	397.9	13.2	1.6	50.4257
1429381_x_at	gb:AK007826.1 /DB_XREF=gi:12841627 /FEA=mRNA /CNT=37 /TID=Mm.157783.14 /TIER=Stack /STK=27 /UG=Mm.157783 /LL=104911 /UG_GENE=AI893585 /UG_TITLE=expressed sequence AI893585 /DEF=Mus musculus 10 day old male pancreas cDNA, RIKEN full-length enriched library, clone:1810048H17:immunoglobulin heavy chain, (J558 family), full insert sequence.	2485.5	49.35	2391.8	2579.2	56.1	42.6	50.3647
1451962_at	gb:L41881.1 /DB_XREF=gi:798812 /FEA=FLmRNA /CNT=1 /TID=MmAffx.1.28 /TIER=FL /STK=1 /NOTE=sequence(s) not in UniGene /DEF=Mus musculus immunoglobulin kappa chain mRNA, complete cds. /PROD=immunoglobulin kappa chain /FL=gb:L41881.1	255.45	5.3	238.5	272.4	3	7.6	48.1981
1427660_x_at	gb:BC013496.1 /DB_XREF=gi:15488700 /FEA=mRNA /CNT=2 /TID=Mm.104747.19 /TIER=ConsEnd /STK=0 /UG=Mm.104747 /LL=16114 /UG_GENE=Igk-V28 /DEF=Mus musculus, clone IMAGE:4219618, mRNA, partial cds. /PROD=Unknown (protein for IMAGE:4219618)	10333.6	218.45	10444.9	10222.3	226	210.9	47.3042
1427837_at	gb:U25103.1 /DB_XREF=gi:1815613 /FEA=mRNA /CNT=1 /TID=Mm.104747.23 /TIER=ConsEnd /STK=0 /UG=Mm.104747 /LL=16114 /UG_GENE=Igk-V28 /DEF=Mus musculus anti-Pseudomonas aeruginosa lipid-A of lipopolysaccharide, Ig light chain variable region mRNA, partial cds. /PROD=immunoglobulin light chain	594.95	13.15	605.8	584.1	21.7	4.6	45.2433
1442023_at	gb:BB220605 /DB_XREF=gi:16353518 /DB_XREF=BB220605 /CLONE=A530060O18 /FEA=EST /CNT=12 /TID=Mm.131241.1 /TIER=ConsEnd /STK=3 /UG=Mm.131241 /UG_TITLE=ESTs	117.85	2.65	125.5	110.2	1	4.3	44.4717
1419769_at	gb:AF102134.1 /DB_XREF=gi:6048961 /GEN=Cd22 /FEA=FLmRNA /CNT=19 /TID=Mm.1708.1 /TIER=FL /STK=1 /UG=Mm.1708 /LL=12483 /DEF=Mus musculus B lymphocyte cell adhesion molecule (Cd22) mRNA, allele Cd22-c, complete cds. /PROD=B lymphocyte cell adhesion molecule /FL=gb:AF102134.1 gb:NM_009845.1 gb:L16928.1	172.9	4.1	184.8	161	1.5	6.7	42.1707
1424357_at	gb:BC026654.1 /DB_XREF=gi:20071860 /FEA=FLmRNA /CNT=59 /TID=Mm.31552.1 /TIER=FL+Stack /STK=36 /UG=Mm.31552 /DEF=Mus musculus, clone MGC:37581 IMAGE:4988382, mRNA, complete cds. /PROD=Unknown (protein for MGC:37581) /FL=gb:BC018222.1 gb:BC026654.1	1505.55	36.05	1425.5	1585.6	45.2	26.9	41.7628
1429891_at	gb:AK006467.1 /DB_XREF=gi:12839581 /FEA=mRNA /CNT=12 /TID=Mm.82143.1 /TIER=ConsEnd /STK=6 /UG=Mm.82143 /LL=75568 /UG_GENE=1700028N11Rik /UG_TITLE=RIKEN cDNA 1700028N11 gene /DEF=Mus musculus adult male testis cDNA, RIKEN full-length enriched library, clone:1700028N11:homolog to CALCYPHOSINE, full insert sequence.	46.6	1.15	42.9	50.3	0.9	1.4	40.5217
1436453_at	gb:BB144871 /DB_XREF=gi:8799808 /DB_XREF=BB144871 /CLONE=9930027H11 /FEA=EST /CNT=10 /TID=Mm.25766.1 /TIER=Stack /STK=9 /UG=Mm.25766 /LL=101918 /UG_GENE=BB144871 /UG_TITLE=expressed sequence BB144871	618.3	16.1	632.7	603.9	15.2	17	38.4037
1450723_at	gb:BQ176915 /DB_XREF=gi:20352407 /DB_XREF=UI-M-DJ2-bwa-g-01-0-UI.s1 /CLONE=UI-M-DJ2-bwa-g-01-0-UI /FEA=FLmRNA /CNT=100 /TID=Mm.42242.1 /TIER=Stack /STK=28 /UG=Mm.42242 /LL=16392 /UG_GENE=Isl1 /UG_TITLE=ISL1 transcription factor, LIMhomeodomain, (islet-1) /FL=gb:NM_021459.1	57.1	1.5	54.4	59.8	1.8	1.2	38.0667
1436649_at	gb:BB151746 /DB_XREF=gi:16267960 /DB_XREF=BB151746 /CLONE=A130001K16 /FEA=EST /CNT=16 /TID=Mm.37444.1 /TIER=Stack /STK=8 /UG=Mm.37444 /UG_TITLE=ESTs	260.8	7	254.5	267.1	3.7	10.3	37.2571
1455530_at	gb:BE686052 /DB_XREF=gi:10073676 /DB_XREF=uv90d11.x1 /CLONE=IMAGE:3414453 /FEA=EST /CNT=60 /TID=Mm.28362.4 /TIER=Stack /STK=11 /UG=Mm.28362 /LL=104790 /UG_GENE=AI326478 /UG_TITLE=expressed sequence AI326478	423	11.45	423.6	422.4	16.2	6.7	36.9432
1423226_at	gb:BE686578 /DB_XREF=gi:10074202 /DB_XREF=uw01b08.x1 /CLONE=IMAGE:3415383 /FEA=FLmRNA /CNT=141 /TID=Mm.4046.1 /TIER=Stack /STK=34 /UG=Mm.4046 /LL=12482 /UG_GENE=Ms4a2 /UG_TITLE=membrane-spanning 4-domains, subfamily A, member 2 /FL=gb:NM_007641.1 gb:M62541.1	1209.7	32.75	1255.3	1164.1	27.5	38	36.9374
1448377_at	gb:NM_011414.1 /DB_XREF=gi:6755573 /GEN=Slpi /FEA=FLmRNA /CNT=103 /TID=Mm.1395.1 /TIER=FL+Stack /STK=84 /UG=Mm.1395 /LL=20568 /DEF=Mus musculus secretory leukocyte protease inhibitor (Slpi), mRNA. /PROD=secretory leukocyte protease inhibitor /FL=gb:NM_011414.1 gb:U73004.1 gb:U88093.1 gb:U94341.1	2214.1	61.95	2163.9	2264.3	29.5	94.4	35.7401
1424931_s_at	gb:M94350.1 /DB_XREF=gi:200937 /GEN=IgL /FEA=FLmRNA /CNT=22 /TID=Mm.780.1 /TIER=FL+Stack /STK=11 /UG=Mm.780 /LL=16142 /DEF=Mus musculus immunoglobulin lambda chain (IgL) mRNA, complete cds. /PROD=immunoglobulin lambda-chain /FL=gb:M94350.1	530.45	14.85	508.4	552.5	18.7	11	35.7205
1427503_at	gb:BE687919 /DB_XREF=gi:10075543 /DB_XREF=uw49b02.y1 /CLONE=IMAGE:3465291 /FEA=mRNA /CNT=9 /TID=Mm.14318.1 /TIER=ConsEnd /STK=0 /UG=Mm.14318 /UG_TITLE=Mus musculus germline imuunoglobulin gamma constant region (IgG3) mRNA	1274.7	35.75	1251	1298.4	33.5	38	35.6559
1436576_at	gb:BB239429 /DB_XREF=gi:15410474 /DB_XREF=BB239429 /CLONE=A630077B13 /FEA=EST /CNT=13 /TID=Mm.34479.1 /TIER=Stack /STK=8 /UG=Mm.34479 /UG_TITLE=ESTs	67.9	1.95	65.1	70.7	2	1.9	34.8205
1439423_x_at	gb:AV089660 /DB_XREF=gi:5237208 /DB_XREF=AV089660 /CLONE=2310045F16 /FEA=EST /CNT=8 /TID=Mm.3783.2 /TIER=Stack /STK=8 /UG=Mm.3783 /UG_TITLE=Mus musculus von Ebner minor salivary gland protein mRNA, complete cds	477.85	13.8	474.1	481.6	9.7	17.9	34.6268
1427870_x_at	gb:K00686.1 /DB_XREF=gi:195126 /FEA=mRNA /CNT=1 /TID=Mm.196085.15 /TIER=ConsEnd /STK=0 /UG=Mm.196085 /LL=16017 /UG_GENE=Igh-4 /UG_TITLE=immunoglobulin heavy chain 4 (serum IgG1) /DEF=Mouse Ig active gamma-1 H-chain deletion mutant IF2, CH3 domain mRNA.	5908.9	171.75	5916.3	5901.5	193.7	149.8	34.4041
1460423_x_at	gb:U29768.1 /DB_XREF=gi:896134 /FEA=mRNA /CNT=1 /TID=Mm.104747.25 /TIER=ConsEnd /STK=0 /UG=Mm.104747 /LL=16114 /UG_GENE=Igk-V28 /DEF=Mus musculus anti-DNA antibody Ig kappa chain mRNA, V-J region, hybridoma 84.11, partial cds. /PROD=Ig kappa chain	661.9	19.5	652.8	671	17.5	21.5	33.9436
1448973_at	gb:NM_016771.1 /DB_XREF=gi:7949145 /GEN=Sultn /FEA=FLmRNA /CNT=100 /TID=Mm.6824.1 /TIER=FL+Stack /STK=29 /UG=Mm.6824 /LL=53315 /DEF=Mus musculus N-sulfotransferase (Sultn), mRNA. /PROD=N-sulfotransferase /FL=gb:U32371.1 gb:NM_016771.1 gb:AF026073.1 gb:BC010752.1	497.85	14.9	499.8	495.9	18.7	11.1	33.4127
1417957_a_at	gb:NM_133681.1 /DB_XREF=gi:19526839 /GEN=9030418M05Rik /FEA=FLmRNA /CNT=80 /TID=Mm.45994.1 /TIER=FL+Stack /STK=32 /UG=Mm.45994 /LL=66805 /DEF=Mus musculus RIKEN cDNA 9030418M05 gene (9030418M05Rik), mRNA. /PROD=RIKEN cDNA 9030418M05 /FL=gb:NM_133681.1 gb:BC003448.1	140.05	4.25	144	136.1	5	3.5	32.9529
1454335_at	gb:AV376713 /DB_XREF=gi:6424360 /DB_XREF=AV376713 /CLONE=9130214F15 /FEA=mRNA /CNT=2 /TID=Mm.98531.1 /TIER=ConsEnd /STK=1 /UG=Mm.98531 /LL=77123 /UG_GENE=9130214F15Rik /UG_TITLE=RIKEN cDNA 9130214F15 gene	42.55	1.3	45.3	39.8	0.8	1.8	32.7308
1417640_at	gb:NM_008339.1 /DB_XREF=gi:6680374 /GEN=Igb /FEA=FLmRNA /CNT=60 /TID=Mm.2987.1 /TIER=FL+Stack /STK=40 /UG=Mm.2987 /LL=15985 /DEF=Mus musculus immunoglobulin-associated beta (Igb), mRNA. /PROD=immunoglobulin-associated beta /FL=gb:BC012226.1 gb:J03857.1 gb:NM_008339.1	853.4	27.65	879.4	827.4	20.6	34.7	30.8644
1425871_a_at	gb:AB007986.1 /DB_XREF=gi:2541867 /GEN=MDABG2-4 /FEA=FLmRNA /CNT=3 /TID=Mm.104747.8 /TIER=FL /STK=1 /UG=Mm.104747 /LL=16114 /DEF=Mus musculus mRNA for single chain antibody ScFv, complete cds. /PROD=single chain antibody ScFv /FL=gb:AB007986.1	517.25	17.05	505	529.5	8.7	25.4	30.3372
1439397_at	gb:BB164513 /DB_XREF=gi:8820454 /DB_XREF=BB164513 /CLONE=A130078F14 /FEA=EST /CNT=8 /TID=Mm.128312.1 /TIER=Stack /STK=8 /UG=Mm.128312 /LL=99456 /UG_GENE=BB164513 /UG_TITLE=expressed sequence BB164513	368.5	12.4	361.6	375.4	17	7.8	29.7177
1422334_a_at	gb:NM_023134.1 /DB_XREF=gi:12963512 /GEN=Sftpa /FEA=FLmRNA /CNT=1 /TID=Mm.46062.1 /TIER=FL /STK=1 /UG=Mm.46062 /LL=20387 /DEF=Mus musculus surfactant associated protein A (Sftpa), mRNA. /PROD=surfactant associated protein A /FL=gb:NM_023134.1	148.2	5.15	154.3	142.1	4.8	5.5	28.7767
1451948_at	gb:U48716.1 /DB_XREF=gi:2289025 /FEA=FLmRNA /CNT=1 /TID=Mm.220154.1 /TIER=FL /STK=1 /UG=Mm.220154 /DEF=Mus musculus anti-HIV-1 reverse transcriptase single-chain variable fragment mRNA, complete cds. /PROD=anti-HIV-1 reverse transcriptase single-chainvariable fragment /FL=gb:U48716.1	77.5	2.75	77.9	77.1	3.8	1.7	28.1818
1450718_at	gb:NM_018825.1 /DB_XREF=gi:9055163 /GEN=Aps-pending /FEA=FLmRNA /CNT=28 /TID=Mm.103797.1 /TIER=FL+Stack /STK=17 /UG=Mm.103797 /LL=23921 /DEF=Mus musculus adaptor protein with pleckstrin homology and src (Aps-pending), mRNA. /PROD=adaptor protein with pleckstrin homology and srchomology 2 domains /FL=gb:AF234838.1 gb:NM_018825.1	157.8	5.6	154.6	161	6.6	4.6	28.1786
1426157_a_at	gb:AF374471.1 /DB_XREF=gi:16660121 /GEN=Signr1 /FEA=FLmRNA /CNT=1 /TID=Mm.175163.2 /TIER=FL /STK=1 /UG=Mm.175163 /LL=69165 /DEF=Mus musculus SIGNR1 TM-less isoform (Signr1) mRNA, complete cds, alternatively spliced. /PROD=SIGNR1 TM-less isoform /FL=gb:AF374471.1	246.55	8.85	248	245.1	9.3	8.4	27.8588
1429889_at	gb:AK007714.1 /DB_XREF=gi:12841434 /FEA=mRNA /CNT=17 /TID=Mm.46042.1 /TIER=ConsEnd /STK=6 /UG=Mm.46042 /LL=69169 /UG_GENE=1810037B05Rik /UG_TITLE=RIKEN cDNA 1810037B05 gene /DEF=Mus musculus 10 day old male pancreas cDNA, RIKEN full-length enriched library, clone:1810037B05:homolog to ANTI-FAS-INDUCED APOPTOSIS (REGULATOR OF FAS-INDUCED APOPTOSIS), full insert sequence.	677.7	24.35	680	675.4	36.7	12	27.8316
1448842_at	gb:NM_033037.1 /DB_XREF=gi:14719433 /GEN=Cdo1 /FEA=FLmRNA /CNT=310 /TID=Mm.29996.1 /TIER=FL+Stack /STK=36 /UG=Mm.29996 /LL=12583 /DEF=Mus musculus cysteine dioxygenase 1, cytosolic (Cdo1), mRNA. /PROD=cysteine dioxygenase 1, cytosolic /FL=gb:NM_033037.1 gb:BC013638.1	2753.95	101.05	2727	2780.9	101	101.1	27.2533
1448713_at	gb:NM_011487.1 /DB_XREF=gi:6755669 /GEN=Stat4 /FEA=FLmRNA /CNT=55 /TID=Mm.1550.1 /TIER=FL+Stack /STK=45 /UG=Mm.1550 /LL=20849 /DEF=Mus musculus signal transducer and activator of transcription 4 (Stat4), mRNA. /PROD=signal transducer and activator of transcription4 /FL=gb:U09351.1 gb:U06923.1 gb:NM_011487.1	96.6	3.55	102.1	91.1	2.4	4.7	27.2113
1423467_at	gb:BB199001 /DB_XREF=gi:16271244 /DB_XREF=BB199001 /CLONE=A430010G10 /FEA=FLmRNA /CNT=42 /TID=Mm.33957.1 /TIER=Stack /STK=18 /UG=Mm.33957 /LL=60361 /UG_GENE=Ly116 /UG_TITLE=lymphocyte antigen 116 /FL=gb:AF237913.1 gb:NM_021718.1 gb:AF230640.1	486.9	18	471.3	502.5	8.7	27.3	27.05
1423439_at	gb:AW106963 /DB_XREF=gi:6077763 /DB_XREF=um34h07.x1 /CLONE=IMAGE:2236477 /FEA=FLmRNA /CNT=259 /TID=Mm.42246.1 /TIER=Stack /STK=25 /UG=Mm.42246 /LL=18534 /UG_GENE=Pck1 /UG_TITLE=phosphoenolpyruvate carboxykinase 1, cytosolic /FL=gb:NM_011044.1	1257.6	46.6	1260.7	1254.5	41.6	51.6	26.9871
1423719_at	gb:U46068.2 /DB_XREF=gi:9789706 /FEA=FLmRNA /CNT=160 /TID=Mm.3783.1 /TIER=FL+Stack /STK=139 /UG=Mm.3783 /DEF=Mus musculus von Ebner minor salivary gland protein mRNA, complete cds. /PROD=von Ebner minor salivary gland protein /FL=gb:U46068.2	750.8	28.2	775	726.6	27.5	28.9	26.6241
1422651_at	gb:NM_009605.1 /DB_XREF=gi:18373300 /GEN=Acrp30 /FEA=FLmRNA /CNT=91 /TID=Mm.3969.1 /TIER=FL+Stack /STK=21 /UG=Mm.3969 /LL=11450 /DEF=Mus musculus adipocyte complement related protein of 30 kDa (Acrp30), mRNA. /PROD=adipocyte complement related protein of 30 kDa /FL=gb:NM_009605.1 gb:U49915.1 gb:U37222.1	5994.25	233.8	6107.9	5880.6	269.5	198.1	25.6384
1438664_at	gb:BB216074 /DB_XREF=gi:16353083 /DB_XREF=BB216074 /CLONE=A530030L19 /FEA=EST /CNT=136 /TID=Mm.25594.2 /TIER=Stack /STK=9 /UG=Mm.25594 /LL=19088 /UG_GENE=Prkar2b /UG_TITLE=protein kinase, cAMP dependent regulatory, type II beta	1055.1	41.85	981.5	1128.7	45.6	38.1	25.2115
1418165_at	gb:NM_010584.1 /DB_XREF=gi:6754387 /GEN=Itln /FEA=FLmRNA /CNT=37 /TID=Mm.140192.1 /TIER=FL+Stack /STK=29 /UG=Mm.140192 /LL=16429 /DEF=Mus musculus intelectin (Itln), mRNA. /PROD=intelectin /FL=gb:AB016496.1 gb:NM_010584.1	85.7	3.4	79.6	91.8	3.7	3.1	25.2059
1452205_x_at	gb:X67128.1 /DB_XREF=gi:54678 /FEA=mRNA /CNT=67 /TID=Mm.157012.8 /TIER=Stack /STK=60 /UG=Mm.157012 /LL=21586 /UG_GENE=Tcrb-V13 /DEF=M.musculus rearranged T-cell receptor beta chain (V-D-J-C). /PROD=T-cell receptor beta chain (VDJC)	482.05	19.95	504.4	459.7	30.7	9.2	24.1629
1430640_a_at	gb:BI695530 /DB_XREF=gi:15658159 /DB_XREF=603344844F1 /CLONE=IMAGE:5372579 /FEA=mRNA /CNT=14 /TID=Mm.25594.1 /TIER=ConsEnd /STK=1 /UG=Mm.25594 /LL=19088 /UG_GENE=Prkar2b /UG_TITLE=protein kinase, cAMP dependent regulatory, type II beta	318.25	13.25	303.3	333.2	24.5	2	24.0189
1439808_at	gb:BQ176089 /DB_XREF=gi:20351581 /DB_XREF=UI-M-DJ2-bwg-e-17-0-UI.s1 /CLONE=UI-M-DJ2-bwg-e-17-0-UI /FEA=EST /CNT=12 /TID=Mm.90021.1 /TIER=ConsEnd /STK=6 /UG=Mm.90021 /UG_TITLE=ESTs	106.85	4.45	98.5	115.2	2.5	6.4	24.0112
1418858_at	gb:NM_023617.1 /DB_XREF=gi:13994152 /GEN=1200011D03Rik /FEA=FLmRNA /CNT=37 /TID=Mm.20108.1 /TIER=FL+Stack /STK=17 /UG=Mm.20108 /LL=71724 /DEF=Mus musculus RIKEN cDNA 1200011D03 gene (1200011D03Rik), mRNA. /PROD=RIKEN cDNA 1200011D03 /FL=gb:AF172276.2 gb:NM_023617.1	145.3	6.1	142	148.6	7.4	4.8	23.8197
1430584_s_at	gb:BB213876 /DB_XREF=gi:16352913 /DB_XREF=BB213876 /CLONE=A530014M23 /FEA=mRNA /CNT=13 /TID=Mm.160284.1 /TIER=ConsEnd /STK=1 /UG=Mm.160284 /UG_TITLE=Mus musculus adult male xiphoid cartilage cDNA, RIKEN full-length enriched library, clone:5230400J22:carbonic anhydrase 3, full insert sequence	234.95	9.95	222.4	247.5	8.8	11.1	23.6131
1420447_at	gb:NM_023135.1 /DB_XREF=gi:12963514 /GEN=Ste /FEA=FLmRNA /CNT=8 /TID=Mm.89655.1 /TIER=FL /STK=5 /UG=Mm.89655 /LL=20860 /DEF=Mus musculus sulfotransferase, estrogen preferring (Ste), mRNA. /PROD=sulfotransferase, estrogen preferring /FL=gb:NM_023135.1	47.85	2.05	43.3	52.4	1.4	2.7	23.3415
1439607_at	gb:AI429745 /DB_XREF=gi:4275671 /DB_XREF=mf91f09.x1 /CLONE=IMAGE:421673 /FEA=EST /CNT=8 /TID=Mm.69080.1 /TIER=ConsEnd /STK=7 /UG=Mm.69080 /UG_TITLE=ESTs	87.3	3.75	86	88.6	5.1	2.4	23.28
1430570_at	gb:AV227891 /DB_XREF=gi:6180410 /DB_XREF=AV227891 /CLONE=4432411A05 /FEA=mRNA /CNT=22 /TID=Mm.105278.1 /TIER=ConsEnd /STK=1 /UG=Mm.105278 /LL=70789 /UG_GENE=Kynu /UG_TITLE=kynureninase (L-kynurenine hydrolase)	48.7	2.1	44.5	52.9	2.5	1.7	23.1905
1426161_at	gb:AB036341.1 /DB_XREF=gi:6635259 /GEN=CN 8 /FEA=FLmRNA /CNT=1 /TID=Mm.220176.1 /TIER=FL /STK=1 /UG=Mm.220176 /DEF=Mus musculus mRNA for CN 8 scFv, complete cds. /PROD=CN 8 scFv /FL=gb:AB036341.1	87.5	3.8	89.1	85.9	3.1	4.5	23.0263
1451965_at	gb:AY058908.1 /DB_XREF=gi:16902041 /FEA=FLmRNA /CNT=1 /TID=Mm.220161.1 /TIER=FL /STK=1 /UG=Mm.220161 /DEF=Mus musculus anti-human CD37 antibody WR17 kappa light chain variable region mRNA, complete cds. /PROD=anti-human CD37 antibody WR17 kappa light chainvariable region /FL=gb:AY058908.1	832.55	36.7	805.1	860	40.5	32.9	22.6853
1457376_at	gb:BM238390 /DB_XREF=gi:17873660 /DB_XREF=K0516H01-3 /CLONE=K0516H01 /FEA=EST /CNT=6 /TID=Mm.33596.1 /TIER=ConsEnd /STK=4 /UG=Mm.33596 /UG_TITLE=ESTs, Highly similar to INTEGRIN ALPHA-4 SUBUNIT PRECURSOR (M.musculus)	34.9	1.55	35.7	34.1	1.2	1.9	22.5161
1436503_at	gb:BF302511 /DB_XREF=gi:11249051 /DB_XREF=602031541F1 /CLONE=IMAGE:4166314 /FEA=EST /CNT=175 /TID=Mm.26869.1 /TIER=Stack /STK=8 /UG=Mm.26869 /UG_TITLE=ESTs, Weakly similar to A2MG MOUSE ALPHA-2-MACROGLOBULIN PRECURSOR (M.musculus)	370.25	16.6	392.8	347.7	24.7	8.5	22.3042
1424351_at	gb:AF334269.1 /DB_XREF=gi:18478507 /GEN=He4 /FEA=FLmRNA /CNT=59 /TID=Mm.27289.1 /TIER=FL+Stack /STK=36 /UG=Mm.27289 /LL=67701 /DEF=Mus musculus WAP domain protein HE4 (He4) mRNA, complete cds. /PROD=WAP domain protein HE4 /FL=gb:AF334269.1	1040.75	46.8	1055.5	1026	49.8	43.8	22.2382
1457693_a_at	gb:AV343405 /DB_XREF=gi:16396996 /DB_XREF=AV343405 /CLONE=6430537H07 /FEA=EST /CNT=13 /TID=Mm.103154.1 /TIER=ConsEnd /STK=3 /UG=Mm.103154 /UG_TITLE=ESTs, Weakly similar to C35E7.9.p (Caenorhabditis elegans) (C.elegans)	44.3	2	42	46.6	3	1	22.15
1427957_at	gb:AI256077 /DB_XREF=gi:3863602 /DB_XREF=ui94g09.x1 /CLONE=IMAGE:1890112 /FEA=mRNA /CNT=41 /TID=Mm.25195.1 /TIER=Stack /STK=11 /UG=Mm.25195 /UG_TITLE=Mus musculus, clone MGC:29256 IMAGE:5055136, mRNA, complete cds	250.8	11.5	247.3	254.3	20.6	2.4	21.8087
1450344_a_at	gb:NM_011196.1 /DB_XREF=gi:6755217 /GEN=Ptger3 /FEA=FLmRNA /CNT=2 /TID=Mm.30424.1 /TIER=FL /STK=2 /UG=Mm.30424 /LL=19218 /DEF=Mus musculus prostaglandin E receptor 3 (subtype EP3) (Ptger3), mRNA. /PROD=prostaglandin E receptor EP3 subtype /FL=gb:D13321.1 gb:NM_011196.1	184.15	8.5	188.5	179.8	1.3	15.7	21.6647
1422122_at	gb:M99371.1 /DB_XREF=gi:193245 /GEN=Fc-epsilon RII /FEA=FLmRNA /CNT=7 /TID=Mm.1233.1 /TIER=FL /STK=1 /UG=Mm.1233 /LL=14128 /DEF=Mus musculus Fc-epsilon RII mRNA, complete cds. /PROD=IgE low affinity receptor /FL=gb:M34163.1 gb:NM_013517.1 gb:M99371.1	305.4	14.2	322	288.8	7.4	21	21.507
1439489_at	gb:AV025152 /DB_XREF=gi:15431435 /DB_XREF=AV025152 /CLONE=1200010P16 /FEA=EST /CNT=14 /TID=Mm.35288.1 /TIER=ConsEnd /STK=7 /UG=Mm.35288 /LL=107221 /UG_GENE=AI552415 /UG_TITLE=expressed sequence AI552415	81.35	3.8	85.1	77.6	3.7	3.9	21.4079
1458104_a_at	gb:BB211614 /DB_XREF=gi:16352697 /DB_XREF=BB211614 /CLONE=A430106F02 /FEA=EST /CNT=3 /TID=Mm.122999.1 /TIER=ConsEnd /STK=3 /UG=Mm.122999 /UG_TITLE=ESTs, Weakly similar to neurofilament triplet H protein (M.musculus)	184.45	8.65	195	173.9	2.7	14.6	21.3237
1449682_s_at	gb:C79445 /DB_XREF=gi:2519775 /DB_XREF=C79445 /CLONE=J0066E03 /FEA=EST /CNT=1 /TID=Mm.197936.1 /TIER=ConsEnd /STK=0 /UG=Mm.197936 /LL=97808 /UG_GENE=C79445 /UG_TITLE=expressed sequence C79445	47.65	2.25	51.4	43.9	2.9	1.6	21.1778
1417561_at	gb:NM_007469.1 /DB_XREF=gi:6680703 /GEN=Apoc1 /FEA=FLmRNA /CNT=74 /TID=Mm.182440.1 /TIER=FL+Stack /STK=41 /UG=Mm.182440 /LL=11812 /DEF=Mus musculus apolipoprotein CI (Apoc1), mRNA. /PROD=apolipoprotein CI /FL=gb:NM_007469.1 gb:BC019398.1	645.95	32.45	621.3	670.6	42.1	22.8	19.906
1416645_a_at	gb:NM_007423.1 /DB_XREF=gi:6680667 /GEN=Afp /FEA=FLmRNA /CNT=178 /TID=Mm.80.1 /TIER=FL+Stack /STK=76 /UG=Mm.80 /LL=11576 /DEF=Mus musculus alpha fetoprotein (Afp), mRNA. /PROD=alpha fetoprotein /FL=gb:NM_007423.1	19.85	1	18.5	21.2	1	1	19.85
1421307_at	gb:NM_024495.1 /DB_XREF=gi:13374566 /GEN=Car13 /FEA=FLmRNA /CNT=11 /TID=Mm.158776.1 /TIER=FL /STK=2 /UG=Mm.158776 /LL=71934 /DEF=Mus musculus carbonic anhydrase 13 (Car13), mRNA. /PROD=carbonic anhydrase 13 /FL=gb:AF231123.1 gb:NM_024495.1	84.55	4.3	79.5	89.6	2.2	6.4	19.6628
1455074_at	gb:AV307860 /DB_XREF=gi:16393982 /DB_XREF=AV307860 /CLONE=5730555P05 /FEA=EST /CNT=39 /TID=Mm.17544.4 /TIER=Stack /STK=26 /UG=Mm.17544 /LL=66793 /UG_GENE=5430404L10Rik /UG_TITLE=RIKEN cDNA 5430404L10 gene	48.3	2.5	49.2	47.4	1.6	3.4	19.32
1418076_at	gb:NM_011176.2 /DB_XREF=gi:7363444 /GEN=St14 /FEA=FLmRNA /CNT=133 /TID=Mm.37947.1 /TIER=FL+Stack /STK=30 /UG=Mm.37947 /LL=19143 /DEF=Mus musculus suppression of tumorigenicity 14 (colon carcinoma) (St14), mRNA. /PROD=protease, serine, 14 (epithin) /FL=gb:BC005496.1 gb:NM_011176.2 gb:AF042822.3	89.8	4.7	87.6	92	2.9	6.5	19.1064
1427577_x_at	gb:BF301241 /DB_XREF=gi:11247764 /DB_XREF=602029676F1 /CLONE=IMAGE:4164906 /FEA=mRNA /CNT=4 /TID=Mm.57033.1 /TIER=ConsEnd /STK=0 /UG=Mm.57033 /UG_TITLE=M.musculus immunoglobulin kappa chain variable region	138.5	7.4	145.8	131.2	7	7.8	18.7162
1418190_at	gb:NM_011134.1 /DB_XREF=gi:7242182 /GEN=Pon1 /FEA=FLmRNA /CNT=79 /TID=Mm.30107.1 /TIER=FL+Stack /STK=28 /UG=Mm.30107 /LL=18979 /DEF=Mus musculus paraoxonase 1 (Pon1), mRNA. /PROD=paraoxonase 1 /FL=gb:U32684.1 gb:NM_011134.1 gb:BC012706.1 gb:U72636.1	694.3	37.5	700.6	688	30	45	18.5147
1436602_x_at	gb:AV326040 /DB_XREF=gi:16395535 /DB_XREF=AV326040 /CLONE=6330407J15 /FEA=EST /CNT=11 /TID=Mm.91991.1 /TIER=Stack /STK=8 /UG=Mm.91991 /UG_TITLE=ESTs	13.75	0.75	12.6	14.9	0.7	0.8	18.3333
1433600_at	gb:BB333433 /DB_XREF=gi:16403998 /DB_XREF=BB333433 /CLONE=B830011M21 /FEA=EST /CNT=104 /TID=Mm.25215.1 /TIER=Stack /STK=84 /UG=Mm.25215 /LL=107354 /UG_GENE=AW122659 /UG_TITLE=expressed sequence AW122659	57.15	3.15	56.4	57.9	2.2	4.1	18.1429
1455383_at	gb:AW123841 /DB_XREF=gi:6099371 /DB_XREF=UI-M-BH2.1-app-a-06-0-UI.s1 /CLONE=UI-M-BH2.1-app-a-06-0-UI /FEA=EST /CNT=15 /TID=Mm.76757.1 /TIER=Stack /STK=15 /UG=Mm.76757 /UG_TITLE=ESTs	40.35	2.25	39.3	41.4	1.2	3.3	17.9333
1430953_at	gb:AV170803 /DB_XREF=gi:5377240 /DB_XREF=AV170803 /CLONE=3200001G23 /FEA=mRNA /CNT=3 /TID=Mm.158255.1 /TIER=ConsEnd /STK=1 /UG=Mm.158255 /LL=69271 /UG_GENE=3200001G23Rik /UG_TITLE=RIKEN cDNA 3200001G23 gene	8.05	0.45	8.8	7.3	0.5	0.4	17.8889
1425289_a_at	gb:M35684.1 /DB_XREF=gi:192687 /FEA=FLmRNA /CNT=14 /TID=Mm.1226.1 /TIER=FL /STK=3 /UG=Mm.1226 /LL=12902 /UG_GENE=Cr2 /UG_TITLE=complement receptor 2 /DEF=Murine complement receptor type 2 (CR2) mRNA, complete cds. /FL=gb:M35684.1	247.65	13.9	227.8	267.5	7	20.8	17.8165
1424815_at	gb:BC021322.1 /DB_XREF=gi:18204072 /FEA=FLmRNA /CNT=33 /TID=Mm.25781.1 /TIER=FL+Stack /STK=15 /UG=Mm.25781 /DEF=Mus musculus, clone MGC:29379 IMAGE:5051685, mRNA, complete cds. /PROD=Unknown (protein for MGC:29379) /FL=gb:BC021322.1	84.1	4.75	81.8	86.4	3.2	6.3	17.7053
1416316_at	gb:BC013442.1 /DB_XREF=gi:15488596 /FEA=FLmRNA /CNT=235 /TID=Mm.6611.1 /TIER=FL+Stack /STK=99 /UG=Mm.6611 /LL=26458 /UG_GENE=Slc27a2 /DEF=Mus musculus, solute carrier family 27 (fatty acid transporter), member 2, clone MGC:18372 IMAGE:4236616, mRNA, complete cds. /PROD=solute carrier family 27 (fatty acidtransporter), member 2 /FL=gb:AF033031.1 gb:BC022170.1 gb:BC024735.1 gb:AF072757.1 gb:BC01344…	227.15	12.85	236.8	217.5	11.9	13.8	17.677
1460608_at	gb:AV326040 /DB_XREF=gi:16395535 /DB_XREF=AV326040 /CLONE=6330407J15 /FEA=EST /CNT=11 /TID=Mm.91991.1 /TIER=Stack /STK=8 /UG=Mm.91991 /UG_TITLE=ESTs	20.25	1.15	20.4	20.1	1	1.3	17.6087
1428947_at	gb:AK008016.1 /DB_XREF=gi:12841939 /FEA=mRNA /CNT=40 /TID=Mm.27252.1 /TIER=Stack /STK=16 /UG=Mm.27252 /LL=69816 /UG_GENE=2010001M09Rik /UG_TITLE=RIKEN cDNA 2010001M09 gene /DEF=Mus musculus adult male small intestine cDNA, RIKEN full-length enriched library, clone:2010001M09:homolog to HSPC190, full insert sequence.	1015.35	57.7	1101	929.7	50.2	65.2	17.5971
1436111_at	gb:BB530769 /DB_XREF=gi:16445815 /DB_XREF=BB530769 /CLONE=E030011K20 /FEA=EST /CNT=12 /TID=Mm.59189.1 /TIER=Stack /STK=11 /UG=Mm.59189 /UG_TITLE=ESTs	257.65	14.65	263.2	252.1	22.9	6.4	17.587
1436201_x_at	gb:BB761376 /DB_XREF=gi:16207105 /DB_XREF=BB761376 /CLONE=G270140J07 /FEA=EST /CNT=15 /TID=Mm.2992.10 /TIER=Stack /STK=10 /UG=Mm.2992 /LL=17196 /UG_GENE=Mbp /UG_TITLE=myelin basic protein	154.05	8.85	146.2	161.9	11.8	5.9	17.4068
1452260_at	gb:BB221402 /DB_XREF=gi:16353605 /DB_XREF=BB221402 /CLONE=A530066M24 /FEA=mRNA /CNT=71 /TID=Mm.10026.1 /TIER=Stack /STK=32 /UG=Mm.10026 /LL=14311 /UG_GENE=Fsp27 /UG_TITLE=fat specific gene 27	790.05	45.5	825.7	754.4	64.5	26.5	17.3637
1425062_at	gb:AF329485.1 /DB_XREF=gi:20136126 /FEA=FLmRNA /CNT=32 /TID=Mm.123525.1 /TIER=FL /STK=7 /UG=Mm.123525 /DEF=Mus musculus IFGP1 mRNA, complete cds. /PROD=IFGP1 /FL=gb:AF329485.1	176	10.15	167.5	184.5	14.1	6.2	17.3399
1460256_at	gb:NM_007606.1 /DB_XREF=gi:6671675 /GEN=Car3 /FEA=FLmRNA /CNT=422 /TID=Mm.300.1 /TIER=FL+Stack /STK=10 /UG=Mm.300 /LL=12350 /DEF=Mus musculus carbonic anhydrase 3 (Car3), mRNA. /PROD=carbonic anhydrase 3 /FL=gb:BC011129.1 gb:NM_007606.1 gb:M27796.1	3170.2	183.6	3156.4	3184	155.5	211.7	17.2669
1447973_at	gb:AI647043 /DB_XREF=gi:4725518 /DB_XREF=ub74a09.x1 /CLONE=IMAGE:1383448 /FEA=EST /CNT=4 /TID=Mm.83641.2 /TIER=ConsEnd /STK=1 /UG=Mm.83641 /UG_TITLE=ESTs, Moderately similar to Golgi-associated microtubule-binding protein (H.sapiens)	38.85	2.25	37.8	39.9	2	2.5	17.2667
1426332_a_at	gb:AF087821.1 /DB_XREF=gi:4191349 /FEA=FLmRNA /CNT=4 /TID=Mm.28921.3 /TIER=FL /STK=0 /UG=Mm.28921 /LL=12739 /UG_GENE=Cldn3 /DEF=Mus musculus claudin-3 mRNA, complete cds. /PROD=claudin-3 /FL=gb:AF087821.1	71.65	4.2	70.6	72.7	3.7	4.7	17.0595
1427860_at	gb:U55641.1 /DB_XREF=gi:1870397 /FEA=mRNA /CNT=1 /TID=Mm.104747.26 /TIER=ConsEnd /STK=0 /UG=Mm.104747 /LL=16114 /UG_GENE=Igk-V28 /DEF=Mus musculus anti-DNA immunoglobulin light chain IgG, antibody 423p.176, partial cds. /PROD=anti-DNA immunoglobulin light chain IgG	478.55	28.25	444	513.1	32.8	23.7	16.9398
1448881_at	gb:NM_017370.1 /DB_XREF=gi:8850218 /GEN=Hp /FEA=FLmRNA /CNT=154 /TID=Mm.26730.1 /TIER=FL+Stack /STK=33 /UG=Mm.26730 /LL=15439 /DEF=Mus musculus haptoglobin (Hp), mRNA. /PROD=haptoglobin /FL=gb:NM_017370.1 gb:M96827.1	1471.95	87.55	1433.1	1510.8	102.4	72.7	16.8127
1452815_at	gb:AK020001.1 /DB_XREF=gi:12860445 /FEA=mRNA /CNT=50 /TID=Mm.74639.1 /TIER=Stack /STK=36 /UG=Mm.74639 /LL=78826 /UG_GENE=5830408N17Rik /UG_TITLE=RIKEN cDNA 5830408N17 gene /DEF=Mus musculus adult male thymus cDNA, RIKEN full-length enriched library, clone:5830408N17:homolog to PUTATIVE PURINERGIC RECEPTOR P2Y10, full insert sequence.	127.7	7.7	139	116.4	10.9	4.5	16.5844
1458299_s_at	gb:BB820441 /DB_XREF=gi:16993070 /DB_XREF=BB820441 /CLONE=G830005J05 /FEA=EST /CNT=3 /TID=Mm.214145.1 /TIER=ConsEnd /STK=3 /UG=Mm.214145 /UG_TITLE=ESTs	250.85	15.25	238.8	262.9	4.3	26.2	16.4492
1418655_at	gb:U18975.1 /DB_XREF=gi:945034 /GEN=Ggm2 /FEA=FLmRNA /CNT=69 /TID=Mm.1853.1 /TIER=FL+Stack /STK=20 /UG=Mm.1853 /LL=14421 /DEF=Mus musculus beta-1,4 N-acetylgalactosaminyltransferase (Ggm2) mRNA, complete cds. /PROD=beta-1,4 N-acetylgalactosaminyltransferase /FL=gb:L25885.1 gb:U18975.1 gb:NM_008080.1	214.7	13.1	224.2	205.2	18.1	8.1	16.3893
1417809_at	gb:NM_008767.1 /DB_XREF=gi:6679179 /GEN=Slc22a1l /FEA=FLmRNA /CNT=70 /TID=Mm.15093.1 /TIER=FL+Stack /STK=36 /UG=Mm.15093 /LL=18400 /DEF=Mus musculus solute carrier family 22 (organic cation transporter), member 1-like (Slc22a1l), mRNA. /PROD=organic cationic transporter-like 2 /FL=gb:BC003734.1 gb:AB012084.1 gb:NM_008767.1 gb:AF037065.1 gb:AF028739.1	48.1	2.95	48.4	47.8	3.1	2.8	16.3051
1451548_at	gb:BC027189.1 /DB_XREF=gi:20071297 /FEA=FLmRNA /CNT=22 /TID=Mm.200370.1 /TIER=FL+Stack /STK=10 /UG=Mm.200370 /LL=76654 /UG_GENE=1700124F02Rik /DEF=Mus musculus, clone MGC:28547 IMAGE:4196835, mRNA, complete cds. /PROD=Unknown (protein for MGC:28547) /FL=gb:BC027189.1	7.25	0.45	7.3	7.2	0.5	0.4	16.1111
1425226_x_at	gb:M16120.1 /DB_XREF=gi:201353 /FEA=FLmRNA /CNT=9 /TID=Mm.157012.3 /TIER=FL /STK=4 /UG=Mm.157012 /LL=21586 /UG_GENE=Tcrb-V13 /UG_TITLE=T-cell receptor beta, variable 13 /DEF=Mouse T-cell receptor insulin B-chain reactive beta chain VNDNJC, complete cds. /FL=gb:M16120.1 gb:AY029363.1	722.8	45.05	723.7	721.9	36.9	53.2	16.0444
1420338_at	gb:L34570.1 /DB_XREF=gi:509607 /FEA=FLmRNA /CNT=16 /TID=Mm.4584.1 /TIER=FL /STK=6 /UG=Mm.4584 /LL=11687 /UG_GENE=Alox15 /DEF=Mouse 12-lipoxygenase mRNA, complete cds. /PROD=12-lipoxygenase /FL=gb:NM_009660.1 gb:U04331.1 gb:L34570.1	80.65	5.05	79.5	81.8	2.2	7.9	15.9703
1455735_at	gb:AW259574 /DB_XREF=gi:6632555 /DB_XREF=up30e03.x1 /CLONE=IMAGE:2655868 /FEA=EST /CNT=16 /TID=Mm.32409.1 /TIER=Stack /STK=8 /UG=Mm.32409 /UG_TITLE=ESTs	51.75	3.25	55.1	48.4	2.6	3.9	15.9231
1425216_at	gb:AV370830 /DB_XREF=gi:16397832 /DB_XREF=AV370830 /CLONE=9030404G12 /FEA=FLmRNA /CNT=21 /TID=Mm.97338.1 /TIER=ConsEnd /STK=3 /UG=Mm.97338 /UG_TITLE=Mus musculus, Similar to G protein-coupled receptor 43, clone MGC:28611 IMAGE:4218874, mRNA, complete cds /FL=gb:BC019570.1	104.75	6.6	95.7	113.8	5.7	7.5	15.8712
1416828_at	gb:BC018249.1 /DB_XREF=gi:17390574 /FEA=FLmRNA /CNT=290 /TID=Mm.4435.1 /TIER=FL+Stack /STK=67 /UG=Mm.4435 /LL=20614 /UG_GENE=Snap25 /DEF=Mus musculus, synaptosomal-associated protein, 25kD, clone MGC:25380 IMAGE:4504644, mRNA, complete cds. /PROD=synaptosomal-associated protein, 25kD /FL=gb:NM_011428.1 gb:M22012.1 gb:BC018249.1 gb:AF483517.1 gb:AF483516.1	170.7	10.8	180.2	161.2	18.6	3	15.8056
1436690_at	gb:BB494139 /DB_XREF=gi:9452766 /DB_XREF=BB494139 /CLONE=D530037L02 /FEA=EST /CNT=8 /TID=Mm.32988.1 /TIER=Stack /STK=8 /UG=Mm.32988 /UG_TITLE=ESTs	13.2	0.85	12.5	13.9	0.3	1.4	15.5294
1451701_x_at	gb:BC012650.1 /DB_XREF=gi:15215060 /FEA=FLmRNA /CNT=4 /TID=Mm.28921.2 /TIER=FL /STK=2 /UG=Mm.28921 /LL=12739 /UG_GENE=Cldn3 /DEF=Mus musculus, Similar to claudin 3, clone MGC:13769 IMAGE:4217040, mRNA, complete cds. /PROD=Similar to claudin 3 /FL=gb:BC012650.1	157.6	10.15	170.4	144.8	10.6	9.7	15.5271
1436786_at	gb:AV024133 /DB_XREF=gi:4801125 /DB_XREF=AV024133 /CLONE=1200001A08 /FEA=EST /CNT=57 /TID=Mm.46347.1 /TIER=Stack /STK=54 /UG=Mm.46347 /UG_TITLE=ESTs	853.8	55.2	905.5	802.1	52.3	58.1	15.4674
1421433_at	gb:NM_030708.1 /DB_XREF=gi:13507649 /GEN=Zfh4-pending /FEA=FLmRNA /CNT=15 /TID=Mm.41522.1 /TIER=FL /STK=2 /UG=Mm.41522 /LL=80892 /DEF=Mus musculus zinc finger homeodomain 4 (Zfh4-pending), mRNA. /PROD=zinc finger homeodomain 4 /FL=gb:AB024499.1 gb:NM_030708.1	39.95	2.6	39.2	40.7	2.2	3	15.3654
1419268_at	gb:NM_011783.1 /DB_XREF=gi:6753009 /GEN=Agr2 /FEA=FLmRNA /CNT=59 /TID=Mm.7244.1 /TIER=FL+Stack /STK=11 /UG=Mm.7244 /LL=23795 /DEF=Mus musculus anterior gradient 2 (Xenopus laevis) (Agr2), mRNA. /PROD=anterior gradient 2 (Xenepus laevis) /FL=gb:AF044262.1 gb:NM_011783.1 gb:AB016592.1 gb:BC013334.1	81.8	5.35	85	78.6	7.1	3.6	15.2897
1429171_a_at	gb:AV277326 /DB_XREF=gi:16390968 /DB_XREF=AV277326 /CLONE=4932441L10 /FEA=mRNA /CNT=34 /TID=Mm.32012.2 /TIER=Stack /STK=10 /UG=Mm.32012 /LL=54392 /UG_GENE=Hcapg-pending /UG_TITLE=chromosome condensation protein G	36.3	2.4	33.5	39.1	2.5	2.3	15.125
1456475_s_at	gb:BB216074 /DB_XREF=gi:16353083 /DB_XREF=BB216074 /CLONE=A530030L19 /FEA=EST /CNT=136 /TID=Mm.25594.2 /TIER=Stack /STK=9 /UG=Mm.25594 /LL=19088 /UG_GENE=Prkar2b /UG_TITLE=protein kinase, cAMP dependent regulatory, type II beta	725.25	48.05	709.5	741	53.7	42.4	15.0937
1435792_at	gb:BB148221 /DB_XREF=gi:16267748 /DB_XREF=BB148221 /CLONE=9930106M03 /FEA=EST /CNT=28 /TID=Mm.99965.2 /TIER=Stack /STK=13 /UG=Mm.99965 /LL=110955 /UG_GENE=D1Lub1 /UG_TITLE=DNA segment, Chr 1, Lubeck 1	185.6	12.5	196.1	175.1	14.4	10.6	14.848
1421541_a_at	gb:D87833.1 /DB_XREF=gi:2826128 /GEN=Mef2b /FEA=FLmRNA /CNT=5 /TID=Mm.644.1 /TIER=FL /STK=2 /UG=Mm.644 /LL=17259 /DEF=Mus musculus mRNA for myocyte enhancer factor 2B type B-1, complete cds. /PROD=myocyte enhancer factor 2B type B-1 /FL=gb:D87833.1 gb:NM_008578.1 gb:D50311.1	88.2	6	80.3	96.1	8	4	14.7
1419768_at	gb:NM_009845.1 /DB_XREF=gi:6753339 /GEN=Cd22 /FEA=FLmRNA /CNT=19 /TID=Mm.1708.1 /TIER=FL /STK=6 /UG=Mm.1708 /LL=12483 /DEF=Mus musculus CD22 antigen (Cd22), mRNA. /PROD=CD22 antigen /FL=gb:AF102134.1 gb:NM_009845.1 gb:L16928.1	741.3	50.6	742.7	739.9	25.3	75.9	14.6502
1437540_at	gb:AV313762 /DB_XREF=gi:15406052 /DB_XREF=AV313762 /CLONE=5830412K01 /FEA=EST /CNT=31 /TID=Mm.114683.2 /TIER=Stack /STK=16 /UG=Mm.114683 /LL=171166 /UG_GENE=Mcoln3 /UG_TITLE=mucolipin-3	31.45	2.2	31.9	31	2	2.4	14.2955
1432092_a_at	gb:AK017798.1 /DB_XREF=gi:12857228 /FEA=mRNA /CNT=1 /TID=Mm.133132.2 /TIER=ConsEnd /STK=0 /UG=Mm.133132 /LL=70676 /UG_GENE=Ced6-pending /UG_TITLE=CED 6 /DEF=Mus musculus 8 days embryo whole body cDNA, RIKEN full-length enriched library, clone:5730529O06:homolog to CED-6 PROTEIN, full insert sequence.	60.75	4.25	56.9	64.6	2.5	6	14.2941
1418830_at	gb:NM_007655.1 /DB_XREF=gi:6680891 /GEN=Iga /FEA=FLmRNA /CNT=49 /TID=Mm.1355.1 /TIER=FL+Stack /STK=17 /UG=Mm.1355 /LL=12518 /DEF=Mus musculus immunoglobulin-associated alpha (Iga), mRNA. /PROD=immunoglobulin-associated alpha /FL=gb:NM_007655.1	757.7	53.75	748.7	766.7	44.3	63.2	14.0967
1429938_at	gb:BB125806 /DB_XREF=gi:16262215 /DB_XREF=BB125806 /CLONE=9630008O22 /FEA=mRNA /CNT=14 /TID=Mm.53915.1 /TIER=ConsEnd /STK=5 /UG=Mm.53915 /LL=77796 /UG_GENE=A930009E05Rik /UG_TITLE=RIKEN cDNA A930009E05 gene	56.75	4.05	56.9	56.6	7.1	1	14.0123
1418687_at	gb:NM_018790.1 /DB_XREF=gi:9055165 /GEN=Arc /FEA=FLmRNA /CNT=30 /TID=Mm.25405.1 /TIER=FL+Stack /STK=20 /UG=Mm.25405 /LL=11838 /DEF=Mus musculus activity regulated cytoskeletal-associated protein (Arc), mRNA. /PROD=activity regulated cytoskeletal-associatedprotein /FL=gb:AF162777.1 gb:BC023127.1 gb:NM_018790.1	90.3	6.45	89.2	91.4	9.9	3	14
1425802_a_at	gb:AF329487.1 /DB_XREF=gi:16506254 /FEA=FLmRNA /CNT=4 /TID=Mm.1850.1 /TIER=FL /STK=1 /UG=Mm.1850 /DEF=Mus musculus FCRL mRNA, complete cds. /PROD=FCRL /FL=gb:AF329487.1	63.4	4.55	66.6	60.2	4.7	4.4	13.9341
1417867_at	gb:NM_013459.1 /DB_XREF=gi:7304866 /GEN=Adn /FEA=FLmRNA /CNT=166 /TID=Mm.4407.1 /TIER=FL+Stack /STK=34 /UG=Mm.4407 /LL=11537 /DEF=Mus musculus adipsin (Adn), mRNA. /PROD=adipsin /FL=gb:M11768.1 gb:NM_013459.1	4806.4	350.65	4652.1	4960.7	363.6	337.7	13.7071
1429471_at	gb:AK003742.1 /DB_XREF=gi:12834597 /FEA=mRNA /CNT=23 /TID=Mm.45614.1 /TIER=Stack /STK=20 /UG=Mm.45614 /LL=73721 /UG_GENE=1110017D15Rik /UG_TITLE=RIKEN cDNA 1110017D15 gene /DEF=Mus musculus 18 days embryo whole body cDNA, RIKEN full-length enriched library, clone:1110017D15:hypothetical protein, full insert sequence.	82.7	6.05	84.5	80.9	6.1	6	13.6694
1438448_at	gb:BB217568 /DB_XREF=gi:8882521 /DB_XREF=BB217568 /CLONE=A530045G15 /FEA=EST /CNT=15 /TID=Mm.204765.1 /TIER=Stack /STK=10 /UG=Mm.204765 /UG_TITLE=ESTs	221.7	16.3	202.1	241.3	11.2	21.4	13.6012
1422808_s_at	gb:NM_033374.1 /DB_XREF=gi:15431278 /GEN=Dock2 /FEA=FLmRNA /CNT=43 /TID=Mm.2173.1 /TIER=FL+Stack /STK=11 /UG=Mm.2173 /LL=94176 /DEF=Mus musculus dedicator of cyto-kinesis 2 (Dock2), mRNA. /PROD=dedicator of cyto-kinesis 2 /FL=gb:AY027438.1 gb:NM_033374.1	452.35	33.65	422.9	481.8	56.3	11	13.4428
1423691_x_at	gb:M21836.1 /DB_XREF=gi:193023 /FEA=FLmRNA /CNT=348 /TID=Mm.6800.2 /TIER=FL+Stack /STK=152 /UG=Mm.6800 /LL=16691 /UG_GENE=Krt2-8 /UG_TITLE=keratin complex 2, basic, gene 8 /DEF=Mouse extra-embryonic endodermal cytokeratin type II (EndoA) mRNA, complete cds. /FL=gb:M21836.1	290.05	21.65	277.2	302.9	36.3	7	13.3972
1450708_at	gb:NM_009129.1 /DB_XREF=gi:6677864 /GEN=Scg2 /FEA=FLmRNA /CNT=45 /TID=Mm.5038.1 /TIER=FL+Stack /STK=21 /UG=Mm.5038 /LL=20254 /DEF=Mus musculus secretogranin II (Scg2), mRNA. /PROD=secretogranin II /FL=gb:NM_009129.1	57.05	4.3	59	55.1	6.5	2.1	13.2674
1426225_at	gb:U63146.1 /DB_XREF=gi:1515449 /GEN=RBP /FEA=FLmRNA /CNT=137 /TID=Mm.2605.1 /TIER=FL+Stack /STK=45 /UG=Mm.2605 /LL=19662 /DEF=Mus musculus retinol binding protein (RBP) mRNA, complete cds. /PROD=retinol binding protein /FL=gb:U63146.1	786.45	59.65	744.6	828.3	48.9	70.4	13.1844
1422430_at	gb:NM_021891.1 /DB_XREF=gi:11230793 /GEN=Fignl1 /FEA=FLmRNA /CNT=217 /TID=Mm.20315.1 /TIER=FL+Stack /STK=170 /UG=Mm.20315 /LL=60530 /DEF=Mus musculus fidgetin-like 1 (Fignl1), mRNA. /PROD=fidgetin-like 1 /FL=gb:AF263914.1 gb:NM_021891.1	51.8	3.95	47.1	56.5	2.9	5	13.1139
1425559_a_at	gb:AB022340.1 /DB_XREF=gi:4164167 /GEN=SA /FEA=FLmRNA /CNT=20 /TID=Mm.9821.2 /TIER=FL /STK=1 /UG=Mm.9821 /LL=20216 /UG_TITLE=SA rat hypertension-associated homolog /DEF=Mus musculus SA mRNA, complete cds. /FL=gb:AY064696.1 gb:AB022340.1	176.3	13.65	176.1	176.5	10	17.3	12.9158
1453588_at	gb:BB213876 /DB_XREF=gi:16352913 /DB_XREF=BB213876 /CLONE=A530014M23 /FEA=mRNA /CNT=13 /TID=Mm.160284.1 /TIER=ConsEnd /STK=1 /UG=Mm.160284 /UG_TITLE=Mus musculus adult male xiphoid cartilage cDNA, RIKEN full-length enriched library, clone:5230400J22:carbonic anhydrase 3, full insert sequence	84.95	6.65	85.8	84.1	1.8	11.5	12.7744
1429195_at	gb:AK010208.1 /DB_XREF=gi:12845483 /FEA=mRNA /CNT=33 /TID=Mm.34173.1 /TIER=Stack /STK=9 /UG=Mm.34173 /LL=71939 /UG_GENE=2310076O14Rik /UG_TITLE=RIKEN cDNA 2310076O14 gene /DEF=Mus musculus adult male tongue cDNA, RIKEN full-length enriched library, clone:2310076O14:homolog to CB33F2.1 (PUTATIVE NOVEL PROTEIN SIMILAR TO C-TERMINAL PARTS OF APOL (APOLIPOPROTEIN L) AND TNF-INDUCIBLE PROTEIN CG12-1) …	161.05	12.7	170.6	151.5	15.7	9.7	12.6811
1456635_at	gb:AW909306 /DB_XREF=gi:8074542 /DB_XREF=uf46h05.x1 /CLONE=IMAGE:1514457 /FEA=EST /CNT=16 /TID=Mm.220944.3 /TIER=Stack /STK=8 /UG=Mm.220944 /LL=78814 /UG_GENE=5031415C07Rik /UG_TITLE=RIKEN cDNA 5031415C07 gene	247.95	19.65	252.9	243	5.9	33.4	12.6183
1426772_x_at	gb:M11456.1 /DB_XREF=gi:201321 /FEA=mRNA /CNT=81 /TID=Mm.157012.7 /TIER=Stack /STK=71 /UG=Mm.157012 /LL=21586 /UG_GENE=Tcrb-V13 /UG_TITLE=T-cell receptor beta, variable 13 /DEF=Mouse T-cell receptor active beta-chain mRNA (VDJ-beta1.1-C) from A20.2.15 hybridoma.	513.7	40.75	508.5	518.9	69.3	12.2	12.6061
1455490_at	gb:AV027632 /DB_XREF=gi:16356495 /DB_XREF=AV027632 /CLONE=1300012G02 /FEA=EST /CNT=21 /TID=Mm.4317.2 /TIER=Stack /STK=12 /UG=Mm.4317 /LL=18703 /UG_GENE=Pigr /UG_TITLE=polymeric immunoglobulin receptor	335.65	26.8	315.3	356	37.6	16	12.5243
1451206_s_at	gb:BC007144.1 /DB_XREF=gi:13938053 /FEA=FLmRNA /CNT=146 /TID=Mm.123225.1 /TIER=FL+Stack /STK=64 /UG=Mm.123225 /LL=227929 /UG_GENE=Cbp /DEF=Mus musculus, Similar to pleckstrin homology, Sec7 and coiledcoil domains, binding protein, clone MGC:6339 IMAGE:3487179, mRNA, complete cds. /PROD=Similar to pleckstrin homology, Sec7 andcoiledcoil domains, binding protein /FL=gb:BC007144.1	366.75	29.4	357.3	376.2	47.8	11	12.4745
1415978_at	gb:NM_023279.1 /DB_XREF=gi:12963614 /GEN=Tubb3 /FEA=FLmRNA /CNT=233 /TID=Mm.40068.1 /TIER=FL+Stack /STK=155 /UG=Mm.40068 /LL=22152 /DEF=Mus musculus tubulin, beta 3 (Tubb3), mRNA. /PROD=tubulin, beta 3 /FL=gb:NM_023279.1 gb:AF312873.1	333.75	27	334.1	333.4	5.8	48.2	12.3611
1415964_at	gb:BC007474.1 /DB_XREF=gi:13938634 /FEA=FLmRNA /CNT=521 /TID=Mm.140785.1 /TIER=FL+Stack /STK=156 /UG=Mm.140785 /LL=20249 /UG_GENE=Scd1 /DEF=Mus musculus, stearoyl-Coenzyme A desaturase 1, clone MGC:6427 IMAGE:3599932, mRNA, complete cds. /PROD=stearoyl-Coenzyme A desaturase 1 /FL=gb:BC007474.1 gb:NM_009127.1	9903.5	811.05	9983.6	9823.4	817.6	804.5	12.2107
1417851_at	gb:NM_018866.1 /DB_XREF=gi:9256520 /GEN=Scyb13 /FEA=FLmRNA /CNT=74 /TID=Mm.10116.1 /TIER=FL+Stack /STK=35 /UG=Mm.10116 /LL=55985 /DEF=Mus musculus small inducible cytokine subfamily B (Cys-X-Cys), member 13 (Scyb13), mRNA. /PROD=small inducible cytokine subfamily B(Cys-X-Cys), member 13 /FL=gb:AF030636.1 gb:BC012965.1 gb:AF044196.1 gb:NM_018866.1	927.1	76.8	940.2	914	88.4	65.2	12.0716
1449434_at	gb:AK003671.1 /DB_XREF=gi:12834480 /GEN=Car3 /FEA=FLmRNA /CNT=422 /TID=Mm.300.1 /TIER=Stack /STK=91 /UG=Mm.300 /LL=12350 /UG_TITLE=carbonic anhydrase 3 /DEF=Mus musculus 18 days embryo whole body cDNA, RIKEN full-length enriched library, clone:1110013P06:carbonic anhydrase 3, full insert sequence. /FL=gb:BC011129.1 gb:NM_007606.1 gb:M27796.1	13520.6	1135.5	13241.4	13799.7	1169	1102	11.9071
1443946_s_at	gb:BG067252 /DB_XREF=gi:12549821 /DB_XREF=H3052C06-3 /CLONE=H3052C06 /FEA=EST /CNT=8 /TID=Mm.17575.1 /TIER=ConsEnd /STK=2 /UG=Mm.17575 /LL=104521 /UG_GENE=AU040954 /UG_TITLE=expressed sequence AU040954	504.75	42.55	509.8	499.7	19.7	65.4	11.8625
1415965_at	gb:NM_009127.1 /DB_XREF=gi:6677860 /GEN=Scd1 /FEA=FLmRNA /CNT=521 /TID=Mm.140785.1 /TIER=FL+Stack /STK=14 /UG=Mm.140785 /LL=20249 /DEF=Mus musculus stearoyl-Coenzyme A desaturase 1 (Scd1), mRNA. /PROD=stearoyl-Coenzyme A desaturase 1 /FL=gb:BC007474.1 gb:NM_009127.1	580.45	49.2	627.1	533.8	59.7	38.7	11.7978
1417461_at	gb:BC005446.1 /DB_XREF=gi:13529421 /FEA=FLmRNA /CNT=180 /TID=Mm.8687.1 /TIER=FL+Stack /STK=44 /UG=Mm.8687 /LL=12331 /UG_GENE=Cap1 /DEF=Mus musculus, adenylyl cyclase-associated CAP protein homolog 1 (S. cerevisiae, S. Pombe), clone MGC:6142 IMAGE:3600514, mRNA, complete cds. /PROD=adenylyl cyclase-associated CAP protein homolog1 (S. cerevisiae, S. Pombe) /FL=gb:BC005446.1 gb:BC005472.1 gb:NM_0075…	874.25	74.4	868.8	879.7	80.2	68.6	11.7507
1436787_x_at	gb:AV024133 /DB_XREF=gi:4801125 /DB_XREF=AV024133 /CLONE=1200001A08 /FEA=EST /CNT=57 /TID=Mm.46347.1 /TIER=Stack /STK=54 /UG=Mm.46347 /UG_TITLE=ESTs	394.6	33.75	398.8	390.4	29.8	37.7	11.6919
1418818_at	gb:NM_009701.1 /DB_XREF=gi:6857756 /GEN=Aqp5 /FEA=FLmRNA /CNT=91 /TID=Mm.45580.1 /TIER=FL+Stack /STK=17 /UG=Mm.45580 /LL=11830 /DEF=Mus musculus aquaporin 5 (Aqp5), mRNA. /PROD=aquaporin 5 /FL=gb:NM_009701.1 gb:AF087654.1	122.05	10.45	123.1	121	9.1	11.8	11.6794
1449239_at	gb:NM_028842.1 /DB_XREF=gi:13386355 /GEN=1700045I19Rik /FEA=FLmRNA /CNT=19 /TID=Mm.39304.1 /TIER=FL+Stack /STK=18 /UG=Mm.39304 /LL=74264 /DEF=Mus musculus RIKEN cDNA 1700045I19 gene (1700045I19Rik), mRNA. /PROD=RIKEN cDNA 1700045I19 /FL=gb:NM_028842.1	53.95	4.65	56.9	51	6.4	2.9	11.6022
1439323_a_at	gb:BB546619 /DB_XREF=gi:16447473 /DB_XREF=BB546619 /CLONE=E130311C23 /FEA=EST /CNT=8 /TID=Mm.148278.3 /TIER=Stack /STK=8 /UG=Mm.148278 /LL=26411 /UG_GENE=Map4k1 /UG_TITLE=mitogen activated protein kinase kinase kinase kinase 1	152.2	13.25	146.8	157.6	17.4	9.1	11.4868
1417314_at	gb:NM_008198.1 /DB_XREF=gi:6996918 /GEN=H2-Bf /FEA=FLmRNA /CNT=187 /TID=Mm.653.1 /TIER=FL+Stack /STK=48 /UG=Mm.653 /LL=14962 /DEF=Mus musculus histocompatibility 2, complement component factor B (H2-Bf), mRNA. /PROD=histocompatibility 2, complement componentfactor B /FL=gb:NM_008198.1 gb:BC005451.1 gb:M57890.1	370.55	32.45	342.2	398.9	35	29.9	11.4191
1419476_at	gb:NM_021475.1 /DB_XREF=gi:10946873 /GEN=Dcsn /FEA=FLmRNA /CNT=35 /TID=Mm.36742.1 /TIER=FL+Stack /STK=9 /UG=Mm.36742 /LL=58860 /DEF=Mus musculus decysin (Dcsn), mRNA. /PROD=disintegrin metalloprotease (decysin) /FL=gb:NM_021475.1	151.9	13.45	149.1	154.7	11.4	15.5	11.2937
1418287_a_at	gb:NM_007769.1 /DB_XREF=gi:6681026 /GEN=Crpd /FEA=FLmRNA /CNT=80 /TID=Mm.4138.1 /TIER=FL+Stack /STK=26 /UG=Mm.4138 /LL=12945 /DEF=Mus musculus crp-ductin (Crpd), mRNA. /PROD=crp-ductin /FL=gb:NM_007769.1 gb:U37438.1	120.2	10.9	117.6	122.8	3.9	17.9	11.0275
1446766_at	gb:BG068386 /DB_XREF=gi:12550955 /DB_XREF=H3064H07-3 /CLONE=H3064H07 /FEA=EST /CNT=2 /TID=Mm.173568.1 /TIER=ConsEnd /STK=2 /UG=Mm.173568 /LL=105292 /UG_GENE=AU022746 /UG_TITLE=expressed sequence AU022746	25.9	2.35	25.9	25.9	2.2	2.5	11.0213
1434874_x_at	gb:BB115902 /DB_XREF=gi:8768470 /DB_XREF=BB115902 /CLONE=9530052H15 /FEA=EST /CNT=25 /TID=Mm.27644.1 /TIER=Stack /STK=24 /UG=Mm.27644 /UG_TITLE=ESTs, Weakly similar to ANK1 MOUSE ANKYRIN 1 (M.musculus)	131.65	12	125.7	137.6	13.1	10.9	10.9708
1448094_at	gb:AU256942 /DB_XREF=gi:20321075 /DB_XREF=AU256942 /CLONE=BED0009362 /FEA=EST /CNT=2 /TID=Mm.181731.2 /TIER=ConsEnd /STK=0 /UG=Mm.181731 /UG_TITLE=ESTs	38.9	3.55	36.8	41	2.6	4.5	10.9577
1452535_at	gb:Z95476.1 /DB_XREF=gi:2108308 /FEA=mRNA /CNT=1 /TID=Mm.46801.1 /TIER=ConsEnd /STK=0 /UG=Mm.46801 /DEF=Mus musculus mRNA for IgMkappa antibody, scFvGUS-CK. /PROD=IgMkappa antibody	284.2	26.15	268.1	300.3	7	45.3	10.8681
1452536_s_at	gb:Z95478.1 /DB_XREF=gi:2108312 /FEA=mRNA /CNT=1 /TID=Mm.220155.1 /TIER=ConsEnd /STK=0 /UG=Mm.220155 /DEF=Mus musculus mRNA for IgG3kappa antibody, scFv49-CK. /PROD=IgG3kappa antibody	352.35	32.5	338.8	365.9	17.1	47.9	10.8415
1420018_s_at	gb:C76990 /DB_XREF=gi:2517320 /DB_XREF=C76990 /CLONE=J0023H05 /FEA=EST /CNT=1 /TID=Mm.219820.1 /TIER=ConsEnd /STK=1 /UG=Mm.219820 /LL=97634 /UG_GENE=C76990 /UG_TITLE=expressed sequence C76990	20.45	1.9	20.6	20.3	2.5	1.3	10.7632
1418126_at	gb:NM_013653.1 /DB_XREF=gi:7305460 /GEN=Scya5 /FEA=FLmRNA /CNT=40 /TID=Mm.3370.1 /TIER=FL+Stack /STK=29 /UG=Mm.3370 /LL=20304 /DEF=Mus musculus small inducible cytokine A5 (Scya5), mRNA. /PROD=small inducible cytokine A5 /FL=gb:AF128187.1 gb:AF065944.1 gb:NM_013653.1 gb:M77747.1 gb:AF065947.1 gb:AF065946.1 gb:AF065945.1	659.25	61.45	624.5	694	52.5	70.4	10.7282
1425450_at	gb:AY065557.1 /DB_XREF=gi:18086513 /GEN=Ym2 /FEA=FLmRNA /CNT=2 /TID=Mm.215253.1 /TIER=FL /STK=2 /UG=Mm.215253 /DEF=Mus musculus putative secretory protein precursor (Ym2) mRNA, complete cds. /PROD=putative secretory protein precursor /FL=gb:AY065557.1 gb:AY049765.1	66.25	6.25	63.1	69.4	2.6	9.9	10.6
1421628_at	gb:NM_008365.1 /DB_XREF=gi:6680422 /GEN=Il18r1 /FEA=FLmRNA /CNT=3 /TID=Mm.4773.1 /TIER=FL /STK=2 /UG=Mm.4773 /LL=16182 /DEF=Mus musculus interleukin 18 receptor 1 (Il18r1), mRNA. /PROD=interleukin 1 receptor related protein /FL=gb:U43673.1 gb:NM_008365.1	178.35	17.05	178.7	178	19.2	14.9	10.4604
1431102_at	gb:BB645791 /DB_XREF=gi:15402388 /DB_XREF=BB645791 /CLONE=B630013K15 /FEA=mRNA /CNT=10 /TID=Mm.84625.1 /TIER=ConsEnd /STK=0 /UG=Mm.84625 /LL=74081 /UG_GENE=4933409L06Rik /UG_TITLE=RIKEN cDNA 4933409L06 gene	51.35	5.1	51	51.7	5.3	4.9	10.0686
1426092_a_at	gb:AF220141.1 /DB_XREF=gi:12407450 /GEN=Trim34 /FEA=FLmRNA /CNT=1 /TID=Mm.219657.4 /TIER=FL /STK=1 /UG=Mm.219657 /LL=94094 /DEF=Mus musculus tripartite motif protein TRIM34 gamma (Trim34) mRNA, complete cds; alternatively spliced. /PROD=tripartite motif protein TRIM34 gamma /FL=gb:AF220141.1	30.6	3.05	32.4	28.8	4.2	1.9	10.0328
1419658_at	gb:BB667981 /DB_XREF=gi:16399430 /DB_XREF=BB667981 /CLONE=C920026N01 /FEA=FLmRNA /CNT=69 /TID=Mm.35016.1 /TIER=ConsEnd /STK=5 /UG=Mm.35016 /LL=15040 /UG_GENE=H2-T23 /UG_TITLE=histocompatibility 2, T region locus 23 /FL=gb:AF057279.1 gb:AF041855.1 gb:NM_010398.1 gb:AF082510.1 gb:L00606.1 gb:BC005648.1	36.25	3.65	37.9	34.6	2.8	4.5	9.93151
1448575_at	gb:NM_008372.2 /DB_XREF=gi:11362611 /GEN=Il7r /FEA=FLmRNA /CNT=109 /TID=Mm.389.1 /TIER=FL+Stack /STK=58 /UG=Mm.389 /LL=16197 /DEF=Mus musculus interleukin 7 receptor (Il7r), mRNA. /PROD=interleukin 7 receptor /FL=gb:NM_008372.2 gb:M29697.1 gb:AF078906.1	213.8	21.6	207.3	220.3	17.3	25.9	9.89815
1437190_at	gb:AV375472 /DB_XREF=gi:16397990 /DB_XREF=AV375472 /CLONE=9130025L13 /FEA=EST /CNT=24 /TID=Mm.20114.1 /TIER=Stack /STK=23 /UG=Mm.20114 /LL=101078 /UG_GENE=AI326477 /UG_TITLE=expressed sequence AI326477	27.65	2.8	26.7	28.6	2.4	3.2	9.875
1447736_at	gb:BB032422 /DB_XREF=gi:8387173 /DB_XREF=BB032422 /CLONE=5830470O09 /FEA=EST /CNT=2 /TID=Mm.180853.1 /TIER=ConsEnd /STK=2 /UG=Mm.180853 /UG_TITLE=ESTs	10.35	1.05	10	10.7	1.5	0.6	9.85714
1460651_at	gb:AF036907.1 /DB_XREF=gi:2828027 /GEN=LAT /FEA=FLmRNA /CNT=41 /TID=Mm.10280.1 /TIER=FL+Stack /STK=34 /UG=Mm.10280 /LL=16797 /DEF=Mus musculus linker for activation of T cells (LAT) mRNA, complete cds. /PROD=LAT /FL=gb:AF036907.1 gb:BC013337.1 gb:NM_010689.1	280.3	28.55	278.3	282.3	32	25.1	9.81786
1427576_at	gb:BF301241 /DB_XREF=gi:11247764 /DB_XREF=602029676F1 /CLONE=IMAGE:4164906 /FEA=mRNA /CNT=4 /TID=Mm.57033.1 /TIER=ConsEnd /STK=0 /UG=Mm.57033 /UG_TITLE=M.musculus immunoglobulin kappa chain variable region	94.15	9.85	100.3	88	5.5	14.2	9.55838
1423506_a_at	gb:AV218841 /DB_XREF=gi:6159682 /DB_XREF=AV218841 /CLONE=3010073E09 /FEA=FLmRNA /CNT=107 /TID=Mm.140956.1 /TIER=Stack /STK=14 /UG=Mm.140956 /LL=18111 /UG_GENE=Nnat /UG_TITLE=neuronatin /FL=gb:NM_010923.1	431.25	45.35	428	434.5	59.1	31.6	9.50937
1449525_at	gb:NM_008030.1 /DB_XREF=gi:6679814 /GEN=Fmo3 /FEA=FLmRNA /CNT=23 /TID=Mm.2900.1 /TIER=FL+Stack /STK=8 /UG=Mm.2900 /LL=14262 /DEF=Mus musculus flavin containing monooxygenase 3 (Fmo3), mRNA. /PROD=flavin containing monooxygenase 3 /FL=gb:U87147.1 gb:NM_008030.1	198.75	21	206.4	191.1	27.3	14.7	9.46429
1434651_a_at	gb:AW611462 /DB_XREF=gi:7316648 /DB_XREF=un63d11.x1 /CLONE=IMAGE:2503317 /FEA=EST /CNT=39 /TID=Mm.28921.5 /TIER=Stack /STK=27 /UG=Mm.28921 /LL=12739 /UG_GENE=Cldn3 /UG_TITLE=claudin 3	203.8	21.6	210	197.6	21.4	21.8	9.43519
1454067_a_at	gb:AK016432.1 /DB_XREF=gi:12855157 /FEA=mRNA /CNT=1 /TID=Mm.182227.2 /TIER=ConsEnd /STK=0 /UG=Mm.182227 /LL=70984 /UG_GENE=4931406C07Rik /UG_TITLE=RIKEN cDNA 4931406C07 gene /DEF=Mus musculus adult male testis cDNA, RIKEN full-length enriched library, clone:4931406C07:homolog to HYPOTHETICAL 35.1 KDA PROTEIN, full insert sequence.	370.5	39.85	380	361	38.6	41.1	9.29737
1454714_x_at	gb:AA561726 /DB_XREF=gi:2333191 /DB_XREF=vl35f09.r1 /CLONE=IMAGE:974249 /FEA=EST /CNT=67 /TID=Mm.16898.2 /TIER=Stack /STK=64 /UG=Mm.16898 /LL=50895 /UG_GENE=Phgdh /UG_TITLE=3-phosphoglycerate dehydrogenase	431.8	46.45	440.1	423.5	48.5	44.4	9.29602
1419846_at	gb:AI627121 /DB_XREF=gi:4663921 /DB_XREF=mu56a03.y1 /CLONE=IMAGE:643372 /FEA=EST /CNT=3 /TID=Mm.1905.1 /TIER=ConsEnd /STK=0 /UG=Mm.1905 /UG_TITLE=ESTs	27.4	2.95	27.8	27	3.8	2.1	9.28814
1418203_at	gb:NM_021451.1 /DB_XREF=gi:10946831 /GEN=Pmaip1 /FEA=FLmRNA /CNT=44 /TID=Mm.143798.1 /TIER=FL+Stack /STK=28 /UG=Mm.143798 /LL=58801 /DEF=Mus musculus phorbol-12-myristate-13-acetate-induced protein 1 (Pmaip1), mRNA. /PROD=phorbol-12-myristate-13-acetate-induced protein1 /FL=gb:NM_021451.1 gb:AB041230.1	53.85	5.8	53.5	54.2	7.5	4.1	9.28448
1446748_at	gb:BB483585 /DB_XREF=gi:16441057 /DB_XREF=BB483585 /CLONE=D430021D02 /FEA=EST /CNT=2 /TID=Mm.134992.1 /TIER=ConsEnd /STK=2 /UG=Mm.134992 /UG_TITLE=ESTs	40.1	4.35	40.1	40.1	1.1	7.6	9.21839
1434982_at	gb:AV327376 /DB_XREF=gi:16395618 /DB_XREF=AV327376 /CLONE=6330418F21 /FEA=EST /CNT=24 /TID=Mm.40178.1 /TIER=Stack /STK=22 /UG=Mm.40178 /UG_TITLE=ESTs	17.95	1.95	19.2	16.7	1.8	2.1	9.20513
1445133_at	gb:C81425 /DB_XREF=gi:2521755 /DB_XREF=C81425 /CLONE=J0099A08 /FEA=EST /CNT=3 /TID=Mm.172892.1 /TIER=ConsEnd /STK=2 /UG=Mm.172892 /UG_TITLE=ESTs	9.15	1	9.7	8.6	0.6	1.4	9.15
1428333_at	gb:AK013740.1 /DB_XREF=gi:12851221 /FEA=mRNA /CNT=71 /TID=Mm.27579.1 /TIER=Stack /STK=52 /UG=Mm.27579 /LL=76976 /UG_GENE=2900062L11Rik /UG_TITLE=RIKEN cDNA 2900062L11 gene /DEF=Mus musculus adult male hippocampus cDNA, RIKEN full-length enriched library, clone:2900062L11:homolog to MICROSOMAL SIGNAL PEPTIDASE 23 KDA SUBUNIT (EC 3.4.-.-) (SPC2223), full insert sequence.	327.3	35.95	319.1	335.5	38.8	33.1	9.10431
1437079_at	gb:AV334638 /DB_XREF=gi:15406411 /DB_XREF=AV334638 /CLONE=6330562L03 /FEA=EST /CNT=125 /TID=Mm.91919.3 /TIER=Stack /STK=26 /UG=Mm.91919 /LL=107368 /UG_GENE=AW228944 /UG_TITLE=expressed sequence AW228944	79.95	8.85	84.1	75.8	3.7	14	9.0339
1453509_at	gb:AK002226.1 /DB_XREF=gi:12832057 /FEA=mRNA /CNT=5 /TID=Mm.33746.1 /TIER=ConsEnd /STK=2 /UG=Mm.33746 /LL=68311 /UG_GENE=0610005K03Rik /UG_TITLE=RIKEN cDNA 0610005K03 gene /DEF=Mus musculus adult male kidney cDNA, RIKEN full-length enriched library, clone:0610005K03:similar to SECRETED LY-6UPAR RELATED PROTEIN 1 PRECURSOR (SLURP-1) (ARS COMPONENT B), full insert sequence.	411.95	46.2	423.4	400.5	62.5	29.9	8.91667
1449277_at	gb:NM_011888.2 /DB_XREF=gi:10518345 /GEN=Scya19 /FEA=FLmRNA /CNT=24 /TID=Mm.30205.1 /TIER=FL+Stack /STK=16 /UG=Mm.30205 /LL=24047 /DEF=Mus musculus small inducible cytokine A19 (Scya19), mRNA. /PROD=small inducible cytokine A19 /FL=gb:NM_011888.2 gb:AF059208.2	767.35	86.1	741.7	793	78.3	93.9	8.91231
1419480_at	gb:NM_011346.1 /DB_XREF=gi:6755453 /GEN=Sell /FEA=FLmRNA /CNT=41 /TID=Mm.1461.1 /TIER=FL+Stack /STK=9 /UG=Mm.1461 /LL=20343 /DEF=Mus musculus selectin, lymphocyte (Sell), mRNA. /PROD=selectin, lymphocyte /FL=gb:NM_011346.1 gb:M36058.1 gb:M36005.1 gb:M25324.1	377.2	42.35	407.6	346.8	46.8	37.9	8.90673
1434025_at	gb:BG069607 /DB_XREF=gi:12552176 /DB_XREF=H3078B09-3 /CLONE=H3078B09 /FEA=EST /CNT=73 /TID=Mm.30262.3 /TIER=Stack /STK=46 /UG=Mm.30262 /LL=12224 /UG_GENE=Klf5 /UG_TITLE=Kruppel-like factor 5	186.1	20.9	190.4	181.8	18	23.8	8.90431
1418770_at	gb:NM_013486.1 /DB_XREF=gi:7304948 /GEN=Cd2 /FEA=FLmRNA /CNT=28 /TID=Mm.22842.1 /TIER=FL+Stack /STK=18 /UG=Mm.22842 /LL=12481 /DEF=Mus musculus CD2 antigen (Cd2), mRNA. /PROD=CD2 antigen /FL=gb:AF065908.1 gb:AF065907.1 gb:AF065906.1 gb:NM_013486.1 gb:M18934.1 gb:AF306543.1 gb:AF065909.1	196.9	22.15	187.9	205.9	33.7	10.6	8.88939
1446922_at	gb:BB276575 /DB_XREF=gi:16400898 /DB_XREF=BB276575 /CLONE=A830098B18 /FEA=EST /CNT=2 /TID=Mm.120801.1 /TIER=ConsEnd /STK=2 /UG=Mm.120801 /UG_TITLE=ESTs	17.3	1.95	17.5	17.1	1.6	2.3	8.87179
1432831_at	gb:BB268526 /DB_XREF=gi:16400498 /DB_XREF=BB268526 /CLONE=A830035J16 /FEA=mRNA /CNT=2 /TID=Mm.211744.1 /TIER=ConsEnd /STK=0 /UG=Mm.211744 /LL=76138 /UG_GENE=6230424H07Rik /UG_TITLE=RIKEN cDNA 6230424H07 gene	31.45	3.55	31.2	31.7	4.4	2.7	8.85915
1425785_a_at	gb:U19607.1 /DB_XREF=gi:643064 /GEN=txk /FEA=FLmRNA /CNT=5 /TID=Mm.3264.2 /TIER=FL /STK=1 /UG=Mm.3264 /LL=22165 /DEF=Mus musculus tyrosine kinase TXK (txk) mRNA, complete cds. /PROD=TXK /FL=gb:U19607.1	34.55	3.9	35	34.1	3.4	4.4	8.85897
1456033_at	gb:AV226212 /DB_XREF=gi:16385316 /DB_XREF=AV226212 /CLONE=3930401C23 /FEA=EST /CNT=27 /TID=Mm.148483.1 /TIER=Stack /STK=19 /UG=Mm.148483 /UG_TITLE=ESTs	40.55	4.6	42.5	38.6	2.1	7.1	8.81522
1421882_a_at	gb:BG069102 /DB_XREF=gi:12551671 /DB_XREF=H3072G05-3 /CLONE=H3072G05 /FEA=FLmRNA /CNT=104 /TID=Mm.3823.1 /TIER=Stack /STK=28 /UG=Mm.3823 /LL=15569 /UG_GENE=Elavl2 /UG_TITLE=ELAV (embryonic lethal, abnormal vision, Drosophila)-like 2 (Hu antigen B) /FL=gb:U29088.1 gb:NM_010486.1 gb:AY035380.1	100.75	11.45	94.1	107.4	12	10.9	8.79913
1420081_s_at	gb:AU019491 /DB_XREF=gi:3375075 /DB_XREF=AU019491 /CLONE=J0518E07 /FEA=EST /CNT=1 /TID=Mm.195223.1 /TIER=ConsEnd /STK=1 /UG=Mm.195223 /LL=51944 /UG_GENE=D2Ertd750e /UG_TITLE=DNA segment, Chr 2, ERATO Doi 750, expressed	59.35	6.75	54.7	64	6.7	6.8	8.79259
1416930_at	gb:NM_010742.1 /DB_XREF=gi:6754583 /GEN=Ly6d /FEA=FLmRNA /CNT=93 /TID=Mm.878.1 /TIER=FL+Stack /STK=63 /UG=Mm.878 /LL=17068 /DEF=Mus musculus lymphocyte antigen 6 complex, locus D (Ly6d), mRNA. /PROD=lymphocyte antigen 6 complex, locus D /FL=gb:NM_010742.1 gb:BC025135.1	405.1	46.55	398.9	411.3	45.8	47.3	8.70247
1449416_at	gb:BF783030 /DB_XREF=gi:12088066 /DB_XREF=602109129F1 /CLONE=IMAGE:4237519 /FEA=FLmRNA /CNT=48 /TID=Mm.68712.1 /TIER=ConsEnd /STK=0 /UG=Mm.68712 /LL=14366 /UG_GENE=Fzd4 /UG_TITLE=frizzled homolog 4 (Drosophila) /FL=gb:NM_008055.1 gb:BC015256.1 gb:U43317.1	45.45	5.25	44.7	46.2	3.2	7.3	8.65714
1453432_at	gb:AW045458 /DB_XREF=gi:5906027 /DB_XREF=UI-M-BH1-akr-h-07-0-UI.s1 /CLONE=UI-M-BH1-akr-h-07-0-UI /FEA=mRNA /CNT=6 /TID=Mm.44612.1 /TIER=ConsEnd /STK=3 /UG=Mm.44612 /LL=69321 /UG_GENE=1700007G11Rik /UG_TITLE=RIKEN cDNA 1700007G11 gene	21.6	2.5	22.5	20.7	2.3	2.7	8.64
1451593_at	gb:BC018402.1 /DB_XREF=gi:17390948 /FEA=FLmRNA /CNT=13 /TID=Mm.214762.1 /TIER=FL /STK=6 /UG=Mm.214762 /DEF=Mus musculus, Similar to histocompatibility 2, D region locus 1, clone MGC:25703 IMAGE:3675316, mRNA, complete cds. /PROD=Similar to histocompatibility 2, D region locus1 /FL=gb:BC018402.1	892.3	103.45	901.8	882.8	105.2	101.7	8.62542
1419744_at	gb:NM_010388.1 /DB_XREF=gi:6754123 /GEN=H2-DMb2 /FEA=FLmRNA /CNT=21 /TID=Mm.195060.1 /TIER=FL /STK=6 /UG=Mm.195060 /LL=15000 /DEF=Mus musculus histocompatibility 2, class II, locus Mb2 (H2-DMb2), mRNA. /PROD=histocompatibility 2, class II, locus Mb2 /FL=gb:NM_010388.1 gb:U35334.1 gb:U35338.1 gb:U35337.1 gb:U35336.1 gb:U35335.1	308.75	35.8	319.3	298.2	41.3	30.3	8.6243
1420700_s_at	gb:NM_022888.1 /DB_XREF=gi:12584981 /GEN=Folr4 /FEA=FLmRNA /CNT=10 /TID=Mm.195505.1 /TIER=FL /STK=3 /UG=Mm.195505 /LL=64931 /DEF=Mus musculus folate receptor 4 (delta) (Folr4), mRNA. /PROD=folate receptor 4 (delta) /FL=gb:NM_022888.1 gb:AF250145.1	154.95	18.25	161.9	148	19.7	16.8	8.49041
1425396_a_at	gb:BC011474.1 /DB_XREF=gi:15079274 /FEA=FLmRNA /CNT=7 /TID=Mm.142.1 /TIER=FL /STK=2 /UG=Mm.142 /LL=16818 /UG_GENE=Lck /DEF=Mus musculus, Similar to lymphocyte-specific protein tyrosine kinase, clone MGC:18547 IMAGE:4191610, mRNA, complete cds. /PROD=Similar to lymphocyte-specific protein tyrosinekinase /FL=gb:BC011474.1	585.45	69	583.5	587.4	90.6	47.4	8.48478
1425137_a_at	gb:BC011215.1 /DB_XREF=gi:15029963 /FEA=FLmRNA /CNT=60 /TID=Mm.88795.2 /TIER=FL /STK=5 /UG=Mm.88795 /LL=15007 /UG_GENE=H2-Q10 /DEF=Mus musculus, Similar to histocompatibility 2, Q region locus 10, clone MGC:18815 IMAGE:4196692, mRNA, complete cds. /PROD=Similar to histocompatibility 2, Q region locus10 /FL=gb:BC011215.1	165.45	19.55	165.7	165.2	31.1	8	8.46292
1450570_a_at	gb:NM_009844.1 /DB_XREF=gi:6753337 /GEN=Cd19 /FEA=FLmRNA /CNT=1 /TID=Mm.4360.1 /TIER=FL /STK=1 /UG=Mm.4360 /LL=12478 /DEF=Mus musculus CD19 antigen (Cd19), mRNA. /PROD=CD19 antigen /FL=gb:NM_009844.1	395.95	47.05	386.3	405.6	34.4	59.7	8.41551
1437502_x_at	gb:BB560574 /DB_XREF=gi:9646940 /DB_XREF=BB560574 /CLONE=E530111O22 /FEA=EST /CNT=19 /TID=Mm.6417.2 /TIER=Stack /STK=17 /UG=Mm.6417 /LL=12484 /UG_GENE=Cd24a /UG_TITLE=CD24a antigen	520.8	62	503.6	538	49.9	74.1	8.4
1455656_at	gb:BM240873 /DB_XREF=gi:17876143 /DB_XREF=K0608F12-3 /CLONE=K0608F12 /FEA=EST /CNT=33 /TID=Mm.38199.1 /TIER=Stack /STK=9 /UG=Mm.38199 /UG_TITLE=ESTs	390.55	47.25	390.1	391	35.5	59	8.26561
1431609_a_at	gb:AK008391.1 /DB_XREF=gi:12842548 /FEA=mRNA /CNT=2 /TID=Mm.46354.4 /TIER=ConsEnd /STK=1 /UG=Mm.46354 /LL=11433 /UG_GENE=Acp5 /UG_TITLE=acid phosphatase 5, tartrate resistant /DEF=Mus musculus adult male small intestine cDNA, RIKEN full-length enriched library, clone:2010110O21:acid phosphatase 5, tartrate resistant, full insert sequence.	505.6	61.25	507.8	503.4	51.5	71	8.25469
1431505_at	gb:AK008394.1 /DB_XREF=gi:12842552 /FEA=mRNA /CNT=3 /TID=Mm.196088.1 /TIER=ConsEnd /STK=2 /UG=Mm.196088 /LL=72063 /UG_GENE=2010111B15Rik /UG_TITLE=RIKEN cDNA 2010111B15 gene /DEF=Mus musculus adult male small intestine cDNA, RIKEN full-length enriched library, clone:2010111B15:homolog to U-SNRNP-ASSOCIATED CYCLOPHILIN (EC 5.2.1.8), full insert sequence.	22.6	2.75	23.8	21.4	2.8	2.7	8.21818
1426603_at	gb:BB761884 /DB_XREF=gi:16207287 /DB_XREF=BB761884 /CLONE=G270149E24 /FEA=FLmRNA /CNT=70 /TID=Mm.87471.1 /TIER=Stack /STK=10 /UG=Mm.87471 /LL=24014 /UG_GENE=Rnasel /UG_TITLE=ribonuclease L (2, 5-oligoisoadenylate synthetase-dependent) /FL=gb:AF281045.1	51.35	6.25	50.1	52.6	5.4	7.1	8.216
1424032_at	gb:BC021548.1 /DB_XREF=gi:18204257 /FEA=FLmRNA /CNT=97 /TID=Mm.28804.1 /TIER=FL+Stack /STK=60 /UG=Mm.28804 /LL=74096 /UG_GENE=0610039P13Rik /DEF=Mus musculus, RIKEN cDNA 0610039P13 gene, clone MGC:27682 IMAGE:4913027, mRNA, complete cds. /PROD=RIKEN cDNA 0610039P13 gene /FL=gb:BC021548.1	339.4	41.35	329.9	348.9	46	36.7	8.20798
1456748_a_at	gb:AV306253 /DB_XREF=gi:6338767 /DB_XREF=AV306253 /CLONE=5730537C13 /FEA=EST /CNT=8 /TID=Mm.16958.2 /TIER=Stack /STK=8 /UG=Mm.16958 /LL=18082 /UG_GENE=Nipsnap1 /UG_TITLE=4-nitrophenylphosphatase domain and non-neuronal SNAP25-like protein homolog 1 (C. elegans)	64.35	7.85	63.4	65.3	9.3	6.4	8.19745
1417620_at	gb:NM_009008.1 /DB_XREF=gi:6679600 /GEN=Rac2 /FEA=FLmRNA /CNT=98 /TID=Mm.1972.1 /TIER=FL+Stack /STK=40 /UG=Mm.1972 /LL=19354 /DEF=Mus musculus RAS-related C3 botulinum substrate 2 (Rac2), mRNA. /PROD=RAS-related C3 botulinum substrate 2 /FL=gb:BC005455.1 gb:NM_009008.1	980.9	121.3	910.9	1050.9	128.2	114.4	8.08656
1443837_x_at	gb:BB030997 /DB_XREF=gi:8385748 /DB_XREF=BB030997 /CLONE=5830460P03 /FEA=EST /CNT=3 /TID=Mm.131374.1 /TIER=ConsEnd /STK=3 /UG=Mm.131374 /UG_TITLE=ESTs	104.95	13	98.8	111.1	7.6	18.4	8.07308
1454326_at	gb:AV041343 /DB_XREF=gi:4861008 /DB_XREF=AV041343 /CLONE=1700017H01 /FEA=mRNA /CNT=2 /TID=Mm.159146.1 /TIER=ConsEnd /STK=1 /UG=Mm.159146 /LL=74231 /UG_GENE=1700017H01Rik /UG_TITLE=RIKEN cDNA 1700017H01 gene	29.45	3.65	27.6	31.3	2.3	5	8.06849
1426657_s_at	gb:L21027.1 /DB_XREF=gi:398584 /GEN=A10 /FEA=mRNA /CNT=284 /TID=Mm.16898.1 /TIER=Stack /STK=149 /UG=Mm.16898 /LL=50895 /UG_TITLE=3-phosphoglycerate dehydrogenase /DEF=Mus musculus A10 mRNA, partial cds.	142.2	17.85	140.5	143.9	23.8	11.9	7.96639
1415994_at	gb:NM_021282.1 /DB_XREF=gi:11276064 /GEN=Cyp2e1 /FEA=FLmRNA /CNT=381 /TID=Mm.21758.1 /TIER=FL+Stack /STK=151 /UG=Mm.21758 /LL=13106 /DEF=Mus musculus cytochrome P450, 2e1, ethanol inducible (Cyp2e1), mRNA. /PROD=cytochrome P450, 2e1, ethanol inducible /FL=gb:NM_021282.1 gb:L11650.1 gb:BC013451.1	1891.9	238.45	1878.7	1905.1	243.6	233.3	7.93416
1424965_at	gb:BC026563.1 /DB_XREF=gi:20071681 /FEA=FLmRNA /CNT=26 /TID=Mm.72243.1 /TIER=FL+Stack /STK=10 /UG=Mm.72243 /LL=107321 /UG_GENE=AV278559 /DEF=Mus musculus, Similar to leupaxin, clone MGC:36312 IMAGE:5065405, mRNA, complete cds. /PROD=Similar to leupaxin /FL=gb:BC026563.1	265.9	33.6	269.9	261.9	33.3	33.9	7.91369
1424713_at	gb:AY061807.1 /DB_XREF=gi:17426417 /FEA=FLmRNA /CNT=50 /TID=Mm.28623.1 /TIER=FL+Stack /STK=18 /UG=Mm.28623 /LL=75600 /UG_GENE=Calml4 /DEF=Mus musculus calmodulin-related protein mRNA, complete cds. /PROD=calmodulin-related protein /FL=gb:AY061807.1 gb:BC023475.1	134.3	17	139.4	129.2	16.7	17.3	7.9
1438636_s_at	gb:BB213765 /DB_XREF=gi:8878718 /DB_XREF=BB213765 /CLONE=A530013M15 /FEA=EST /CNT=10 /TID=Mm.49108.1 /TIER=Stack /STK=10 /UG=Mm.49108 /UG_TITLE=ESTs	106.6	13.5	112	101.2	14.9	12.1	7.8963
1429262_at	gb:AK005472.1 /DB_XREF=gi:12838051 /FEA=mRNA /CNT=23 /TID=Mm.30172.1 /TIER=Stack /STK=8 /UG=Mm.30172 /LL=73246 /UG_GENE=1600016B17Rik /UG_TITLE=RIKEN cDNA 1600016B17 gene /DEF=Mus musculus adult female placenta cDNA, RIKEN full-length enriched library, clone:1600016B17:Ras association (RalGDSAF-6) domain containing protein, full insert sequence.	74.35	9.45	70.9	77.8	13.3	5.6	7.86773
1460218_at	gb:NM_013706.1 /DB_XREF=gi:14719423 /GEN=Cd52 /FEA=FLmRNA /CNT=59 /TID=Mm.24130.1 /TIER=FL+Stack /STK=33 /UG=Mm.24130 /LL=23833 /DEF=Mus musculus CD52 antigen (Cd52), mRNA. /PROD=CD52 antigen /FL=gb:NM_013706.1 gb:M55561.1	2453.85	312.35	2393.7	2514	313	311.7	7.85609
1430920_at	gb:AK014181.1 /DB_XREF=gi:12851876 /FEA=mRNA /CNT=3 /TID=Mm.195657.1 /TIER=ConsEnd /STK=1 /UG=Mm.195657 /LL=73221 /UG_GENE=3110045I18Rik /UG_TITLE=RIKEN cDNA 3110045I18 gene /DEF=Mus musculus 13 days embryo head cDNA, RIKEN full-length enriched library, clone:3110045I18:homolog to MDS024, full insert sequence.	23.55	3	22.8	24.3	3.9	2.1	7.85
1441752_at	gb:BB214143 /DB_XREF=gi:16352941 /DB_XREF=BB214143 /CLONE=A530018G09 /FEA=EST /CNT=4 /TID=Mm.133535.1 /TIER=ConsEnd /STK=4 /UG=Mm.133535 /UG_TITLE=ESTs	29.4	3.75	30	28.8	3.9	3.6	7.84
1449347_a_at	gb:NM_021365.1 /DB_XREF=gi:10946693 /GEN=Xlr4 /FEA=FLmRNA /CNT=23 /TID=Mm.104764.1 /TIER=FL+Stack /STK=13 /UG=Mm.104764 /LL=27083 /DEF=Mus musculus X-linked lymphocyte-regulated 4 (Xlr4), mRNA. /PROD=X-linked lymphocyte-regulated 4 /FL=gb:NM_021365.1	445.6	57	452	439.2	56	58	7.81754
1419178_at	gb:M58149.1 /DB_XREF=gi:192031 /GEN=antigen receptor /FEA=FLmRNA /CNT=35 /TID=Mm.4513.1 /TIER=FL+Stack /STK=12 /UG=Mm.4513 /LL=12502 /DEF=Mouse T3T cell antigen receptor T3-gamma subunit mRNA, complete cds. /PROD=T cell receptor gamma chain /FL=gb:M58149.1 gb:NM_009850.1	248.85	32.05	254.1	243.6	33	31.1	7.76443
1457401_at	gb:AW492102 /DB_XREF=gi:7062383 /DB_XREF=UI-M-BH3-atj-c-10-0-UI.s1 /CLONE=UI-M-BH3-atj-c-10-0-UI /FEA=EST /CNT=5 /TID=Mm.102033.1 /TIER=ConsEnd /STK=4 /UG=Mm.102033 /UG_TITLE=ESTs, Weakly similar to DYHC_MOUSE DYNEIN HEAVY CHAIN, CYTOSOLIC (DYHC) (CYTOPLASMIC DYNEIN HEAVY CHAIN) (M.musculus)	67.65	8.75	67.6	67.7	6.1	11.4	7.73143
1457008_at	gb:AW456706 /DB_XREF=gi:7026923 /DB_XREF=UI-M-BH3-aqv-c-09-0-UI.s1 /CLONE=UI-M-BH3-aqv-c-09-0-UI /FEA=EST /CNT=6 /TID=Mm.32694.1 /TIER=ConsEnd /STK=6 /UG=Mm.32694 /UG_TITLE=ESTs	67.3	8.8	68.8	65.8	11.5	6.1	7.64773
1435196_at	gb:BB795585 /DB_XREF=gi:16965204 /DB_XREF=BB795585 /CLONE=G431005L04 /FEA=EST /CNT=30 /TID=Mm.37885.1 /TIER=Stack /STK=19 /UG=Mm.37885 /UG_TITLE=ESTs	215.45	28.3	223.9	207	30.9	25.7	7.61307
1418860_a_at	gb:NM_134093.1 /DB_XREF=gi:19527321 /GEN=AI593524 /FEA=FLmRNA /CNT=55 /TID=Mm.201624.1 /TIER=FL+Stack /STK=17 /UG=Mm.201624 /LL=105872 /DEF=Mus musculus expressed sequence AI593524 (AI593524), mRNA. /PROD=cervical cancer receptor /FL=gb:AF287293.1 gb:NM_134093.1	736.3	96.9	716.2	756.4	107.7	86.1	7.59856
1418601_at	gb:NM_011921.1 /DB_XREF=gi:7106241 /GEN=Aldh1a7 /FEA=FLmRNA /CNT=38 /TID=Mm.14609.1 /TIER=FL+Stack /STK=21 /UG=Mm.14609 /LL=26358 /DEF=Mus musculus aldehyde dehydrogenase family 1, subfamily A7 (Aldh1a7), mRNA. /PROD=aldehyde dehydrogenase family 1, subfamily A7 /FL=gb:NM_011921.1 gb:U96401.1	411.9	54.5	387.9	435.9	45.2	63.8	7.5578
1425645_s_at	gb:AF128849.1 /DB_XREF=gi:4731349 /FEA=FLmRNA /CNT=17 /TID=Mm.14177.1 /TIER=FL /STK=1 /UG=Mm.14177 /LL=13091 /UG_GENE=Cyp2b20 /DEF=Mus musculus cytochrome P450 2B10 related protein mRNA, complete cds. /PROD=cytochrome P450 2B10 related protein /FL=gb:AF128849.1	362.45	48.15	359	365.9	49.8	46.5	7.52752
1440033_at	gb:BB206733 /DB_XREF=gi:16352170 /DB_XREF=BB206733 /CLONE=A430077L10 /FEA=EST /CNT=6 /TID=Mm.131252.1 /TIER=ConsEnd /STK=6 /UG=Mm.131252 /UG_TITLE=ESTs	49.6	6.6	47.9	51.3	7.7	5.5	7.51515
1451335_at	gb:AF263458.1 /DB_XREF=gi:8571447 /FEA=FLmRNA /CNT=96 /TID=Mm.34609.1 /TIER=FL+Stack /STK=35 /UG=Mm.34609 /LL=231507 /UG_GENE=onzin /DEF=Mus musculus onzin mRNA, complete cds. /PROD=onzin /FL=gb:AF263458.1 gb:BC010789.1	450.15	59.95	436.5	463.8	62.8	57.1	7.50876
1435045_s_at	gb:AW536912 /DB_XREF=gi:7179329 /DB_XREF=G0110C06-3 /CLONE=G0110C06 /FEA=EST /CNT=25 /TID=Mm.202783.1 /TIER=Stack /STK=21 /UG=Mm.202783 /LL=97995 /UG_GENE=R75148 /UG_TITLE=expressed sequence R75148	48.75	6.5	47.4	50.1	6	7	7.5
1444484_at	gb:BB217544 /DB_XREF=gi:16353206 /DB_XREF=BB217544 /CLONE=A530045E16 /FEA=EST /CNT=4 /TID=Mm.30479.1 /TIER=ConsEnd /STK=2 /UG=Mm.30479 /LL=58899 /UG_GENE=AI449249 /UG_TITLE=EST AI449249	25.1	3.35	25	25.2	3.3	3.4	7.49254
1426159_x_at	gb:U46841.1 /DB_XREF=gi:1438897 /FEA=FLmRNA /CNT=1 /TID=Mm.157012.6 /TIER=FL /STK=1 /UG=Mm.157012 /LL=21586 /UG_GENE=Tcrb-V13 /DEF=Mus musculus T-cell receptor beta-chain mRNA, complete cds. /PROD=T-cell receptor beta chain /FL=gb:U46841.1	999.3	133.75	1056.1	942.5	118	149.5	7.4714
1418509_at	gb:BC010758.1 /DB_XREF=gi:14789661 /FEA=FLmRNA /CNT=99 /TID=Mm.21454.1 /TIER=FL+Stack /STK=22 /UG=Mm.21454 /LL=12409 /UG_GENE=Cbr2 /DEF=Mus musculus, Similar to carbonyl reductase 2, clone MGC:18465 IMAGE:4219349, mRNA, complete cds. /PROD=Similar to carbonyl reductase 2 /FL=gb:NM_007621.1 gb:BC010758.1	4593	616.85	4626.1	4559.9	646	587.7	7.44589
1448182_a_at	gb:NM_009846.1 /DB_XREF=gi:6753341 /GEN=Cd24a /FEA=FLmRNA /CNT=468 /TID=Mm.6417.1 /TIER=FL+Stack /STK=140 /UG=Mm.6417 /LL=12484 /DEF=Mus musculus CD24a antigen (Cd24a), mRNA. /PROD=CD24a antigen /FL=gb:NM_009846.1 gb:M58661.1	1620.05	218.05	1588.6	1651.5	203.7	232.4	7.42972
1435288_at	gb:BB740218 /DB_XREF=gi:16143223 /DB_XREF=BB740218 /CLONE=F430203P03 /FEA=EST /CNT=21 /TID=Mm.27317.3 /TIER=Stack /STK=18 /UG=Mm.27317 /LL=12721 /UG_GENE=Coro1a /UG_TITLE=coronin, actin binding protein 1A	9.95	1.35	9.7	10.2	1.3	1.4	7.37037
1420378_at	gb:BC003705.1 /DB_XREF=gi:13277589 /FEA=FLmRNA /CNT=34 /TID=Mm.1321.1 /TIER=FL /STK=5 /UG=Mm.1321 /LL=20390 /UG_GENE=Sftpd /DEF=Mus musculus, surfactant associated protein D, clone MGC:5668 IMAGE:3601620, mRNA, complete cds. /PROD=surfactant associated protein D /FL=gb:BC003705.1 gb:NM_009160.1 gb:L40156.1	186.55	25.35	183.1	190	25.9	24.8	7.35897
1431119_at	gb:BE644537 /DB_XREF=gi:9968846 /DB_XREF=EST00005 /CLONE=MTA05 /FEA=mRNA /CNT=12 /TID=Mm.79067.1 /TIER=ConsEnd /STK=0 /UG=Mm.79067 /LL=69387 /UG_GENE=1700014P03Rik /UG_TITLE=RIKEN cDNA 1700014P03 gene	69	9.4	64.5	73.5	7.3	11.5	7.34043
1423527_at	gb:AK006212.1 /DB_XREF=gi:12839187 /FEA=FLmRNA /CNT=25 /TID=Mm.56430.1 /TIER=Stack /STK=13 /UG=Mm.56430 /LL=66716 /UG_GENE=4921510H08Rik /UG_TITLE=RIKEN cDNA 4921510H08 gene /DEF=Mus musculus adult male testis cDNA, RIKEN full-length enriched library, clone:1700021J23:Hsp90 protein containing protein, full insert sequence. /FL=gb:NM_025724.1	25.55	3.5	27.2	23.9	2.4	4.6	7.3
1444115_at	gb:BB663928 /DB_XREF=gi:16497682 /DB_XREF=BB663928 /CLONE=E030018P04 /FEA=EST /CNT=5 /TID=Mm.211034.1 /TIER=ConsEnd /STK=2 /UG=Mm.211034 /UG_TITLE=ESTs	15.1	2.1	15.7	14.5	3	1.2	7.19048
1439141_at	gb:BG145550 /DB_XREF=gi:12648957 /DB_XREF=uu89f01.x1 /CLONE=IMAGE:3383928 /FEA=EST /CNT=11 /TID=Mm.37405.1 /TIER=Stack /STK=8 /UG=Mm.37405 /UG_TITLE=ESTs, Weakly similar to GPRY_MOUSE PROBABLE G PROTEIN-COUPLED RECEPTOR GPR34 (M.musculus)	252.5	35.2	247.9	257.1	46.4	24	7.1733
1454638_a_at	gb:AW106920 /DB_XREF=gi:6077720 /DB_XREF=um34c04.x1 /CLONE=IMAGE:2236422 /FEA=EST /CNT=238 /TID=Mm.2422.2 /TIER=Stack /STK=106 /UG=Mm.2422 /LL=18478 /UG_GENE=Pah /UG_TITLE=phenylalanine hydroxylase	268.4	37.75	260.8	276	32.7	42.8	7.10993
1437631_at	gb:BB188374 /DB_XREF=gi:8848945 /DB_XREF=BB188374 /CLONE=A330048L07 /FEA=EST /CNT=49 /TID=Mm.46073.2 /TIER=Stack /STK=15 /UG=Mm.46073 /LL=100873 /UG_GENE=AV032399 /UG_TITLE=expressed sequence AV032399	27.3	3.85	28.4	26.2	1.8	5.9	7.09091
1452431_s_at	gb:AF119253.1 /DB_XREF=gi:4884622 /GEN=H2-Ea /FEA=mRNA /CNT=20 /TID=Mm.15680.2 /TIER=ConsEnd /STK=0 /UG=Mm.15680 /LL=14968 /DEF=Mus musculus MHC class II antigen IE alpha (H2-Ea) mRNA, H2-Ea-nb1 allele, partial cds. /PROD=MHC class II antigen IE alpha	3416.85	483.2	3427.8	3405.9	469.3	497.1	7.0713
1416893_at	gb:NM_025626.1 /DB_XREF=gi:13385087 /GEN=3110001A13Rik /FEA=FLmRNA /CNT=137 /TID=Mm.200627.1 /TIER=FL /STK=1 /UG=Mm.200627 /LL=66540 /DEF=Mus musculus RIKEN cDNA 3110001A13 gene (3110001A13Rik), mRNA. /PROD=RIKEN cDNA 3110001A13 /FL=gb:NM_025626.1 gb:BC021353.1	111.4	15.9	104.3	118.5	19.6	12.2	7.00629
1437621_x_at	gb:AV216768 /DB_XREF=gi:6157613 /DB_XREF=AV216768 /CLONE=2410167D16 /FEA=EST /CNT=16 /TID=Mm.16898.4 /TIER=Stack /STK=16 /UG=Mm.16898 /LL=50895 /UG_GENE=Phgdh /UG_TITLE=3-phosphoglycerate dehydrogenase	368.6	53.1	392	345.2	51.1	55.1	6.94162
1442479_at	gb:BB306884 /DB_XREF=gi:15411336 /DB_XREF=BB306884 /CLONE=B230209P08 /FEA=EST /CNT=4 /TID=Mm.186286.1 /TIER=ConsEnd /STK=3 /UG=Mm.186286 /UG_TITLE=ESTs	28.75	4.15	30.9	26.6	3.1	5.2	6.92771
1433471_at	gb:AI323642 /DB_XREF=gi:4058071 /DB_XREF=mp87c05.x1 /CLONE=IMAGE:576200 /FEA=EST /CNT=180 /TID=Mm.31630.1 /TIER=Stack /STK=154 /UG=Mm.31630 /LL=103748 /UG_GENE=AI465550 /UG_TITLE=expressed sequence AI465550	286.3	41.35	292.4	280.2	44.2	38.5	6.92382
1446503_at	gb:AV381845 /DB_XREF=gi:16398366 /DB_XREF=AV381845 /CLONE=9230119D06 /FEA=EST /CNT=2 /TID=Mm.207451.1 /TIER=ConsEnd /STK=2 /UG=Mm.207451 /UG_TITLE=ESTs, Weakly similar to TYROSINE-PROTEIN KINASE JAK3 (M.musculus)	26.95	3.9	26.2	27.7	4	3.8	6.91026
1454432_at	gb:AK016877.1 /DB_XREF=gi:12855847 /FEA=mRNA /CNT=1 /TID=Mm.158600.1 /TIER=ConsEnd /STK=0 /UG=Mm.158600 /LL=71170 /UG_GENE=4933423N03Rik /UG_TITLE=RIKEN cDNA 4933423N03 gene /DEF=Mus musculus adult male testis cDNA, RIKEN full-length enriched library, clone:4933423N03:unclassifiable transcript, full insert sequence.	20	2.9	20.5	19.5	2.4	3.4	6.89655
1446824_at	gb:C76254 /DB_XREF=gi:2516584 /DB_XREF=C76254 /CLONE=J0007B02 /FEA=EST /CNT=2 /TID=Mm.172577.1 /TIER=ConsEnd /STK=2 /UG=Mm.172577 /UG_TITLE=ESTs	12.75	1.85	13.5	12	1.7	2	6.89189
1416246_a_at	gb:BC002136.1 /DB_XREF=gi:12805334 /FEA=FLmRNA /CNT=197 /TID=Mm.27317.1 /TIER=FL+Stack /STK=107 /UG=Mm.27317 /LL=12721 /UG_GENE=Coro1a /DEF=Mus musculus, Similar to coronin, actin binding protein 1A, clone MGC:7245 IMAGE:3484185, mRNA, complete cds. /PROD=Similar to coronin, actin binding protein 1A /FL=gb:BC002136.1 gb:NM_009898.1 gb:AF047388.1	2256.35	327.45	2267.2	2245.5	327.4	327.5	6.89067
1423802_at	gb:BC017634.1 /DB_XREF=gi:17160945 /FEA=FLmRNA /CNT=136 /TID=Mm.214549.1 /TIER=FL+Stack /STK=106 /UG=Mm.214549 /DEF=Mus musculus, Similar to vesicle-associated calmodulin-binding protein, clone MGC:28873 IMAGE:4527857, mRNA, complete cds. /PROD=Similar to vesicle-associated calmodulin-bindingprotein /FL=gb:BC017634.1	46.8	6.8	45.2	48.4	6.7	6.9	6.88235
1438995_at	gb:BM239067 /DB_XREF=gi:17874337 /DB_XREF=K0528C02-3 /CLONE=K0528C02 /FEA=EST /CNT=9 /TID=Mm.217319.1 /TIER=Stack /STK=9 /UG=Mm.217319 /UG_TITLE=ESTs	75.2	11.05	75.1	75.3	11.1	11	6.80543
1424266_s_at	gb:BC013479.1 /DB_XREF=gi:15488663 /FEA=FLmRNA /CNT=96 /TID=Mm.29110.1 /TIER=FL+Stack /STK=42 /UG=Mm.29110 /DEF=Mus musculus, clone MGC:18894 IMAGE:4239756, mRNA, complete cds. /PROD=Unknown (protein for MGC:18894) /FL=gb:BC013479.1	204.3	30.05	207.4	201.2	39.2	20.9	6.79867
1448640_at	gb:NM_028122.1 /DB_XREF=gi:16945963 /GEN=Slc14a1 /FEA=FLmRNA /CNT=66 /TID=Mm.117210.1 /TIER=FL+Stack /STK=51 /UG=Mm.117210 /LL=108052 /DEF=Mus musculus solute carrier family 14 (urea transprorter), member 1 (Slc14a1), mRNA. /PROD=solute carrier family 14 (urea transprorter),member 1 /FL=gb:AF448798.1 gb:NM_028122.1	28.2	4.15	28.2	28.2	3.8	4.5	6.79518
1422124_a_at	gb:NM_011210.1 /DB_XREF=gi:6755243 /GEN=Ptprc /FEA=FLmRNA /CNT=6 /TID=Mm.143846.1 /TIER=FL /STK=1 /UG=Mm.143846 /LL=19264 /DEF=Mus musculus protein tyrosine phosphatase, receptor type, C (Ptprc), mRNA. /PROD=protein tyrosine phosphatase, receptor type, C /FL=gb:NM_011210.1	1531.65	227.1	1546.8	1516.5	245.9	208.3	6.74439
1456377_x_at	gb:AV010467 /DB_XREF=gi:4787454 /DB_XREF=AV010467 /CLONE=1110027H02 /FEA=EST /CNT=11 /TID=Mm.21687.3 /TIER=Stack /STK=11 /UG=Mm.21687 /LL=67803 /UG_GENE=0610025L06Rik /UG_TITLE=RIKEN cDNA 0610025L06 gene	1710.4	254.75	1785.8	1635	257.3	252.2	6.71403
1442840_at	gb:BG070294 /DB_XREF=gi:12552863 /DB_XREF=H3085G08-3 /CLONE=H3085G08 /FEA=EST /CNT=4 /TID=Mm.11004.1 /TIER=ConsEnd /STK=3 /UG=Mm.11004 /LL=52379 /UG_GENE=D4Ertd669e /UG_TITLE=DNA segment, Chr 4, ERATO Doi 669, expressed	40.25	6.05	38.4	42.1	8.9	3.2	6.65289
1417765_a_at	gb:NM_007446.1 /DB_XREF=gi:6996908 /GEN=Amy1 /FEA=FLmRNA /CNT=179 /TID=Mm.33941.1 /TIER=FL+Stack /STK=36 /UG=Mm.33941 /LL=11722 /DEF=Mus musculus amylase 1, salivary (Amy1), mRNA. /PROD=amylase 1, salivary /FL=gb:NM_007446.1 gb:BC009121.1	587.6	88.55	571.1	604.1	108.2	68.9	6.6358
1436605_at	gb:BB022982 /DB_XREF=gi:15403411 /DB_XREF=BB022982 /CLONE=5330413I19 /FEA=EST /CNT=10 /TID=Mm.35041.1 /TIER=Stack /STK=8 /UG=Mm.35041 /UG_TITLE=ESTs	76.7	11.6	74.6	78.8	14.2	9	6.61207
1452242_at	gb:AK004655.1 /DB_XREF=gi:12835980 /FEA=mRNA /CNT=62 /TID=Mm.9916.1 /TIER=Stack /STK=37 /UG=Mm.9916 /LL=74107 /UG_GENE=1200008O12Rik /UG_TITLE=RIKEN cDNA 1200008O12 gene /DEF=Mus musculus adult male lung cDNA, RIKEN full-length enriched library, clone:1200008O12:homolog to CDNA FLJ10540 FIS, CLONE NT2RP2001245, full insert sequence.	108.3	16.85	105	111.6	23.7	10	6.4273
1456613_at	gb:BE985161 /DB_XREF=gi:10658185 /DB_XREF=UI-M-CG0p-bdi-b-11-0-UI.s1 /CLONE=UI-M-CG0p-bdi-b-11-0-UI /FEA=EST /CNT=49 /TID=Mm.3776.5 /TIER=Stack /STK=8 /UG=Mm.3776 /UG_TITLE=Mus musculus, clone MGC:37810 IMAGE:5098241, mRNA, complete cds	39.55	6.2	38	41.1	6.3	6.1	6.37903
1432704_at	gb:AK017489.1 /DB_XREF=gi:12856749 /FEA=mRNA /CNT=2 /TID=Mm.158383.1 /TIER=ConsEnd /STK=0 /UG=Mm.158383 /LL=70482 /UG_GENE=5730405A17Rik /UG_TITLE=RIKEN cDNA 5730405A17 gene /DEF=Mus musculus 8 days embryo whole body cDNA, RIKEN full-length enriched library, clone:5730405A17:unclassifiable transcript, full insert sequence.	55	8.65	54	56	7.9	9.4	6.35838
1431095_a_at	gb:AI639807 /DB_XREF=gi:4702916 /DB_XREF=ms85b08.y1 /CLONE=IMAGE:618327 /FEA=mRNA /CNT=15 /TID=Mm.30552.1 /TIER=ConsEnd /STK=0 /UG=Mm.30552 /LL=67138 /UG_GENE=2510038N07Rik /UG_TITLE=RIKEN cDNA 2510038N07 gene	79.6	12.7	80.5	78.7	15.1	10.3	6.26772
1435036_at	gb:BI146987 /DB_XREF=gi:14606988 /DB_XREF=602913434F1 /CLONE=IMAGE:5054168 /FEA=EST /CNT=25 /TID=Mm.77133.1 /TIER=Stack /STK=21 /UG=Mm.77133 /LL=104816 /UG_GENE=AI429460 /UG_TITLE=expressed sequence AI429460	85.7	13.75	85.2	86.2	16.9	10.6	6.23273
1442598_at	gb:AV324577 /DB_XREF=gi:6294494 /DB_XREF=AV324577 /CLONE=6230425G12 /FEA=EST /CNT=4 /TID=Mm.202502.1 /TIER=ConsEnd /STK=3 /UG=Mm.202502 /UG_TITLE=ESTs	40.7	6.55	42.1	39.3	6.8	6.3	6.21374
1425789_s_at	gb:BC013271.1 /DB_XREF=gi:15342007 /FEA=FLmRNA /CNT=5 /TID=Mm.207074.1 /TIER=FL /STK=1 /UG=Mm.207074 /DEF=Mus musculus, Similar to annexin A8, clone MGC:13875 IMAGE:4013266, mRNA, complete cds. /PROD=Similar to annexin A8 /FL=gb:BC013271.1	139.5	22.55	140.6	138.4	22.4	22.7	6.18625
1449182_at	gb:NM_022984.1 /DB_XREF=gi:12667797 /GEN=Retn /FEA=FLmRNA /CNT=67 /TID=Mm.1181.1 /TIER=FL+Stack /STK=19 /UG=Mm.1181 /LL=57264 /DEF=Mus musculus resistin (Retn), mRNA. /PROD=resistin /FL=gb:AF323080.1 gb:NM_022984.1 gb:AF290870.1	308.75	49.95	314.2	303.3	44.3	55.6	6.18118
1458467_at	gb:AA763224 /DB_XREF=gi:2812971 /DB_XREF=vv88g04.r1 /CLONE=IMAGE:1229526 /FEA=EST /CNT=6 /TID=Mm.69020.1 /TIER=ConsEnd /STK=2 /UG=Mm.69020 /UG_TITLE=ESTs	20.35	3.3	20.9	19.8	2.8	3.8	6.16667
1442295_at	gb:BM244229 /DB_XREF=gi:17879499 /DB_XREF=K0708E04-3 /CLONE=K0708E04 /FEA=EST /CNT=5 /TID=Mm.38351.1 /TIER=ConsEnd /STK=3 /UG=Mm.38351 /UG_TITLE=ESTs, Weakly similar to TYROSINE-PROTEIN KINASE JAK3 (M.musculus)	25.55	4.15	26.7	24.4	5.2	3.1	6.15663
1426867_at	gb:BC027669.1 /DB_XREF=gi:20380538 /FEA=mRNA /CNT=59 /TID=Mm.141535.1 /TIER=Stack /STK=48 /UG=Mm.141535 /DEF=Mus musculus, clone MGC:41586 IMAGE:1248080, mRNA, complete cds. /PROD=Unknown (protein for MGC:41586)	50.25	8.2	52.7	47.8	7.4	9	6.12805
1452389_at	gb:L24495.1 /DB_XREF=gi:403146 /FEA=mRNA /CNT=19 /TID=Mm.121.1 /TIER=Stack /STK=10 /UG=Mm.121 /LL=21940 /UG_GENE=Tnfrsf7 /UG_TITLE=tumor necrosis factor receptor superfamily, member 7 /DEF=Mus musculus CD27 antigen (Cd27) mRNA.	74.45	12.15	72.9	76	6.9	17.4	6.12757
1434342_at	gb:BB316114 /DB_XREF=gi:9023149 /DB_XREF=BB316114 /CLONE=B230362N19 /FEA=EST /CNT=43 /TID=Mm.199903.1 /TIER=Stack /STK=34 /UG=Mm.199903 /LL=103302 /UG_GENE=AI850290 /UG_TITLE=expressed sequence AI850290	395.5	64.75	420	371	66.2	63.3	6.10811
1435047_at	gb:AI666801 /DB_XREF=gi:4805155 /DB_XREF=mw14a08.x1 /CLONE=IMAGE:670646 /FEA=EST /CNT=23 /TID=Mm.37750.1 /TIER=Stack /STK=21 /UG=Mm.37750 /UG_TITLE=ESTs	73.1	12	74.1	72.1	7	17	6.09167
1418199_at	gb:NM_053149.1 /DB_XREF=gi:16716440 /GEN=Hgn-pending /FEA=FLmRNA /CNT=62 /TID=Mm.25793.1 /TIER=FL+Stack /STK=28 /UG=Mm.25793 /LL=93966 /DEF=Mus musculus hemogen (Hgn-pending), mRNA. /PROD=hemogen /FL=gb:AF269248.1 gb:NM_053149.1	20.6	3.4	21.4	19.8	3.5	3.3	6.05882
1455269_a_at	gb:BB740218 /DB_XREF=gi:16143223 /DB_XREF=BB740218 /CLONE=F430203P03 /FEA=EST /CNT=21 /TID=Mm.27317.3 /TIER=Stack /STK=18 /UG=Mm.27317 /LL=12721 /UG_GENE=Coro1a /UG_TITLE=coronin, actin binding protein 1A	1079.75	178.6	1032.7	1126.8	180.9	176.3	6.04563
1454713_s_at	gb:BG072171 /DB_XREF=gi:12554740 /DB_XREF=H3107E11-3 /CLONE=H3107E11 /FEA=EST /CNT=67 /TID=Mm.18603.2 /TIER=Stack /STK=64 /UG=Mm.18603 /LL=15186 /UG_GENE=Hdc /UG_TITLE=histidine decarboxylase cluster	67.3	11.25	71.6	63	14.5	8	5.98222
1450258_a_at	gb:NM_010488.1 /DB_XREF=gi:6754265 /GEN=Elavl4 /FEA=FLmRNA /CNT=7 /TID=Mm.3970.1 /TIER=FL /STK=2 /UG=Mm.3970 /LL=15572 /DEF=Mus musculus ELAV (embryonic lethal, abnormal vision, Drosophila)-like 4 (Hu antigen D) (Elavl4), mRNA. /PROD=HU-antigen D /FL=gb:NM_010488.1 gb:AF041341.1	37.05	6.2	39	35.1	5	7.4	5.97581
1422120_at	gb:AY034479.1 /DB_XREF=gi:15418808 /FEA=FLmRNA /CNT=8 /TID=Mm.44970.1 /TIER=FL /STK=1 /UG=Mm.44970 /LL=106389 /UG_GENE=AW048865 /DEF=Mus musculus BM040-like protein mRNA, complete cds. /PROD=BM040-like protein /FL=gb:BC004721.1 gb:NM_134111.1 gb:AY034479.1	151.15	25.3	148.8	153.5	34.4	16.2	5.97431
1448349_at	gb:BB037317 /DB_XREF=gi:15403726 /DB_XREF=BB037317 /CLONE=5930425N23 /FEA=FLmRNA /CNT=182 /TID=Mm.23943.1 /TIER=ConsEnd /STK=1 /UG=Mm.23943 /LL=30960 /UG_GENE=Vapa /UG_TITLE=vesicle-associated membrane protein, associated protein A (33 kDa) /FL=gb:NM_013933.1 gb:BC003866.1 gb:AF115503.1	34.35	5.75	35	33.7	6.6	4.9	5.97391
1436312_at	gb:AV317621 /DB_XREF=gi:16394602 /DB_XREF=AV317621 /CLONE=5832432G11 /FEA=EST /CNT=63 /TID=Mm.39709.1 /TIER=Stack /STK=9 /UG=Mm.39709 /UG_TITLE=ESTs	351.05	58.8	368.7	333.4	72.9	44.7	5.97024
1449580_s_at	gb:NM_010388.1 /DB_XREF=gi:6754123 /GEN=H2-DMb2 /FEA=FLmRNA /CNT=21 /TID=Mm.195060.1 /TIER=FL /STK=6 /UG=Mm.195060 /LL=15000 /DEF=Mus musculus histocompatibility 2, class II, locus Mb2 (H2-DMb2), mRNA. /PROD=histocompatibility 2, class II, locus Mb2 /FL=gb:NM_010388.1 gb:U35334.1 gb:U35338.1 gb:U35337.1 gb:U35336.1 gb:U35335.1	436.55	73.9	450	423.1	86.9	60.9	5.90731
1433532_a_at	gb:AI323506 /DB_XREF=gi:4057935 /DB_XREF=mk17h02.x1 /CLONE=IMAGE:493203 /FEA=EST /CNT=108 /TID=Mm.2992.8 /TIER=Stack /STK=105 /UG=Mm.2992 /LL=17196 /UG_GENE=Mbp /UG_TITLE=myelin basic protein	558.65	94.7	529.5	587.8	90.6	98.8	5.89916
1423828_at	gb:AF127033.1 /DB_XREF=gi:9937096 /FEA=FLmRNA /CNT=402 /TID=Mm.3760.1 /TIER=FL+Stack /STK=97 /UG=Mm.3760 /LL=14104 /UG_GENE=Fasn /DEF=Mus musculus fatty acid synthase mRNA, complete cds. /PROD=fatty acid synthase /FL=gb:AF127033.1	4503.4	766.2	4586.4	4420.4	708.3	824.1	5.87758
1431029_at	gb:BB638308 /DB_XREF=gi:16473967 /DB_XREF=BB638308 /CLONE=A630024L05 /FEA=mRNA /CNT=15 /TID=Mm.44746.1 /TIER=ConsEnd /STK=0 /UG=Mm.44746 /LL=106384 /UG_GENE=1700016F23Rik /UG_TITLE=RIKEN cDNA 1700016F23 gene	26.35	4.5	28.5	24.2	4.2	4.8	5.85556
1436533_at	gb:AV232359 /DB_XREF=gi:15405019 /DB_XREF=AV232359 /CLONE=4632414A09 /FEA=EST /CNT=58 /TID=Mm.40370.1 /TIER=Stack /STK=8 /UG=Mm.40370 /LL=69056 /UG_GENE=1810007I17Rik /UG_TITLE=RIKEN cDNA 1810007I17 gene	317.5	54.25	324.9	310.1	51	57.5	5.85253
1440494_at	gb:AW543171 /DB_XREF=gi:7185588 /DB_XREF=C0166E08-3 /CLONE=C0166E08 /FEA=EST /CNT=7 /TID=Mm.167714.1 /TIER=ConsEnd /STK=5 /UG=Mm.167714 /UG_TITLE=ESTs, Weakly similar to B41182 collagen alpha 1(II) chain precursor (M.musculus)	30.65	5.25	31.1	30.2	5.9	4.6	5.8381
1422852_at	gb:NM_019686.1 /DB_XREF=gi:9790084 /GEN=Kip2-pending /FEA=FLmRNA /CNT=53 /TID=Mm.42192.1 /TIER=FL+Stack /STK=9 /UG=Mm.42192 /LL=56506 /DEF=Mus musculus kinase interacting protein 2 (Kip2-pending), mRNA. /PROD=kinase interacting protein 2 /FL=gb:AB016080.1 gb:BC005739.1 gb:NM_019686.1	396.6	67.95	414.7	378.5	63.1	72.8	5.83664
1448859_at	gb:AF030636.1 /DB_XREF=gi:3550071 /GEN=angie2 /FEA=FLmRNA /CNT=74 /TID=Mm.10116.1 /TIER=FL /STK=3 /UG=Mm.10116 /LL=55985 /DEF=Mus musculus CXC chemokine (angie2) mRNA, complete cds. /PROD=CXC chemokine /FL=gb:AF030636.1 gb:BC012965.1 gb:AF044196.1 gb:NM_018866.1	489.55	84.8	481.1	498	106.3	63.3	5.773
1456328_at	gb:AI451642 /DB_XREF=gi:4305427 /DB_XREF=mu55c08.x1 /CLONE=IMAGE:643310 /FEA=EST /CNT=30 /TID=Mm.30832.1 /TIER=Stack /STK=11 /UG=Mm.30832 /LL=99642 /UG_GENE=AI451642 /UG_TITLE=expressed sequence AI451642	553.55	96.2	553.4	553.7	83.1	109.3	5.75416
1439483_at	gb:BI438039 /DB_XREF=gi:15262729 /DB_XREF=ic84a04.x1 /CLONE=IMAGE:5660071 /FEA=EST /CNT=21 /TID=Mm.5399.1 /TIER=ConsEnd /STK=7 /UG=Mm.5399 /LL=100694 /UG_GENE=AI506816 /UG_TITLE=expressed sequence AI506816	182.8	31.8	178.7	186.9	36.5	27.1	5.74843
1449220_at	gb:NM_031247.1 /DB_XREF=gi:13752570 /GEN=Ian4 /FEA=FLmRNA /CNT=42 /TID=Mm.34232.1 /TIER=FL+Stack /STK=18 /UG=Mm.34232 /LL=83408 /DEF=Mus musculus immune associated nucleotide 4 (Ian4), mRNA. /PROD=immune associated nucleotide 4 /FL=gb:NM_031247.1 gb:AF337052.1	338.15	59.1	351.4	324.9	41.1	77.1	5.72166
1431705_a_at	gb:AK014467.1 /DB_XREF=gi:12852339 /FEA=mRNA /CNT=2 /TID=Mm.116862.2 /TIER=ConsEnd /STK=0 /UG=Mm.116862 /LL=68279 /UG_GENE=3300002C04Rik /UG_TITLE=RIKEN cDNA 3300002C04 gene /DEF=Mus musculus 14 days embryo liver cDNA, RIKEN full-length enriched library, clone:4430401D24:homolog to MUCOLIPIDIN, full insert sequence.	68	11.9	69.5	66.5	15.7	8.1	5.71429
1454820_at	gb:BB336266 /DB_XREF=gi:16404147 /DB_XREF=BB336266 /CLONE=B830048G18 /FEA=EST /CNT=53 /TID=Mm.24403.1 /TIER=Stack /STK=44 /UG=Mm.24403 /UG_TITLE=ESTs, Highly similar to hypothetical protein FLJ10925 (Homo sapiens) (H.sapiens)	72.45	12.7	76.4	68.5	15.9	9.5	5.70472
1424729_at	gb:AY092026.1 /DB_XREF=gi:20257221 /FEA=FLmRNA /CNT=29 /TID=Mm.28800.1 /TIER=FL+Stack /STK=18 /UG=Mm.28800 /DEF=Mus musculus SMAF1 mRNA, complete cds. /PROD=SMAF1 /FL=gb:AY092026.1	404.05	70.85	379.9	428.2	66.2	75.5	5.70289
1432357_at	gb:AK016233.1 /DB_XREF=gi:12854887 /FEA=mRNA /CNT=1 /TID=Mm.159615.1 /TIER=ConsEnd /STK=0 /UG=Mm.159615 /LL=75900 /UG_GENE=4930566D17Rik /UG_TITLE=RIKEN cDNA 4930566D17 gene /DEF=Mus musculus adult male testis cDNA, RIKEN full-length enriched library, clone:4930566D17:unclassifiable transcript, full insert sequence.	25.65	4.5	25.3	26	4.9	4.1	5.7
1426989_at	gb:AV341395 /DB_XREF=gi:15406558 /DB_XREF=AV341395 /CLONE=6430521A21 /FEA=mRNA /CNT=55 /TID=Mm.24376.1 /TIER=Stack /STK=29 /UG=Mm.24376 /UG_TITLE=Mus musculus mRNA for calsyntenin-3 (Cs3 gene)	237.35	41.7	245.1	229.6	51.4	32	5.69185
1424927_at	gb:BC025083.1 /DB_XREF=gi:19264069 /FEA=FLmRNA /CNT=34 /TID=Mm.173790.1 /TIER=FL+Stack /STK=11 /UG=Mm.173790 /LL=73690 /UG_GENE=2410114O14Rik /DEF=Mus musculus, RIKEN cDNA 2410114O14 gene, clone MGC:36708 IMAGE:3711757, mRNA, complete cds. /PROD=RIKEN cDNA 2410114O14 gene /FL=gb:BC025083.1	312.75	55.35	331.9	293.6	68.9	41.8	5.65041
1454866_s_at	gb:BQ176424 /DB_XREF=gi:20351916 /DB_XREF=UI-M-DJ2-bwf-f-03-0-UI.s1 /CLONE=UI-M-DJ2-bwf-f-03-0-UI /FEA=EST /CNT=47 /TID=Mm.44747.1 /TIER=Stack /STK=40 /UG=Mm.44747 /LL=106380 /UG_GENE=AW045520 /UG_TITLE=expressed sequence AW045520	171.7	30.4	172.8	170.6	30.8	30	5.64803
1420881_at	gb:NM_008739.1 /DB_XREF=gi:6679137 /GEN=Nsd1 /FEA=FLmRNA /CNT=155 /TID=Mm.12964.1 /TIER=FL /STK=2 /UG=Mm.12964 /LL=18193 /DEF=Mus musculus nuclear receptor-binding SET-domain protein 1 (Nsd1), mRNA. /PROD=nuclear receptor-binding SET-domain protein 1 /FL=gb:AF064553.1 gb:NM_008739.1	35.15	6.25	37.6	32.7	6.6	5.9	5.624
1416107_at	gb:NM_008741.1 /DB_XREF=gi:6679141 /GEN=Nsg2 /FEA=FLmRNA /CNT=204 /TID=Mm.3304.1 /TIER=FL+Stack /STK=127 /UG=Mm.3304 /LL=18197 /DEF=Mus musculus neuron specific gene family member 2 (Nsg2), mRNA. /PROD=neuron specific gene family member 2 /FL=gb:U17259.1 gb:BC018224.1 gb:NM_008741.1	127.45	22.7	120.6	134.3	22.2	23.2	5.61454
1424454_at	gb:BC027354.1 /DB_XREF=gi:20072714 /FEA=FLmRNA /CNT=83 /TID=Mm.171349.1 /TIER=FL+Stack /STK=31 /UG=Mm.171349 /DEF=Mus musculus, Similar to DKFZP564G2022 protein, clone MGC:28282 IMAGE:4010477, mRNA, complete cds. /PROD=Similar to DKFZP564G2022 protein /FL=gb:BC027354.1 gb:BC024676.1	364.2	65.75	353.3	375.1	38.3	93.2	5.53916
1455435_s_at	gb:BG072100 /DB_XREF=gi:12554669 /DB_XREF=H3106G04-3 /CLONE=H3106G04 /FEA=EST /CNT=25 /TID=Mm.9772.3 /TIER=Stack /STK=13 /UG=Mm.9772 /LL=74524 /UG_GENE=8430418G19Rik /UG_TITLE=RIKEN cDNA 8430418G19 gene	158.4	28.6	166.9	149.9	30.3	26.9	5.53846
1432812_at	gb:BB015570 /DB_XREF=gi:8138773 /DB_XREF=BB015570 /CLONE=4930554P06 /FEA=mRNA /CNT=2 /TID=Mm.108514.1 /TIER=ConsEnd /STK=1 /UG=Mm.108514 /LL=75249 /UG_GENE=4930554P06Rik /UG_TITLE=RIKEN cDNA 4930554P06 gene	19.35	3.5	19.6	19.1	2.8	4.2	5.52857
1439835_x_at	gb:BB253618 /DB_XREF=gi:8946364 /DB_XREF=BB253618 /CLONE=A730058F03 /FEA=EST /CNT=9 /TID=Mm.133471.1 /TIER=ConsEnd /STK=6 /UG=Mm.133471 /UG_TITLE=ESTs, Moderately similar to ALDR (M.musculus)	17.1	3.1	17.5	16.7	2.5	3.7	5.51613
1419307_at	gb:NM_028075.1 /DB_XREF=gi:16306480 /GEN=Tnfrsf13c /FEA=FLmRNA /CNT=24 /TID=Mm.131257.1 /TIER=FL+Stack /STK=11 /UG=Mm.131257 /LL=72049 /DEF=Mus musculus tumor necrosis factor receptor superfamily, member 13c (Tnfrsf13c), mRNA. /PROD=BAFF receptor /FL=gb:AF350257.1 gb:NM_028075.1 gb:AF373847.1	288.65	52.75	308.6	268.7	41.8	63.7	5.47204
1442636_at	gb:BB205319 /DB_XREF=gi:16351958 /DB_XREF=BB205319 /CLONE=A430063N04 /FEA=EST /CNT=4 /TID=Mm.90163.1 /TIER=ConsEnd /STK=3 /UG=Mm.90163 /UG_TITLE=ESTs	16.9	3.1	16	17.8	3.4	2.8	5.45161
1417995_at	gb:NM_008979.1 /DB_XREF=gi:6679554 /GEN=Ptpn8 /FEA=FLmRNA /CNT=45 /TID=Mm.395.1 /TIER=FL+Stack /STK=32 /UG=Mm.395 /LL=19260 /DEF=Mus musculus protein tyrosine phosphatase, non-receptor type 8 (Ptpn8), mRNA. /PROD=protein tyrosine phosphatase, non-receptor type8 /FL=gb:M90388.1 gb:NM_008979.1	126.5	23.25	129.1	123.9	17.5	29	5.44086
1426580_at	gb:AK006459.1 /DB_XREF=gi:12839571 /GEN=Stk18 /FEA=FLmRNA /CNT=112 /TID=Mm.3794.2 /TIER=Stack /STK=8 /UG=Mm.3794 /LL=20873 /UG_TITLE=serinethreonine kinase 18 /DEF=Mus musculus adult male testis cDNA, RIKEN full-length enriched library, clone:1700028H20:serinethreonine kinase 18, full insert sequence. /FL=gb:BC026785.1 gb:L29479.1	51.35	9.45	50.9	51.8	12.2	6.7	5.43386
1436932_at	gb:AV231424 /DB_XREF=gi:16385856 /DB_XREF=AV231424 /CLONE=4632406N02 /FEA=EST /CNT=37 /TID=Mm.35398.1 /TIER=Stack /STK=35 /UG=Mm.35398 /LL=100173 /UG_GENE=AI561912 /UG_TITLE=expressed sequence AI561912	29.05	5.35	27.5	30.6	5.5	5.2	5.42991
1460440_at	gb:BE945410 /DB_XREF=gi:10523169 /DB_XREF=UI-M-BZ0-axm-f-12-0-UI.s1 /CLONE=UI-M-BZ0-axm-f-12-0-UI /FEA=mRNA /CNT=82 /TID=Mm.89629.1 /TIER=Stack /STK=35 /UG=Mm.89629 /LL=74495 /UG_GENE=5430402I23Rik /UG_TITLE=RIKEN cDNA 5430402I23 gene	50.2	9.25	48.1	52.3	8.2	10.3	5.42703
1449360_at	gb:NM_007781.1 /DB_XREF=gi:6681048 /GEN=Csf2rb2 /FEA=FLmRNA /CNT=27 /TID=Mm.1940.1 /TIER=FL+Stack /STK=13 /UG=Mm.1940 /LL=12984 /DEF=Mus musculus colony stimulating factor 2 receptor, beta 2, low-affinity (granulocyte-macrophage) (Csf2rb2), mRNA. /PROD=colony stimulating factor 2 receptor, beta 2,low-affinity (granulocyte-macrophage) /FL=gb:M29855.1 gb:NM_007781.1	232.5	42.85	229.8	235.2	53	32.7	5.4259
1425243_at	gb:AY026050.1 /DB_XREF=gi:18476094 /FEA=FLmRNA /CNT=7 /TID=Mm.136079.1 /TIER=FL /STK=4 /UG=Mm.136079 /DEF=Mus musculus langerin mRNA, complete cds. /PROD=langerin /FL=gb:AY078415.1 gb:AY026050.1	124.5	22.95	130.6	118.4	17.2	28.7	5.42484
1429104_at	gb:AK012581.1 /DB_XREF=gi:12849417 /FEA=mRNA /CNT=149 /TID=Mm.21687.1 /TIER=Stack /STK=61 /UG=Mm.21687 /LL=67803 /UG_GENE=0610025L06Rik /UG_TITLE=RIKEN cDNA 0610025L06 gene /DEF=Mus musculus 11 days embryo whole body cDNA, RIKEN full-length enriched library, clone:2700088D18:LIM domain containing proteins containing protein, full insert sequence.	802.3	147.9	799.6	805	173.2	122.6	5.42461
1422637_at	gb:NM_018750.1 /DB_XREF=gi:9055291 /GEN=Nore1-pending /FEA=FLmRNA /CNT=49 /TID=Mm.195953.1 /TIER=FL+Stack /STK=23 /UG=Mm.195953 /LL=54354 /DEF=Mus musculus novel ras effector 1 (Nore1-pending), mRNA. /PROD=novel ras effector 1 /FL=gb:NM_018750.1 gb:AF053959.1	211.55	39.6	196.5	226.6	46.4	32.8	5.34217
1421173_at	gb:NM_013674.1 /DB_XREF=gi:7305518 /GEN=Irf4 /FEA=FLmRNA /CNT=22 /TID=Mm.4677.1 /TIER=FL /STK=2 /UG=Mm.4677 /LL=16364 /DEF=Mus musculus interferon regulatory factor 4 (Irf4), mRNA. /PROD=interferon regulatory factor 4 /FL=gb:U11692.1 gb:NM_013674.1 gb:U34307.1	163.05	30.55	160.1	166	35.9	25.2	5.33715
1426200_at	gb:AY058910.1 /DB_XREF=gi:16902045 /FEA=FLmRNA /CNT=1 /TID=Mm.220159.1 /TIER=FL /STK=1 /UG=Mm.220159 /DEF=Mus musculus anti-HLA class II antibody F3.3 kappa light chain variable region mRNA, complete cds. /PROD=anti-HLA class II antibody F3.3 kappa lightchain variable region /FL=gb:AY058910.1	228.75	42.95	242.9	214.6	54.7	31.2	5.32596
1417403_at	gb:AF480860.1 /DB_XREF=gi:20152987 /GEN=Masr /FEA=FLmRNA /CNT=173 /TID=Mm.26171.1 /TIER=FL+Stack /STK=46 /UG=Mm.26171 /LL=170439 /DEF=Mus musculus myelination associated SUR4-like protein (Masr) mRNA, complete cds. /PROD=myelination associated SUR4-like protein /FL=gb:AF480860.1 gb:AY053453.1 gb:NM_130450.1 gb:AB072039.1	240.45	45.2	243.8	237.1	53.2	37.2	5.31969
1445076_at	gb:BG064034 /DB_XREF=gi:12546597 /DB_XREF=H3014G06-3 /CLONE=H3014G06 /FEA=EST /CNT=3 /TID=Mm.182567.1 /TIER=ConsEnd /STK=2 /UG=Mm.182567 /UG_TITLE=ESTs	21.75	4.1	22	21.5	2.9	5.3	5.30488
1452638_s_at	gb:BC027538.1 /DB_XREF=gi:20380346 /FEA=mRNA /CNT=13 /TID=Mm.221051.1 /TIER=ConsEnd /STK=0 /UG=Mm.221051 /DEF=Mus musculus, Similar to dynamin 1-like, clone MGC:41233 IMAGE:1395338, mRNA, complete cds. /PROD=Similar to dynamin 1-like	57.45	10.85	58.7	56.2	14.6	7.1	5.29493
1452532_x_at	gb:M61907.1 /DB_XREF=gi:192197 /FEA=mRNA /CNT=1 /TID=Mm.14114.7 /TIER=ConsEnd /STK=0 /UG=Mm.14114 /LL=26365 /UG_GENE=Ceacam1 /DEF=Mus musculus biliary glycoprotein mRNA, 3cds. /PROD=biliary glycoprotein	48.15	9.1	48.1	48.2	9.6	8.6	5.29121
1443686_at	gb:BB734586 /DB_XREF=gi:16133736 /DB_XREF=BB734586 /CLONE=F420010L19 /FEA=EST /CNT=3 /TID=Mm.218251.1 /TIER=ConsEnd /STK=3 /UG=Mm.218251 /UG_TITLE=ESTs, Weakly similar to TYROSINE-PROTEIN KINASE JAK3 (M.musculus)	305.35	58	312.5	298.2	46.9	69.1	5.26466
1443278_at	gb:BB470257 /DB_XREF=gi:16427744 /DB_XREF=BB470257 /CLONE=D230032L01 /FEA=EST /CNT=3 /TID=Mm.153330.1 /TIER=ConsEnd /STK=3 /UG=Mm.153330 /UG_TITLE=ESTs	13.15	2.5	13.7	12.6	2.1	2.9	5.26
1438408_at	gb:BB131927 /DB_XREF=gi:16266419 /DB_XREF=BB131927 /CLONE=9630056F23 /FEA=EST /CNT=28 /TID=Mm.76746.1 /TIER=Stack /STK=10 /UG=Mm.76746 /UG_TITLE=ESTs, Weakly similar to simple repeat sequence-containing transcript (Mus musculus) (M.musculus)	49.7	9.45	47	52.4	12.1	6.8	5.25926
1458526_at	gb:BB048656 /DB_XREF=gi:16259495 /DB_XREF=BB048656 /CLONE=6430592E24 /FEA=EST /CNT=5 /TID=Mm.161174.1 /TIER=ConsEnd /STK=2 /UG=Mm.161174 /UG_TITLE=ESTs	26.75	5.1	27.4	26.1	3.8	6.4	5.2451
1460166_at	gb:BB271919 /DB_XREF=gi:8968935 /DB_XREF=BB271919 /CLONE=A830060C09 /FEA=FLmRNA /CNT=222 /TID=Mm.5163.1 /TIER=Stack /STK=20 /UG=Mm.5163 /LL=19762 /UG_GENE=Rin /UG_TITLE=RAS-like protein expressed in neuron /FL=gb:BC018267.1 gb:U71202.1 gb:NM_009065.1	11.8	2.25	12	11.6	2.7	1.8	5.24444
1436002_at	gb:BB484128 /DB_XREF=gi:16441119 /DB_XREF=BB484128 /CLONE=D430023N06 /FEA=EST /CNT=12 /TID=Mm.32082.1 /TIER=Stack /STK=12 /UG=Mm.32082 /UG_TITLE=ESTs, Moderately similar to Cegp1 protein (M.musculus)	48.15	9.2	49.8	46.5	11.3	7.1	5.2337
1458297_s_at	gb:AI323439 /DB_XREF=gi:4057868 /DB_XREF=mj69c07.x1 /CLONE=IMAGE:481356 /FEA=EST /CNT=3 /TID=Mm.200861.1 /TIER=ConsEnd /STK=3 /UG=Mm.200861 /LL=98310 /UG_GENE=AI323439 /UG_TITLE=expressed sequence AI323439	149.2	28.55	150.7	147.7	20.1	37	5.22592
1422870_at	gb:NM_013553.1 /DB_XREF=gi:7305148 /GEN=Hoxc4 /FEA=FLmRNA /CNT=22 /TID=Mm.1351.1 /TIER=FL+Stack /STK=9 /UG=Mm.1351 /LL=15423 /DEF=Mus musculus homeo box C4 (Hoxc4), mRNA. /PROD=homeo box C4 /FL=gb:NM_013553.1	46.55	8.95	45.4	47.7	7.4	10.5	5.20112
1421013_at	gb:NM_019640.1 /DB_XREF=gi:9790158 /GEN=Pitpnb /FEA=FLmRNA /CNT=23 /TID=Mm.200516.1 /TIER=FL /STK=2 /UG=Mm.200516 /LL=56305 /DEF=Mus musculus phosphotidylinositol transfer protein, beta (Pitpnb), mRNA. /PROD=phosphotidylinositol transfer protein, beta /FL=gb:U46934.1 gb:NM_019640.1	232.95	44.85	249.1	216.8	41.2	48.5	5.19398
1441714_at	gb:BM229796 /DB_XREF=gi:17792831 /DB_XREF=K0285A05-3 /CLONE=K0285A05 /FEA=EST /CNT=4 /TID=Mm.212233.1 /TIER=ConsEnd /STK=4 /UG=Mm.212233 /UG_TITLE=ESTs	6.45	1.25	6.8	6.1	1	1.5	5.16
1455318_at	gb:BB323688 /DB_XREF=gi:16403471 /DB_XREF=BB323688 /CLONE=B430010N18 /FEA=EST /CNT=30 /TID=Mm.69002.1 /TIER=Stack /STK=16 /UG=Mm.69002 /UG_TITLE=ESTs, Weakly similar to A43932 mucin 2 precursor, intestinal (H.sapiens)	252.95	49.15	257.3	248.6	58.8	39.5	5.14649
1435697_a_at	gb:BB503614 /DB_XREF=gi:9492408 /DB_XREF=BB503614 /CLONE=D630044E09 /FEA=EST /CNT=16 /TID=Mm.123225.2 /TIER=Stack /STK=14 /UG=Mm.123225 /LL=227929 /UG_GENE=Cbp /UG_TITLE=cytohesin binding protein	393.85	77.1	402.4	385.3	74	80.2	5.1083
1420546_at	gb:NM_009377.1 /DB_XREF=gi:6678336 /GEN=Th /FEA=FLmRNA /CNT=10 /TID=Mm.1292.1 /TIER=FL /STK=4 /UG=Mm.1292 /LL=21823 /DEF=Mus musculus tyrosine hydroxylase (Th), mRNA. /PROD=tyrosine hydroxylase /FL=gb:NM_009377.1 gb:M69200.1	280.05	55.15	285.1	275	47.4	62.9	5.07797
1442180_at	gb:BB382040 /DB_XREF=gi:16408049 /DB_XREF=BB382040 /CLONE=C230017D13 /FEA=EST /CNT=6 /TID=Mm.127330.1 /TIER=ConsEnd /STK=3 /UG=Mm.127330 /UG_TITLE=ESTs	13.95	2.75	13	14.9	2.5	3	5.07273
1427489_at	gb:BB623587 /DB_XREF=gi:15398188 /DB_XREF=BB623587 /CLONE=6720490N21 /FEA=mRNA /CNT=21 /TID=Mm.220860.1 /TIER=ConsEnd /STK=0 /UG=Mm.220860 /UG_TITLE=Mus musculus integrin alpha8 mRNA, partial cds	113.85	22.45	122	105.7	24.6	20.3	5.07127
1454130_at	gb:AK019592.1 /DB_XREF=gi:12859885 /FEA=mRNA /CNT=1 /TID=Mm.158193.1 /TIER=ConsEnd /STK=0 /UG=Mm.158193 /LL=68269 /UG_GENE=4930432J01Rik /UG_TITLE=RIKEN cDNA 4930432J01 gene /DEF=Mus musculus adult male testis cDNA, RIKEN full-length enriched library, clone:4930432J01:unclassifiable transcript, full insert sequence.	93.65	18.5	87.5	99.8	17.9	19.1	5.06216
1451732_at	gb:BI453872 /DB_XREF=gi:15244528 /DB_XREF=603174745F1 /CLONE=IMAGE:5253994 /FEA=FLmRNA /CNT=108 /TID=Mm.10027.1 /TIER=ConsEnd /STK=0 /UG=Mm.10027 /LL=19134 /UG_GENE=Prpk /UG_TITLE=pre-mRNA protein kinase /FL=gb:U48737.1	41.2	8.15	41.3	41.1	8.2	8.1	5.05521
1419090_x_at	gb:NM_010644.1 /DB_XREF=gi:6754459 /GEN=Klk26 /FEA=FLmRNA /CNT=103 /TID=Mm.143842.1 /TIER=FL+Stack /STK=13 /UG=Mm.143842 /LL=16618 /DEF=Mus musculus kallikrein 26 (Klk26), mRNA. /PROD=kallikrein 26 /FL=gb:BC024688.1 gb:K01831.1 gb:NM_010644.1	140.3	27.8	146.5	134.1	22.4	33.2	5.04676
1416034_at	gb:BF123439 /DB_XREF=gi:10962479 /DB_XREF=601760641F1 /CLONE=IMAGE:4023467 /FEA=FLmRNA /CNT=468 /TID=Mm.6417.1 /TIER=Stack /STK=33 /UG=Mm.6417 /LL=12484 /UG_GENE=Cd24a /UG_TITLE=CD24a antigen /FL=gb:NM_009846.1 gb:M58661.1	744.9	147.8	782.9	706.9	151.6	144	5.03992
1416967_at	gb:U31967.1 /DB_XREF=gi:3419872 /GEN=Sox2 /FEA=FLmRNA /CNT=86 /TID=Mm.4541.1 /TIER=FL+Stack /STK=62 /UG=Mm.4541 /LL=20674 /DEF=Mus musculus high mobility group box protein (sox2) mRNA, complete cds. /PROD=high mobility group box protein SOX2 /FL=gb:U31967.1 gb:NM_011443.1	93.15	18.5	98.1	88.2	22.8	14.2	5.03513
1448617_at	gb:NM_007651.2 /DB_XREF=gi:19745182 /GEN=Cd53 /FEA=FLmRNA /CNT=124 /TID=Mm.2692.1 /TIER=FL+Stack /STK=53 /UG=Mm.2692 /LL=12508 /DEF=Mus musculus CD53 antigen (Cd53), mRNA. /PROD=CD53 antigen /FL=gb:NM_007651.2 gb:BC021310.1	828.4	165.3	824.1	832.7	176.3	154.3	5.01149
1453091_s_at	gb:BB241583 /DB_XREF=gi:8934329 /DB_XREF=BB241583 /CLONE=A630087L22 /FEA=mRNA /CNT=90 /TID=Mm.153201.1 /TIER=Stack /STK=88 /UG=Mm.153201 /LL=68614 /UG_GENE=1110019O13Rik /UG_TITLE=RIKEN cDNA 1110019O13 gene	450.65	90.1	473.9	427.4	87.3	92.9	5.00166
1456228_x_at	gb:AV328388 /DB_XREF=gi:6368440 /DB_XREF=AV328388 /CLONE=6330441I11 /FEA=EST /CNT=14 /TID=Mm.2992.12 /TIER=Stack /STK=13 /UG=Mm.2992 /LL=17196 /UG_GENE=Mbp /UG_TITLE=myelin basic protein	229.75	46.05	223.4	236.1	49.6	42.5	4.98914
1444869_at	gb:BG075322 /DB_XREF=gi:12557891 /DB_XREF=H3145H06-3 /CLONE=H3145H06 /FEA=EST /CNT=3 /TID=Mm.182789.1 /TIER=ConsEnd /STK=2 /UG=Mm.182789 /UG_TITLE=ESTs	11.95	2.4	12.5	11.4	2	2.8	4.97917
1423182_at	gb:AK004668.1 /DB_XREF=gi:12836004 /GEN=Tnfrsf13b /FEA=FLmRNA /CNT=53 /TID=Mm.143787.1 /TIER=Stack /STK=32 /UG=Mm.143787 /LL=57916 /UG_TITLE=tumor necrosis factor receptor superfamily, member 13b /DEF=Mus musculus adult male lung cDNA, RIKEN full-length enriched library, clone:1200009E08:tumor necrosis factor receptor superfamily, member 13b, full insert sequence. /FL=gb:NM_021349.1 gb:AF257673.1	271.55	54.6	269	274.1	59.2	50	4.97344
1433092_at	gb:AK014233.1 /DB_XREF=gi:12851953 /FEA=mRNA /CNT=1 /TID=Mm.158965.1 /TIER=ConsEnd /STK=0 /UG=Mm.158965 /LL=73188 /UG_GENE=3110062G12Rik /UG_TITLE=RIKEN cDNA 3110062G12 gene /DEF=Mus musculus 13 days embryo head cDNA, RIKEN full-length enriched library, clone:3110062G12:unclassifiable, full insert sequence.	13.4	2.7	13.4	13.4	3	2.4	4.96296
1417741_at	gb:NM_133198.1 /DB_XREF=gi:18875341 /GEN=Pygl /FEA=FLmRNA /CNT=76 /TID=Mm.30047.1 /TIER=FL+Stack /STK=37 /UG=Mm.30047 /LL=110095 /DEF=Mus musculus liver glycogen phosphorylase (Pygl), mRNA. /PROD=liver glycogen phosphorylase /FL=gb:AF288783.1 gb:BC013636.1 gb:NM_133198.1	1043.3	210.65	1015.2	1071.4	204.4	216.9	4.95277
1452087_at	gb:BF020640 /DB_XREF=gi:10751972 /DB_XREF=ux22e04.x1 /CLONE=IMAGE:3472254 /FEA=FLmRNA /CNT=69 /TID=Mm.68134.1 /TIER=Stack /STK=13 /UG=Mm.68134 /LL=75988 /UG_GENE=5033415K03Rik /UG_TITLE=RIKEN cDNA 5033415K03 gene /FL=gb:BC020120.1 gb:BC021821.1	360.3	72.85	354.4	366.2	79.2	66.5	4.94578
1428705_at	gb:AK005731.1 /DB_XREF=gi:12838458 /FEA=mRNA /CNT=30 /TID=Mm.46470.1 /TIER=Stack /STK=25 /UG=Mm.46470 /LL=69327 /UG_GENE=1700007K13Rik /UG_TITLE=RIKEN cDNA 1700007K13 gene /DEF=Mus musculus adult male testis cDNA, RIKEN full-length enriched library, clone:1700007K13:hypothetical protein, full insert sequence.	52.65	10.65	50.6	54.7	10.9	10.4	4.94366
1418982_at	gb:BC011118.1 /DB_XREF=gi:15029793 /FEA=FLmRNA /CNT=96 /TID=Mm.34537.1 /TIER=FL+Stack /STK=15 /UG=Mm.34537 /LL=12606 /UG_GENE=Cebpa /DEF=Mus musculus, Similar to CCAATenhancer binding protein (CEBP), alpha, clone MGC:18705 IMAGE:4194023, mRNA, complete cds. /PROD=Similar to CCAATenhancer binding protein(CEBP), alpha /FL=gb:NM_007678.1 gb:BC011118.1	1457.05	295.35	1484.1	1430	329.4	261.3	4.9333
1451447_at	gb:BC024476.1 /DB_XREF=gi:19353954 /FEA=FLmRNA /CNT=43 /TID=Mm.86723.1 /TIER=FL+Stack /STK=19 /UG=Mm.86723 /DEF=Mus musculus, Similar to hypothetical protein FLJ20739, clone MGC:37379 IMAGE:4976954, mRNA, complete cds. /PROD=Similar to hypothetical protein FLJ20739 /FL=gb:BC024476.1	493.7	100.25	478.2	509.2	97.6	102.9	4.92469
1458722_at	gb:AW550819 /DB_XREF=gi:7196247 /DB_XREF=L0069G07-3 /CLONE=L0069G07 /FEA=EST /CNT=3 /TID=Mm.148770.1 /TIER=ConsEnd /STK=2 /UG=Mm.148770 /UG_TITLE=ESTs	8.85	1.8	8.7	9	1.6	2	4.91667
1426168_a_at	gb:U95921.1 /DB_XREF=gi:2104713 /GEN=N30.7TCRA /FEA=FLmRNA /CNT=1 /TID=Mm.30557.6 /TIER=FL /STK=1 /UG=Mm.30557 /LL=21473 /DEF=Mus musculus T cell receptor alpha chain TCRalphaJ12A (N30.7TCRA) mRNA, complete cds. /PROD=T cell receptor alpha chain TCRalphaJ12A /FL=gb:U95921.1	352.1	72.7	345.1	359.1	73.9	71.5	4.84319
1442395_at	gb:AW494347 /DB_XREF=gi:7064628 /DB_XREF=UI-M-BH3-aul-d-03-0-UI.s1 /CLONE=UI-M-BH3-aul-d-03-0-UI /FEA=EST /CNT=5 /TID=Mm.102322.1 /TIER=ConsEnd /STK=3 /UG=Mm.102322 /UG_TITLE=ESTs	27.6	5.7	26.6	28.6	6.1	5.3	4.84211
1448789_at	gb:AF253409.1 /DB_XREF=gi:7689276 /FEA=FLmRNA /CNT=70 /TID=Mm.140988.1 /TIER=FL+Stack /STK=40 /UG=Mm.140988 /LL=56847 /UG_GENE=Aldh1a3 /DEF=Mus musculus retinaldehyde dehydrogenase 3 mRNA, complete cds. /PROD=retinaldehyde dehydrogenase 3 /FL=gb:NM_053080.1 gb:AF253409.1 gb:AF152359.1 gb:AF280404.1 gb:AF246711.1	69.75	14.45	70.5	69	19.9	9	4.82699
1450512_at	gb:AF281278.1 /DB_XREF=gi:11120054 /FEA=FLmRNA /CNT=5 /TID=Mm.143770.1 /TIER=FL /STK=1 /UG=Mm.143770 /LL=57764 /UG_GENE=Ntn4 /DEF=Mus musculus beta netrin mRNA, complete cds. /PROD=beta netrin /FL=gb:NM_021320.1 gb:AF281278.1 gb:AF268066.1	74	15.35	77	71	13.5	17.2	4.82085
1441926_x_at	gb:BB326566 /DB_XREF=gi:9035329 /DB_XREF=BB326566 /CLONE=B430210J12 /FEA=EST /CNT=4 /TID=Mm.153982.1 /TIER=ConsEnd /STK=4 /UG=Mm.153982 /UG_TITLE=ESTs	50.1	10.45	47.2	53	8.2	12.7	4.79426
1429263_at	gb:AK007161.1 /DB_XREF=gi:12840551 /FEA=mRNA /CNT=18 /TID=Mm.38270.1 /TIER=Stack /STK=8 /UG=Mm.38270 /LL=66759 /UG_GENE=4933425D22Rik /UG_TITLE=RIKEN cDNA 4933425D22 gene /DEF=Mus musculus adult male testis cDNA, RIKEN full-length enriched library, clone:1700110J03:unclassifiable transcript, full insert sequence.	16.9	3.55	16.3	17.5	3.4	3.7	4.76056
1434015_at	gb:BB196807 /DB_XREF=gi:16271021 /DB_XREF=BB196807 /CLONE=A330096C23 /FEA=EST /CNT=47 /TID=Mm.41203.1 /TIER=Stack /STK=47 /UG=Mm.41203 /UG_TITLE=ESTs, Weakly similar to GTR8_MOUSE Solute carrier family 2, facilitated glucose transporter, member 8 (Glucose transporter type 8) (Glucose transporter type X1) (M.musculus)	21.1	4.45	20.2	22	5.6	3.3	4.74157
1443687_x_at	gb:BB734586 /DB_XREF=gi:16133736 /DB_XREF=BB734586 /CLONE=F420010L19 /FEA=EST /CNT=3 /TID=Mm.218251.1 /TIER=ConsEnd /STK=3 /UG=Mm.218251 /UG_TITLE=ESTs, Weakly similar to TYROSINE-PROTEIN KINASE JAK3 (M.musculus)	521.75	110.05	527.1	516.4	85.3	134.8	4.74103
1421724_at	gb:NM_030737.1 /DB_XREF=gi:13507697 /GEN=V3R7 /FEA=FLmRNA /CNT=2 /TID=Mm.160377.1 /TIER=FL /STK=2 /UG=Mm.160377 /LL=81012 /DEF=Mus musculus pheromone receptor V3R7 (V3R7), mRNA. /PROD=pheromone receptor V3R7 /FL=gb:AF324871.1 gb:NM_030737.1	25.75	5.45	24.5	27	4.2	6.7	4.72477
1455279_at	gb:BG070552 /DB_XREF=gi:12553121 /DB_XREF=H3088E12-3 /CLONE=H3088E12 /FEA=EST /CNT=18 /TID=Mm.108854.1 /TIER=Stack /STK=18 /UG=Mm.108854 /UG_TITLE=ESTs	35.05	7.45	37.6	32.5	8.4	6.5	4.7047
1454169_a_at	gb:AK017174.1 /DB_XREF=gi:12856288 /FEA=mRNA /CNT=1 /TID=Mm.68134.2 /TIER=ConsEnd /STK=0 /UG=Mm.68134 /LL=75988 /UG_GENE=5033415K03Rik /UG_TITLE=RIKEN cDNA 5033415K03 gene /DEF=Mus musculus 11 days pregnant adult female ovary and uterus cDNA, RIKEN full-length enriched library, clone:5033415K03:hypothetical protein, full insert sequence.	158.45	33.8	152.9	164	39	28.6	4.68787
1457731_at	gb:BB247595 /DB_XREF=gi:16355569 /DB_XREF=BB247595 /CLONE=A730020D21 /FEA=EST /CNT=7 /TID=Mm.128872.1 /TIER=ConsEnd /STK=3 /UG=Mm.128872 /UG_TITLE=ESTs	26.7	5.7	27.4	26	4.2	7.2	4.68421
1417434_at	gb:NM_010274.1 /DB_XREF=gi:6753969 /GEN=Gdm1 /FEA=FLmRNA /CNT=72 /TID=Mm.3711.1 /TIER=FL+Stack /STK=45 /UG=Mm.3711 /LL=14571 /DEF=Mus musculus glycerol phosphate dehydrogenase 1, mitochondrial (Gdm1), mRNA. /PROD=glycerol phosphate dehydrogenase 1,mitochondrial /FL=gb:NM_010274.1 gb:D50430.1 gb:U60987.1 gb:BC021359.1	1642.65	351	1661.5	1623.8	360.9	341.1	4.67991
1454157_a_at	gb:AK004232.1 /DB_XREF=gi:12835341 /GEN=Pla2g2d /FEA=mRNA /CNT=1 /TID=Mm.71913.2 /TIER=ConsEnd /STK=0 /UG=Mm.71913 /LL=18782 /UG_TITLE=phospholipase A2, group IID /DEF=Mus musculus 18 days embryo whole body cDNA, RIKEN full-length enriched library, clone:1110051K23:phospholipase A2, group IID, full insert sequence.	163.75	35.1	153.5	174	35.1	35.1	4.66524
1424128_x_at	gb:BC003261.1 /DB_XREF=gi:13096927 /FEA=FLmRNA /CNT=115 /TID=Mm.3488.1 /TIER=FL+Stack /STK=51 /UG=Mm.3488 /LL=20877 /UG_GENE=Stk5 /DEF=Mus musculus, serinethreonine kinase 5, clone MGC:5803 IMAGE:3501444, mRNA, complete cds. /PROD=serinethreonine kinase 5 /FL=gb:U69107.1 gb:D21099.1 gb:BC003261.1	76.9	16.6	78.2	75.6	16	17.2	4.63253
1460188_at	gb:NM_013545.1 /DB_XREF=gi:7305132 /GEN=Hcph /FEA=FLmRNA /CNT=111 /TID=Mm.1484.1 /TIER=FL+Stack /STK=78 /UG=Mm.1484 /LL=15170 /DEF=Mus musculus hemopoietic cell phosphatase (Hcph), mRNA. /PROD=hemopoietic cell phosphatase /FL=gb:M68902.1 gb:BC012660.1 gb:M90389.1 gb:NM_013545.1	596.45	129.15	563.2	629.7	126.6	131.7	4.61827
1427007_at	gb:AK004734.1 /DB_XREF=gi:12836129 /FEA=mRNA /CNT=48 /TID=Mm.31363.1 /TIER=Stack /STK=26 /UG=Mm.31363 /LL=74131 /UG_GENE=1200013B08Rik /UG_TITLE=RIKEN cDNA 1200013B08 gene /DEF=Mus musculus adult male lung cDNA, RIKEN full-length enriched library, clone:1200013B08:homolog to HYPOTHETICAL 41.6 KDA PROTEIN, full insert sequence.	625.1	136.25	633	617.2	134.9	137.6	4.58789
1453611_at	gb:BB367420 /DB_XREF=gi:9079249 /DB_XREF=BB367420 /CLONE=C130037N06 /FEA=mRNA /CNT=7 /TID=Mm.132948.1 /TIER=ConsEnd /STK=1 /UG=Mm.132948 /LL=74459 /UG_GENE=4933422O15Rik /UG_TITLE=RIKEN cDNA 4933422O15 gene	24.25	5.3	25	23.5	5.6	5	4.57547
1450267_at	gb:NM_133212.1 /DB_XREF=gi:18875361 /GEN=Tlr8 /FEA=FLmRNA /CNT=5 /TID=Mm.196676.1 /TIER=FL /STK=2 /UG=Mm.196676 /LL=170744 /DEF=Mus musculus toll-like receptor 8 (Tlr8), mRNA. /PROD=toll-like receptor 8 /FL=gb:NM_133212.1 gb:AY035890.1	35.45	7.75	36.4	34.5	7.2	8.3	4.57419
1422762_at	gb:AB008867.1 /DB_XREF=gi:12313646 /GEN=MmKIF17 /FEA=FLmRNA /CNT=22 /TID=Mm.160373.1 /TIER=FL+Stack /STK=14 /UG=Mm.160373 /LL=16559 /UG_TITLE=kinesin 17 /DEF=Mus musculus MmKIF17 mRNA, complete cds. /FL=gb:NM_010623.1 gb:AB008867.1	69.45	15.2	66.5	72.4	17.6	12.8	4.56908
1441096_at	gb:BB373192 /DB_XREF=gi:16407151 /DB_XREF=BB373192 /CLONE=C130069F04 /FEA=EST /CNT=8 /TID=Mm.127006.1 /TIER=ConsEnd /STK=4 /UG=Mm.127006 /UG_TITLE=ESTs	385.35	84.35	364.4	406.3	79.1	89.6	4.56846
1449918_at	gb:NM_027343.1 /DB_XREF=gi:13386221 /GEN=2310066I10Rik /FEA=FLmRNA /CNT=5 /TID=Mm.219472.1 /TIER=FL /STK=4 /UG=Mm.219472 /LL=70192 /DEF=Mus musculus RIKEN cDNA 2310066I10 gene (2310066I10Rik), mRNA. /PROD=RIKEN cDNA 2310066I10 /FL=gb:NM_027343.1	133.15	29.15	130.6	135.7	30.9	27.4	4.56775
1439443_x_at	gb:AV103412 /DB_XREF=gi:5250960 /DB_XREF=AV103412 /CLONE=2500002P17 /FEA=EST /CNT=8 /TID=Mm.154387.6 /TIER=Stack /STK=8 /UG=Mm.154387 /LL=21881 /UG_GENE=Tkt /UG_TITLE=transketolase	7686.7	1699.55	7358.2	8015.2	2000.2	1398.9	4.52279
1426505_at	gb:BB201368 /DB_XREF=gi:15409713 /DB_XREF=BB201368 /CLONE=A430036M05 /FEA=FLmRNA /CNT=33 /TID=Mm.214572.1 /TIER=Stack /STK=8 /UG=Mm.214572 /UG_TITLE=Mus musculus, Similar to ecotropic viral integration site 2B, clone MGC:28913 IMAGE:4922351, mRNA, complete cds /FL=gb:BC017548.1	144.65	32	139.7	149.6	33.7	30.3	4.52031
1455660_at	gb:BB769628 /DB_XREF=gi:16212170 /DB_XREF=BB769628 /CLONE=G370098G23 /FEA=EST /CNT=15 /TID=Mm.202716.1 /TIER=Stack /STK=9 /UG=Mm.202716 /LL=105916 /UG_GENE=AI848964 /UG_TITLE=expressed sequence AI848964	309.05	68.95	296.4	321.7	76.2	61.7	4.48223
1427292_at	gb:BI676554 /DB_XREF=gi:15629461 /DB_XREF=ic45b04.x1 /CLONE=IMAGE:5656638 /FEA=mRNA /CNT=18 /TID=Mm.214500.3 /TIER=Stack /STK=13 /UG=Mm.214500 /LL=69176 /UG_GENE=1810027O01Rik /UG_TITLE=RIKEN cDNA 1810027O01 gene	69.85	15.6	71.8	67.9	10.6	20.6	4.47756
1420647_a_at	gb:NM_031170.1 /DB_XREF=gi:13624314 /GEN=Krt2-8 /FEA=FLmRNA /CNT=17 /TID=Mm.6800.1 /TIER=FL /STK=3 /UG=Mm.6800 /LL=16691 /DEF=Mus musculus keratin complex 2, basic, gene 8 (Krt2-8), mRNA. /PROD=keratin complex 2, basic, gene 8 /FL=gb:M22831.1 gb:NM_031170.1	390.15	87.15	374.1	406.2	75.4	98.9	4.47676
1448926_at	gb:BC011063.1 /DB_XREF=gi:15029696 /FEA=FLmRNA /CNT=54 /TID=Mm.173.1 /TIER=FL+Stack /STK=31 /UG=Mm.173 /LL=15402 /UG_GENE=Hoxa5 /DEF=Mus musculus, Similar to homeo box A5, clone MGC:18622 IMAGE:3985274, mRNA, complete cds. /PROD=Similar to homeo box A5 /FL=gb:M36604.1 gb:M28021.1 gb:BC011063.1 gb:NM_010453.1	121.95	27.3	124.6	119.3	27.4	27.2	4.46703
1455869_at	gb:BG862223 /DB_XREF=gi:14212761 /DB_XREF=602795823F1 /CLONE=IMAGE:4916932 /FEA=EST /CNT=92 /TID=Mm.157900.2 /TIER=Stack /STK=33 /UG=Mm.157900 /LL=67527 /UG_GENE=1300007C21Rik /UG_TITLE=RIKEN cDNA 1300007C21 gene	588.5	131.8	617.7	559.3	115.4	148.2	4.4651
1419700_a_at	gb:NM_008935.1 /DB_XREF=gi:6679478 /GEN=Prom /FEA=FLmRNA /CNT=27 /TID=Mm.6250.1 /TIER=FL /STK=7 /UG=Mm.6250 /LL=19126 /DEF=Mus musculus prominin (Prom), mRNA. /PROD=prominin /FL=gb:NM_008935.1 gb:AF026269.1 gb:AF039663.1	124.3	28.1	128.1	120.5	23.5	32.7	4.42349
1425967_a_at	gb:BC026198.1 /DB_XREF=gi:20072110 /FEA=FLmRNA /CNT=2 /TID=Mm.22693.2 /TIER=FL /STK=1 /UG=Mm.22693 /LL=17227 /UG_GENE=Mcpt4 /DEF=Mus musculus, clone MGC:41164 IMAGE:1314753, mRNA, complete cds. /PROD=Unknown (protein for MGC:41164) /FL=gb:BC026198.1	169.55	38.4	173.3	165.8	34	42.8	4.41536
1460281_at	gb:NM_080847.1 /DB_XREF=gi:18252787 /GEN=4930400E23Rik /FEA=FLmRNA /CNT=9 /TID=Mm.160150.1 /TIER=FL /STK=3 /UG=Mm.160150 /LL=78910 /DEF=Mus musculus RIKEN cDNA 4930400E23 gene (4930400E23Rik), mRNA. /PROD=ankyrin repeat and SOCS box-containing 15 /FL=gb:NM_080847.1 gb:AF403043.1	376.9	85.7	354.2	399.6	85.4	86	4.3979
1435129_at	gb:AW495875 /DB_XREF=gi:7066156 /DB_XREF=up47g06.x1 /CLONE=IMAGE:2749306 /FEA=EST /CNT=20 /TID=Mm.6355.2 /TIER=Stack /STK=20 /UG=Mm.6355 /LL=19244 /UG_GENE=Ptp4a2 /UG_TITLE=protein tyrosine phosphatase 4a2	3057.8	696.95	3016.9	3098.7	754.6	639.3	4.3874
1432520_at	gb:AK007163.1 /DB_XREF=gi:12840553 /GEN=Igh-VJ558 /FEA=mRNA /CNT=1 /TID=Mm.220146.1 /TIER=ConsEnd /STK=0 /UG=Mm.220146 /UG_TITLE=Mus musculus adult male testis cDNA, RIKEN full-length enriched library, clone:1700110L11:immunoglobulin heavy chain, (J558 family), full insert sequence /DEF=Mus musculus adult male testis cDNA, RIKEN full-length enriched library, clone:1700110L11:immunoglobulin heavy …	28.05	6.4	28.6	27.5	6.7	6.1	4.38281
1418148_at	gb:NM_021304.2 /DB_XREF=gi:15011863 /GEN=Labh1-pending /FEA=FLmRNA /CNT=54 /TID=Mm.80532.1 /TIER=FL+Stack /STK=29 /UG=Mm.80532 /LL=57742 /DEF=Mus musculus lung alphabeta hydrolase 1 (Labh1-pending), mRNA. /PROD=lung alphabeta hydrolase 1 /FL=gb:AF189764.2 gb:NM_021304.2 gb:BC013505.1	497.55	114	469.2	525.9	101.2	126.8	4.36447
1453826_at	gb:BQ179596 /DB_XREF=gi:20355088 /DB_XREF=UI-M-EV0-bws-m-09-0-UI.r1 /CLONE=IMAGE:5701424 /FEA=mRNA /CNT=7 /TID=Mm.35153.1 /TIER=ConsEnd /STK=0 /UG=Mm.35153 /LL=69067 /UG_GENE=1810008K04Rik /UG_TITLE=RIKEN cDNA 1810008K04 gene	47	10.8	43.4	50.6	10.6	11	4.35185
1433884_at	gb:BM118245 /DB_XREF=gi:17081263 /DB_XREF=L0863C08-3 /CLONE=L0863C08 /FEA=EST /CNT=93 /TID=Mm.200817.1 /TIER=Stack /STK=54 /UG=Mm.200817 /LL=103431 /UG_GENE=AW124717 /UG_TITLE=expressed sequence AW124717	334.15	76.85	327.6	340.7	82.7	71	4.34808
1435560_at	gb:BI554446 /DB_XREF=gi:15441760 /DB_XREF=603235757F1 /CLONE=IMAGE:5309847 /FEA=EST /CNT=24 /TID=Mm.79264.1 /TIER=Stack /STK=15 /UG=Mm.79264 /UG_TITLE=ESTs	304.6	70.45	293.3	315.9	71.6	69.3	4.32363
1417601_at	gb:NM_015811.1 /DB_XREF=gi:7657511 /GEN=Rgs1 /FEA=FLmRNA /CNT=62 /TID=Mm.103701.1 /TIER=FL+Stack /STK=41 /UG=Mm.103701 /LL=50778 /DEF=Mus musculus regulator of G-protein signaling 1 (Rgs1), mRNA. /PROD=regulator of G-protein signaling 1 /FL=gb:AF215667.1 gb:NM_015811.1	77.05	17.85	79.6	74.5	15.1	20.6	4.31653
1450678_at	gb:NM_008404.1 /DB_XREF=gi:6680489 /GEN=Itgb2 /FEA=FLmRNA /CNT=116 /TID=Mm.1137.1 /TIER=FL+Stack /STK=29 /UG=Mm.1137 /LL=16414 /DEF=Mus musculus integrin beta 2 (Itgb2), mRNA. /PROD=integrin beta 2 /FL=gb:NM_008404.1 gb:M31039.1	726.75	168.7	727.6	725.9	181.1	156.3	4.30794
1418987_at	gb:AF169407.1 /DB_XREF=gi:7230429 /GEN=Splash /FEA=FLmRNA /CNT=38 /TID=Mm.71913.1 /TIER=FL /STK=1 /UG=Mm.71913 /LL=18782 /DEF=Mus musculus phospholipase A2 (Splash) mRNA, complete cds; nuclear gene for mitochondrial product. /PROD=phospholipase A2 /FL=gb:AF112983.1 gb:AF169407.1 gb:AF124374.1 gb:AF169408.1 gb:NM_011109.1	149.65	34.85	142.1	157.2	43.2	26.5	4.29412
1451816_at	gb:BC019546.1 /DB_XREF=gi:18044542 /FEA=FLmRNA /CNT=14 /TID=Mm.76755.1 /TIER=FL /STK=1 /UG=Mm.76755 /LL=74701 /UG_GENE=4930515K21Rik /DEF=Mus musculus, RIKEN cDNA 4930515K21 gene, clone MGC:28438 IMAGE:4038791, mRNA, complete cds. /PROD=RIKEN cDNA 4930515K21 gene /FL=gb:BC019546.1	17.35	4.05	17.8	16.9	5	3.1	4.28395
1418472_at	gb:BC024934.1 /DB_XREF=gi:19354303 /FEA=FLmRNA /CNT=50 /TID=Mm.20317.1 /TIER=FL+Stack /STK=23 /UG=Mm.20317 /LL=11484 /UG_GENE=Aspa /DEF=Mus musculus, aspartoacylase (aminoacylase) 2, clone MGC:28302 IMAGE:4012726, mRNA, complete cds. /PROD=aspartoacylase (aminoacylase) 2 /FL=gb:NM_023113.1 gb:BC024934.1 gb:AF212998.1	271.05	63.45	258.4	283.7	74.8	52.1	4.27187
1428088_at	gb:AK019105.1 /DB_XREF=gi:12859138 /FEA=mRNA /CNT=161 /TID=Mm.23672.1 /TIER=Stack /STK=131 /UG=Mm.23672 /LL=78777 /UG_GENE=2410002I01Rik /UG_TITLE=RIKEN cDNA 2410002I01 gene /DEF=Mus musculus ES cells cDNA, RIKEN full-length enriched library, clone:2410002I01:hypothetical protein, full insert sequence.	53.1	12.5	52.5	53.7	14.4	10.6	4.248
1456114_at	gb:BI152841 /DB_XREF=gi:14612842 /DB_XREF=602917983F1 /CLONE=IMAGE:5068412 /FEA=EST /CNT=39 /TID=Mm.154494.1 /TIER=Stack /STK=15 /UG=Mm.154494 /LL=100932 /UG_GENE=AW125888 /UG_TITLE=expressed sequence AW125888	152.35	35.95	153.5	151.2	34.7	37.2	4.23783
1444553_at	gb:BB474896 /DB_XREF=gi:16439932 /DB_XREF=BB474896 /CLONE=D330010E15 /FEA=EST /CNT=4 /TID=Mm.130642.1 /TIER=ConsEnd /STK=2 /UG=Mm.130642 /UG_TITLE=ESTs, Moderately similar to S47597 mutL protein homolog (H.sapiens)	30.85	7.3	32.6	29.1	6	8.6	4.22603
1425832_a_at	gb:AF301018.1 /DB_XREF=gi:11342661 /FEA=FLmRNA /CNT=4 /TID=Mm.124289.2 /TIER=FL /STK=1 /UG=Mm.124289 /LL=80901 /UG_GENE=Cxcr6 /DEF=Mus musculus strain C57BL6 chemokine receptor CXCR6 mRNA, complete cds. /PROD=chemokine receptor CXCR6 /FL=gb:AF301018.1	148.4	35.25	140.1	156.7	35.5	35	4.20993
1426176_a_at	gb:AF182065.1 /DB_XREF=gi:6524948 /GEN=Bv8 /FEA=FLmRNA /CNT=1 /TID=Mm.87365.3 /TIER=FL /STK=1 /UG=Mm.87365 /LL=50501 /DEF=Mus musculus Bv8 variant 2 precursor (Bv8) mRNA, complete cds. /PROD=Bv8 variant 2 precursor /FL=gb:AF182065.1	21.35	5.1	22.4	20.3	4.4	5.8	4.18627
1428572_at	gb:AK011545.1 /DB_XREF=gi:12847737 /FEA=mRNA /CNT=162 /TID=Mm.29586.1 /TIER=Stack /STK=31 /UG=Mm.29586 /LL=70350 /UG_GENE=Basp1 /UG_TITLE=brain abundant, membrane attached signal protein 1 /DEF=Mus musculus 10 days embryo whole body cDNA, RIKEN full-length enriched library, clone:2610024P12:homolog to BRAIN ACID SOLUBLE PROTEIN 1 (BASP1 PROTEIN) (NEURONAL AXONAL MEMBRANE PROTEIN NAP-22), full ins…	871.1	208.75	873.5	868.7	221.1	196.4	4.17293
1456684_at	gb:BB710790 /DB_XREF=gi:16063959 /DB_XREF=BB710790 /CLONE=B020018B05 /FEA=EST /CNT=9 /TID=Mm.184359.1 /TIER=Stack /STK=8 /UG=Mm.184359 /UG_TITLE=ESTs	17.8	4.3	17.6	18	3.9	4.7	4.13953
1424679_at	gb:AF228913.1 /DB_XREF=gi:7677373 /GEN=Mab21l1 /FEA=FLmRNA /CNT=42 /TID=Mm.89955.2 /TIER=FL+Stack /STK=20 /UG=Mm.89955 /LL=17116 /DEF=Mus musculus MAB21L1 (Mab21l1) mRNA, complete cds. /PROD=MAB21L1 /FL=gb:BC014750.1 gb:AF228913.1	31.2	7.55	31.5	30.9	7.8	7.3	4.13245
1428787_at	gb:BM238906 /DB_XREF=gi:17874176 /DB_XREF=K0525E03-3 /CLONE=K0525E03 /FEA=mRNA /CNT=76 /TID=Mm.30805.1 /TIER=Stack /STK=20 /UG=Mm.30805 /LL=105855 /UG_GENE=AI463083 /UG_TITLE=expressed sequence AI463083	210.45	51.05	221.1	199.8	40.3	61.8	4.12243
1417956_at	gb:NM_007702.1 /DB_XREF=gi:6680943 /GEN=Cidea /FEA=FLmRNA /CNT=88 /TID=Mm.449.1 /TIER=FL+Stack /STK=32 /UG=Mm.449 /LL=12683 /DEF=Mus musculus cell death-inducing DNA fragmentation factor, alpha subunit-like effector A (Cidea), mRNA. /PROD=cell death-inducing DNA fragmentation factor,alpha subunit-like effector A /FL=gb:NM_007702.1 gb:AF041376.1	5161.25	1257.3	5317.7	5004.8	1214.8	1299.8	4.10503
1432253_at	gb:AK014953.1 /DB_XREF=gi:12853088 /FEA=mRNA /CNT=1 /TID=Mm.158497.1 /TIER=ConsEnd /STK=0 /UG=Mm.158497 /LL=70926 /UG_GENE=4921523P09Rik /UG_TITLE=RIKEN cDNA 4921523P09 gene /DEF=Mus musculus adult male testis cDNA, RIKEN full-length enriched library, clone:4921523P09:unclassifiable, full insert sequence.	19.4	4.75	20.3	18.5	4.3	5.2	4.08421
1451683_x_at	gb:M34962.1 /DB_XREF=gi:199422 /GEN=MHC H-2Dr /FEA=FLmRNA /CNT=23 /TID=Mm.196214.1 /TIER=FL /STK=2 /UG=Mm.196214 /LL=14980 /UG_TITLE=histocompatibility 2, L region /DEF=Mus musculus MHC class I H-2Ds protein mRNA, complete cds. /FL=gb:M34961.1 gb:M34962.1	3509.4	863.2	3540.7	3478.1	843.7	882.7	4.06557
1452106_at	gb:AA223007 /DB_XREF=gi:1843285 /DB_XREF=mw01g12.r1 /CLONE=IMAGE:663334 /FEA=FLmRNA /CNT=87 /TID=Mm.205021.4 /TIER=ConsEnd /STK=0 /UG=Mm.205021 /LL=114249 /UG_GENE=Npnt /UG_TITLE=nephronectin /FL=gb:AB059656.1 gb:AY035898.1	311.4	77.55	295.2	327.6	89.7	65.4	4.01547
1448749_at	gb:AF181829.1 /DB_XREF=gi:8515108 /GEN=Plek /FEA=FLmRNA /CNT=79 /TID=Mm.98232.1 /TIER=FL /STK=1 /UG=Mm.98232 /LL=56193 /DEF=Mus musculus pleckstrin (Plek) mRNA, complete cds. /PROD=pleckstrin /FL=gb:AF181829.1 gb:NM_019549.1 gb:AF303745.1 gb:AF073294.1	234.35	58.5	242.9	225.8	59.2	57.8	4.00598
1425873_a_at	gb:U58861.1 /DB_XREF=gi:1381730 /GEN=OB-Rl /FEA=FLmRNA /CNT=5 /TID=Mm.4756.5 /TIER=FL /STK=1 /UG=Mm.4756 /LL=16847 /DEF=Mus musculus leptin receptor long form (OB-Rl) mRNA, complete cds. /PROD=leptin receptor long form /FL=gb:U46135.1 gb:U58861.1	26.9	6.75	25.2	28.6	7.2	6.3	3.98519
1451644_a_at	gb:BC010602.1 /DB_XREF=gi:14714892 /FEA=FLmRNA /CNT=18 /TID=Mm.56926.1 /TIER=FL /STK=3 /UG=Mm.56926 /LL=68395 /UG_GENE=0610037M15Rik /DEF=Mus musculus, Similar to histocompatibility 2, Q region locus 7, clone MGC:6571 IMAGE:3257482, mRNA, complete cds. /PROD=Similar to histocompatibility 2, Q region locus7 /FL=gb:BC010602.1	126.1	31.9	119.7	132.5	25.3	38.5	3.95298
1458071_at	gb:BB334974 /DB_XREF=gi:16404087 /DB_XREF=BB334974 /CLONE=B830029H09 /FEA=EST /CNT=3 /TID=Mm.185319.1 /TIER=ConsEnd /STK=3 /UG=Mm.185319 /UG_TITLE=ESTs	21.3	5.4	22.1	20.5	5.2	5.6	3.94444
1416607_at	gb:NM_133732.1 /DB_XREF=gi:19526925 /GEN=4931406C07Rik /FEA=FLmRNA /CNT=239 /TID=Mm.182227.1 /TIER=FL+Stack /STK=78 /UG=Mm.182227 /LL=70984 /DEF=Mus musculus RIKEN cDNA 4931406C07 gene (4931406C07Rik), mRNA. /PROD=RIKEN cDNA 4931406C07 /FL=gb:BC016078.1 gb:BC011540.1 gb:NM_133732.1	985.85	250	928.6	1043.1	229.5	270.5	3.9434
1426396_at	gb:AK017904.1 /DB_XREF=gi:12857392 /GEN=Cd3z /FEA=FLmRNA /CNT=37 /TID=Mm.1224.4 /TIER=Stack /STK=34 /UG=Mm.1224 /LL=12503 /UG_TITLE=CD3 antigen, zeta polypeptide /DEF=Mus musculus adult male thymus cDNA, RIKEN full-length enriched library, clone:5830407D18:CD3 antigen, zeta polypeptide, full insert sequence. /FL=gb:J04967.1	90.1	22.9	83.5	96.7	24.2	21.6	3.9345
1459336_at	gb:BB443417 /DB_XREF=gi:16424879 /DB_XREF=BB443417 /CLONE=D030041B18 /FEA=EST /CNT=2 /TID=Mm.209185.1 /TIER=ConsEnd /STK=2 /UG=Mm.209185 /UG_TITLE=ESTs, Moderately similar to 1801244A guanylate cyclase:SUBUNIT=alpha2 (H.sapiens)	13.9	3.55	13.7	14.1	3	4.1	3.91549
1444636_at	gb:AV281182 /DB_XREF=gi:16391509 /DB_XREF=AV281182 /CLONE=4933422K03 /FEA=EST /CNT=5 /TID=Mm.50904.1 /TIER=ConsEnd /STK=2 /UG=Mm.50904 /UG_TITLE=ESTs	24.45	6.25	23.6	25.3	6.2	6.3	3.912
1460419_a_at	gb:X59274.1 /DB_XREF=gi:50185 /FEA=mRNA /CNT=1 /TID=Mm.4182.2 /TIER=ConsEnd /STK=0 /UG=Mm.4182 /LL=18751 /UG_GENE=Prkcb /UG_TITLE=protein kinase C, beta /DEF=M.musculus mRNA brain protein kinase C beta-I.	474.7	121.8	456.2	493.2	131.2	112.4	3.89737
1423797_at	gb:BC026817.1 /DB_XREF=gi:20073186 /FEA=FLmRNA /CNT=185 /TID=Mm.41565.1 /TIER=FL+Stack /STK=109 /UG=Mm.41565 /LL=78894 /UG_GENE=2210408B16Rik /DEF=Mus musculus, RIKEN cDNA 2210408B16 gene, clone MGC:28651 IMAGE:4235112, mRNA, complete cds. /PROD=RIKEN cDNA 2210408B16 gene /FL=gb:AB056114.1 gb:BC026817.1	216.85	55.75	231.8	201.9	50.7	60.8	3.88969
1419328_at	gb:AB021291.1 /DB_XREF=gi:4519447 /FEA=FLmRNA /CNT=26 /TID=Mm.42035.1 /TIER=FL+Stack /STK=11 /UG=Mm.42035 /LL=20355 /UG_GENE=Sema4f /DEF=Mus musculus mRNA for semaphorin W, complete cds. /PROD=semaphorin W /FL=gb:NM_011350.1 gb:AB021291.1	88	22.65	87.7	88.3	23.9	21.4	3.88521
1453644_at	gb:AK017455.1 /DB_XREF=gi:12856697 /GEN=Obp1a /FEA=mRNA /CNT=5 /TID=Mm.56921.1 /TIER=ConsEnd /STK=1 /UG=Mm.56921 /LL=18249 /UG_TITLE=odorant binding protein Ia /DEF=Mus musculus 10 days neonate head cDNA, RIKEN full-length enriched library, clone:5530600L21:odorant binding protein Ia, full insert sequence.	12.95	3.35	13.4	12.5	3	3.7	3.86567
1432926_at	gb:AK013759.1 /DB_XREF=gi:12851246 /FEA=mRNA /CNT=1 /TID=Mm.158930.1 /TIER=ConsEnd /STK=0 /UG=Mm.158930 /LL=73039 /UG_GENE=2900069M18Rik /UG_TITLE=RIKEN cDNA 2900069M18 gene /DEF=Mus musculus adult male hippocampus cDNA, RIKEN full-length enriched library, clone:2900069M18:homolog to DJ398G3.2 (NOVEL PROTEIN), full insert sequence.	40.55	10.5	38.7	42.4	12.2	8.8	3.86191
1450834_at	gb:NM_010242.1 /DB_XREF=gi:6753919 /GEN=Fut4 /FEA=FLmRNA /CNT=4 /TID=Mm.57034.1 /TIER=FL /STK=0 /UG=Mm.57034 /LL=14345 /DEF=Mus musculus fucosyltransferase 4 (Fut4), mRNA. /PROD=fucosyltransferase 4 /FL=gb:NM_010242.1	22.8	5.95	22.9	22.7	5.7	6.2	3.83193
1446881_at	gb:AU022749 /DB_XREF=gi:3393096 /DB_XREF=AU022749 /CLONE=J0420B01 /FEA=EST /CNT=2 /TID=Mm.204324.1 /TIER=ConsEnd /STK=2 /UG=Mm.204324 /LL=105974 /UG_GENE=AU022749 /UG_TITLE=expressed sequence AU022749	7.65	2	7.4	7.9	2	2	3.825
1441923_s_at	gb:BB535528 /DB_XREF=gi:9591028 /DB_XREF=BB535528 /CLONE=E030044F15 /FEA=EST /CNT=4 /TID=Mm.138315.1 /TIER=ConsEnd /STK=4 /UG=Mm.138315 /UG_TITLE=ESTs, Moderately similar to ENDOTHELIN-3 PRECURSOR (M.musculus)	23.4	6.15	24.6	22.2	7.1	5.2	3.80488
1450648_s_at	gb:NM_010379.1 /DB_XREF=gi:6754115 /GEN=H2-Ab1 /FEA=FLmRNA /CNT=82 /TID=Mm.6716.1 /TIER=FL+Stack /STK=42 /UG=Mm.6716 /LL=14961 /DEF=Mus musculus histocompatibility 2, class II antigen A, beta 1 (H2-Ab1), mRNA. /PROD=histocompatibility 2, class II antigen A, beta1 /FL=gb:NM_010379.1 gb:AF119252.1 gb:AF119251.1 gb:M13539.1 gb:M66213.1 gb:M13540.1 gb:M13538.1	2393	630.35	2405.9	2380.1	686.2	574.5	3.7963
1433888_at	gb:AV343478 /DB_XREF=gi:16397000 /DB_XREF=AV343478 /CLONE=6430537M22 /FEA=EST /CNT=66 /TID=Mm.20441.2 /TIER=Stack /STK=54 /UG=Mm.20441 /LL=11941 /UG_GENE=Atp2b2 /UG_TITLE=ATPase, Ca++ transporting, plasma membrane 2	89.05	23.5	82.5	95.6	24.2	22.8	3.78936
1460248_at	gb:AF017639.1 /DB_XREF=gi:2921091 /FEA=FLmRNA /CNT=35 /TID=Mm.10233.1 /TIER=FL+Stack /STK=15 /UG=Mm.10233 /LL=55987 /UG_GENE=Cpxm2 /DEF=Mus musculus carboxypeptidase X2 mRNA, complete cds. /PROD=carboxypeptidase X2 /FL=gb:BC021444.1 gb:AF017639.1 gb:NM_018867.2	2223.7	588.3	2258.3	2189.1	584	592.6	3.77987
1420694_a_at	gb:NM_007826.1 /DB_XREF=gi:6681128 /GEN=Dach1 /FEA=FLmRNA /CNT=16 /TID=Mm.12885.1 /TIER=FL /STK=3 /UG=Mm.12885 /LL=13134 /DEF=Mus musculus dachshund 1 (Drosophila) (Dach1), mRNA. /PROD=dachshund (Drosophila) /FL=gb:AF090436.1 gb:AF102547.1 gb:NM_007826.1	17.3	4.6	16.3	18.3	4.3	4.9	3.76087
1418638_at	gb:NM_010387.1 /DB_XREF=gi:6754121 /GEN=H2-DMb1 /FEA=FLmRNA /CNT=83 /TID=Mm.3322.1 /TIER=FL+Stack /STK=20 /UG=Mm.3322 /LL=14999 /DEF=Mus musculus histocompatibility 2, class II, locus Mb1 (H2-DMb1), mRNA. /PROD=histocompatibility 2, class II, locus Mb1 /FL=gb:NM_010387.1 gb:BC002237.1 gb:BC003718.1 gb:U35333.1 gb:U35332.1 gb:U35331.1 gb:U35330.1 gb:U35329.1	186.25	49.85	189.9	182.6	46.8	52.9	3.73621
1448730_at	gb:NM_007753.1 /DB_XREF=gi:6680998 /GEN=Cpa3 /FEA=FLmRNA /CNT=62 /TID=Mm.1135.1 /TIER=FL+Stack /STK=44 /UG=Mm.1135 /LL=12873 /DEF=Mus musculus carboxypeptidase A3, mast cell (Cpa3), mRNA. /PROD=carboxypeptidase A3, mast cell /FL=gb:J05118.1 gb:NM_007753.1	237.85	63.75	248.1	227.6	52.5	75	3.73098
1423671_at	gb:AF370126.1 /DB_XREF=gi:20161940 /GEN=Bret /FEA=FLmRNA /CNT=202 /TID=Mm.39067.1 /TIER=FL+Stack /STK=170 /UG=Mm.39067 /LL=227325 /DEF=Mus musculus brain EGF repeat-containing transmembrane protein (Bret) mRNA, complete cds. /PROD=brain EGF repeat-containing transmembraneprotein /FL=gb:AB067650.1 gb:AF370126.1	61.7	16.55	65.2	58.2	15	18.1	3.7281
1434670_at	gb:AU067810 /DB_XREF=gi:4968547 /DB_XREF=AU067810 /CLONE=MNCb-2225 /FEA=EST /CNT=62 /TID=Mm.43499.1 /TIER=Stack /STK=27 /UG=Mm.43499 /LL=52905 /UG_GENE=D10Bwg0738e /UG_TITLE=DNA segment, Chr 10, Brigham & Womens Genetics 0738 expressed	143.85	38.75	139.6	148.1	41.9	35.6	3.71226
1449130_at	gb:NM_007639.1 /DB_XREF=gi:6671705 /GEN=Cd1d1 /FEA=FLmRNA /CNT=52 /TID=Mm.1894.1 /TIER=FL+Stack /STK=22 /UG=Mm.1894 /LL=12479 /DEF=Mus musculus CD1d1 antigen (Cd1d1), mRNA. /PROD=CD1d1 antigen /FL=gb:NM_007639.1 gb:M63695.1	413.8	112	388.1	439.5	114.8	109.2	3.69464
1449925_at	gb:NM_009910.1 /DB_XREF=gi:6753457 /GEN=Cmkar3 /FEA=FLmRNA /CNT=5 /TID=Mm.12876.1 /TIER=FL /STK=4 /UG=Mm.12876 /LL=12766 /DEF=Mus musculus chemokine (C-X-C) receptor 3 (Cmkar3), mRNA. /PROD=chemokine (C-X-C) receptor 3 /FL=gb:NM_009910.1 gb:AF045146.1 gb:AB003174.1	259.45	70.45	258.3	260.6	72.6	68.3	3.68275
1449462_at	gb:NM_026085.1 /DB_XREF=gi:13385583 /GEN=3110049J23Rik /FEA=FLmRNA /CNT=24 /TID=Mm.24795.1 /TIER=FL+Stack /STK=10 /UG=Mm.24795 /LL=67307 /DEF=Mus musculus RIKEN cDNA 3110049J23 gene (3110049J23Rik), mRNA. /PROD=RIKEN cDNA 3110049J23 /FL=gb:NM_026085.1	20.05	5.45	21.1	19	5.4	5.5	3.6789
1438796_at	gb:BE692107 /DB_XREF=gi:10079731 /DB_XREF=ut24g12.x1 /CLONE=IMAGE:3328870 /FEA=EST /CNT=20 /TID=Mm.38274.1 /TIER=Stack /STK=9 /UG=Mm.38274 /LL=100175 /UG_GENE=AI573420 /UG_TITLE=expressed sequence AI573420	161.95	44.05	159.2	164.7	43.1	45	3.6765
1458817_at	gb:BG067581 /DB_XREF=gi:12550150 /DB_XREF=H3056A01-3 /CLONE=H3056A01 /FEA=EST /CNT=3 /TID=Mm.173046.1 /TIER=ConsEnd /STK=2 /UG=Mm.173046 /UG_TITLE=ESTs	36.7	10.05	34.6	38.8	10.8	9.3	3.65174
1417917_at	gb:NM_009922.1 /DB_XREF=gi:6753473 /GEN=Cnn1 /FEA=FLmRNA /CNT=100 /TID=Mm.4356.1 /TIER=FL+Stack /STK=33 /UG=Mm.4356 /LL=12797 /DEF=Mus musculus calponin 1 (Cnn1), mRNA. /PROD=calponin 1 /FL=gb:NM_009922.1	621.85	170.8	620.9	622.8	160.8	180.8	3.64081
1422476_at	gb:NM_023065.1 /DB_XREF=gi:15212491 /GEN=Ifi30 /FEA=FLmRNA /CNT=152 /TID=Mm.30241.1 /TIER=FL+Stack /STK=78 /UG=Mm.30241 /LL=65972 /DEF=Mus musculus interferon gamma inducible protein 30 (Ifi30), mRNA. /PROD=interferon gamma inducible protein 30 /FL=gb:NM_023065.1 gb:AF309649.1	1384.4	381.75	1376.4	1392.4	406.2	357.3	3.62646
1451679_at	gb:BC016270.1 /DB_XREF=gi:16740808 /FEA=FLmRNA /CNT=36 /TID=Mm.40004.1 /TIER=FL /STK=2 /UG=Mm.40004 /LL=76219 /UG_GENE=6530401D17Rik /DEF=Mus musculus, RIKEN cDNA 6530401D17 gene, clone MGC:28976 IMAGE:4502106, mRNA, complete cds. /PROD=RIKEN cDNA 6530401D17 gene /FL=gb:BC016270.1	127.95	35.3	130.6	125.3	38.7	31.9	3.62465
1416802_a_at	gb:NM_026410.1 /DB_XREF=gi:13385901 /GEN=2610036L13Rik /FEA=FLmRNA /CNT=97 /TID=Mm.23526.1 /TIER=FL+Stack /STK=69 /UG=Mm.23526 /LL=67849 /DEF=Mus musculus RIKEN cDNA 2610036L13 gene (2610036L13Rik), mRNA. /PROD=RIKEN cDNA 2610036L13 /FL=gb:NM_026410.1	64.15	17.7	63.8	64.5	21.4	14	3.62429
1437052_s_at	gb:BB414515 /DB_XREF=gi:9235870 /DB_XREF=BB414515 /CLONE=C430037P04 /FEA=EST /CNT=28 /TID=Mm.21420.3 /TIER=Stack /STK=28 /UG=Mm.21420 /LL=57873 /UG_GENE=AA408729 /UG_TITLE=EST AA408729	394.35	109	415.5	373.2	116.2	101.8	3.61789
1449015_at	gb:NM_020509.1 /DB_XREF=gi:10048445 /GEN=Retnla /FEA=FLmRNA /CNT=30 /TID=Mm.33772.1 /TIER=FL+Stack /STK=27 /UG=Mm.33772 /LL=57262 /DEF=Mus musculus resistin like alpha (Retnla), mRNA. /PROD=resistin like alpha /FL=gb:NM_020509.1 gb:AF323082.1 gb:AF316397.2 gb:AF205951.1 gb:AF290872.1	1665.6	461.65	1781.6	1549.6	490.8	432.5	3.60793
1456601_x_at	gb:AV002675 /DB_XREF=gi:4779525 /DB_XREF=AV002675 /CLONE=0610019I02 /FEA=EST /CNT=45 /TID=Mm.22742.5 /TIER=Stack /STK=8 /UG=Mm.22742 /LL=11936 /UG_GENE=Fxyd2 /UG_TITLE=FXYD domain-containing ion transport regulator 2	191.55	53.3	179.2	203.9	47.7	58.9	3.59381
1429860_at	gb:AK017879.1 /DB_XREF=gi:12857355 /FEA=mRNA /CNT=14 /TID=Mm.159825.1 /TIER=ConsEnd /STK=7 /UG=Mm.159825 /LL=77011 /UG_GENE=5730590G19Rik /UG_TITLE=RIKEN cDNA 5730590G19 gene /DEF=Mus musculus 8 days embryo whole body cDNA, RIKEN full-length enriched library, clone:5730590G19:unclassifiable, full insert sequence.	37.55	10.45	38.8	36.3	12.3	8.6	3.5933
1452956_a_at	gb:BI655075 /DB_XREF=gi:15569311 /DB_XREF=603282759F1 /CLONE=IMAGE:5326862 /FEA=mRNA /CNT=56 /TID=Mm.2121.1 /TIER=Stack /STK=17 /UG=Mm.2121 /LL=68627 /UG_GENE=1110013J02Rik /UG_TITLE=RIKEN cDNA 1110013J02 gene	2476.15	690.05	2555.3	2397	696.2	683.9	3.58836
1433579_at	gb:BG068678 /DB_XREF=gi:12551247 /DB_XREF=H3068B08-3 /CLONE=H3068B08 /FEA=EST /CNT=142 /TID=Mm.28958.1 /TIER=Stack /STK=87 /UG=Mm.28958 /UG_TITLE=ESTs, Weakly similar to T47140 hypothetical protein DKFZp761K1115.1 (H.sapiens)	72.95	20.35	72.9	73	25.6	15.1	3.58477
1452279_at	gb:BB800282 /DB_XREF=gi:16969905 /DB_XREF=BB800282 /CLONE=G630029A20 /FEA=mRNA /CNT=67 /TID=Mm.8308.1 /TIER=Stack /STK=26 /UG=Mm.8308 /LL=18636 /UG_GENE=Pfc /UG_TITLE=properdin factor, complement	373.45	104.3	355.1	391.8	106.2	102.4	3.58054
1425477_x_at	gb:M15848.1 /DB_XREF=gi:199245 /FEA=FLmRNA /CNT=82 /TID=Mm.6716.2 /TIER=FL /STK=1 /UG=Mm.6716 /LL=14961 /UG_GENE=H2-Ab1 /UG_TITLE=histocompatibility 2, class II antigen A, beta 1 /DEF=Mouse MHC class II H2-IA-beta chain (haplotype NOD) mRNA, complete cds. /FL=gb:BC010322.1 gb:BC008168.1 gb:M15848.1 gb:M13537.1	981.15	274.15	959.7	1002.6	232.4	315.9	3.57888
1416204_at	gb:NM_010271.1 /DB_XREF=gi:6753965 /GEN=Gdc1 /FEA=FLmRNA /CNT=232 /TID=Mm.10669.1 /TIER=FL /STK=2 /UG=Mm.10669 /LL=14555 /DEF=Mus musculus glycerol phosphate dehydrogenase 1, cytoplasmic adult (Gdc1), mRNA. /PROD=glycerolphosphate dehydrogenase 1, cytoplasmicadult /FL=gb:BC019391.1 gb:NM_010271.1 gb:J02655.1	966.25	270.2	928.8	1003.7	244	296.4	3.57605
1434873_a_at	gb:BB115902 /DB_XREF=gi:8768470 /DB_XREF=BB115902 /CLONE=9530052H15 /FEA=EST /CNT=25 /TID=Mm.27644.1 /TIER=Stack /STK=24 /UG=Mm.27644 /UG_TITLE=ESTs, Weakly similar to ANK1 MOUSE ANKYRIN 1 (M.musculus)	277.2	77.7	294.2	260.2	67.2	88.2	3.56757
1418360_at	gb:NM_009548.2 /DB_XREF=gi:20127401 /GEN=Zfp179 /FEA=FLmRNA /CNT=38 /TID=Mm.89201.1 /TIER=FL+Stack /STK=25 /UG=Mm.89201 /LL=22671 /DEF=Mus musculus zinc finger protein 179 (Zfp179), mRNA. /PROD=zinc finger protein 179 /FL=gb:NM_009548.2 gb:BC013139.1	27.25	7.65	27.5	27	6	9.3	3.56209
1417788_at	gb:NM_011430.1 /DB_XREF=gi:6755591 /GEN=Sncg /FEA=FLmRNA /CNT=69 /TID=Mm.22231.1 /TIER=FL+Stack /STK=36 /UG=Mm.22231 /LL=20618 /DEF=Mus musculus synuclein, gamma (Sncg), mRNA. /PROD=synuclein, gamma /FL=gb:AF017255.1 gb:NM_011430.1	487.3	137.15	497.2	477.4	135.2	139.1	3.55304
1418353_at	gb:NM_007650.1 /DB_XREF=gi:6671715 /GEN=Cd5 /FEA=FLmRNA /CNT=38 /TID=Mm.779.1 /TIER=FL+Stack /STK=25 /UG=Mm.779 /LL=12507 /DEF=Mus musculus CD5 antigen (Cd5), mRNA. /PROD=CD5 antigen /FL=gb:M15177.1 gb:U65961.1 gb:BC011258.1 gb:NM_007650.1	106.45	30	111.3	101.6	33.5	26.5	3.54833
1421247_at	gb:BC005794.1 /DB_XREF=gi:13543254 /FEA=FLmRNA /CNT=14 /TID=Mm.5035.1 /TIER=FL /STK=1 /UG=Mm.5035 /LL=18511 /UG_GENE=Pax9 /DEF=Mus musculus, paired box gene 9, clone MGC:11500 IMAGE:3707718, mRNA, complete cds. /PROD=paired box gene 9 /FL=gb:BC005794.1 gb:NM_011041.1	41.95	11.85	43.1	40.8	12.8	10.9	3.54008
1449427_at	gb:NM_026317.1 /DB_XREF=gi:13385811 /GEN=1700016G05Rik /FEA=FLmRNA /CNT=15 /TID=Mm.52550.1 /TIER=FL+Stack /STK=11 /UG=Mm.52550 /LL=67690 /DEF=Mus musculus RIKEN cDNA 1700016G05 gene (1700016G05Rik), mRNA. /PROD=RIKEN cDNA 1700016G05 /FL=gb:NM_026317.1	8.85	2.5	9.3	8.4	2.8	2.2	3.54
1436021_at	gb:AI426503 /DB_XREF=gi:4272429 /DB_XREF=ml97f05.x1 /CLONE=IMAGE:519969 /FEA=EST /CNT=65 /TID=Mm.218274.1 /TIER=Stack /STK=24 /UG=Mm.218274 /UG_TITLE=ESTs, Weakly similar to TYROSINE-PROTEIN KINASE JAK3 (M.musculus)	150.45	42.5	147.9	153	44	41	3.54
1416468_at	gb:NM_013467.1 /DB_XREF=gi:7304880 /GEN=Aldh1a1 /FEA=FLmRNA /CNT=197 /TID=Mm.4514.1 /TIER=FL+Stack /STK=87 /UG=Mm.4514 /LL=11668 /DEF=Mus musculus aldehyde dehydrogenase family 1, subfamily A1 (Aldh1a1), mRNA. /PROD=alcohol dehydrogenase family 1, subfamily A1 /FL=gb:NM_013467.1 gb:M74570.1	2455.5	693.9	2516.5	2394.5	699.3	688.5	3.53869
1449350_at	gb:NM_011859.1 /DB_XREF=gi:6754927 /GEN=Osr1 /FEA=FLmRNA /CNT=37 /TID=Mm.45055.1 /TIER=FL+Stack /STK=13 /UG=Mm.45055 /LL=23967 /DEF=Mus musculus odd-skipped related 1 (Drosophila) (Osr1), mRNA. /PROD=odd-skipped related 1 (Drosophila) /FL=gb:AF117814.1 gb:NM_011859.1	179.05	50.65	181.3	176.8	53.2	48.1	3.53504
1416342_at	gb:NM_011607.1 /DB_XREF=gi:7106434 /GEN=Tnc /FEA=FLmRNA /CNT=183 /TID=Mm.980.1 /TIER=FL+Stack /STK=96 /UG=Mm.980 /LL=21923 /DEF=Mus musculus tenascin C (Tnc), mRNA. /PROD=tenascin C /FL=gb:D90343.1 gb:NM_011607.1	119.1	33.7	123.2	115	39.8	27.6	3.53412
1440808_x_at	gb:BB209710 /DB_XREF=gi:8874663 /DB_XREF=BB209710 /CLONE=A430093N12 /FEA=EST /CNT=5 /TID=Mm.170385.1 /TIER=ConsEnd /STK=5 /UG=Mm.170385 /UG_TITLE=ESTs	81.3	23.2	86.5	76.1	24.9	21.5	3.50431
1416757_at	gb:BC027435.1 /DB_XREF=gi:20071624 /FEA=FLmRNA /CNT=101 /TID=Mm.44082.1 /TIER=FL+Stack /STK=71 /UG=Mm.44082 /LL=68014 /UG_GENE=2310031L18Rik /DEF=Mus musculus, clone MGC:35649 IMAGE:2812472, mRNA, complete cds. /PROD=Unknown (protein for MGC:35649) /FL=gb:NM_026507.1 gb:BC027435.1	31	8.85	31.3	30.7	9.8	7.9	3.50282
1427797_s_at	gb:BF580235 /DB_XREF=gi:11653947 /DB_XREF=602099052F1 /CLONE=IMAGE:4219044 /FEA=mRNA /CNT=2 /TID=Mm.214467.1 /TIER=ConsEnd /STK=0 /UG=Mm.214467 /UG_TITLE=Mouse endogenous murine mink cell focus-forming (MCF) envelope protein mRNA, 3 end, clone T-7.2	490.05	140	509.3	470.8	158.1	121.9	3.50036
1459079_at	gb:BG067889 /DB_XREF=gi:12550458 /DB_XREF=H3059D03-3 /CLONE=H3059D03 /FEA=EST /CNT=3 /TID=Mm.173095.1 /TIER=ConsEnd /STK=2 /UG=Mm.173095 /UG_TITLE=ESTs	22.9	6.55	23.7	22.1	5.7	7.4	3.49618
1457377_at	gb:BB253657 /DB_XREF=gi:16356243 /DB_XREF=BB253657 /CLONE=A730058H08 /FEA=EST /CNT=6 /TID=Mm.131490.1 /TIER=ConsEnd /STK=4 /UG=Mm.131490 /UG_TITLE=ESTs	17.1	4.9	17.9	16.3	4.7	5.1	3.4898
1438861_at	gb:BB482899 /DB_XREF=gi:16440973 /DB_XREF=BB482899 /CLONE=D430017I21 /FEA=EST /CNT=14 /TID=Mm.190774.1 /TIER=Stack /STK=9 /UG=Mm.190774 /UG_TITLE=ESTs, Weakly similar to BASO_MOUSE ZINC FINGER PROTEIN BASONUCLIN (M.musculus)	127.45	36.7	119.2	135.7	34.2	39.2	3.47275
1451610_at	gb:BC024561.1 /DB_XREF=gi:19354504 /FEA=FLmRNA /CNT=12 /TID=Mm.10545.1 /TIER=FL /STK=5 /UG=Mm.10545 /DEF=Mus musculus, Similar to hypothetical gene LOC125944, clone MGC:37641 IMAGE:5004999, mRNA, complete cds. /PROD=Similar to hypothetical gene LOC125944 /FL=gb:BC024561.1	265.35	76.45	279.2	251.5	78.2	74.7	3.4709
1420722_at	gb:BC016468.1 /DB_XREF=gi:16741262 /FEA=FLmRNA /CNT=10 /TID=Mm.21806.1 /TIER=FL /STK=3 /UG=Mm.21806 /LL=12686 /UG_GENE=Elovl3 /DEF=Mus musculus, elongation of very long chain fatty acids (FEN1Elo2, SUR4Elo3, yeast)-like 3, clone MGC:18360 IMAGE:4196583, mRNA, complete cds. /PROD=elongation of very long chain fatty acids(FEN1Elo2, SUR4Elo3, yeast)-like 3 /FL=gb:NM_007703.1 gb:U97107.1 gb:BC016468.1	136.6	39.75	143	130.2	34.2	45.3	3.43648
1436231_at	gb:AU067665 /DB_XREF=gi:4968402 /DB_XREF=AU067665 /CLONE=MNCb-0277 /FEA=EST /CNT=13 /TID=Mm.32699.1 /TIER=Stack /STK=10 /UG=Mm.32699 /LL=102705 /UG_GENE=AU067665 /UG_TITLE=expressed sequence AU067665	52.4	15.25	50.7	54.1	13.5	17	3.43607
1434929_at	gb:BI076809 /DB_XREF=gi:14515454 /DB_XREF=L0267D08-3 /CLONE=L0267D08 /FEA=EST /CNT=32 /TID=Mm.30745.1 /TIER=Stack /STK=22 /UG=Mm.30745 /UG_TITLE=ESTs	108.05	31.55	100.6	115.5	30.8	32.3	3.42472
1416002_x_at	gb:NM_028071.1 /DB_XREF=gi:19482159 /GEN=Clp-pending /FEA=FLmRNA /CNT=278 /TID=Mm.141741.1 /TIER=FL+Stack /STK=148 /UG=Mm.141741 /LL=72042 /DEF=Mus musculus coactosin-like protein (Clp-pending), mRNA. /PROD=coactosin-like protein /FL=gb:BC010249.1 gb:NM_028071.1	165.15	48.3	169.1	161.2	43.6	53	3.41925
1435343_at	gb:BF715043 /DB_XREF=gi:12014315 /DB_XREF=mab05b07.x1 /CLONE=IMAGE:3825349 /FEA=EST /CNT=43 /TID=Mm.27147.1 /TIER=Stack /STK=17 /UG=Mm.27147 /LL=97996 /UG_GENE=R75174 /UG_TITLE=expressed sequence R75174	348.2	101.85	348.6	347.8	100.9	102.8	3.41875
1448972_at	gb:NM_008165.1 /DB_XREF=gi:6680086 /GEN=Gria1 /FEA=FLmRNA /CNT=47 /TID=Mm.4920.1 /TIER=FL+Stack /STK=29 /UG=Mm.4920 /LL=14799 /DEF=Mus musculus glutamate receptor, ionotropic, AMPA1 (alpha 1) (Gria1), mRNA. /PROD=glutamate receptor, ionotropic, AMPA1 (alpha 1) /FL=gb:NM_008165.1	34.4	10.1	34.5	34.3	12.3	7.9	3.40594
1439147_at	gb:BB426251 /DB_XREF=gi:16423664 /DB_XREF=BB426251 /CLONE=C630001B07 /FEA=EST /CNT=11 /TID=Mm.60083.1 /TIER=Stack /STK=8 /UG=Mm.60083 /LL=105068 /UG_GENE=BB172694 /UG_TITLE=expressed sequence BB172694	71.85	21.15	68.7	75	20.5	21.8	3.39716
1433694_at	gb:AV270888 /DB_XREF=gi:16389927 /DB_XREF=AV270888 /CLONE=4931402H15 /FEA=EST /CNT=86 /TID=Mm.39980.1 /TIER=Stack /STK=71 /UG=Mm.39980 /LL=101669 /UG_GENE=AI847709 /UG_TITLE=expressed sequence AI847709	708.7	208.65	740.2	677.2	185.8	231.5	3.3966
1433728_at	gb:AV367395 /DB_XREF=gi:16397702 /DB_XREF=AV367395 /CLONE=8430431N14 /FEA=EST /CNT=106 /TID=Mm.27909.1 /TIER=Stack /STK=11 /UG=Mm.27909 /UG_TITLE=ESTs, Weakly similar to BETA-GALACTOSIDASE PRECURSOR (M.musculus)	102.2	30.15	103	101.4	27.6	32.7	3.38972
1424065_at	gb:BG064496 /DB_XREF=gi:12547059 /DB_XREF=H3020D08-3 /CLONE=H3020D08 /FEA=FLmRNA /CNT=226 /TID=Mm.21596.1 /TIER=Stack /STK=65 /UG=Mm.21596 /LL=192193 /UG_GENE=EDEM /UG_TITLE=ER alpha-mannosidase like /FL=gb:AB042828.1	446.95	132.3	438.2	455.7	148.4	116.2	3.37831
1423836_at	gb:BB447914 /DB_XREF=gi:9290526 /DB_XREF=BB447914 /CLONE=D030063J02 /FEA=FLmRNA /CNT=161 /TID=Mm.21082.1 /TIER=Stack /STK=8 /UG=Mm.21082 /UG_TITLE=Mus musculus, Similar to hypothetical protein MGC2555, clone MGC:29018 IMAGE:3481880, mRNA, complete cds /FL=gb:BC018484.1	89	26.35	89.9	88.1	26.3	26.4	3.37761
1426133_a_at	gb:BC020137.1 /DB_XREF=gi:18043237 /FEA=FLmRNA /CNT=1 /TID=Mm.30851.1 /TIER=FL /STK=1 /UG=Mm.30851 /LL=69028 /UG_GENE=1500032H18Rik /DEF=Mus musculus, Similar to RIKEN cDNA 1500032H18 gene, clone MGC:28063 IMAGE:3709157, mRNA, complete cds. /PROD=Similar to RIKEN cDNA 1500032H18 gene /FL=gb:BC020137.1	241.6	71.55	247.5	235.7	84.8	58.3	3.37666
1431213_a_at	gb:BG297038 /DB_XREF=gi:13060290 /DB_XREF=602394895F1 /CLONE=IMAGE:4506814 /FEA=mRNA /CNT=9 /TID=Mm.157900.1 /TIER=ConsEnd /STK=0 /UG=Mm.157900 /LL=67527 /UG_GENE=1300007C21Rik /UG_TITLE=RIKEN cDNA 1300007C21 gene	480.55	142.5	493.7	467.4	144.6	140.4	3.37228
1448465_at	gb:BC010837.1 /DB_XREF=gi:14789959 /FEA=FLmRNA /CNT=176 /TID=Mm.16958.1 /TIER=FL+Stack /STK=69 /UG=Mm.16958 /LL=18082 /UG_GENE=Nipsnap1 /DEF=Mus musculus, Similar to 4-nitrophenylphosphatase domain and non-neuronal SNAP25-like protein homolog 1 (C. elegans), clone MGC:19362 IMAGE:4242309, mRNA, complete cds. /PROD=Similar to 4-nitrophenylphosphatase domain andnon-neuronal SNAP25-like protein homo…	103.95	30.95	111.1	96.8	31.1	30.8	3.35864
1449568_at	gb:NM_031180.1 /DB_XREF=gi:13626031 /GEN=Klb-pending /FEA=FLmRNA /CNT=9 /TID=Mm.45274.1 /TIER=FL /STK=7 /UG=Mm.45274 /LL=83379 /DEF=Mus musculus klotho beta (Klb-pending), mRNA. /PROD=klotho beta /FL=gb:AF178429.1 gb:NM_031180.1 gb:AF165170.1	70.6	21.2	74.1	67.1	20.5	21.9	3.33019
1449326_x_at	gb:NM_011314.1 /DB_XREF=gi:6755393 /GEN=Saa2 /FEA=FLmRNA /CNT=20 /TID=Mm.200941.1 /TIER=FL+Stack /STK=14 /UG=Mm.200941 /LL=20209 /DEF=Mus musculus serum amyloid A 2 (Saa2), mRNA. /PROD=serum amyloid A 2 /FL=gb:NM_011314.1 gb:U60438.1 gb:U60437.1 gb:BC024606.1 gb:M11130.1 gb:L22190.1	24.05	7.3	24	24.1	8.4	6.2	3.29452
1460599_at	gb:BB372567 /DB_XREF=gi:16407083 /DB_XREF=BB372567 /CLONE=C130065M15 /FEA=EST /CNT=40 /TID=Mm.83618.1 /TIER=Stack /STK=11 /UG=Mm.83618 /LL=28061 /UG_GENE=D19Wsu12e /UG_TITLE=DNA segment, Chr 19, Wayne State University 12, expressed	112.4	34.15	114.1	110.7	29.2	39.1	3.29136
1448136_at	gb:BC003264.1 /DB_XREF=gi:13096936 /FEA=FLmRNA /CNT=373 /TID=Mm.28107.1 /TIER=FL+Stack /STK=178 /UG=Mm.28107 /LL=18606 /UG_GENE=Enpp2 /DEF=Mus musculus, ectonucleotide pyrophosphatasephosphodiesterase 2, clone MGC:6665 IMAGE:3499038, mRNA, complete cds. /PROD=ectonucleotide pyrophosphatasephosphodiesterase2 /FL=gb:BC003264.1 gb:AF123542.1 gb:NM_015744.1	827.2	251.5	797.8	856.6	247.7	255.3	3.28907
1423602_at	gb:BG064103 /DB_XREF=gi:12546666 /DB_XREF=H3015E06-3 /CLONE=H3015E06 /FEA=FLmRNA /CNT=24 /TID=Mm.12898.1 /TIER=Stack /STK=9 /UG=Mm.12898 /LL=22029 /UG_GENE=Traf1 /UG_TITLE=Tnf receptor-associated factor 1 /FL=gb:NM_009421.1 gb:L35302.1	82.7	25.25	85.6	79.8	25	25.5	3.27525
1444128_at	gb:AI447325 /DB_XREF=gi:4303200 /DB_XREF=mr05c09.x1 /CLONE=IMAGE:596560 /FEA=EST /CNT=5 /TID=Mm.133197.1 /TIER=ConsEnd /STK=2 /UG=Mm.133197 /UG_TITLE=ESTs	163.15	49.85	171.5	154.8	43.8	55.9	3.27282
1416714_at	gb:BC005450.1 /DB_XREF=gi:13529433 /FEA=FLmRNA /CNT=157 /TID=Mm.3182.1 /TIER=FL+Stack /STK=72 /UG=Mm.3182 /LL=15900 /UG_GENE=Icsbp /DEF=Mus musculus, interferon concensus sequence binding protein, clone MGC:6194 IMAGE:3487214, mRNA, complete cds. /PROD=interferon concensus sequence binding protein /FL=gb:BC005450.1 gb:M32489.1 gb:NM_008320.1	671.7	205.55	644.1	699.3	220.5	190.6	3.26782
1426113_x_at	gb:U07662.1 /DB_XREF=gi:476321 /FEA=FLmRNA /CNT=1 /TID=Mm.30557.3 /TIER=FL /STK=1 /UG=Mm.30557 /LL=21473 /UG_GENE=Tcra /DEF=Mus musculus SJL-7A5 T cell receptor alpha chain mRNA, complete cds. /PROD=T cell receptor alpha chain /FL=gb:U07662.1	433.15	132.65	416.3	450	112.3	153	3.26536
1416111_at	gb:NM_009856.1 /DB_XREF=gi:6753355 /GEN=Cd83 /FEA=FLmRNA /CNT=159 /TID=Mm.57175.1 /TIER=FL+Stack /STK=126 /UG=Mm.57175 /LL=12522 /DEF=Mus musculus CD83 antigen (Cd83), mRNA. /PROD=CD83 antigen /FL=gb:NM_009856.1 gb:AF001036.1	568.2	174.1	577.2	559.2	178	170.2	3.26364
1427610_at	gb:BC026631.1 /DB_XREF=gi:20072371 /FEA=mRNA /CNT=3 /TID=Mm.219579.1 /TIER=ConsEnd /STK=0 /UG=Mm.219579 /DEF=Mus musculus, clone IMAGE:4983756, mRNA, partial cds. /PROD=Unknown (protein for IMAGE:4983756)	1561.4	480.15	1572.7	1550.1	509.9	450.4	3.2519
1429046_at	gb:BI697997 /DB_XREF=gi:15660626 /DB_XREF=603344144F1 /CLONE=IMAGE:5371835 /FEA=mRNA /CNT=73 /TID=Mm.45797.1 /TIER=ConsEnd /STK=0 /UG=Mm.45797 /LL=66313 /UG_GENE=2810411E22Rik /UG_TITLE=RIKEN cDNA 2810411E22 gene	425.9	131.15	416.5	435.3	129.1	133.2	3.24743
1419250_a_at	gb:AI327038 /DB_XREF=gi:4061467 /DB_XREF=mf66g02.x1 /CLONE=IMAGE:419282 /FEA=FLmRNA /CNT=216 /TID=Mm.6456.1 /TIER=Stack /STK=107 /UG=Mm.6456 /LL=18647 /UG_GENE=Pftk1 /UG_TITLE=PFTAIRE protein kinase 1 /FL=gb:AF033655.1 gb:NM_011074.1	42.5	13.15	44.5	40.5	11.9	14.4	3.23194
1434191_at	gb:AI790538 /DB_XREF=gi:5338254 /DB_XREF=ul02d11.x1 /CLONE=IMAGE:2064885 /FEA=EST /CNT=51 /TID=Mm.36638.1 /TIER=Stack /STK=39 /UG=Mm.36638 /LL=104879 /UG_GENE=AI790538 /UG_TITLE=expressed sequence AI790538	363.2	112.75	351.2	375.2	100	125.5	3.22129
1451015_at	gb:AI314476 /DB_XREF=gi:4029743 /DB_XREF=uj11h07.x1 /CLONE=IMAGE:1907773 /FEA=FLmRNA /CNT=400 /TID=Mm.154387.1 /TIER=Stack /STK=11 /UG=Mm.154387 /LL=21881 /UG_GENE=Tkt /UG_TITLE=transketolase /FL=gb:NM_009388.1 gb:U05809.1	1817	564.65	1825.7	1808.3	576.5	552.8	3.21792
1416892_s_at	gb:BC021353.1 /DB_XREF=gi:18204171 /FEA=FLmRNA /CNT=137 /TID=Mm.200627.1 /TIER=FL+Stack /STK=65 /UG=Mm.200627 /LL=66540 /UG_GENE=3110001A13Rik /DEF=Mus musculus, RIKEN cDNA 3110001A13 gene, clone MGC:29309 IMAGE:5006672, mRNA, complete cds. /PROD=RIKEN cDNA 3110001A13 gene /FL=gb:NM_025626.1 gb:BC021353.1	672.6	209.1	658.2	687	211.7	206.5	3.21664
1415983_at	gb:BC022943.1 /DB_XREF=gi:18605748 /FEA=FLmRNA /CNT=302 /TID=Mm.153911.1 /TIER=FL+Stack /STK=154 /UG=Mm.153911 /LL=18826 /UG_GENE=Pls2 /DEF=Mus musculus, Similar to plastin 2, L, clone MGC:30234 IMAGE:3486993, mRNA, complete cds. /PROD=Similar to plastin 2, L /FL=gb:D37837.1 gb:NM_008879.1 gb:BC022943.1	1306.15	408.6	1288.9	1323.4	439.8	377.4	3.19665
1421163_a_at	gb:NM_010905.1 /DB_XREF=gi:6754835 /GEN=Nfia /FEA=FLmRNA /CNT=14 /TID=Mm.4771.1 /TIER=FL /STK=1 /UG=Mm.4771 /LL=18027 /DEF=Mus musculus nuclear factor IA (Nfia), mRNA. /PROD=nuclear factor IA /FL=gb:AF326554.1 gb:AF326553.1 gb:NM_010905.1	672.95	210.6	701.5	644.4	180.7	240.5	3.19539
1455961_at	gb:AV174022 /DB_XREF=gi:15404698 /DB_XREF=AV174022 /CLONE=5730407O20 /FEA=EST /CNT=32 /TID=Mm.13052.2 /TIER=Stack /STK=22 /UG=Mm.13052 /LL=16483 /UG_GENE=Kap /UG_TITLE=kidney androgen regulated protein	333.4	104.35	339.8	327	109.5	99.2	3.19502
1457495_at	gb:BB426699 /DB_XREF=gi:16423715 /DB_XREF=BB426699 /CLONE=C630003E24 /FEA=EST /CNT=4 /TID=Mm.120987.1 /TIER=ConsEnd /STK=4 /UG=Mm.120987 /UG_TITLE=ESTs	25.4	7.95	25	25.8	6.5	9.4	3.19497
1448160_at	gb:NM_008879.1 /DB_XREF=gi:6679384 /GEN=Pls2 /FEA=FLmRNA /CNT=302 /TID=Mm.153911.1 /TIER=FL+Stack /STK=9 /UG=Mm.153911 /LL=18826 /DEF=Mus musculus plastin 2, L (Pls2), mRNA. /PROD=plastin 2, L /FL=gb:D37837.1 gb:NM_008879.1 gb:BC022943.1	396.55	124.75	394.6	398.5	120.8	128.7	3.17876
1417156_at	gb:NM_008471.1 /DB_XREF=gi:6680605 /GEN=Krt1-19 /FEA=FLmRNA /CNT=215 /TID=Mm.1012.1 /TIER=FL+Stack /STK=54 /UG=Mm.1012 /LL=16669 /DEF=Mus musculus keratin complex 1, acidic, gene 19 (Krt1-19), mRNA. /PROD=keratin complex 1, acidic, gene 19 /FL=gb:M28698.1 gb:NM_008471.1	301.2	94.85	307	295.4	96.2	93.5	3.17554
1418885_a_at	gb:NM_130884.1 /DB_XREF=gi:18700023 /GEN=Idh3b /FEA=FLmRNA /CNT=130 /TID=Mm.29590.1 /TIER=FL+Stack /STK=16 /UG=Mm.29590 /LL=170718 /DEF=Mus musculus isocitrate dehydrogenase 3 (NAD+) beta (Idh3b), mRNA. /PROD=isocitrate dehydrogenase 3 (NAD+) beta /FL=gb:BC009022.1 gb:NM_130884.1 gb:AY035212.1	1295	408.55	1265.4	1324.6	383.6	433.5	3.16975
1421186_at	gb:NM_009915.1 /DB_XREF=gi:6753465 /GEN=Cmkbr2 /FEA=FLmRNA /CNT=31 /TID=Mm.6272.1 /TIER=FL /STK=2 /UG=Mm.6272 /LL=12772 /DEF=Mus musculus chemokine (C-C) receptor 2 (Cmkbr2), mRNA. /PROD=chemokine (C-C) receptor 2 /FL=gb:U51717.1 gb:NM_009915.1 gb:U56819.1 gb:U47035.1	118.9	37.55	118.6	119.2	40.8	34.3	3.16644
1444317_at	gb:BB078305 /DB_XREF=gi:16260464 /DB_XREF=BB078305 /CLONE=9330152J21 /FEA=EST /CNT=5 /TID=Mm.132257.1 /TIER=ConsEnd /STK=2 /UG=Mm.132257 /LL=103508 /UG_GENE=BB078305 /UG_TITLE=expressed sequence BB078305	36.2	11.45	36.8	35.6	9.8	13.1	3.16157
1440196_at	gb:BB207611 /DB_XREF=gi:8872564 /DB_XREF=BB207611 /CLONE=A430083F22 /FEA=EST /CNT=13 /TID=Mm.120410.1 /TIER=ConsEnd /STK=5 /UG=Mm.120410 /UG_TITLE=ESTs	130.85	41.75	135.5	126.2	42.6	40.9	3.13413
1429068_at	gb:AK013449.1 /DB_XREF=gi:12850811 /FEA=mRNA /CNT=38 /TID=Mm.27290.1 /TIER=Stack /STK=13 /UG=Mm.27290 /LL=72842 /UG_GENE=2810488G03Rik /UG_TITLE=RIKEN cDNA 2810488G03 gene /DEF=Mus musculus 10, 11 days embryo whole body cDNA, RIKEN full-length enriched library, clone:2810488G03:unclassifiable transcript, full insert sequence.	52	16.6	51.9	52.1	16.2	17	3.13253
1448088_at	gb:BG079416 /DB_XREF=gi:12561984 /DB_XREF=H3039E06-5 /CLONE=H3039E06 /FEA=EST /CNT=3 /TID=Mm.5692.1 /TIER=ConsEnd /STK=0 /UG=Mm.5692 /LL=97230 /UG_GENE=C78228 /UG_TITLE=expressed sequence C78228	25.35	8.1	26.8	23.9	7.8	8.4	3.12963
1430740_at	gb:AK016887.1 /DB_XREF=gi:12855859 /FEA=mRNA /CNT=5 /TID=Mm.160290.1 /TIER=ConsEnd /STK=1 /UG=Mm.160290 /UG_TITLE=Mus musculus adult male testis cDNA, RIKEN full-length enriched library, clone:4933424D04:angiotensin converting enzyme, full insert sequence /DEF=Mus musculus adult male testis cDNA, RIKEN full-length enriched library, clone:4933424D04:angiotensin converting enzyme, full insert seque…	20.15	6.5	19.2	21.1	6.9	6.1	3.1
1444078_at	gb:BB154331 /DB_XREF=gi:15409009 /DB_XREF=BB154331 /CLONE=A130020I07 /FEA=EST /CNT=7 /TID=Mm.130932.1 /TIER=ConsEnd /STK=2 /UG=Mm.130932 /LL=101415 /UG_GENE=BB154331 /UG_TITLE=expressed sequence BB154331	80.6	26	80.6	80.6	27.2	24.8	3.1
1426260_a_at	gb:D87867.1 /DB_XREF=gi:1660991 /GEN=UGP1a1 /FEA=FLmRNA /CNT=20 /TID=Mm.42472.3 /TIER=FL+Stack /STK=19 /UG=Mm.42472 /LL=22236 /DEF=Mus musculus mRNA for phenol UDP-glucuronosyltransferase, complete cds. /PROD=phenol UDP-glucuronosyltransferase /FL=gb:D87867.1	770.4	248.6	780.6	760.2	247.1	250.1	3.09895
1446923_at	gb:BQ175779 /DB_XREF=gi:20351271 /DB_XREF=UI-M-DJ2-bwe-l-24-0-UI.s1 /CLONE=UI-M-DJ2-bwe-l-24-0-UI /FEA=EST /CNT=2 /TID=Mm.192655.1 /TIER=ConsEnd /STK=2 /UG=Mm.192655 /UG_TITLE=ESTs	50.15	16.2	52.6	47.7	15.7	16.7	3.09568
1438714_at	gb:BB622498 /DB_XREF=gi:16461523 /DB_XREF=BB622498 /CLONE=6430408J18 /FEA=EST /CNT=21 /TID=Mm.12236.4 /TIER=Stack /STK=9 /UG=Mm.12236 /LL=22680 /UG_GENE=Zfp207 /UG_TITLE=zinc finger protein 207	239.8	77.5	238.3	241.3	73.1	81.9	3.09419
1435465_at	gb:AW049906 /DB_XREF=gi:5910435 /DB_XREF=UI-M-BH1-ami-b-10-0-UI.s1 /CLONE=UI-M-BH1-ami-b-10-0-UI /FEA=EST /CNT=29 /TID=Mm.46675.1 /TIER=Stack /STK=16 /UG=Mm.46675 /UG_TITLE=ESTs	612.6	198.05	586.5	638.7	194.3	201.8	3.09316
1442142_at	gb:BB480651 /DB_XREF=gi:16440707 /DB_XREF=BB480651 /CLONE=D330048P20 /FEA=EST /CNT=10 /TID=Mm.139065.1 /TIER=ConsEnd /STK=3 /UG=Mm.139065 /UG_TITLE=ESTs, Weakly similar to PRP3 MOUSE PROLINE-RICH PROTEIN MP-3 (M.musculus)	16.9	5.5	16.7	17.1	5.6	5.4	3.07273
1422520_at	gb:NM_008691.1 /DB_XREF=gi:6679047 /GEN=Nfm /FEA=FLmRNA /CNT=111 /TID=Mm.142140.1 /TIER=FL+Stack /STK=54 /UG=Mm.142140 /LL=18040 /DEF=Mus musculus neurofilament, medium polypeptide (Nfm), mRNA. /PROD=neurofilament, medium polypeptide /FL=gb:NM_008691.1	63.6	20.7	66.8	60.4	20.8	20.6	3.07246
1416298_at	gb:D12712.1 /DB_XREF=gi:286079 /GEN=gelatinase /FEA=FLmRNA /CNT=152 /TID=Mm.4406.1 /TIER=FL+Stack /STK=101 /UG=Mm.4406 /LL=17395 /DEF=Mouse mRNA for gelatinase, complete cds. /PROD=gelatinase /FL=gb:D12712.1 gb:NM_013599.1	178.8	58.25	176.5	181.1	61.2	55.3	3.06953
1456014_s_at	gb:BB113173 /DB_XREF=gi:8765741 /DB_XREF=BB113173 /CLONE=9530038P09 /FEA=EST /CNT=20 /TID=Mm.29670.3 /TIER=Stack /STK=20 /UG=Mm.29670 /UG_TITLE=Mus musculus, Similar to hypothetical protein MGC11134, clone MGC:41710 IMAGE:1364225, mRNA, complete cds	725.4	236.35	743.3	707.5	233.7	239	3.06918
1432646_a_at	gb:AK013851.1 /DB_XREF=gi:12851370 /FEA=mRNA /CNT=3 /TID=Mm.15985.3 /TIER=ConsEnd /STK=0 /UG=Mm.15985 /LL=14705 /UG_GENE=Gng3lg /UG_TITLE=G protein gamma 3 linked gene /DEF=Mus musculus adult male hippocampus cDNA, RIKEN full-length enriched library, clone:2900097C17:unclassifiable transcript, full insert sequence.	93.55	30.65	95.1	92	27.7	33.6	3.0522
1437226_x_at	gb:AV110584 /DB_XREF=gi:5264664 /DB_XREF=AV110584 /CLONE=2600013B07 /FEA=EST /CNT=23 /TID=Mm.2769.6 /TIER=Stack /STK=22 /UG=Mm.2769 /LL=17357 /UG_GENE=Mlp /UG_TITLE=MARCKS-like protein	649.3	212.8	638.8	659.8	231.7	193.9	3.05122
1457132_at	gb:BF456117 /DB_XREF=gi:11522286 /DB_XREF=UI-M-BZ1-bkl-e-01-0-UI.s1 /CLONE=UI-M-BZ1-bkl-e-01-0-UI /FEA=EST /CNT=6 /TID=Mm.26805.1 /TIER=ConsEnd /STK=5 /UG=Mm.26805 /UG_TITLE=ESTs	71.5	23.6	74	69	26.7	20.5	3.02966
1457728_at	gb:BB763642 /DB_XREF=gi:16196386 /DB_XREF=BB763642 /CLONE=G370028O16 /FEA=EST /CNT=7 /TID=Mm.149119.1 /TIER=ConsEnd /STK=3 /UG=Mm.149119 /UG_TITLE=ESTs	112.9	37.35	112.2	113.6	36.6	38.1	3.02276
1448249_at	gb:BC019391.1 /DB_XREF=gi:18043605 /FEA=FLmRNA /CNT=232 /TID=Mm.10669.1 /TIER=FL+Stack /STK=113 /UG=Mm.10669 /LL=14555 /UG_GENE=Gdc1 /DEF=Mus musculus, glycerol phosphate dehydrogenase 1, cytoplasmic adult, clone MGC:25620 IMAGE:4194849, mRNA, complete cds. /PROD=glycerol phosphate dehydrogenase 1, cytoplasmicadult /FL=gb:BC019391.1 gb:NM_010271.1 gb:J02655.1	3224.55	1069.65	3197.7	3251.4	1060.8	1078.5	3.01458
1425436_x_at	gb:U49865.1 /DB_XREF=gi:1230618 /GEN=5E6Ly-49C /FEA=FLmRNA /CNT=4 /TID=Mm.196054.2 /TIER=FL /STK=2 /UG=Mm.196054 /LL=16634 /DEF=Mus musculus 5E6 (5E6Ly-49C) mRNA, complete cds. /PROD=5E6 /FL=gb:U49865.1 gb:U49868.1 gb:U09739.1	390.4	129.9	393.8	387	129.2	130.6	3.00539
1437530_at	gb:BM237858 /DB_XREF=gi:17873128 /DB_XREF=K0508B09-3 /CLONE=K0508B09 /FEA=EST /CNT=17 /TID=Mm.217289.1 /TIER=Stack /STK=17 /UG=Mm.217289 /UG_TITLE=ESTs	12.15	4.05	12.9	11.4	4.1	4	3
1436957_at	gb:AW557545 /DB_XREF=gi:7202974 /DB_XREF=L0283C02-3 /CLONE=L0283C02 /FEA=EST /CNT=34 /TID=Mm.102286.1 /TIER=Stack /STK=33 /UG=Mm.102286 /UG_TITLE=ESTs	84.15	28.15	85	83.3	24.3	32	2.98934
1450010_at	gb:NM_019657.1 /DB_XREF=gi:9789990 /GEN=Hsd17b12 /FEA=FLmRNA /CNT=272 /TID=Mm.22505.1 /TIER=FL /STK=2 /UG=Mm.22505 /LL=56348 /DEF=Mus musculus hydroxysteroid (17-beta) dehydrogenase 12 (Hsd17b12), mRNA. /PROD=hydroxysteroid (17-beta) dehydrogenase 12protein /FL=gb:AF064635.1 gb:NM_019657.1	466	156.2	471.1	460.9	154.6	157.8	2.98335
1436905_x_at	gb:BB218107 /DB_XREF=gi:8883060 /DB_XREF=BB218107 /CLONE=A530047P06 /FEA=EST /CNT=37 /TID=Mm.4554.2 /TIER=Stack /STK=37 /UG=Mm.4554 /LL=16792 /UG_GENE=Laptm5 /UG_TITLE=lysosomal-associated protein transmembrane 5	1215.45	407.45	1146.6	1284.3	429.8	385.1	2.98307
1426851_a_at	gb:X96585.1 /DB_XREF=gi:1226018 /GEN=nov /FEA=mRNA /CNT=60 /TID=Mm.5167.2 /TIER=Stack /STK=49 /UG=Mm.5167 /LL=18133 /UG_TITLE=nephroblastoma overexpressed gene /DEF=M.musculus mRNA for NOV protein.	415.5	139.3	419.8	411.2	165.9	112.7	2.98277
1430737_at	gb:AK013056.1 /DB_XREF=gi:12850184 /FEA=mRNA /CNT=5 /TID=Mm.159732.1 /TIER=ConsEnd /STK=1 /UG=Mm.159732 /LL=76373 /UG_GENE=2810409K11Rik /UG_TITLE=RIKEN cDNA 2810409K11 gene /DEF=Mus musculus 10, 11 days embryo whole body cDNA, RIKEN full-length enriched library, clone:2810409K11:Zinc finger, C2H2 type containing protein, full insert sequence.	30.8	10.35	31.5	30.1	11.1	9.6	2.97585
1425326_at	gb:AF332052.1 /DB_XREF=gi:14193671 /FEA=FLmRNA /CNT=406 /TID=Mm.25316.1 /TIER=FL /STK=2 /UG=Mm.25316 /LL=104650 /UG_GENE=AW538652 /DEF=Mus musculus strain ILS ATP citrate lyase mRNA, complete cds. /PROD=ATP citrate lyase /FL=gb:AF332052.1 gb:AF332051.1	477.45	160.55	486.4	468.5	177.6	143.5	2.97384
1423543_at	gb:AK019882.1 /DB_XREF=gi:12860268 /FEA=FLmRNA /CNT=56 /TID=Mm.57107.1 /TIER=Stack /STK=12 /UG=Mm.57107 /LL=20947 /UG_GENE=Swap70 /UG_TITLE=SWAP complex protein, 70 kDa /DEF=Mus musculus 11 days pregnant adult female ovary and uterus cDNA, RIKEN full-length enriched library, clone:5031433E13:SWAP complex protein, 70 kDa, full insert sequence. /FL=gb:AF053974.1 gb:NM_009302.1	430.65	145	443.9	417.4	122.4	167.6	2.97
1432809_at	gb:AV209363 /DB_XREF=gi:6150155 /DB_XREF=AV209363 /CLONE=1700113P08 /FEA=mRNA /CNT=2 /TID=Mm.159165.1 /TIER=ConsEnd /STK=1 /UG=Mm.159165 /LL=74311 /UG_GENE=1700113P08Rik /UG_TITLE=RIKEN cDNA 1700113P08 gene	8.45	2.85	8.5	8.4	3.4	2.3	2.96491
1438858_x_at	gb:AV018723 /DB_XREF=gi:4795715 /DB_XREF=AV018723 /CLONE=1190006J17 /FEA=EST /CNT=10 /TID=Mm.46334.1 /TIER=Stack /STK=9 /UG=Mm.46334 /UG_TITLE=ESTs	5557.6	1875.9	5466.6	5648.6	1725.9	2025.9	2.96263
1449396_at	gb:NM_009675.1 /DB_XREF=gi:6753065 /GEN=Aoc3 /FEA=FLmRNA /CNT=30 /TID=Mm.10734.1 /TIER=FL+Stack /STK=12 /UG=Mm.10734 /LL=11754 /DEF=Mus musculus amine oxidase, copper containing 3 (Aoc3), mRNA. /PROD=amine oxidase, copper containing 3 /FL=gb:AF115411.1 gb:AF054831.1 gb:NM_009675.1	949.7	321.1	949.4	950	296.5	345.7	2.95765
1419684_at	gb:NM_021443.1 /DB_XREF=gi:10946817 /GEN=Scya8 /FEA=FLmRNA /CNT=15 /TID=Mm.42029.1 /TIER=FL /STK=7 /UG=Mm.42029 /LL=20307 /DEF=Mus musculus small inducible cytokine A8 (Scya8), mRNA. /PROD=small inducible cytokine A8 /FL=gb:AB023418.1 gb:NM_021443.1	361.15	122.8	370.5	351.8	128.4	117.2	2.94096
1458929_at	gb:BB497208 /DB_XREF=gi:16441939 /DB_XREF=BB497208 /CLONE=D630007H13 /FEA=EST /CNT=3 /TID=Mm.31889.1 /TIER=ConsEnd /STK=2 /UG=Mm.31889 /UG_TITLE=ESTs	37.75	12.9	36.2	39.3	13.5	12.3	2.92636
1438308_at	gb:AV273928 /DB_XREF=gi:16390402 /DB_XREF=AV273928 /CLONE=4932415E16 /FEA=EST /CNT=12 /TID=Mm.93683.1 /TIER=Stack /STK=11 /UG=Mm.93683 /UG_TITLE=ESTs	16.65	5.7	15.8	17.5	5.9	5.5	2.92105
1460242_at	gb:NM_010016.1 /DB_XREF=gi:6753599 /GEN=Daf1 /FEA=FLmRNA /CNT=111 /TID=Mm.20236.1 /TIER=FL+Stack /STK=18 /UG=Mm.20236 /LL=13136 /DEF=Mus musculus decay accelerating factor 1 (Daf1), mRNA. /PROD=decay accelerating factor 1 /FL=gb:NM_010016.1 gb:L41366.1 gb:BC011314.1 gb:D63679.1	192.05	65.8	190.6	193.5	55.6	76	2.91869
1445045_at	gb:C75994 /DB_XREF=gi:2516324 /DB_XREF=C75994 /CLONE=J0001F09 /FEA=EST /CNT=3 /TID=Mm.149570.2 /TIER=ConsEnd /STK=2 /UG=Mm.149570 /UG_TITLE=ESTs	8.75	3	8.5	9	2.9	3.1	2.91667
1425810_a_at	gb:AF092921.1 /DB_XREF=gi:4378048 /GEN=Crp1 /FEA=FLmRNA /CNT=6 /TID=Mm.196484.2 /TIER=FL /STK=1 /UG=Mm.196484 /LL=13007 /DEF=Mus musculus cysteine rich protein 1 (Crp1) mRNA, complete cds. /PROD=cysteine rich protein 1 /FL=gb:AF092921.1	516.55	178.15	506.5	526.6	171.3	185	2.89952
1438009_at	gb:W91024 /DB_XREF=gi:1541291 /DB_XREF=mf83h06.r1 /CLONE=IMAGE:420923 /FEA=EST /CNT=79 /TID=Mm.14767.2 /TIER=Stack /STK=12 /UG=Mm.14767 /LL=15270 /UG_GENE=H2afx /UG_TITLE=H2A histone family, member X	1266.85	442.8	1233.2	1300.5	494.8	390.8	2.861
1432198_at	gb:AK018172.1 /DB_XREF=gi:12857769 /FEA=mRNA /CNT=1 /TID=Mm.41243.1 /TIER=ConsEnd /STK=0 /UG=Mm.41243 /LL=70722 /UG_GENE=6330414G02Rik /UG_TITLE=RIKEN cDNA 6330414G02 gene /DEF=Mus musculus adult male medulla oblongata cDNA, RIKEN full-length enriched library, clone:6330414G02:unclassifiable, full insert sequence.	2618.25	915.7	2579.3	2657.2	927.4	904	2.85929
1448354_at	gb:NM_008062.1 /DB_XREF=gi:6996916 /GEN=G6pdx /FEA=FLmRNA /CNT=155 /TID=Mm.27210.1 /TIER=FL+Stack /STK=87 /UG=Mm.27210 /LL=14381 /DEF=Mus musculus glucose-6-phosphate dehydrogenase X-linked (G6pdx), mRNA. /PROD=glucose-6-phosphate dehydrogenase X-linked /FL=gb:NM_008062.1	708.6	247.95	711.4	705.8	204.3	291.6	2.85783
1452855_at	gb:AK010485.1 /DB_XREF=gi:12845966 /FEA=mRNA /CNT=30 /TID=Mm.46441.1 /TIER=Stack /STK=28 /UG=Mm.46441 /LL=76486 /UG_GENE=2410015A16Rik /UG_TITLE=RIKEN cDNA 2410015A16 gene /DEF=Mus musculus ES cells cDNA, RIKEN full-length enriched library, clone:2410015A16:u-PARLy-6 domain containing protein, full insert sequence.	98.1	34.4	97	99.2	28.2	40.6	2.85174
1455161_at	gb:BB202185 /DB_XREF=gi:15409753 /DB_XREF=BB202185 /CLONE=A430045A14 /FEA=EST /CNT=39 /TID=Mm.30640.1 /TIER=Stack /STK=22 /UG=Mm.30640 /LL=99661 /UG_GENE=AI504432 /UG_TITLE=expressed sequence AI504432	76.2	26.85	75	77.4	25.8	27.9	2.83799
1458899_at	gb:AV320152 /DB_XREF=gi:6289985 /DB_XREF=AV320152 /CLONE=6030418A12 /FEA=EST /CNT=3 /TID=Mm.210046.1 /TIER=ConsEnd /STK=2 /UG=Mm.210046 /UG_TITLE=ESTs	21.95	7.75	22.5	21.4	8.7	6.8	2.83226
1449131_s_at	gb:NM_007639.1 /DB_XREF=gi:6671705 /GEN=Cd1d1 /FEA=FLmRNA /CNT=52 /TID=Mm.1894.1 /TIER=FL+Stack /STK=22 /UG=Mm.1894 /LL=12479 /DEF=Mus musculus CD1d1 antigen (Cd1d1), mRNA. /PROD=CD1d1 antigen /FL=gb:NM_007639.1 gb:M63695.1	577.15	204.75	577.8	576.5	212.7	196.8	2.8188
1416295_a_at	gb:L20048.1 /DB_XREF=gi:404067 /FEA=FLmRNA /CNT=137 /TID=Mm.2923.1 /TIER=FL+Stack /STK=101 /UG=Mm.2923 /LL=16186 /UG_GENE=Il2rg /DEF=Mouse interleukin 2 receptor gamma chain mRNA, complete cds. /PROD=interleukin 2 receptor gamma chain /FL=gb:D13821.1 gb:NM_013563.1 gb:L20048.1 gb:D13565.1 gb:BC014720.1	1103	392.55	1086.8	1119.2	351.4	433.7	2.80983
1417976_at	gb:NM_007398.1 /DB_XREF=gi:6680635 /GEN=Ada /FEA=FLmRNA /CNT=80 /TID=Mm.388.1 /TIER=FL+Stack /STK=32 /UG=Mm.388 /LL=11486 /DEF=Mus musculus adenosine deaminase (Ada), mRNA. /PROD=adenosine deaminase /FL=gb:NM_007398.1 gb:AF483481.1 gb:AF483480.1 gb:BC002075.1 gb:M10319.1	100.05	35.95	102.3	97.8	30.4	41.5	2.78303
1425264_s_at	gb:BB181247 /DB_XREF=gi:15409405 /DB_XREF=BB181247 /CLONE=A230090C03 /FEA=FLmRNA /CNT=60 /TID=Mm.2992.4 /TIER=Stack /STK=28 /UG=Mm.2992 /LL=17196 /UG_GENE=Mbp /UG_TITLE=myelin basic protein /FL=gb:L07508.1	345.8	124.3	344.5	347.1	142.5	106.1	2.78198
1429055_at	gb:BB559293 /DB_XREF=gi:16448985 /DB_XREF=BB559293 /CLONE=E330038D07 /FEA=mRNA /CNT=47 /TID=Mm.37338.1 /TIER=Stack /STK=13 /UG=Mm.37338 /LL=71653 /UG_GENE=4930506M07Rik /UG_TITLE=RIKEN cDNA 4930506M07 gene	212.8	76.6	208.2	217.4	72.5	80.7	2.77807
1433252_at	gb:AK016582.1 /DB_XREF=gi:12855397 /FEA=mRNA /CNT=1 /TID=Mm.158531.1 /TIER=ConsEnd /STK=0 /UG=Mm.158531 /LL=71006 /UG_GENE=4932703K07Rik /UG_TITLE=RIKEN cDNA 4932703K07 gene /DEF=Mus musculus adult male testis cDNA, RIKEN full-length enriched library, clone:4932703K07:unclassifiable, full insert sequence.	11.1	4	10.6	11.6	3.9	4.1	2.775
1416318_at	gb:AF426024.1 /DB_XREF=gi:18034363 /GEN=Serpinb1 /FEA=FLmRNA /CNT=180 /TID=Mm.46316.1 /TIER=FL+Stack /STK=98 /UG=Mm.46316 /LL=66222 /DEF=Mus musculus EIA (Serpinb1) mRNA, complete cds. /PROD=EIA /FL=gb:NM_025429.1 gb:BC011140.1 gb:AF426024.1	173	62.45	182.7	163.3	65.9	59	2.77022
1428909_at	gb:BI683916 /DB_XREF=gi:15646544 /DB_XREF=603306739F1 /CLONE=IMAGE:5342792 /FEA=mRNA /CNT=131 /TID=Mm.22482.1 /TIER=Stack /STK=12 /UG=Mm.22482 /LL=71739 /UG_GENE=1200015M12Rik /UG_TITLE=RIKEN cDNA 1200015M12 gene	1288.45	465.45	1262.9	1314	492	438.9	2.76818
1437341_x_at	gb:BB251922 /DB_XREF=gi:8944668 /DB_XREF=BB251922 /CLONE=A730048L08 /FEA=EST /CNT=20 /TID=Mm.15711.3 /TIER=Stack /STK=20 /UG=Mm.15711 /LL=12799 /UG_GENE=Cnp1 /UG_TITLE=cyclic nucleotide phosphodiesterase 1	1210.3	437.25	1196.5	1224.1	404.9	469.6	2.76798
1448169_at	gb:NM_010664.1 /DB_XREF=gi:6754481 /GEN=Krt1-18 /FEA=FLmRNA /CNT=380 /TID=Mm.22479.1 /TIER=FL+Stack /STK=149 /UG=Mm.22479 /LL=16668 /DEF=Mus musculus keratin complex 1, acidic, gene 18 (Krt1-18), mRNA. /PROD=keratin complex 1, acidic, gene 18 /FL=gb:M36376.1 gb:NM_010664.1 gb:M11686.1	309.55	112.25	319	300.1	114.9	109.6	2.75768
1444855_at	gb:AW553537 /DB_XREF=gi:7198960 /DB_XREF=L0228E02-3 /CLONE=L0228E02 /FEA=EST /CNT=3 /TID=Mm.170519.1 /TIER=ConsEnd /STK=2 /UG=Mm.170519 /UG_TITLE=ESTs	33.4	12.15	34	32.8	14.2	10.1	2.74897
1424737_at	gb:BC009165.1 /DB_XREF=gi:14919439 /FEA=FLmRNA /CNT=113 /TID=Mm.28585.2 /TIER=FL+Stack /STK=17 /UG=Mm.28585 /LL=21835 /UG_GENE=Thrsp /DEF=Mus musculus, Similar to thyroid hormone responsive SPOT14 homolog (Rattus), clone MGC:6563 IMAGE:2811774, mRNA, complete cds. /PROD=Similar to thyroid hormone responsive SPOT14homolog (Rattus) /FL=gb:BC009165.1	4178.95	1524.1	4057.3	4300.6	1491.7	1556.5	2.74191
1438884_at	gb:AV277495 /DB_XREF=gi:16391006 /DB_XREF=AV277495 /CLONE=4932442L11 /FEA=EST /CNT=9 /TID=Mm.31814.1 /TIER=Stack /STK=9 /UG=Mm.31814 /UG_TITLE=ESTs	118.35	43.35	118.6	118.1	47.5	39.2	2.7301
1422411_s_at	gb:NM_017388.1 /DB_XREF=gi:8393282 /GEN=Ear3 /FEA=FLmRNA /CNT=1 /TID=Mm.195444.1 /TIER=FL /STK=1 /UG=Mm.195444 /LL=53876 /DEF=Mus musculus eosinophil-associated ribonuclease 3 (Ear3), mRNA. /PROD=eosinophil-associated ribonuclease 3 /FL=gb:NM_017388.1	95.2	34.95	93	97.4	34.2	35.7	2.72389
1426458_at	gb:BB473571 /DB_XREF=gi:16439730 /DB_XREF=BB473571 /CLONE=D330001L02 /FEA=FLmRNA /CNT=217 /TID=Mm.36769.2 /TIER=Stack /STK=48 /UG=Mm.36769 /LL=83997 /UG_GENE=Slap /UG_TITLE=sarcolemmal-associated protein /FL=gb:BC021457.1	75.8	27.85	75.6	76	23.4	32.3	2.72172
1449850_at	gb:NM_022723.1 /DB_XREF=gi:12738839 /GEN=Scube1 /FEA=FLmRNA /CNT=25 /TID=Mm.153205.1 /TIER=FL /STK=5 /UG=Mm.153205 /LL=64706 /DEF=Mus musculus signal peptide, CUB domain, EGF-like 1 (Scube1), mRNA. /PROD=signal peptide, CUB domain, EGF-like 1 /FL=gb:AF276425.1 gb:NM_022723.1	40.25	14.8	39.8	40.7	15.9	13.7	2.71959
1422638_s_at	gb:NM_018750.1 /DB_XREF=gi:9055291 /GEN=Nore1-pending /FEA=FLmRNA /CNT=49 /TID=Mm.195953.1 /TIER=FL+Stack /STK=23 /UG=Mm.195953 /LL=54354 /DEF=Mus musculus novel ras effector 1 (Nore1-pending), mRNA. /PROD=novel ras effector 1 /FL=gb:NM_018750.1 gb:AF053959.1	234.75	86.35	237.6	231.9	72.7	100	2.71859
1437811_x_at	gb:AV312368 /DB_XREF=gi:6277620 /DB_XREF=AV312368 /CLONE=5830401O15 /FEA=EST /CNT=15 /TID=Mm.100481.1 /TIER=Stack /STK=14 /UG=Mm.100481 /UG_TITLE=ESTs	218.95	80.65	212.3	225.6	85.5	75.8	2.71482
1456081_a_at	gb:AI987654 /DB_XREF=gi:5819448 /DB_XREF=um05a07.x1 /CLONE=IMAGE:2182164 /FEA=EST /CNT=17 /TID=Mm.41565.2 /TIER=Stack /STK=17 /UG=Mm.41565 /LL=78894 /UG_GENE=2210408B16Rik /UG_TITLE=RIKEN cDNA 2210408B16 gene	159.8	58.95	169.4	150.2	59	58.9	2.71077
1428242_at	gb:AK018130.1 /DB_XREF=gi:12857706 /FEA=mRNA /CNT=86 /TID=Mm.5202.1 /TIER=Stack /STK=68 /UG=Mm.5202 /LL=70719 /UG_GENE=6330406L22Rik /UG_TITLE=RIKEN cDNA 6330406L22 gene /DEF=Mus musculus adult male medulla oblongata cDNA, RIKEN full-length enriched library, clone:6330406L22:homolog to MYELOBLAST KIAA0223 (FRAGMENT), full insert sequence.	243.15	89.75	236.3	250	102.9	76.6	2.70919
1431274_a_at	gb:AA543265 /DB_XREF=gi:2291742 /DB_XREF=vj80f09.r1 /CLONE=IMAGE:935369 /FEA=mRNA /CNT=6 /TID=Mm.2849.2 /TIER=ConsEnd /STK=0 /UG=Mm.2849 /LL=15526 /UG_GENE=Hspa9a /UG_TITLE=heat shock protein, 74 kDa, A	240.25	88.7	240.4	240.1	96	81.4	2.70857
1421239_at	gb:NM_010560.1 /DB_XREF=gi:6754337 /GEN=Il6st /FEA=FLmRNA /CNT=18 /TID=Mm.4364.1 /TIER=FL /STK=2 /UG=Mm.4364 /LL=16195 /DEF=Mus musculus interleukin 6 signal transducer (Il6st), mRNA. /PROD=interleukin 6 signal transducer /FL=gb:NM_010560.1 gb:M83336.1	173.6	64.3	167.2	180	65.7	62.9	2.69984
1429987_at	gb:AK018112.1 /DB_XREF=gi:12857678 /FEA=mRNA /CNT=8 /TID=Mm.12289.1 /TIER=ConsEnd /STK=5 /UG=Mm.12289 /LL=70718 /UG_GENE=6330404C01Rik /UG_TITLE=RIKEN cDNA 6330404C01 gene /DEF=Mus musculus adult male medulla oblongata cDNA, RIKEN full-length enriched library, clone:6330404C01:unclassifiable, full insert sequence.	27.1	10.05	28	26.2	9.1	11	2.69652
1451024_at	gb:AV081616 /DB_XREF=gi:16381184 /DB_XREF=AV081616 /CLONE=2210420B03 /FEA=FLmRNA /CNT=24 /TID=Mm.33065.1 /TIER=Stack /STK=11 /UG=Mm.33065 /LL=13611 /UG_GENE=Edg6 /UG_TITLE=endothelial differentiation, G-protein-coupled receptor 6 /FL=gb:NM_010102.1	183.65	68.25	180	187.3	59.1	77.4	2.69084
1459916_at	gb:AA185884 /DB_XREF=gi:1772283 /DB_XREF=mt35a07.r1 /CLONE=IMAGE:623028 /FEA=EST /CNT=6 /TID=Mm.24057.1 /TIER=ConsEnd /STK=0 /UG=Mm.24057 /UG_TITLE=ESTs, Weakly similar to S26689 hypothetical protein hc1 - mouse (M.musculus)	92.4	34.35	94	90.8	30.4	38.3	2.68996
1451827_a_at	gb:BC021378.1 /DB_XREF=gi:18204713 /FEA=FLmRNA /CNT=5 /TID=Mm.31748.2 /TIER=FL /STK=1 /UG=Mm.31748 /LL=50490 /UG_GENE=Nox4 /DEF=Mus musculus, clone MGC:29375 IMAGE:5044835, mRNA, complete cds. /PROD=Unknown (protein for MGC:29375) /FL=gb:BC021378.1	112.3	41.85	112.5	112.1	43.2	40.5	2.68339
1436944_x_at	gb:BB504983 /DB_XREF=gi:9493777 /DB_XREF=BB504983 /CLONE=D630050N19 /FEA=EST /CNT=35 /TID=Mm.30245.4 /TIER=Stack /STK=34 /UG=Mm.30245 /UG_TITLE=Mus musculus, Similar to phosphatidylserine decarboxylase, clone MGC:7133 IMAGE:3158145, mRNA, complete cds	832.65	311.2	819.1	846.2	345.3	277.1	2.67561
1426831_at	gb:BB831090 /DB_XREF=gi:17009333 /DB_XREF=BB831090 /CLONE=G930015B13 /FEA=mRNA /CNT=146 /TID=Mm.27733.1 /TIER=Stack /STK=28 /UG=Mm.27733 /LL=73746 /UG_GENE=1110034F20Rik /UG_TITLE=RIKEN cDNA 1110034F20 gene	1187.45	448.1	1236.5	1138.4	466.6	429.6	2.64997
1419004_s_at	gb:L16462.1 /DB_XREF=gi:293273 /FEA=FLmRNA /CNT=22 /TID=Mm.196731.1 /TIER=FL+Stack /STK=15 /UG=Mm.196731 /LL=12044 /UG_GENE=Bcl2a1a /DEF=Mus musculus hemopoietic-specific early response protein (A1) mRNA, complete cds. /PROD=hemopoietic-specific early-response protein /FL=gb:NM_009742.1 gb:L16462.1	406.8	153.75	403	410.6	131.8	175.7	2.64585
1436285_at	gb:AV279772 /DB_XREF=gi:16391317 /DB_XREF=AV279772 /CLONE=4933409I22 /FEA=EST /CNT=10 /TID=Mm.41312.1 /TIER=Stack /STK=10 /UG=Mm.41312 /UG_TITLE=ESTs	29.1	11	29.8	28.4	9.9	12.1	2.64545
1421116_a_at	gb:NM_024226.1 /DB_XREF=gi:13195647 /GEN=Rtn4 /FEA=FLmRNA /CNT=15 /TID=Mm.220966.1 /TIER=FL /STK=2 /UG=Mm.220966 /LL=68585 /DEF=Mus musculus reticulon 4 (Rtn4), mRNA. /PROD=reticulon 4 /FL=gb:NM_024226.1 gb:AF326337.1	732.05	277.25	729	735.1	275.7	278.8	2.6404
1435767_at	gb:BE951842 /DB_XREF=gi:10591609 /DB_XREF=UI-M-CC0-ayf-e-05-0-UI.s1 /CLONE=UI-M-CC0-ayf-e-05-0-UI /FEA=EST /CNT=48 /TID=Mm.45097.2 /TIER=Stack /STK=13 /UG=Mm.45097 /UG_TITLE=Mus musculus brain and heart sodium channel beta 3 subunit mRNA, complete cds	156.7	59.35	165.1	148.3	63.1	55.6	2.64027
1416871_at	gb:NM_007403.1 /DB_XREF=gi:6680641 /GEN=Adam8 /FEA=FLmRNA /CNT=88 /TID=Mm.15969.1 /TIER=FL+Stack /STK=66 /UG=Mm.15969 /LL=11501 /DEF=Mus musculus a disintegrin and metalloprotease domain 8 (Adam8), mRNA. /PROD=a disintegrin and metalloprotease domain 8 /FL=gb:BC025584.1 gb:NM_007403.1	147.45	55.85	142	152.9	61.4	50.3	2.64011
1456653_a_at	gb:AV095209 /DB_XREF=gi:16381657 /DB_XREF=AV095209 /CLONE=2410004L15 /FEA=EST /CNT=10 /TID=Mm.184752.3 /TIER=Stack /STK=8 /UG=Mm.184752 /LL=103273 /UG_GENE=AI647056 /UG_TITLE=expressed sequence AI647056	88.05	33.75	87.2	88.9	36.4	31.1	2.60889
1455215_at	gb:AU067746 /DB_XREF=gi:4968483 /DB_XREF=AU067746 /CLONE=MNCb-1391 /FEA=EST /CNT=27 /TID=Mm.39722.1 /TIER=Stack /STK=20 /UG=Mm.39722 /LL=101284 /UG_GENE=AU067746 /UG_TITLE=expressed sequence AU067746	137.6	52.75	142.7	132.5	49.2	56.3	2.60853
1438411_at	gb:BB009113 /DB_XREF=gi:15403223 /DB_XREF=BB009113 /CLONE=4732488A18 /FEA=EST /CNT=31 /TID=Mm.33362.1 /TIER=Stack /STK=10 /UG=Mm.33362 /UG_TITLE=ESTs, Weakly similar to P2YR MOUSE P2Y PURINOCEPTOR 1 (M.musculus)	75.2	28.85	77.1	73.3	28.7	29	2.60659
1450928_at	gb:BB121406 /DB_XREF=gi:15408160 /DB_XREF=BB121406 /CLONE=9530081P03 /FEA=FLmRNA /CNT=120 /TID=Mm.28223.1 /TIER=Stack /STK=35 /UG=Mm.28223 /LL=15904 /UG_GENE=Idb4 /UG_TITLE=inhibitor of DNA binding 4 /FL=gb:NM_031166.1	117.65	45.4	118.1	117.2	42.8	48	2.59141
1460591_at	gb:AI646838 /DB_XREF=gi:4725313 /DB_XREF=ub66d07.x1 /CLONE=IMAGE:1382701 /FEA=EST /CNT=54 /TID=Mm.18981.1 /TIER=Stack /STK=14 /UG=Mm.18981 /LL=103092 /UG_GENE=AA420328 /UG_TITLE=expressed sequence AA420328	209.35	80.95	218	200.7	86.6	75.3	2.58616
1451721_a_at	gb:M15848.1 /DB_XREF=gi:199245 /FEA=FLmRNA /CNT=82 /TID=Mm.6716.2 /TIER=FL /STK=1 /UG=Mm.6716 /LL=14961 /UG_GENE=H2-Ab1 /UG_TITLE=histocompatibility 2, class II antigen A, beta 1 /DEF=Mouse MHC class II H2-IA-beta chain (haplotype NOD) mRNA, complete cds. /FL=gb:BC010322.1 gb:BC008168.1 gb:M15848.1 gb:M13537.1	1512	584.7	1505.6	1518.4	566	603.4	2.58594
1452716_at	gb:AK017688.1 /DB_XREF=gi:12857054 /FEA=mRNA /CNT=112 /TID=Mm.27227.1 /TIER=Stack /STK=63 /UG=Mm.27227 /LL=70564 /UG_GENE=5730469M10Rik /UG_TITLE=RIKEN cDNA 5730469M10 gene /DEF=Mus musculus 8 days embryo whole body cDNA, RIKEN full-length enriched library, clone:5730469M10:related to R53.5 PROTEIN, full insert sequence.	1024.3	397.3	1037.9	1010.7	379.2	415.4	2.57815
1431711_a_at	gb:AK018497.1 /DB_XREF=gi:12858226 /FEA=mRNA /CNT=2 /TID=Mm.158719.2 /TIER=ConsEnd /STK=0 /UG=Mm.158719 /LL=71529 /UG_GENE=9030409G11Rik /UG_TITLE=RIKEN cDNA 9030409G11 gene /DEF=Mus musculus adult male colon cDNA, RIKEN full-length enriched library, clone:9030409G11:homolog to DJ21O18.2 (PROTEIN SIMILAR TO COLLAGEN) (FRAGMENT), full insert sequence.	43.95	17.1	42.4	45.5	17.6	16.6	2.57018
1425519_a_at	gb:BC003476.1 /DB_XREF=gi:13097485 /FEA=FLmRNA /CNT=38 /TID=Mm.7043.1 /TIER=FL /STK=1 /UG=Mm.7043 /LL=16149 /UG_GENE=Ii /DEF=Mus musculus, clone MGC:6517 IMAGE:2650401, mRNA, complete cds. /PROD=Unknown (protein for MGC:6517) /FL=gb:BC003476.1	8221.55	3208.7	8276.8	8166.3	3139.6	3277.8	2.56227
1417358_s_at	gb:BB663654 /DB_XREF=gi:16497408 /DB_XREF=BB663654 /CLONE=D930050M12 /FEA=FLmRNA /CNT=76 /TID=Mm.29030.1 /TIER=ConsEnd /STK=0 /UG=Mm.29030 /LL=20411 /UG_GENE=Sorbs1 /UG_TITLE=sorbin and SH3 domain containing 1 /FL=gb:U58883.1 gb:NM_009166.1	572.9	224	553.8	592	234.3	213.7	2.55759
1424783_a_at	gb:BC019434.1 /DB_XREF=gi:18043822 /FEA=FLmRNA /CNT=66 /TID=Mm.42472.1 /TIER=FL+Stack /STK=16 /UG=Mm.42472 /LL=22236 /UG_GENE=Ugt1a1 /DEF=Mus musculus, UDP-glucuronosyltransferase 1 family, member 1, clone MGC:30240 IMAGE:5126634, mRNA, complete cds. /PROD=UDP-glucuronosyltransferase 1 family, member 1 /FL=gb:BC019434.1 gb:L27122.1	421.2	164.7	440.8	401.6	171.9	157.5	2.55738
1459973_x_at	gb:BB228059 /DB_XREF=gi:8898704 /DB_XREF=BB228059 /CLONE=A630008L19 /FEA=EST /CNT=2 /TID=Mm.117272.1 /TIER=ConsEnd /STK=2 /UG=Mm.117272 /UG_TITLE=ESTs	68.9	26.95	68	69.8	26.8	27.1	2.55659
1436039_at	gb:BM245957 /DB_XREF=gi:17881227 /DB_XREF=K0731F04-3 /CLONE=K0731F04 /FEA=EST /CNT=22 /TID=Mm.30581.1 /TIER=Stack /STK=11 /UG=Mm.30581 /UG_TITLE=ESTs	144.65	56.65	139.4	149.9	57.4	55.9	2.5534
1428357_at	gb:AK011462.1 /DB_XREF=gi:12847600 /FEA=mRNA /CNT=82 /TID=Mm.5727.1 /TIER=Stack /STK=49 /UG=Mm.5727 /LL=72148 /UG_GENE=2610019F03Rik /UG_TITLE=RIKEN cDNA 2610019F03 gene /DEF=Mus musculus 10 days embryo whole body cDNA, RIKEN full-length enriched library, clone:2610019F03:unclassifiable transcript, full insert sequence.	233.25	91.35	231.8	234.7	99.3	83.4	2.55337
1417411_at	gb:NM_021432.1 /DB_XREF=gi:10946797 /GEN=1110020M21Rik /FEA=FLmRNA /CNT=89 /TID=Mm.41277.1 /TIER=FL+Stack /STK=46 /UG=Mm.41277 /LL=58243 /DEF=Mus musculus RIKEN cDNA 1110020M21 gene (1110020M21Rik), mRNA. /PROD=hypothetical protein, MNCb-0385 /FL=gb:NM_021432.1	199.75	78.35	198.3	201.2	76.5	80.2	2.54946
1427359_at	gb:BG067970 /DB_XREF=gi:12550539 /DB_XREF=H3060C07-3 /CLONE=H3060C07 /FEA=mRNA /CNT=40 /TID=Mm.34990.1 /TIER=ConsEnd /STK=5 /UG=Mm.34990 /UG_TITLE=Mus musculus, clone IMAGE:3488682, mRNA, partial cds	97.85	38.4	100.9	94.8	41.1	35.7	2.54818
1456440_s_at	gb:AV375081 /DB_XREF=gi:15412275 /DB_XREF=AV375081 /CLONE=9130020J17 /FEA=EST /CNT=19 /TID=Mm.24267.2 /TIER=Stack /STK=10 /UG=Mm.24267 /LL=98897 /UG_GENE=AI314453 /UG_TITLE=expressed sequence AI314453	197.1	77.35	206.8	187.4	83.8	70.9	2.54816
1442704_at	gb:BM250739 /DB_XREF=gi:17886009 /DB_XREF=K0854E03-3 /CLONE=K0854E03 /FEA=EST /CNT=4 /TID=Mm.214935.1 /TIER=ConsEnd /STK=3 /UG=Mm.214935 /UG_TITLE=ESTs	33.2	13.05	33.7	32.7	13.8	12.3	2.54406
1427695_a_at	gb:X56230.1 /DB_XREF=gi:53476 /FEA=mRNA /CNT=1 /TID=Mm.15568.5 /TIER=ConsEnd /STK=0 /UG=Mm.15568 /LL=18986 /UG_GENE=Pou2f1 /DEF=M.musculus OCT-1 mRNA for octamer-binding protein. /PROD=Oct-1 protein	149.55	58.9	147.1	152	54.6	63.2	2.53905
1424768_at	gb:BC019435.1 /DB_XREF=gi:18043855 /FEA=FLmRNA /CNT=234 /TID=Mm.130433.1 /TIER=FL+Stack /STK=16 /UG=Mm.130433 /DEF=Mus musculus, Similar to Caldesmon 1, clone MGC:30319 IMAGE:5148205, mRNA, complete cds. /PROD=Similar to Caldesmon 1 /FL=gb:BC019435.1	673.2	266.1	656.3	690.1	273.8	258.4	2.52988
1427038_at	gb:M13227.1 /DB_XREF=gi:193027 /FEA=mRNA /CNT=80 /TID=Mm.2899.1 /TIER=Stack /STK=22 /UG=Mm.2899 /LL=18619 /UG_GENE=Penk1 /UG_TITLE=preproenkephalin 1 /DEF=Mouse enkephalin mRNA.	775.2	306.7	770.9	779.5	292.3	321.1	2.52755
1439377_x_at	gb:BB041150 /DB_XREF=gi:8447536 /DB_XREF=BB041150 /CLONE=6030454C12 /FEA=EST /CNT=8 /TID=Mm.29931.4 /TIER=Stack /STK=8 /UG=Mm.29931 /LL=107995 /UG_GENE=Cdc20 /UG_TITLE=cell division cycle 20 homolog (S. cerevisiae)	233.35	92.4	241.1	225.6	88.8	96	2.52543
1429897_a_at	gb:AK009258.1 /DB_XREF=gi:12843943 /FEA=mRNA /CNT=15 /TID=Mm.35581.2 /TIER=ConsEnd /STK=6 /UG=Mm.35581 /LL=67102 /UG_GENE=2310009O17Rik /UG_TITLE=RIKEN cDNA 2310009O17 gene /DEF=Mus musculus adult male tongue cDNA, RIKEN full-length enriched library, clone:2310009O17:related to EURL, full insert sequence.	105.3	41.75	105.1	105.5	43	40.5	2.52216
1443928_at	gb:AI462064 /DB_XREF=gi:4316094 /DB_XREF=ub61a11.x1 /CLONE=IMAGE:1382204 /FEA=EST /CNT=8 /TID=Mm.24024.1 /TIER=ConsEnd /STK=2 /UG=Mm.24024 /LL=98984 /UG_GENE=AI462064 /UG_TITLE=expressed sequence AI462064	64.65	25.65	62	67.3	26.4	24.9	2.52047
1436171_at	gb:BM244999 /DB_XREF=gi:17880269 /DB_XREF=K0718E08-3 /CLONE=K0718E08 /FEA=EST /CNT=32 /TID=Mm.24099.1 /TIER=Stack /STK=10 /UG=Mm.24099 /UG_TITLE=ESTs	457.6	181.7	441.2	474	180.4	183	2.51844
1434062_at	gb:AV226672 /DB_XREF=gi:16385360 /DB_XREF=AV226672 /CLONE=4021402G24 /FEA=EST /CNT=65 /TID=Mm.1023.1 /TIER=Stack /STK=44 /UG=Mm.1023 /UG_TITLE=ESTs	248.55	98.8	243	254.1	95.9	101.7	2.51569
1457664_x_at	gb:AV227574 /DB_XREF=gi:6179241 /DB_XREF=AV227574 /CLONE=4432406G08 /FEA=EST /CNT=4 /TID=Mm.56884.1 /TIER=ConsEnd /STK=4 /UG=Mm.56884 /UG_TITLE=ESTs	208.4	83.05	208.3	208.5	73.1	93	2.50933
1450930_at	gb:AK002992.1 /DB_XREF=gi:12833375 /GEN=Hpca /FEA=FLmRNA /CNT=31 /TID=Mm.43587.1 /TIER=Stack /STK=21 /UG=Mm.43587 /LL=15444 /UG_TITLE=hippocalcin /DEF=Mus musculus adult male brain cDNA, RIKEN full-length enriched library, clone:0710005G22:hippocalcin, full insert sequence. /FL=gb:NM_010471.1	32.95	13.15	32.6	33.3	12.1	14.2	2.5057
1456793_at	gb:AV264055 /DB_XREF=gi:16389173 /DB_XREF=AV264055 /CLONE=4930443F05 /FEA=EST /CNT=11 /TID=Mm.76407.1 /TIER=ConsEnd /STK=7 /UG=Mm.76407 /UG_TITLE=ESTs	1366.55	546.2	1379.7	1353.4	512.9	579.5	2.50192
1430802_at	gb:AK013097.1 /DB_XREF=gi:12850245 /GEN=H2-Q8 /FEA=mRNA /CNT=5 /TID=Mm.212538.1 /TIER=ConsEnd /STK=1 /UG=Mm.212538 /LL=15019 /UG_TITLE=histocompatibility 2, Q region locus 8 /DEF=Mus musculus 10, 11 days embryo whole body cDNA, RIKEN full-length enriched library, clone:2810417A05:histocompatibility 2, Q region locus 8, full insert sequence.	97.9	39.25	102.3	93.5	40.4	38.1	2.49427
1457867_at	gb:BB360745 /DB_XREF=gi:16405876 /DB_XREF=BB360745 /CLONE=C030049H06 /FEA=EST /CNT=4 /TID=Mm.40395.1 /TIER=ConsEnd /STK=3 /UG=Mm.40395 /UG_TITLE=ESTs	95.05	38.15	99.4	90.7	35.4	40.9	2.49148
1454757_s_at	gb:AW554405 /DB_XREF=gi:7199840 /DB_XREF=L0240D11-3 /CLONE=L0240D11 /FEA=EST /CNT=89 /TID=Mm.2121.2 /TIER=Stack /STK=53 /UG=Mm.2121 /LL=68627 /UG_GENE=1110013J02Rik /UG_TITLE=RIKEN cDNA 1110013J02 gene	2308.05	930.7	2398.4	2217.7	914.9	946.5	2.47991
1422772_at	gb:BI696323 /DB_XREF=gi:15658952 /DB_XREF=603345521F1 /CLONE=IMAGE:5373388 /FEA=FLmRNA /CNT=41 /TID=Mm.102752.1 /TIER=ConsEnd /STK=0 /UG=Mm.102752 /LL=94192 /UG_GENE=C1galt1-pending /UG_TITLE=core 1 UDP-galactose:N-acetylgalactosamine-alpha-R beta 1,3-galactosyltransferase /FL=gb:NM_052993.1 gb:AF157962.1	187.2	75.5	180.3	194.1	81	70	2.47947
1439562_at	gb:BG071041 /DB_XREF=gi:12553610 /DB_XREF=H3094A10-3 /CLONE=H3094A10 /FEA=EST /CNT=17 /TID=Mm.221136.1 /TIER=ConsEnd /STK=7 /UG=Mm.221136 /UG_TITLE=ESTs	43.6	17.6	42.7	44.5	15.4	19.8	2.47727
1425206_a_at	gb:BB224620 /DB_XREF=gi:8893232 /DB_XREF=BB224620 /CLONE=A530087G20 /FEA=FLmRNA /CNT=27 /TID=Mm.132544.2 /TIER=Stack /STK=10 /UG=Mm.132544 /LL=78829 /UG_GENE=0610009M14Rik /UG_TITLE=RIKEN cDNA 0610009M14 gene /FL=gb:AF315352.1	105.5	42.65	109.3	101.7	46.5	38.8	2.47362
1448607_at	gb:AW989410 /DB_XREF=gi:8184806 /DB_XREF=uf25g05.y1 /CLONE=IMAGE:1512440 /FEA=FLmRNA /CNT=217 /TID=Mm.28830.1 /TIER=ConsEnd /STK=0 /UG=Mm.28830 /LL=59027 /UG_GENE=Pbef-pending /UG_TITLE=pre-B-cell colony-enhancing factor /FL=gb:BC004059.1 gb:NM_021524.1 gb:AF234625.1 gb:BC018358.1	323.1	130.65	311	335.2	125.1	136.2	2.47302
1424007_at	gb:L42114.1 /DB_XREF=gi:18654373 /GEN=GDF10 /FEA=FLmRNA /CNT=85 /TID=Mm.40323.1 /TIER=FL+Stack /STK=65 /UG=Mm.40323 /DEF=Mus musculus growthdifferentiation factor 10 (GDF10) mRNA, complete cds. /PROD=growthdifferentiation factor 10 /FL=gb:L42114.1	291.65	118.25	283.4	299.9	120	116.5	2.46638
1450379_at	gb:NM_010833.1 /DB_XREF=gi:6754749 /GEN=Msn /FEA=FLmRNA /CNT=271 /TID=Mm.28687.1 /TIER=FL /STK=1 /UG=Mm.28687 /LL=17698 /DEF=Mus musculus moesin (Msn), mRNA. /PROD=moesin /FL=gb:NM_010833.1	960.45	389.5	965.7	955.2	403.9	375.1	2.46585
1435779_at	gb:BB466021 /DB_XREF=gi:16427186 /DB_XREF=BB466021 /CLONE=D230005N01 /FEA=EST /CNT=29 /TID=Mm.25710.1 /TIER=Stack /STK=13 /UG=Mm.25710 /LL=58192 /UG_GENE=Cep1 /UG_TITLE=centrosomal protein 1	279.3	113.75	282	276.6	116.3	111.2	2.45538
1437618_x_at	gb:BB273882 /DB_XREF=gi:8970902 /DB_XREF=BB273882 /CLONE=A830085K19 /FEA=EST /CNT=16 /TID=Mm.44103.4 /TIER=Stack /STK=16 /UG=Mm.44103 /LL=64450 /UG_GENE=Gpr85 /UG_TITLE=G protein-coupled receptor 85	52.05	21.2	51.2	52.9	21.5	20.9	2.45519
1422973_a_at	gb:NM_009381.1 /DB_XREF=gi:6678344 /GEN=Thrsp /FEA=FLmRNA /CNT=16 /TID=Mm.28585.1 /TIER=FL /STK=0 /UG=Mm.28585 /LL=21835 /DEF=Mus musculus thyroid hormone responsive SPOT14 homolog (Rattus) (Thrsp), mRNA. /PROD=thyroid hormone responsive SPOT14 homolog(Rattus) /FL=gb:NM_009381.1	898.2	366	895.2	901.2	334.2	397.8	2.4541
1419098_at	gb:AF093620.1 /DB_XREF=gi:3747063 /FEA=FLmRNA /CNT=55 /TID=Mm.4441.1 /TIER=FL /STK=1 /UG=Mm.4441 /LL=13830 /UG_GENE=Epb7.2 /DEF=Mus musculus stomatin mRNA, complete cds. /PROD=stomatin /FL=gb:U17297.1 gb:AF093620.1 gb:NM_013515.1	322.25	131.6	325.9	318.6	131	132.2	2.44871
1418536_at	gb:M29881.1 /DB_XREF=gi:199601 /FEA=FLmRNA /CNT=50 /TID=Mm.34421.1 /TIER=FL+Stack /STK=22 /UG=Mm.34421 /LL=15018 /UG_GENE=H2-Q7 /UG_TITLE=histocompatibility 2, Q region locus 7 /DEF=Mouse MHC class I Q89d cell surface antigen mRNA, complete cds. /FL=gb:NM_010394.1 gb:M29881.1	911.85	372.8	964.3	859.4	370.6	375	2.44595
1452861_at	gb:AK008485.1 /DB_XREF=gi:12842690 /FEA=mRNA /CNT=49 /TID=Mm.142607.1 /TIER=Stack /STK=27 /UG=Mm.142607 /LL=72097 /UG_GENE=2010300C02Rik /UG_TITLE=RIKEN cDNA 2010300C02 gene /DEF=Mus musculus adult male small intestine cDNA, RIKEN full-length enriched library, clone:2010300C02:hypothetical protein, full insert sequence.	92.95	38.05	87.9	98	38.5	37.6	2.44284
1448962_at	gb:BC026142.1 /DB_XREF=gi:20070690 /FEA=FLmRNA /CNT=103 /TID=Mm.3153.1 /TIER=FL+Stack /STK=29 /UG=Mm.3153 /LL=17880 /UG_GENE=Myh11 /DEF=Mus musculus, clone MGC:13920 IMAGE:3989495, mRNA, complete cds. /PROD=Unknown (protein for MGC:13920) /FL=gb:BC026142.1 gb:D85924.1 gb:D85923.1 gb:NM_013607.1	1479.15	605.75	1435.4	1522.9	677.8	533.7	2.44185
1419000_at	gb:AK019509.1 /DB_XREF=gi:12859761 /FEA=FLmRNA /CNT=35 /TID=Mm.10233.1 /TIER=ConsEnd /STK=7 /UG=Mm.10233 /LL=55987 /UG_GENE=Cpxm2 /UG_TITLE=carboxypeptidase X 2 (M14 family) /DEF=Mus musculus 0 day neonate skin cDNA, RIKEN full-length enriched library, clone:4632435C11:CARBOXYPEPTIDASE X2, full insert sequence. /FL=gb:BC021444.1 gb:AF017639.1 gb:NM_018867.2	233.8	95.8	224.9	242.7	105.1	86.5	2.4405
1436479_a_at	gb:BB746075 /DB_XREF=gi:16149012 /DB_XREF=BB746075 /CLONE=F530013D06 /FEA=EST /CNT=9 /TID=Mm.21440.3 /TIER=Stack /STK=9 /UG=Mm.21440 /LL=83768 /UG_GENE=Dpp7 /UG_TITLE=dipeptidyl peptidase 7	300.05	122.95	314.5	285.6	123.4	122.5	2.44042
1438115_a_at	gb:BB805362 /DB_XREF=gi:16977991 /DB_XREF=BB805362 /CLONE=G630068J09 /FEA=EST /CNT=13 /TID=Mm.27842.3 /TIER=Stack /STK=12 /UG=Mm.27842 /LL=26941 /UG_GENE=Slc9a3r1 /UG_TITLE=solute carrier family 9 (sodiumhydrogen exchanger), isoform 3 regulator 1	925.95	380	951.8	900.1	364.3	395.7	2.43671
1449456_a_at	gb:NM_010780.1 /DB_XREF=gi:6857811 /GEN=Mcpt5 /FEA=FLmRNA /CNT=17 /TID=Mm.1252.1 /TIER=FL+Stack /STK=10 /UG=Mm.1252 /LL=17228 /DEF=Mus musculus mast cell protease 5 (Mcpt5), mRNA. /PROD=mast cell protease 5 /FL=gb:M68898.1 gb:M73759.1 gb:NM_010780.1	284.95	117	279.6	290.3	115.8	118.2	2.43547
1426543_x_at	gb:BF168366 /DB_XREF=gi:11048718 /DB_XREF=601774351F1 /CLONE=IMAGE:3994764 /FEA=FLmRNA /CNT=107 /TID=Mm.41423.1 /TIER=ConsEnd /STK=0 /UG=Mm.41423 /LL=71946 /UG_GENE=2310067E08Rik /UG_TITLE=RIKEN cDNA 2310067E08 gene /FL=gb:BC019813.1	87.45	35.95	91.4	83.5	33.9	38	2.43255
1425338_at	gb:AF332072.1 /DB_XREF=gi:14193710 /GEN=Plcb4 /FEA=FLmRNA /CNT=51 /TID=Mm.132097.1 /TIER=FL /STK=2 /UG=Mm.132097 /DEF=Mus musculus strain ILS phospholipase C beta 4 (Plcb4) mRNA, complete cds. /PROD=phospholipase C beta 4 /FL=gb:AF332071.1 gb:AF332072.1	125.45	51.85	124.9	126	54.5	49.2	2.41948
1435630_s_at	gb:AV148646 /DB_XREF=gi:5352779 /DB_XREF=AV148646 /CLONE=2810480N06 /FEA=EST /CNT=15 /TID=Mm.196520.4 /TIER=Stack /STK=15 /UG=Mm.196520 /LL=21456 /UG_GENE=Tcp1-rs1 /UG_TITLE=t-complex protein 1, related sequence 1	1129.9	467.25	1091.9	1167.9	497.7	436.8	2.41819
1431847_at	gb:AK019939.1 /DB_XREF=gi:12860349 /FEA=mRNA /CNT=1 /TID=Mm.160078.1 /TIER=ConsEnd /STK=0 /UG=Mm.160078 /LL=78282 /UG_GENE=5330439K02Rik /UG_TITLE=RIKEN cDNA 5330439K02 gene /DEF=Mus musculus adult male pituitary gland cDNA, RIKEN full-length enriched library, clone:5330439K02:unclassifiable, full insert sequence.	13.9	5.75	14.3	13.5	6.1	5.4	2.41739
1456147_at	gb:BB486599 /DB_XREF=gi:16441407 /DB_XREF=BB486599 /CLONE=D430037E10 /FEA=EST /CNT=22 /TID=Mm.24267.1 /TIER=Stack /STK=14 /UG=Mm.24267 /LL=98897 /UG_GENE=AI314453 /UG_TITLE=expressed sequence AI314453	337.15	139.85	352.4	321.9	133.2	146.5	2.4108
1424041_s_at	gb:BC022123.1 /DB_XREF=gi:18381003 /FEA=FLmRNA /CNT=113 /TID=Mm.24128.1 /TIER=FL+Stack /STK=59 /UG=Mm.24128 /DEF=Mus musculus, clone MGC:37773 IMAGE:5097206, mRNA, complete cds. /PROD=Unknown (protein for MGC:37773) /FL=gb:BC018319.1 gb:BC022123.1	1043.9	434	1067.1	1020.7	440.9	427.1	2.4053
1453281_at	gb:BB700084 /DB_XREF=gi:16048908 /DB_XREF=BB700084 /CLONE=7420417N15 /FEA=mRNA /CNT=113 /TID=Mm.21128.1 /TIER=Stack /STK=8 /UG=Mm.21128 /LL=78494 /UG_GENE=2410099E07Rik /UG_TITLE=RIKEN cDNA 2410099E07 gene	211.5	87.95	221	202	80.1	95.8	2.40478
1438934_x_at	gb:BB114323 /DB_XREF=gi:8766891 /DB_XREF=BB114323 /CLONE=9530045J03 /FEA=EST /CNT=9 /TID=Mm.22061.3 /TIER=Stack /STK=9 /UG=Mm.22061 /LL=20351 /UG_GENE=Sema4a /UG_TITLE=sema domain, immunoglobulin domain (Ig), transmembrane domain (TM) and short cytoplasmic domain, (semaphorin) 4A	141	58.65	142.8	139.2	55.3	62	2.40409
1423695_at	gb:BC008268.1 /DB_XREF=gi:14198416 /FEA=FLmRNA /CNT=219 /TID=Mm.28665.1 /TIER=FL+Stack /STK=149 /UG=Mm.28665 /DEF=Mus musculus, Similar to hypothetical protein FLJ10783, clone MGC:6917 IMAGE:2811074, mRNA, complete cds. /PROD=Similar to hypothetical protein FLJ10783 /FL=gb:BC008268.1	422.5	175.85	425.3	419.7	200.3	151.4	2.40262
1444091_a_at	gb:BB048100 /DB_XREF=gi:16259467 /DB_XREF=BB048100 /CLONE=6430571L13 /FEA=EST /CNT=6 /TID=Mm.71039.2 /TIER=ConsEnd /STK=2 /UG=Mm.71039 /UG_TITLE=ESTs	31.95	13.3	30.9	33	12.6	14	2.40226
1421289_at	gb:NM_013868.1 /DB_XREF=gi:7305170 /GEN=Hsp25-2 /FEA=FLmRNA /CNT=15 /TID=Mm.46181.1 /TIER=FL /STK=2 /UG=Mm.46181 /LL=29818 /DEF=Mus musculus heat shock protein 25 kDa 2 (cardiovascular) (Hsp25-2), mRNA. /PROD=heat shock protein 25 kDa 2 (cardiovascular) /FL=gb:AF155909.1 gb:NM_013868.1	8334	3472.45	8330.8	8337.2	3420.8	3524.1	2.40003
1450220_a_at	gb:NM_013891.1 /DB_XREF=gi:7305414 /GEN=Pse-pending /FEA=FLmRNA /CNT=7 /TID=Mm.26768.1 /TIER=FL /STK=2 /UG=Mm.26768 /LL=30051 /DEF=Mus musculus prostate specific ets transcription factor (Pse-pending), mRNA. /PROD=prostate specific ets transcription factor /FL=gb:AB019436.1 gb:NM_013891.1	23.15	9.65	22	24.3	10.1	9.2	2.39896
1429841_at	gb:AK013855.1 /DB_XREF=gi:12851377 /FEA=mRNA /CNT=16 /TID=Mm.37725.1 /TIER=ConsEnd /STK=7 /UG=Mm.37725 /LL=70417 /UG_GENE=3000002B06Rik /UG_TITLE=RIKEN cDNA 3000002B06 gene /DEF=Mus musculus 12 days embryo head cDNA, RIKEN full-length enriched library, clone:3000002B06:unclassifiable transcript, full insert sequence.	54.65	22.8	55.7	53.6	25.6	20	2.39693
1433551_at	gb:AV173683 /DB_XREF=gi:16383915 /DB_XREF=AV173683 /CLONE=5730406G13 /FEA=EST /CNT=108 /TID=Mm.24704.1 /TIER=Stack /STK=95 /UG=Mm.24704 /LL=102065 /UG_GENE=AI427515 /UG_TITLE=expressed sequence AI427515	85.65	35.75	87.8	83.5	36.1	35.4	2.3958
1427981_a_at	gb:AY033912.1 /DB_XREF=gi:20429721 /FEA=mRNA /CNT=103 /TID=Mm.41853.1 /TIER=Stack /STK=35 /UG=Mm.41853 /DEF=Mus musculus cysteine sulfinic acid decarboxylase mRNA, complete cds. /PROD=cysteine sulfinic acid decarboxylase	417	175.15	414.5	419.5	171.4	178.9	2.38082
1422814_at	gb:NM_009791.1 /DB_XREF=gi:6753245 /GEN=Calmbp1 /FEA=FLmRNA /CNT=24 /TID=Mm.12940.1 /TIER=FL+Stack /STK=11 /UG=Mm.12940 /LL=12316 /DEF=Mus musculus calmodulin binding protein 1 (Calmbp1), mRNA. /PROD=calmodulin binding protein 1 /FL=gb:AF062378.1 gb:NM_009791.1	68.15	28.65	65.3	71	28.6	28.7	2.37871
1428351_at	gb:AK013149.1 /DB_XREF=gi:12850331 /FEA=mRNA /CNT=78 /TID=Mm.23018.1 /TIER=Stack /STK=49 /UG=Mm.23018 /LL=67905 /UG_GENE=2810423O19Rik /UG_TITLE=RIKEN cDNA 2810423O19 gene /DEF=Mus musculus 10, 11 days embryo whole body cDNA, RIKEN full-length enriched library, clone:2810423O19:Protein phosphatase 2C containing protein, full insert sequence.	761	320.4	752	770	314.6	326.2	2.37516
1451533_at	gb:BC022687.1 /DB_XREF=gi:18490504 /FEA=FLmRNA /CNT=26 /TID=Mm.45057.1 /TIER=FL+Stack /STK=11 /UG=Mm.45057 /DEF=Mus musculus, clone MGC:31401 IMAGE:4242460, mRNA, complete cds. /PROD=Unknown (protein for MGC:31401) /FL=gb:BC022687.1	112.75	47.6	112.7	112.8	42.3	52.9	2.3687
1456553_at	gb:BB198687 /DB_XREF=gi:16271203 /DB_XREF=BB198687 /CLONE=A430005J22 /FEA=EST /CNT=9 /TID=Mm.132282.1 /TIER=Stack /STK=9 /UG=Mm.132282 /UG_TITLE=ESTs	39.45	16.75	38.5	40.4	15.9	17.6	2.35522
1451489_at	gb:BC019996.1 /DB_XREF=gi:18044818 /FEA=FLmRNA /CNT=38 /TID=Mm.35781.1 /TIER=FL+Stack /STK=15 /UG=Mm.35781 /LL=71998 /UG_GENE=1810012H11Rik /DEF=Mus musculus, RIKEN cDNA 1810012H11 gene, clone MGC:28559 IMAGE:4207271, mRNA, complete cds. /PROD=RIKEN cDNA 1810012H11 gene /FL=gb:BC019996.1	494.55	210.25	500.6	488.5	193.8	226.7	2.3522
1417009_at	gb:NM_023143.1 /DB_XREF=gi:12963528 /GEN=C1r /FEA=FLmRNA /CNT=148 /TID=Mm.24276.1 /TIER=FL+Stack /STK=60 /UG=Mm.24276 /LL=50909 /DEF=Mus musculus complement component 1, r subcomponent (C1r), mRNA. /PROD=complement component 1, r subcomponent /FL=gb:AF148216.1 gb:NM_023143.1 gb:BC004637.1	730.5	310.85	758.4	702.6	290.1	331.6	2.35001
1452040_a_at	gb:BI081061 /DB_XREF=gi:14499391 /DB_XREF=602879026F1 /CLONE=IMAGE:5010390 /FEA=FLmRNA /CNT=161 /TID=Mm.22228.2 /TIER=Stack /STK=69 /UG=Mm.22228 /LL=14793 /UG_GENE=Grcc8 /UG_TITLE=gene rich cluster, C8 gene /FL=gb:BC002006.1	123.8	52.85	126.5	121.1	46.3	59.4	2.34248
1417025_at	gb:NM_010382.1 /DB_XREF=gi:6912403 /GEN=H2-Eb1 /FEA=FLmRNA /CNT=183 /TID=Mm.22564.1 /TIER=FL+Stack /STK=59 /UG=Mm.22564 /LL=14969 /DEF=Mus musculus histocompatibility 2, class II antigen E beta (H2-Eb1), mRNA. /PROD=histocompatibility 2, class II antigen E beta /FL=gb:U28490.1 gb:U28489.1 gb:M36939.1 gb:M36940.1 gb:NM_010382.1	4115.75	1758	4105	4126.5	1668	1848	2.34115
1422903_at	gb:NM_010745.1 /DB_XREF=gi:6754587 /GEN=Ly86 /FEA=FLmRNA /CNT=37 /TID=Mm.2639.1 /TIER=FL+Stack /STK=8 /UG=Mm.2639 /LL=17084 /DEF=Mus musculus lymphocyte antigen 86 (Ly86), mRNA. /PROD=lymphocyte antigen 86 /FL=gb:AB007599.1 gb:NM_010745.1	491.4	210.15	478	504.8	188.7	231.6	2.33833
1448558_a_at	gb:NM_008869.1 /DB_XREF=gi:6679368 /GEN=Pla2g4a /FEA=FLmRNA /CNT=70 /TID=Mm.4186.1 /TIER=FL+Stack /STK=59 /UG=Mm.4186 /LL=18783 /DEF=Mus musculus phospholipase A2, group IVA (cytosolic, calcium-dependent) (Pla2g4a), mRNA. /PROD=phospholipase A2, group IVA (cytosolic,calcium-dependent) /FL=gb:M72394.1 gb:NM_008869.1 gb:BC003816.1	205.35	87.9	207.8	202.9	87.1	88.7	2.33618
1460623_at	gb:BB753881 /DB_XREF=gi:16184253 /DB_XREF=BB753881 /CLONE=G270037H21 /FEA=EST /CNT=23 /TID=Mm.142867.1 /TIER=Stack /STK=19 /UG=Mm.142867 /UG_TITLE=ESTs	583.85	250.15	562.5	605.2	235.3	265	2.334
1439515_at	gb:BM207556 /DB_XREF=gi:17763443 /DB_XREF=C0614D12-3 /CLONE=C0614D12 /FEA=EST /CNT=10 /TID=Mm.45637.1 /TIER=ConsEnd /STK=7 /UG=Mm.45637 /UG_TITLE=ESTs	69.55	29.8	69.6	69.5	29.5	30.1	2.33389
1426808_at	gb:X16834.1 /DB_XREF=gi:52986 /FEA=mRNA /CNT=152 /TID=Mm.2970.1 /TIER=Stack /STK=61 /UG=Mm.2970 /LL=16854 /UG_GENE=Lgals3 /UG_TITLE=lectin, galactose binding, soluble 3 /DEF=Mouse mRNA for Mac-2 antigen.	576.4	247.55	579.5	573.3	231	264.1	2.32842
1449222_at	gb:NM_015766.1 /DB_XREF=gi:7657051 /GEN=Ebi3 /FEA=FLmRNA /CNT=34 /TID=Mm.7254.1 /TIER=FL+Stack /STK=18 /UG=Mm.7254 /LL=50498 /DEF=Mus musculus Epstein-Barr virus induced gene 3 (Ebi3), mRNA. /PROD=Epstein-Barr virus induced gene 3 /FL=gb:BC008209.1 gb:AF013114.1 gb:NM_015766.1	138.15	59.35	133.9	142.4	65.2	53.5	2.32772
1422527_at	gb:NM_010386.1 /DB_XREF=gi:6754119 /GEN=H2-DMa /FEA=FLmRNA /CNT=102 /TID=Mm.16373.1 /TIER=FL+Stack /STK=45 /UG=Mm.16373 /LL=14998 /DEF=Mus musculus histocompatibility 2, class II, locus DMa (H2-DMa), mRNA. /PROD=histocompatibility 2, class II, locus DMa /FL=gb:U35324.1 gb:NM_010386.1 gb:BC001996.1 gb:U35328.1 gb:U35327.1 gb:U35326.1 gb:U35325.1	634.1	272.75	655.2	613	289.2	256.3	2.32484
1422991_at	gb:NM_008840.1 /DB_XREF=gi:6679318 /GEN=Pik3cd /FEA=FLmRNA /CNT=15 /TID=Mm.153755.1 /TIER=FL /STK=0 /UG=Mm.153755 /LL=18707 /DEF=Mus musculus phosphatidylinositol 3-kinase catalytic delta polypeptide (Pik3cd), mRNA. /PROD=phosphatidylinositol 3-kinase catalytic deltapolypeptide /FL=gb:U86587.1 gb:NM_008840.1	9.4	4.05	9.9	8.9	4.2	3.9	2.32099
1425465_a_at	gb:AF368904.1 /DB_XREF=gi:16118472 /GEN=Smt3ip2 /FEA=FLmRNA /CNT=135 /TID=Mm.203885.2 /TIER=FL /STK=1 /UG=Mm.203885 /LL=75826 /DEF=Mus musculus SUMO-1Smt3-specific isopeptidase 2 (Smt3ip2) mRNA, complete cds. /PROD=SUMO-1Smt3-specific isopeptidase 2 /FL=gb:AF368904.1	170.1	73.35	168	172.2	81.4	65.3	2.31902
1424484_at	gb:AV226922 /DB_XREF=gi:16385391 /DB_XREF=AV226922 /CLONE=4022402H07 /FEA=FLmRNA /CNT=134 /TID=Mm.29500.1 /TIER=Stack /STK=9 /UG=Mm.29500 /UG_TITLE=Mus musculus, hypothetical protein FLJ10788, clone MGC:6884 IMAGE:2651599, mRNA, complete cds /FL=gb:BC009149.1	161.95	69.9	156.1	167.8	64.5	75.3	2.31688
1417756_a_at	gb:NM_019391.1 /DB_XREF=gi:11225263 /GEN=Lsp1 /FEA=FLmRNA /CNT=62 /TID=Mm.2183.1 /TIER=FL+Stack /STK=37 /UG=Mm.2183 /LL=16985 /DEF=Mus musculus lymphocyte specific 1 (Lsp1), mRNA. /PROD=lymphocyte specific 1 /FL=gb:NM_019391.1 gb:M90316.1 gb:BC003796.1	1553.9	671.5	1582.3	1525.5	603.3	739.7	2.31407
1448894_at	gb:NM_008012.1 /DB_XREF=gi:6679790 /GEN=Fgfrp /FEA=FLmRNA /CNT=55 /TID=Mm.5378.1 /TIER=FL+Stack /STK=33 /UG=Mm.5378 /LL=14187 /DEF=Mus musculus fibroblast growth factor regulated protein (Fgfrp), mRNA. /PROD=fibroblast growth factor regulated protein /FL=gb:NM_008012.1 gb:BC005789.1 gb:U04204.1	715	309.5	726.1	703.9	302.9	316.1	2.31018
1428190_at	gb:AK005070.1 /DB_XREF=gi:12836743 /FEA=mRNA /CNT=146 /TID=Mm.22679.1 /TIER=Stack /STK=75 /UG=Mm.22679 /LL=68443 /UG_GENE=1300019P08Rik /UG_TITLE=RIKEN cDNA 1300019P08 gene /DEF=Mus musculus adult male liver cDNA, RIKEN full-length enriched library, clone:1300019P08:homolog to TRICARBOXYLATE TRANSPORT PROTEIN PRECURSOR (CITRATE TRANSPORT PROTEIN) (CTP) (TRICARBOXYLATE CARRIER PROTEIN), full inser…	780.85	338.4	793.9	767.8	368	308.8	2.30748
1437103_at	gb:AV293532 /DB_XREF=gi:16392536 /DB_XREF=AV293532 /CLONE=5430439D08 /FEA=EST /CNT=69 /TID=Mm.3158.4 /TIER=Stack /STK=25 /UG=Mm.3158 /LL=56040 /UG_GENE=Rplp1 /UG_TITLE=ribosomal protein, large, P1	76.35	33.1	79.1	73.6	33.3	32.9	2.30665
1436037_at	gb:BB205589 /DB_XREF=gi:16351997 /DB_XREF=BB205589 /CLONE=A430066O12 /FEA=EST /CNT=30 /TID=Mm.122709.1 /TIER=Stack /STK=11 /UG=Mm.122709 /UG_TITLE=ESTs	282.2	122.7	273.7	290.7	116	129.4	2.29992
1418172_at	gb:AF117613.1 /DB_XREF=gi:4886903 /GEN=Hbp /FEA=FLmRNA /CNT=89 /TID=Mm.17249.1 /TIER=FL+Stack /STK=28 /UG=Mm.17249 /LL=15199 /DEF=Mus musculus heme-binding protein (Hbp) mRNA, complete cds. /PROD=heme-binding protein /FL=gb:AF117613.1 gb:NM_013546.1 gb:BC012654.1 gb:AB013095.1	252.35	110.1	249.8	254.9	123.2	97	2.29201
1425603_at	gb:BC006049.1 /DB_XREF=gi:13543803 /FEA=FLmRNA /CNT=14 /TID=Mm.153276.1 /TIER=FL /STK=1 /UG=Mm.153276 /DEF=Mus musculus, clone MGC:8197 IMAGE:3590741, mRNA, complete cds. /PROD=Unknown (protein for MGC:8197) /FL=gb:BC006049.1	578.4	252.6	574	582.8	244.8	260.4	2.28979
1417110_at	gb:NM_008548.1 /DB_XREF=gi:6678787 /GEN=Man1a /FEA=FLmRNA /CNT=197 /TID=Mm.117294.1 /TIER=FL+Stack /STK=56 /UG=Mm.117294 /LL=17155 /DEF=Mus musculus mannosidase 1, alpha (Man1a), mRNA. /PROD=mannosidase 1, alpha /FL=gb:BC015265.1 gb:U04299.1 gb:NM_008548.1	647.2	282.65	643.2	651.2	279	286.3	2.28976
1417822_at	gb:NM_033075.1 /DB_XREF=gi:14861841 /GEN=G7e-pending /FEA=FLmRNA /CNT=190 /TID=Mm.22506.1 /TIER=FL /STK=3 /UG=Mm.22506 /LL=110956 /DEF=Mus musculus G7e protein (G7e-pending), mRNA. /PROD=G7e protein /FL=gb:NM_033075.1 gb:BC027314.1	309.35	135.15	308.8	309.9	122.3	148	2.28894
1460567_at	gb:BB148972 /DB_XREF=gi:15408914 /DB_XREF=BB148972 /CLONE=9930116O05 /FEA=EST /CNT=83 /TID=Mm.32081.1 /TIER=Stack /STK=11 /UG=Mm.32081 /UG_TITLE=ESTs	238.85	104.35	244.9	232.8	102.8	105.9	2.28893
1424399_at	gb:BC025146.1 /DB_XREF=gi:19263563 /FEA=FLmRNA /CNT=103 /TID=Mm.2559.1 /TIER=FL+Stack /STK=34 /UG=Mm.2559 /LL=22245 /UG_GENE=Umpk /DEF=Mus musculus, Similar to uridine-cytidine kinase 1, clone MGC:36231 IMAGE:4913412, mRNA, complete cds. /PROD=Similar to uridine-cytidine kinase 1 /FL=gb:BC025146.1	892.05	390	848.2	935.9	369.6	410.4	2.28731
1422340_a_at	gb:NM_009610.1 /DB_XREF=gi:6752951 /GEN=Actg2 /FEA=FLmRNA /CNT=1 /TID=Mm.16562.1 /TIER=FL /STK=1 /UG=Mm.16562 /LL=11468 /DEF=Mus musculus actin, gamma 2, smooth muscle, enteric (Actg2), mRNA. /PROD=actin, gamma 2, smooth muscle, enteric /FL=gb:NM_009610.1	510	223.2	521.6	498.4	222.3	224.1	2.28495
1424143_a_at	gb:AF477481.1 /DB_XREF=gi:18958524 /FEA=FLmRNA /CNT=113 /TID=Mm.21873.1 /TIER=FL+Stack /STK=50 /UG=Mm.21873 /LL=67177 /UG_GENE=Ris2 /DEF=Mus musculus CDT1 protein mRNA, complete cds. /PROD=CDT1 protein /FL=gb:AF477481.1	353.65	154.85	337.6	369.7	155.9	153.8	2.28382
1452257_at	gb:BF322712 /DB_XREF=gi:11272161 /DB_XREF=maa32c03.x1 /CLONE=IMAGE:3812717 /FEA=mRNA /CNT=109 /TID=Mm.29884.1 /TIER=Stack /STK=13 /UG=Mm.29884 /LL=71911 /UG_GENE=2310032J20Rik /UG_TITLE=RIKEN cDNA 2310032J20 gene	3181	1393.1	3309.3	3052.7	1436	1350.2	2.2834
1425546_a_at	gb:AF440692.1 /DB_XREF=gi:17046470 /FEA=FLmRNA /CNT=23 /TID=Mm.37214.2 /TIER=FL /STK=1 /UG=Mm.37214 /LL=22041 /UG_GENE=Trf /DEF=Mus musculus transferrin mRNA, complete cds. /PROD=transferrin /FL=gb:AF440692.1	1542.6	675.6	1527.7	1557.5	668.4	682.8	2.2833
1437513_a_at	gb:BM239422 /DB_XREF=gi:17874692 /DB_XREF=K0534B09-3 /CLONE=K0534B09 /FEA=EST /CNT=20 /TID=Mm.29344.4 /TIER=Stack /STK=17 /UG=Mm.29344 /LL=56442 /UG_GENE=Tde1l /UG_TITLE=tumor differentially expressed 1, like	748.6	328.35	766	731.2	307.3	349.4	2.27988
1419387_s_at	gb:NM_010739.1 /DB_XREF=gi:6754575 /GEN=Ly64 /FEA=FLmRNA /CNT=59 /TID=Mm.3177.1 /TIER=FL+Stack /STK=10 /UG=Mm.3177 /LL=17063 /DEF=Mus musculus lymphocyte antigen 64 (Ly64), mRNA. /PROD=lymphocyte antigen 64 /FL=gb:BC024321.1 gb:NM_010739.1 gb:J04634.1	77.5	34.05	75.6	79.4	30.3	37.8	2.27606
1428821_at	gb:AK010891.1 /DB_XREF=gi:12846646 /FEA=mRNA /CNT=73 /TID=Mm.24244.1 /TIER=Stack /STK=20 /UG=Mm.24244 /LL=67512 /UG_GENE=2510002J07Rik /UG_TITLE=RIKEN cDNA 2510002J07 gene /DEF=Mus musculus 13 days embryo liver cDNA, RIKEN full-length enriched library, clone:2510002J07:homolog to 1-ACYL-SN-GLYCEROL-3-PHOSPHATE ACYLTRANSFERASE BETA (EC 2.3.1.51) (1- AGP ACYLTRANSFERASE) (1-AGPAT) (LYSOPHOSPHATIDIC…	3438.8	1516.55	3478.3	3399.3	1548.8	1484.3	2.26752
1452426_x_at	gb:BC004065.1 /DB_XREF=gi:13278542 /FEA=mRNA /CNT=80 /TID=Mm.220934.1 /TIER=ConsEnd /STK=0 /UG=Mm.220934 /DEF=Mus musculus, clone IMAGE:3590633, mRNA, partial cds. /PROD=Unknown (protein for IMAGE:3590633)	377.25	166.5	357.7	396.8	169	164	2.26577
1451437_at	gb:BC019536.1 /DB_XREF=gi:18044065 /FEA=FLmRNA /CNT=70 /TID=Mm.29044.1 /TIER=FL+Stack /STK=20 /UG=Mm.29044 /LL=75965 /UG_GENE=5033406L14Rik /DEF=Mus musculus, RIKEN cDNA 5033406L14 gene, clone MGC:28444 IMAGE:4039734, mRNA, complete cds. /PROD=RIKEN cDNA 5033406L14 gene /FL=gb:BC019536.1	148.85	65.75	147.8	149.9	62.9	68.6	2.26388
1442300_at	gb:AI481368 /DB_XREF=gi:4374594 /DB_XREF=vf81a11.x1 /CLONE=IMAGE:850172 /FEA=EST /CNT=5 /TID=Mm.30910.1 /TIER=ConsEnd /STK=3 /UG=Mm.30910 /LL=104841 /UG_GENE=AI481368 /UG_TITLE=expressed sequence AI481368	63.25	27.95	63.7	62.8	30.3	25.6	2.26297
1444412_at	gb:BM246867 /DB_XREF=gi:17882137 /DB_XREF=K0744A03-3 /CLONE=K0744A03 /FEA=EST /CNT=4 /TID=Mm.217403.1 /TIER=ConsEnd /STK=2 /UG=Mm.217403 /UG_TITLE=ESTs	16.9	7.5	16.7	17.1	7	8	2.25333
1451306_at	gb:BC006933.1 /DB_XREF=gi:13905267 /FEA=FLmRNA /CNT=76 /TID=Mm.19726.2 /TIER=FL+Stack /STK=39 /UG=Mm.19726 /LL=13411 /UG_GENE=Dnahc11 /DEF=Mus musculus, clone MGC:11998 IMAGE:3602150, mRNA, complete cds. /PROD=Unknown (protein for MGC:11998) /FL=gb:BC006933.1	81.15	36.05	85	77.3	33.9	38.2	2.25104
1434693_at	gb:BE952823 /DB_XREF=gi:10593691 /DB_XREF=UI-M-BH4-azk-e-05-0-UI.s1 /CLONE=UI-M-BH4-azk-e-05-0-UI /FEA=EST /CNT=28 /TID=Mm.32998.1 /TIER=Stack /STK=27 /UG=Mm.32998 /UG_TITLE=ESTs	36.45	16.2	38.3	34.6	16.8	15.6	2.25
1426942_at	gb:BM233292 /DB_XREF=gi:17868562 /DB_XREF=K0334H08-3 /CLONE=K0334H08 /FEA=mRNA /CNT=75 /TID=Mm.205096.1 /TIER=Stack /STK=35 /UG=Mm.205096 /UG_TITLE=Mus musculus clone IMAGE:3965908 mRNA sequence	111.25	49.6	111.5	111	54.2	45	2.24294
1425811_a_at	gb:BF124540 /DB_XREF=gi:10963580 /DB_XREF=601761783F1 /CLONE=IMAGE:4024701 /FEA=FLmRNA /CNT=6 /TID=Mm.196484.2 /TIER=ConsEnd /STK=0 /UG=Mm.196484 /LL=13007 /UG_GENE=Csrp /UG_TITLE=cysteine rich protein /FL=gb:AF092921.1	973.45	434.2	945.1	1001.8	413.4	455	2.24194
1421547_at	gb:NM_008533.1 /DB_XREF=gi:6678753 /GEN=Ly78 /FEA=FLmRNA /CNT=4 /TID=Mm.3300.1 /TIER=FL /STK=2 /UG=Mm.3300 /LL=17079 /DEF=Mus musculus lymphocyte antigen 78 (Ly78), mRNA. /PROD=lymphocyte antigen 78 /FL=gb:NM_008533.1 gb:D37797.1	149.95	66.95	148	151.9	61	72.9	2.23973
1425158_at	gb:AF306667.1 /DB_XREF=gi:12082749 /GEN=Tbx20 /FEA=FLmRNA /CNT=19 /TID=Mm.31452.2 /TIER=FL /STK=5 /UG=Mm.31452 /LL=57246 /DEF=Mus musculus T-box transcription factor TBX20 (Tbx20) mRNA, complete cds. /PROD=T-box transcription factor TBX20 /FL=gb:AF306667.1	198.45	88.8	202.8	194.1	79.6	98	2.2348
1449027_at	gb:NM_133955.1 /DB_XREF=gi:19923059 /GEN=Arhu /FEA=FLmRNA /CNT=85 /TID=Mm.28954.1 /TIER=FL+Stack /STK=26 /UG=Mm.28954 /LL=69581 /DEF=Mus musculus ras homolog gene family, member U (Arhu), mRNA. /PROD=ras homolog gene family, member U /FL=gb:NM_133955.1 gb:AB051827.1 gb:BC020060.1 gb:AF378088.1	338.1	151.35	321.6	354.6	156.8	145.9	2.23389
1419254_at	gb:BG076333 /DB_XREF=gi:12558902 /DB_XREF=H3158E03-3 /CLONE=H3158E03 /FEA=FLmRNA /CNT=167 /TID=Mm.443.1 /TIER=Stack /STK=21 /UG=Mm.443 /LL=17768 /UG_GENE=Mthfd2 /UG_TITLE=methylenetetrahydrofolate dehydrogenase (NAD+ dependent), methenyltetrahydrofolate cyclohydrolase /FL=gb:J04627.1 gb:NM_008638.1 gb:BC019511.1	105.7	47.35	102.8	108.6	47.8	46.9	2.23231
1421908_a_at	gb:NM_011544.1 /DB_XREF=gi:6755729 /GEN=Tcf12 /FEA=FLmRNA /CNT=84 /TID=Mm.36894.1 /TIER=FL /STK=1 /UG=Mm.36894 /LL=21406 /DEF=Mus musculus transcription factor 12 (Tcf12), mRNA. /PROD=transcription factor 12 /FL=gb:NM_011544.1	405.05	181.6	401.7	408.4	160.6	202.6	2.23045
1426387_x_at	gb:BF135641 /DB_XREF=gi:10974772 /DB_XREF=601782014F1 /CLONE=IMAGE:4010234 /FEA=FLmRNA /CNT=121 /TID=Mm.30245.1 /TIER=ConsEnd /STK=0 /UG=Mm.30245 /UG_TITLE=Mus musculus, Similar to phosphatidylserine decarboxylase, clone MGC:7133 IMAGE:3158145, mRNA, complete cds /FL=gb:BC003217.1	851.65	381.9	821.8	881.5	417.2	346.6	2.23003
1434237_at	gb:BQ084786 /DB_XREF=gi:20043990 /DB_XREF=ii48b07.x1 /CLONE=IMAGE:5944669 /FEA=EST /CNT=50 /TID=Mm.3089.1 /TIER=Stack /STK=38 /UG=Mm.3089 /LL=100647 /UG_GENE=AI447729 /UG_TITLE=expressed sequence AI447729	602.1	270.05	591.5	612.7	294.5	245.6	2.22959
1436515_at	gb:BB529913 /DB_XREF=gi:16445690 /DB_XREF=BB529913 /CLONE=E030004N02 /FEA=EST /CNT=27 /TID=Mm.88186.1 /TIER=Stack /STK=8 /UG=Mm.88186 /UG_TITLE=ESTs	405.35	181.85	398.9	411.8	174.8	188.9	2.22903
1419426_s_at	gb:NM_011335.1 /DB_XREF=gi:7549786 /GEN=Scya21a /FEA=FLmRNA /CNT=15 /TID=Mm.220853.1 /TIER=FL+Stack /STK=10 /UG=Mm.220853 /LL=20298 /DEF=Mus musculus small inducible cytokine A21a (serine) (Scya21a), mRNA. /PROD=small inducible cytokine A21a (serine) /FL=gb:NM_011335.1 gb:U88322.1	2361.05	1059.5	2304.6	2417.5	1060.3	1058.7	2.22846
1449342_at	gb:NM_023587.1 /DB_XREF=gi:12963740 /GEN=6330408J20Rik /FEA=FLmRNA /CNT=50 /TID=Mm.27286.1 /TIER=FL+Stack /STK=13 /UG=Mm.27286 /LL=70757 /DEF=Mus musculus RIKEN cDNA 6330408J20 gene (6330408J20Rik), mRNA. /PROD=protein tyrosine phosphatase-like protein PTPLB /FL=gb:NM_023587.1 gb:AF169286.1 gb:BC027289.1	772.95	348	772.7	773.2	355.6	340.4	2.22112
1447197_at	gb:C86544 /DB_XREF=gi:2918501 /DB_XREF=C86544 /CLONE=J0228E05 /FEA=EST /CNT=2 /TID=Mm.173036.1 /TIER=ConsEnd /STK=2 /UG=Mm.173036 /LL=97664 /UG_GENE=C86544 /UG_TITLE=expressed sequence C86544	12.1	5.45	12.7	11.5	5.2	5.7	2.22018
1419298_at	gb:NM_008897.1 /DB_XREF=gi:6679418 /GEN=Pon3 /FEA=FLmRNA /CNT=31 /TID=Mm.9122.1 /TIER=FL+Stack /STK=11 /UG=Mm.9122 /LL=18981 /DEF=Mus musculus paraoxonase 3 (Pon3), mRNA. /PROD=paraoxonase 3 /FL=gb:BC005714.1 gb:L76193.1 gb:NM_008897.1	426.25	192.75	415.6	436.9	181.4	204.1	2.21141
1428509_at	gb:AK018649.1 /DB_XREF=gi:12858463 /FEA=mRNA /CNT=95 /TID=Mm.100720.1 /TIER=Stack /STK=36 /UG=Mm.100720 /LL=71602 /UG_GENE=9130023P14Rik /UG_TITLE=RIKEN cDNA 9130023P14 gene /DEF=Mus musculus adult male cecum cDNA, RIKEN full-length enriched library, clone:9130023P14:similar to MYOSIN IF, full insert sequence.	248.1	112.6	258.4	237.8	106.4	118.8	2.20337
1455130_at	gb:BM242524 /DB_XREF=gi:17877794 /DB_XREF=K0633H02-3 /CLONE=K0633H02 /FEA=EST /CNT=106 /TID=Mm.24055.1 /TIER=Stack /STK=23 /UG=Mm.24055 /LL=101685 /UG_GENE=AI852426 /UG_TITLE=expressed sequence AI852426	303.1	137.7	297.7	308.5	135.7	139.7	2.20116
1434185_at	gb:BG921646 /DB_XREF=gi:14302122 /DB_XREF=602825633F1 /CLONE=IMAGE:4954257 /FEA=EST /CNT=76 /TID=Mm.31374.1 /TIER=Stack /STK=39 /UG=Mm.31374 /UG_TITLE=ESTs, Highly similar to ACETYL-COA CARBOXYLASE (R.norvegicus)	884.85	402.3	876.9	892.8	398.4	406.2	2.19948
1448551_a_at	gb:BB766176 /DB_XREF=gi:16209136 /DB_XREF=BB766176 /CLONE=G370061O14 /FEA=FLmRNA /CNT=221 /TID=Mm.44876.1 /TIER=Stack /STK=14 /UG=Mm.44876 /LL=80890 /UG_GENE=Trim2 /UG_TITLE=tripartite motif protein 2 /FL=gb:NM_030706.1 gb:AB043550.1	153.95	70.05	161.5	146.4	69.1	71	2.19772
1424758_s_at	gb:BC018416.1 /DB_XREF=gi:17390983 /FEA=FLmRNA /CNT=38 /TID=Mm.29094.1 /TIER=FL+Stack /STK=17 /UG=Mm.29094 /DEF=Mus musculus, clone MGC:25863 IMAGE:4196269, mRNA, complete cds. /PROD=Unknown (protein for MGC:25863) /FL=gb:BC018416.1	87.9	40.05	84	91.8	42.6	37.5	2.19476
1435186_s_at	gb:BF466265 /DB_XREF=gi:11535448 /DB_XREF=UI-M-CG0p-bqv-d-09-0-UI.s1 /CLONE=UI-M-CG0p-bqv-d-09-0-UI /FEA=EST /CNT=32 /TID=Mm.42857.1 /TIER=Stack /STK=19 /UG=Mm.42857 /LL=99566 /UG_GENE=AI195358 /UG_TITLE=expressed sequence AI195358	138.95	63.45	133.8	144.1	59.4	67.5	2.18991
1423746_at	gb:BC024505.1 /DB_XREF=gi:19353592 /FEA=FLmRNA /CNT=296 /TID=Mm.28622.1 /TIER=FL /STK=1 /UG=Mm.28622 /DEF=Mus musculus, clone MGC:37456 IMAGE:4983496, mRNA, complete cds. /PROD=Unknown (protein for MGC:37456) /FL=gb:BC016252.1 gb:BC024505.1	1363.95	624.5	1363.3	1364.6	614.4	634.6	2.18407
1418578_at	gb:BC006713.1 /DB_XREF=gi:13879469 /FEA=FLmRNA /CNT=67 /TID=Mm.19981.1 /TIER=FL+Stack /STK=21 /UG=Mm.19981 /LL=13139 /UG_GENE=Dagk1 /DEF=Mus musculus, diacylglycerol kinase, alpha (80 kDa), clone MGC:6705 IMAGE:3584592, mRNA, complete cds. /PROD=diacylglycerol kinase, alpha (80 kDa) /FL=gb:NM_016811.1 gb:BC006713.1 gb:AF085219.1	637.85	292.25	634	641.7	268.7	315.8	2.18255
1421216_a_at	gb:NM_010498.1 /DB_XREF=gi:6754279 /GEN=Ids /FEA=FLmRNA /CNT=14 /TID=Mm.7973.1 /TIER=FL /STK=2 /UG=Mm.7973 /LL=15931 /DEF=Mus musculus iduronate 2-sulfatase (Ids), mRNA. /PROD=iduronate 2-sulfatase /FL=gb:L07921.1 gb:NM_010498.1	63.25	29	64.3	62.2	30.3	27.7	2.18103
1443866_at	gb:AV359781 /DB_XREF=gi:16397413 /DB_XREF=AV359781 /CLONE=7530401K18 /FEA=EST /CNT=14 /TID=Mm.184968.1 /TIER=ConsEnd /STK=2 /UG=Mm.184968 /UG_TITLE=ESTs	1341.6	616.3	1381.1	1302.1	573.6	659	2.17686
1445519_at	gb:C77819 /DB_XREF=gi:2518149 /DB_XREF=C77819 /CLONE=J0038B05 /FEA=EST /CNT=3 /TID=Mm.113278.1 /TIER=ConsEnd /STK=2 /UG=Mm.113278 /LL=52499 /UG_GENE=D12Ertd137e /UG_TITLE=DNA segment, Chr 12, ERATO Doi 137, expressed	9.9	4.55	10.4	9.4	4.4	4.7	2.17582
1449528_at	gb:NM_010216.1 /DB_XREF=gi:6753873 /GEN=Figf /FEA=FLmRNA /CNT=19 /TID=Mm.3983.1 /TIER=FL+Stack /STK=8 /UG=Mm.3983 /LL=14205 /DEF=Mus musculus c-fos induced growth factor (Figf), mRNA. /PROD=c-fos induced growth factor /FL=gb:NM_010216.1 gb:D89628.1	272.6	125.55	267.3	277.9	124.8	126.3	2.17125
1420824_at	gb:AV256403 /DB_XREF=gi:16388312 /DB_XREF=AV256403 /CLONE=4921528D01 /FEA=FLmRNA /CNT=213 /TID=Mm.33903.1 /TIER=Stack /STK=147 /UG=Mm.33903 /LL=20354 /UG_GENE=Sema4d /UG_TITLE=sema domain, immunoglobulin domain (Ig), transmembrane domain (TM) and short cytoplasmic domain, (semaphorin) 4D /FL=gb:NM_013660.1 gb:U69535.1	490.7	226.4	493.2	488.2	244.4	208.4	2.1674
1453310_at	gb:AK013818.1 /DB_XREF=gi:12851323 /FEA=mRNA /CNT=10 /TID=Mm.63579.1 /TIER=ConsEnd /STK=7 /UG=Mm.63579 /LL=73075 /UG_GENE=2900084F20Rik /UG_TITLE=RIKEN cDNA 2900084F20 gene /DEF=Mus musculus adult male hippocampus cDNA, RIKEN full-length enriched library, clone:2900084F20:similar to NK-TUMOR RECOGNITION PROTEIN (NATURAL-KILLER CELLS CYCLOPHILIN- RELATED PROTEIN) (NK-TR PROTEIN), full insert seque…	85.3	39.4	85.4	85.2	37.6	41.2	2.16497
1425191_at	gb:BC019407.1 /DB_XREF=gi:18043858 /FEA=FLmRNA /CNT=30 /TID=Mm.29321.1 /TIER=FL /STK=4 /UG=Mm.29321 /LL=77090 /UG_GENE=9430098E02Rik /DEF=Mus musculus, Similar to RIKEN cDNA 9430098E02 gene, clone MGC:30323 IMAGE:5151818, mRNA, complete cds. /PROD=Similar to RIKEN cDNA 9430098E02 gene /FL=gb:BC019407.1	313.15	144.95	313.5	312.8	155.1	134.8	2.1604
1430412_at	gb:BG061907 /DB_XREF=gi:12531874 /DB_XREF=L0953D03-3 /CLONE=L0953D03 /FEA=mRNA /CNT=4 /TID=Mm.33658.1 /TIER=ConsEnd /STK=2 /UG=Mm.33658 /LL=70205 /UG_GENE=2310068C19Rik /UG_TITLE=RIKEN cDNA 2310068C19 gene	30.35	14.1	31.4	29.3	12.9	15.3	2.15248
1443682_at	gb:AI662476 /DB_XREF=gi:4766059 /DB_XREF=mt28e09.x1 /CLONE=IMAGE:622408 /FEA=EST /CNT=3 /TID=Mm.37351.1 /TIER=ConsEnd /STK=3 /UG=Mm.37351 /LL=99055 /UG_GENE=AI662476 /UG_TITLE=expressed sequence AI662476	72	33.45	72.2	71.8	33.7	33.2	2.15247
1434440_at	gb:BQ174580 /DB_XREF=gi:20350071 /DB_XREF=UI-M-DJ2-bvy-h-01-0-UI.s1 /CLONE=UI-M-DJ2-bvy-h-01-0-UI /FEA=EST /CNT=60 /TID=Mm.28859.2 /TIER=Stack /STK=32 /UG=Mm.28859 /LL=14677 /UG_GENE=Gnai1 /UG_TITLE=guanine nucleotide binding protein, alpha inhibiting 1	387.65	180.25	400.7	374.6	165.2	195.3	2.15062
1417707_at	gb:NM_133898.1 /DB_XREF=gi:19527113 /GEN=AI428195 /FEA=FLmRNA /CNT=53 /TID=Mm.22878.1 /TIER=FL+Stack /STK=38 /UG=Mm.22878 /LL=100637 /DEF=Mus musculus expressed sequence AI428195 (AI428195), mRNA. /PROD=expressed sequence AI428195 /FL=gb:NM_133898.1 gb:BC019754.1	125.9	58.55	119.4	132.4	58.7	58.4	2.1503
1434437_x_at	gb:AV301324 /DB_XREF=gi:6333838 /DB_XREF=AV301324 /CLONE=5730492P22 /FEA=EST /CNT=43 /TID=Mm.99.2 /TIER=Stack /STK=32 /UG=Mm.99 /LL=20135 /UG_GENE=Rrm2 /UG_TITLE=ribonucleotide reductase M2	209.1	97.25	211.4	206.8	105.3	89.2	2.15013
1436236_x_at	gb:AI327078 /DB_XREF=gi:4061507 /DB_XREF=mf95b07.x1 /CLONE=IMAGE:422005 /FEA=EST /CNT=13 /TID=Mm.141741.3 /TIER=Stack /STK=10 /UG=Mm.141741 /LL=72042 /UG_GENE=Clp-pending /UG_TITLE=coactosin-like protein	562.6	262.25	585.7	539.5	243.6	280.9	2.14528
1460373_a_at	gb:AY037804.1 /DB_XREF=gi:17061795 /FEA=FLmRNA /CNT=10 /TID=Mm.981.1 /TIER=FL /STK=4 /UG=Mm.981 /DEF=Mus musculus C21orf18 mRNA, complete cds. /PROD=C21orf18 /FL=gb:AY037804.1	29.5	13.8	29.5	29.5	13	14.6	2.13768
1450786_x_at	gb:NM_019808.1 /DB_XREF=gi:12083690 /GEN=Enh-pending /FEA=FLmRNA /CNT=46 /TID=Mm.24839.3 /TIER=FL+Stack /STK=9 /UG=Mm.24839 /LL=56376 /DEF=Mus musculus enigma homolog (R. norvegicus) (Enh-pending), mRNA. /PROD=enigma homolog 1 (R. norvegicus) /FL=gb:AB016586.1 gb:NM_019808.1	141.55	66.25	140.4	142.7	68.9	63.6	2.1366
1444409_at	gb:BQ176035 /DB_XREF=gi:20351527 /DB_XREF=UI-M-DJ2-bwf-k-22-0-UI.s1 /CLONE=UI-M-DJ2-bwf-k-22-0-UI /FEA=EST /CNT=4 /TID=Mm.202644.1 /TIER=ConsEnd /STK=2 /UG=Mm.202644 /UG_TITLE=ESTs	660	309.05	685.2	634.8	296.2	321.9	2.13558
1457140_s_at	gb:BB003906 /DB_XREF=gi:8093354 /DB_XREF=BB003906 /CLONE=4732457G18 /FEA=EST /CNT=6 /TID=Mm.54754.1 /TIER=ConsEnd /STK=5 /UG=Mm.54754 /UG_TITLE=ESTs	43.4	20.35	43.7	43.1	20.2	20.5	2.13268
1436778_at	gb:BG091932 /DB_XREF=gi:12574495 /DB_XREF=mac02b11.x1 /CLONE=IMAGE:3998541 /FEA=EST /CNT=151 /TID=Mm.23968.1 /TIER=Stack /STK=55 /UG=Mm.23968 /LL=97621 /UG_GENE=C88302 /UG_TITLE=expressed sequence C88302	410.05	192.4	401.6	418.5	212.2	172.6	2.13124
1423547_at	gb:AW208566 /DB_XREF=gi:6514506 /DB_XREF=uo61c09.x1 /CLONE=IMAGE:2647024 /FEA=FLmRNA /CNT=267 /TID=Mm.45436.1 /TIER=Stack /STK=11 /UG=Mm.45436 /LL=17105 /UG_GENE=Lyzs /UG_TITLE=lysozyme /FL=gb:BC002069.1 gb:NM_017372.1	7765.8	3645.2	7757	7774.6	3635.4	3655	2.13042
1426454_at	gb:AK002516.1 /DB_XREF=gi:12832553 /GEN=Arhgdib /FEA=FLmRNA /CNT=86 /TID=Mm.2241.1 /TIER=Stack /STK=15 /UG=Mm.2241 /LL=11857 /UG_TITLE=Rho, GDP dissociation inhibitor (GDI) beta /DEF=Mus musculus adult male kidney cDNA, RIKEN full-length enriched library, clone:0610011A23:rho, GDP dissociation inhibitor (GDI) beta, full insert sequence. /FL=gb:L07918.1	1550.1	728.45	1523.1	1577.1	741.5	715.4	2.12794
1448823_at	gb:BC006640.1 /DB_XREF=gi:13879329 /FEA=FLmRNA /CNT=130 /TID=Mm.465.2 /TIER=FL+Stack /STK=37 /UG=Mm.465 /LL=20315 /UG_GENE=Sdf1 /DEF=Mus musculus, stromal cell derived factor 1, clone MGC:6119 IMAGE:3483088, mRNA, complete cds. /PROD=stromal cell derived factor 1 /FL=gb:L12029.1 gb:NM_021704.1 gb:D43804.1 gb:BC006640.1	1128.8	533.1	1120.2	1137.4	524.2	542	2.11743
1423829_at	gb:BC011343.1 /DB_XREF=gi:15030174 /FEA=FLmRNA /CNT=155 /TID=Mm.22383.1 /TIER=FL+Stack /STK=97 /UG=Mm.22383 /DEF=Mus musculus, Similar to hypothetical protein DKFZp566A1524, clone MGC:18989 IMAGE:4012217, mRNA, complete cds. /PROD=Similar to hypothetical protein DKFZp566A1524 /FL=gb:BC011343.1	1276.25	603.25	1280.6	1271.9	572.2	634.3	2.11562
1417621_at	gb:AK004810.1 /DB_XREF=gi:12836270 /GEN=Nfatc1 /FEA=FLmRNA /CNT=79 /TID=Mm.10085.1 /TIER=Stack /STK=14 /UG=Mm.10085 /LL=18018 /UG_TITLE=nuclear factor of activated T-cells, cytoplasmic 1 /DEF=Mus musculus adult male lung cDNA, RIKEN full-length enriched library, clone:1200016E19:nuclear factor of activated T-cells, cytoplasmic 1, full insert sequence. /FL=gb:AF049606.1 gb:NM_016791.1	357.3	169.5	342.8	371.8	165.1	173.9	2.10796
1424157_at	gb:BC027084.1 /DB_XREF=gi:20072041 /FEA=FLmRNA /CNT=100 /TID=Mm.112139.1 /TIER=FL+Stack /STK=48 /UG=Mm.112139 /DEF=Mus musculus, Similar to EH-domain containing 2, clone MGC:38650 IMAGE:5356224, mRNA, complete cds. /PROD=Similar to EH-domain containing 2 /FL=gb:BC027084.1	1156.9	548.85	1191.2	1122.6	579.8	517.9	2.10786
1415827_a_at	gb:NM_030685.1 /DB_XREF=gi:13507608 /GEN=D3Ucla1 /FEA=FLmRNA /CNT=432 /TID=Mm.29702.1 /TIER=FL+Stack /STK=225 /UG=Mm.29702 /LL=28146 /DEF=Mus musculus DNA segment, Chr 3, University of California at Los Angeles 1 (D3Ucla1), mRNA. /PROD=stress-associated endoplasmic reticulum protein1 /FL=gb:NM_030685.1	1436.5	684.4	1488	1385	732.9	635.9	2.09892
1450646_at	gb:NM_020010.1 /DB_XREF=gi:9910171 /GEN=Cyp51 /FEA=FLmRNA /CNT=202 /TID=Mm.140158.1 /TIER=FL+Stack /STK=42 /UG=Mm.140158 /LL=13121 /DEF=Mus musculus cytochrome P450, 51 (Cyp51), mRNA. /PROD=cytochrome P450, 51 /FL=gb:NM_020010.1 gb:AF166266.1	201.45	96.3	199.4	203.5	105.2	87.4	2.0919
1422460_at	gb:NM_019499.1 /DB_XREF=gi:9506868 /GEN=Mad2l1 /FEA=FLmRNA /CNT=155 /TID=Mm.43444.1 /TIER=FL+Stack /STK=92 /UG=Mm.43444 /LL=56150 /DEF=Mus musculus MAD2 (mitotic arrest deficient, homolog)-like 1 (yeast) (Mad2l1), mRNA. /PROD=MAD2 (mitotic arrest deficient, homolog)-like 1(yeast) /FL=gb:U83902.1 gb:NM_019499.1	207.85	99.4	203.7	212	91.1	107.7	2.09105
1426343_at	gb:AK018758.1 /DB_XREF=gi:12858635 /FEA=FLmRNA /CNT=308 /TID=Mm.29697.1 /TIER=Stack /STK=11 /UG=Mm.29697 /LL=68292 /UG_GENE=1300006C19Rik /UG_TITLE=RIKEN cDNA 1300006C19 gene /DEF=Mus musculus adult male liver cDNA, RIKEN full-length enriched library, clone:1300006C19:related to OSTSTT3 PROTEIN, full insert sequence. /FL=gb:BC013054.1	559.9	268.8	579	540.8	290.1	247.5	2.08296
1420924_at	gb:NM_011594.1 /DB_XREF=gi:6755790 /GEN=Timp2 /FEA=FLmRNA /CNT=152 /TID=Mm.181969.1 /TIER=FL /STK=2 /UG=Mm.181969 /LL=21858 /DEF=Mus musculus tissue inhibitor of metalloproteinase 2 (Timp2), mRNA. /PROD=tissue inhibitor of metalloproteinase 2 /FL=gb:NM_011594.1 gb:M93954.1 gb:M82858.1	533.45	256.8	546.5	520.4	233.3	280.3	2.0773
1453677_a_at	gb:AK007348.1 /DB_XREF=gi:12840838 /FEA=mRNA /CNT=4 /TID=Mm.34714.2 /TIER=ConsEnd /STK=1 /UG=Mm.34714 /LL=70377 /UG_GENE=1810063P04Rik /UG_TITLE=RIKEN cDNA 1810063P04 gene /DEF=Mus musculus 10 day old male pancreas cDNA, RIKEN full-length enriched library, clone:1810006I20:homolog to CGI-101 PROTEIN, full insert sequence.	211.35	101.85	204.6	218.1	97.7	106	2.07511
1436702_at	gb:BE989731 /DB_XREF=gi:10667412 /DB_XREF=UI-M-BZ1-bft-c-05-0-UI.s1 /CLONE=UI-M-BZ1-bft-c-05-0-UI /FEA=EST /CNT=191 /TID=Mm.39719.1 /TIER=Stack /STK=181 /UG=Mm.39719 /UG_TITLE=ESTs	170.1	82.1	171	169.2	75.5	88.7	2.07186
1424608_a_at	gb:BB204720 /DB_XREF=gi:16351882 /DB_XREF=BB204720 /CLONE=A430059G22 /FEA=FLmRNA /CNT=74 /TID=Mm.182434.2 /TIER=Stack /STK=16 /UG=Mm.182434 /UG_TITLE=Mus musculus, Similar to RIKEN cDNA 1700066C05 gene, clone MGC:28125 IMAGE:3980327, mRNA, complete cds /FL=gb:BC020078.1	137.65	66.55	132.7	142.6	67.7	65.4	2.06837
1452430_s_at	gb:X66091.1 /DB_XREF=gi:50027 /FEA=mRNA /CNT=44 /TID=Mm.220341.1 /TIER=ConsEnd /STK=0 /UG=Mm.220341 /UG_TITLE=M.musculus ASF mRNA /DEF=M.musculus ASF mRNA.	663.65	321	670	657.3	313.2	328.8	2.06745
1451931_x_at	gb:M69068.1 /DB_XREF=gi:199791 /FEA=FLmRNA /CNT=1 /TID=Mm.33263.5 /TIER=FL /STK=1 /UG=Mm.33263 /LL=14964 /UG_GENE=H2-D1 /DEF=Mus musculus mRNA, complete cds. /PROD=unnamed /FL=gb:M69068.1	5491.1	2660.25	5659.7	5322.5	2602.2	2718.3	2.06413
1426083_a_at	gb:L16846.1 /DB_XREF=gi:293305 /GEN=BTG1 /FEA=FLmRNA /CNT=1 /TID=Mm.16596.2 /TIER=FL /STK=1 /UG=Mm.16596 /LL=12226 /DEF=Mus musculus B-cell translocation gene-1 protein (BTG1) mRNA, complete cds. /PROD=B-cell translocation gene-1 protein /FL=gb:L16846.1	2728.3	1325.65	2732.4	2724.2	1359.3	1292	2.05808
1426914_at	gb:BG076407 /DB_XREF=gi:12558976 /DB_XREF=H3159E02-3 /CLONE=H3159E02 /FEA=mRNA /CNT=66 /TID=Mm.25300.1 /TIER=Stack /STK=39 /UG=Mm.25300 /UG_TITLE=Mus musculus, clone IMAGE:3583970, mRNA, partial cds	55.65	27.05	57.7	53.6	25.4	28.7	2.0573
1434376_at	gb:AW146109 /DB_XREF=gi:6167845 /DB_XREF=um37c10.x1 /CLONE=IMAGE:2247474 /FEA=EST /CNT=87 /TID=Mm.200904.1 /TIER=Stack /STK=33 /UG=Mm.200904 /LL=99339 /UG_GENE=AW146109 /UG_TITLE=expressed sequence AW146109	728.35	354.15	733.8	722.9	364.5	343.8	2.05661
1449551_at	gb:NM_008659.1 /DB_XREF=gi:6678985 /GEN=Myo1c /FEA=FLmRNA /CNT=181 /TID=Mm.25194.1 /TIER=FL /STK=2 /UG=Mm.25194 /LL=17913 /DEF=Mus musculus myosin IC (Myo1c), mRNA. /PROD=myosin IC /FL=gb:U96723.1 gb:AY007255.1 gb:BC021481.1 gb:NM_008659.1	609.95	296.75	612.3	607.6	322.7	270.8	2.05543
1415822_at	gb:NM_009128.1 /DB_XREF=gi:6677862 /GEN=Scd2 /FEA=FLmRNA /CNT=525 /TID=Mm.193096.1 /TIER=FL+Stack /STK=227 /UG=Mm.193096 /LL=20250 /DEF=Mus musculus stearoyl-Coenzyme A desaturase 2 (Scd2), mRNA. /PROD=stearoyl-Coenzyme A desaturase 2 /FL=gb:NM_009128.1 gb:M26270.1	1441.1	701.2	1434.2	1448	723	679.4	2.05519
1436808_x_at	gb:AI324988 /DB_XREF=gi:4059417 /DB_XREF=mn43b04.x1 /CLONE=IMAGE:540655 /FEA=EST /CNT=50 /TID=Mm.200892.1 /TIER=Stack /STK=49 /UG=Mm.200892 /LL=102039 /UG_GENE=AI324988 /UG_TITLE=expressed sequence AI324988	223.9	109.5	218	229.8	106.8	112.2	2.04475
1460163_at	gb:BB039211 /DB_XREF=gi:15403780 /DB_XREF=BB039211 /CLONE=6030441E06 /FEA=EST /CNT=3 /TID=Mm.161013.1 /TIER=ConsEnd /STK=2 /UG=Mm.161013 /UG_TITLE=ESTs	120.2	58.8	117.6	122.8	62.7	54.9	2.04422
1419198_at	gb:NM_013926.1 /DB_XREF=gi:7304946 /GEN=Cbx8 /FEA=FLmRNA /CNT=34 /TID=Mm.99953.1 /TIER=FL+Stack /STK=12 /UG=Mm.99953 /LL=30951 /DEF=Mus musculus chromobox homolog 8 (Drosophila Pc class) (Cbx8), mRNA. /PROD=chromobox homolog 8 (Drosophila Pc class) /FL=gb:AF180370.1 gb:NM_013926.1 gb:BC014815.1	105.75	51.8	107.9	103.6	48.4	55.2	2.04151
1456407_a_at	gb:BM244995 /DB_XREF=gi:17880265 /DB_XREF=K0718E04-3 /CLONE=K0718E04 /FEA=EST /CNT=16 /TID=Mm.34218.2 /TIER=Stack /STK=10 /UG=Mm.34218 /UG_TITLE=ESTs, Weakly similar to CHK2 MOUSE SERINETHREONINE-PROTEIN KINASE CHK2 (M.musculus)	136.35	66.9	137.8	134.9	70.2	63.6	2.03812
1460726_at	gb:NM_007422.1 /DB_XREF=gi:6671520 /GEN=Adss2 /FEA=FLmRNA /CNT=157 /TID=Mm.39061.1 /TIER=FL+Stack /STK=26 /UG=Mm.39061 /LL=11566 /DEF=Mus musculus adenylosuccinate synthetase 2, non muscle (Adss2), mRNA. /PROD=adenylosuccinate synthetase 2, non muscle /FL=gb:L24554.1 gb:NM_007422.1	442.85	218.3	454.8	430.9	231.9	204.7	2.02863
1426025_s_at	gb:U29539.1 /DB_XREF=gi:924941 /FEA=FLmRNA /CNT=1 /TID=MmAffx.1.13 /TIER=FL /STK=1 /NOTE=sequence(s) not in UniGene /DEF=Mus musculus retinoic acid-inducible E3 protein mRNA, complete cds. /PROD=E3 protein /FL=gb:U29539.1	856.85	422.7	865.2	848.5	421.6	423.8	2.02709
1456080_a_at	gb:BM239368 /DB_XREF=gi:17874638 /DB_XREF=K0533C11-3 /CLONE=K0533C11 /FEA=EST /CNT=22 /TID=Mm.4962.7 /TIER=Stack /STK=17 /UG=Mm.4962 /LL=26943 /UG_GENE=Tde1 /UG_TITLE=tumor differentially expressed 1	1284.55	633.8	1322.2	1246.9	669.8	597.8	2.02674
1448974_at	gb:BB418548 /DB_XREF=gi:16423418 /DB_XREF=BB418548 /CLONE=C530010N06 /FEA=FLmRNA /CNT=90 /TID=Mm.12871.1 /TIER=Stack /STK=10 /UG=Mm.12871 /LL=13193 /UG_GENE=Dcx /UG_TITLE=doublecortin /FL=gb:AB011678.1 gb:AF045547.1 gb:NM_010025.1	3.85	1.9	3.7	4	1.9	1.9	2.02632
1428667_at	gb:AW986246 /DB_XREF=gi:8180841 /DB_XREF=uf75f12.x1 /CLONE=IMAGE:1527983 /FEA=mRNA /CNT=108 /TID=Mm.21108.1 /TIER=Stack /STK=26 /UG=Mm.21108 /LL=68831 /UG_GENE=1110061B18Rik /UG_TITLE=RIKEN cDNA 1110061B18 gene	306.1	151.1	296.3	315.9	148.3	153.9	2.02581
1448310_at	gb:NM_019987.1 /DB_XREF=gi:9910287 /GEN=Ick /FEA=FLmRNA /CNT=119 /TID=Mm.44616.1 /TIER=FL+Stack /STK=94 /UG=Mm.44616 /LL=56542 /DEF=Mus musculus intestinal cell kinase (Ick), mRNA. /PROD=intestinal cell kinase /FL=gb:NM_019987.1 gb:AF225918.1	244.5	120.85	245.6	243.4	118.1	123.6	2.02317
1455136_at	gb:BQ175915 /DB_XREF=gi:20351407 /DB_XREF=UI-M-DJ2-bwf-f-18-0-UI.s1 /CLONE=UI-M-DJ2-bwf-f-18-0-UI /FEA=EST /CNT=82 /TID=Mm.193539.4 /TIER=Stack /STK=9 /UG=Mm.193539 /LL=50708 /UG_GENE=H1f2 /UG_TITLE=H1 histone family, member 2	1227.95	607.05	1212.9	1243	616.4	597.7	2.02282
1429189_at	gb:AK003524.1 /DB_XREF=gi:12834241 /FEA=mRNA /CNT=50 /TID=Mm.31525.1 /TIER=Stack /STK=9 /UG=Mm.31525 /LL=71784 /UG_GENE=1110007C02Rik /UG_TITLE=RIKEN cDNA 1110007C02 gene /DEF=Mus musculus 18 days embryo whole body cDNA, RIKEN full-length enriched library, clone:1110007C02:hypothetical protein, full insert sequence.	937.6	464.35	961.2	914	445.1	483.6	2.01917
1419714_at	gb:NM_021893.1 /DB_XREF=gi:11230797 /GEN=Pdcd1l1-pending /FEA=FLmRNA /CNT=18 /TID=Mm.168681.1 /TIER=FL /STK=7 /UG=Mm.168681 /LL=60533 /DEF=Mus musculus programmed cell death 1 ligand 1 (Pdcd1l1-pending), mRNA. /PROD=programmed cell death 1 ligand 1 /FL=gb:AF317088.1 gb:AF233517.1 gb:NM_021893.1	191.4	94.95	191.5	191.3	87.2	102.7	2.0158
AFFX-b-ActinMur/M12481_M_at	M. musculus /GEN=beta-actin /DB_XREF=gb:M12481.1 /DEF=Mouse cytoplasmic beta-actin mRNA.	8387.35	4183.4	8407.6	8367.1	4103.5	4263.3	2.00491
1436051_at	gb:BQ174518 /DB_XREF=gi:20350009 /DB_XREF=UI-M-DJ2-bvy-i-12-0-UI.s1 /CLONE=UI-M-DJ2-bvy-i-12-0-UI /FEA=EST /CNT=36 /TID=Mm.200292.1 /TIER=Stack /STK=11 /UG=Mm.200292 /LL=102493 /UG_GENE=AI413174 /UG_TITLE=expressed sequence AI413174	128.7	64.35	123.5	133.9	65	63.7	2
1449885_at	gb:NM_138751.1 /DB_XREF=gi:20270284 /GEN=Tm4sf10 /FEA=FLmRNA /CNT=77 /TID=Mm.154610.1 /TIER=FL /STK=4 /UG=Mm.154610 /LL=192216 /DEF=Mus musculus transmembrane 4 superfamily member 10 (Tm4sf10), mRNA. /PROD=transmembrane 4 superfamily member 10 /FL=gb:BC019751.1 gb:NM_138751.1	135.4	67.8	135.3	135.5	71.8	63.8	1.99705
1451666_at	gb:BI456232 /DB_XREF=gi:15246888 /DB_XREF=603172616F1 /CLONE=IMAGE:5252211 /FEA=FLmRNA /CNT=406 /TID=Mm.25316.1 /TIER=Stack /STK=16 /UG=Mm.25316 /LL=104650 /UG_GENE=AW538652 /UG_TITLE=expressed sequence AW538652 /FL=gb:AF332052.1 gb:AF332051.1	2522.6	1263.25	2487.2	2558	1263.9	1262.6	1.99691
1440555_at	gb:BB354941 /DB_XREF=gi:16405660 /DB_XREF=BB354941 /CLONE=C030003H22 /FEA=EST /CNT=5 /TID=Mm.126528.1 /TIER=ConsEnd /STK=5 /UG=Mm.126528 /UG_TITLE=ESTs	102.1	51.2	105	99.2	54	48.4	1.99414
1424374_at	gb:BC005577.1 /DB_XREF=gi:13542741 /FEA=FLmRNA /CNT=53 /TID=Mm.28395.1 /TIER=FL+Stack /STK=35 /UG=Mm.28395 /DEF=Mus musculus, Similar to hypothetical protein FLJ11110, clone MGC:11734 IMAGE:3968418, mRNA, complete cds. /PROD=Similar to hypothetical protein FLJ11110 /FL=gb:BC005577.1	1229.55	617.45	1191.5	1267.6	576.8	658.1	1.99134
1420828_s_at	gb:NM_011739.1 /DB_XREF=gi:6756038 /GEN=Ywhaq /FEA=FLmRNA /CNT=245 /TID=Mm.14722.1 /TIER=FL /STK=2 /UG=Mm.14722 /LL=22630 /DEF=Mus musculus tyrosine 3-monooxygenasetryptophan 5-monooxygenase activation protein, theta polypeptide (Ywhaq), mRNA. /PROD=tyrosine 3-monooxygenasetryptophan5-monooxygenase activation protein, theta polypeptide /FL=gb:D87662.1 gb:NM_011739.1 gb:U56243.1 gb:U57312.1	1408.5	708.65	1414.8	1402.2	736.1	681.2	1.98758
1435417_at	gb:BG063189 /DB_XREF=gi:12545752 /DB_XREF=H3004B04-3 /CLONE=H3004B04 /FEA=EST /CNT=26 /TID=Mm.27054.1 /TIER=Stack /STK=17 /UG=Mm.27054 /LL=99968 /UG_GENE=AA408153 /UG_TITLE=expressed sequence AA408153	439.95	221.35	433.3	446.6	210.4	232.3	1.98758
1428861_at	gb:AK019472.1 /DB_XREF=gi:12859698 /FEA=mRNA /CNT=49 /TID=Mm.28383.1 /TIER=Stack /STK=19 /UG=Mm.28383 /LL=78749 /UG_GENE=4631422O05Rik /UG_TITLE=RIKEN cDNA 4631422O05 gene /DEF=Mus musculus 0 day neonate skin cDNA, RIKEN full-length enriched library, clone:4631422O05:homolog to MYOSIN HEAVY CHAIN HOMOLOG DOC1, full insert sequence.	893.35	449.6	912.4	874.3	470.8	428.4	1.98699
1416343_a_at	gb:NM_010685.1 /DB_XREF=gi:6754501 /GEN=Lamp2 /FEA=FLmRNA /CNT=151 /TID=Mm.486.1 /TIER=FL+Stack /STK=96 /UG=Mm.486 /LL=16784 /DEF=Mus musculus lysosomal membrane glycoprotein 2 (Lamp2), mRNA. /PROD=lysosomal membrane glycoprotein 2 /FL=gb:NM_010685.1 gb:J05287.1	771.1	388.85	752.2	790	369.3	408.4	1.98303
1452448_at	gb:BE573695 /DB_XREF=gi:9817415 /DB_XREF=601333440F2 /CLONE=IMAGE:3711200 /FEA=mRNA /CNT=18 /TID=Mm.2545.1 /TIER=ConsEnd /STK=0 /UG=Mm.2545 /LL=11834 /UG_GENE=Aqr /UG_TITLE=aquarius	67.3	33.95	68.8	65.8	32.9	35	1.98233
1419583_at	gb:NM_007625.1 /DB_XREF=gi:6680861 /GEN=Cbx4 /FEA=FLmRNA /CNT=22 /TID=Mm.8556.1 /TIER=FL+Stack /STK=8 /UG=Mm.8556 /LL=12418 /DEF=Mus musculus chromobox homolog 4 (Drosophila Pc class) (Cbx4), mRNA. /PROD=chromobox homolog 4 (Drosophila Pc class) /FL=gb:U63387.1 gb:NM_007625.1	909.85	459.9	889.9	929.8	428.6	491.2	1.97836
1451099_at	gb:BC011482.1 /DB_XREF=gi:15079290 /FEA=FLmRNA /CNT=210 /TID=Mm.29010.1 /TIER=FL+Stack /STK=123 /UG=Mm.29010 /LL=23943 /UG_GENE=Mbc2 /DEF=Mus musculus, Similar to membrane bound C2 domain containing protein, clone MGC:18775 IMAGE:4165946, mRNA, complete cds. /PROD=Similar to membrane bound C2 domain containingprotein /FL=gb:BC011482.1	844.6	427.35	866.2	823	398.7	456	1.97637
1420883_at	gb:NM_025540.1 /DB_XREF=gi:13384961 /GEN=2310045A07Rik /FEA=FLmRNA /CNT=90 /TID=Mm.29132.1 /TIER=FL /STK=2 /UG=Mm.29132 /LL=66402 /DEF=Mus musculus RIKEN cDNA 2310045A07 gene (2310045A07Rik), mRNA. /PROD=RIKEN cDNA 2310045A07 /FL=gb:NM_025540.1	44.9	22.75	42.8	47	22.5	23	1.97363
1439129_at	gb:AW495734 /DB_XREF=gi:7066015 /DB_XREF=UI-M-BH3-avd-g-07-0-UI.s1 /CLONE=UI-M-BH3-avd-g-07-0-UI /FEA=EST /CNT=11 /TID=Mm.101179.1 /TIER=Stack /STK=8 /UG=Mm.101179 /UG_TITLE=ESTs	61.05	31.05	62.9	59.2	28.8	33.3	1.96618
1423452_at	gb:BG064688 /DB_XREF=gi:12547262 /DB_XREF=H3022H03-3 /CLONE=H3022H03 /FEA=FLmRNA /CNT=149 /TID=Mm.25559.1 /TIER=Stack /STK=10 /UG=Mm.25559 /LL=98267 /UG_GENE=AI120141 /UG_TITLE=expressed sequence AI120141 /FL=gb:BC006579.1 gb:NM_133810.1	872.85	446.15	907	838.7	452	440.3	1.9564
1435290_x_at	gb:BE688749 /DB_XREF=gi:10076373 /DB_XREF=uw49d04.x1 /CLONE=IMAGE:3465319 /FEA=EST /CNT=20 /TID=Mm.175310.2 /TIER=Stack /STK=18 /UG=Mm.175310 /LL=14960 /UG_GENE=H2-Aa /UG_TITLE=histocompatibility 2, class II antigen A, alpha	5438.95	2787.7	5444.5	5433.4	2838.8	2736.6	1.95105
1449450_at	gb:NM_022415.1 /DB_XREF=gi:11967940 /GEN=Ptges /FEA=FLmRNA /CNT=67 /TID=Mm.28768.1 /TIER=FL+Stack /STK=8 /UG=Mm.28768 /LL=64292 /DEF=Mus musculus prostaglandin E synthase (Ptges), mRNA. /PROD=prostaglandin E synthase /FL=gb:NM_022415.1 gb:BC024960.1 gb:AB035323.1 gb:AB041997.1	74.7	38.3	73.4	76	40.7	35.9	1.95039
1419666_x_at	gb:NM_019738.1 /DB_XREF=gi:9790144 /GEN=Nupr1 /FEA=FLmRNA /CNT=28 /TID=Mm.18742.1 /TIER=FL /STK=7 /UG=Mm.18742 /LL=56312 /DEF=Mus musculus nuclear protein 1 (Nupr1), mRNA. /PROD=p8 protein /FL=gb:AF131196.1 gb:NM_019738.1 gb:BC002109.1	373.3	191.5	380.6	366	205.1	177.9	1.94935
1425797_a_at	gb:U36776.1 /DB_XREF=gi:1041782 /GEN=Syk /FEA=FLmRNA /CNT=4 /TID=Mm.4708.2 /TIER=FL /STK=1 /UG=Mm.4708 /LL=20963 /DEF=Mus musculus protein tyrosine kinase (Syk) mRNA, complete cds. /PROD=protein tyrosine kinase /FL=gb:U36776.1 gb:U25685.1	71.15	36.5	71.8	70.5	34.9	38.1	1.94932
1423488_at	gb:AK011418.1 /DB_XREF=gi:12847528 /FEA=FLmRNA /CNT=142 /TID=Mm.38791.1 /TIER=Stack /STK=15 /UG=Mm.38791 /LL=67468 /UG_GENE=Mmd /UG_TITLE=monocyte to macrophage differentiation-associated /DEF=Mus musculus 10 days embryo whole body cDNA, RIKEN full-length enriched library, clone:2610016F14:homolog to MONOCYTE TO MACROPHAGE DIFFERENTIATION PROTEIN, full insert sequence. /FL=gb:NM_026178.1 gb:BC021…	1301.35	667.95	1322.8	1279.9	650.1	685.8	1.94827
1417868_a_at	gb:NM_022325.1 /DB_XREF=gi:11968165 /GEN=Ctsz /FEA=FLmRNA /CNT=144 /TID=Mm.156919.1 /TIER=FL+Stack /STK=34 /UG=Mm.156919 /LL=64138 /DEF=Mus musculus cathepsin Z (Ctsz), mRNA. /PROD=cathepsin Z /FL=gb:AF197479.1 gb:AF136277.1 gb:NM_022325.1	2178.25	1120.95	2163.7	2192.8	1133.4	1108.5	1.94322
1427567_a_at	gb:BE380713 /DB_XREF=gi:9326078 /DB_XREF=601270822F1 /CLONE=IMAGE:3600149 /FEA=mRNA /CNT=5 /TID=Mm.17306.3 /TIER=ConsEnd /STK=0 /UG=Mm.17306 /LL=59069 /UG_GENE=Tpm3 /UG_TITLE=tropomyosin 3, gamma	272.75	140.4	275.2	270.3	145.3	135.5	1.94266
1436134_at	gb:BQ175340 /DB_XREF=gi:20350832 /DB_XREF=UI-M-DJ2-bwc-f-23-0-UI.s1 /CLONE=UI-M-DJ2-bwc-f-23-0-UI /FEA=EST /CNT=11 /TID=Mm.156870.2 /TIER=Stack /STK=11 /UG=Mm.156870 /LL=72821 /UG_GENE=2810451E09Rik /UG_TITLE=RIKEN cDNA 2810451E09 gene	89.1	46	89.4	88.8	46.1	45.9	1.93696
1452428_a_at	gb:AI099111 /DB_XREF=gi:3448636 /DB_XREF=ue39f04.y1 /CLONE=IMAGE:1482751 /FEA=mRNA /CNT=26 /TID=Mm.163.2 /TIER=ConsEnd /STK=0 /UG=Mm.163 /LL=12010 /UG_GENE=B2m /UG_TITLE=beta-2 microglobulin	8077.8	4185.75	8093.6	8062	4175.8	4195.7	1.92983
1450006_at	gb:NM_019744.1 /DB_XREF=gi:9790194 /GEN=Ncoa4 /FEA=FLmRNA /CNT=530 /TID=Mm.28261.1 /TIER=FL /STK=2 /UG=Mm.28261 /LL=27057 /DEF=Mus musculus nuclear receptor coactivator 4 (Ncoa4), mRNA. /PROD=nuclear receptor coactivator 4 /FL=gb:AF159461.1 gb:NM_019744.1	971.2	503.65	988.5	953.9	520.1	487.2	1.92832
1431385_a_at	gb:AK002809.1 /DB_XREF=gi:12833064 /GEN=Mbtps1 /FEA=mRNA /CNT=4 /TID=Mm.29791.2 /TIER=ConsEnd /STK=0 /UG=Mm.29791 /LL=56453 /UG_TITLE=membrane-bound transcription factor protease, site 1 /DEF=Mus musculus adult male kidney cDNA, RIKEN full-length enriched library, clone:0610038M03:membrane-bound transcription factor protease, site 1, full insert sequence.	45.4	23.55	45.6	45.2	22.2	24.9	1.92781
1423635_at	gb:AV239587 /DB_XREF=gi:6192094 /DB_XREF=AV239587 /CLONE=4732434O21 /FEA=FLmRNA /CNT=28 /TID=Mm.7486.1 /TIER=Stack /STK=8 /UG=Mm.7486 /LL=12156 /UG_GENE=Bmp2 /UG_TITLE=bone morphogenetic protein 2 /FL=gb:NM_007553.1	109.45	56.8	108.8	110.1	58.8	54.8	1.92694
1444757_at	gb:BG230349 /DB_XREF=gi:12717853 /DB_XREF=mac31g08.x1 /CLONE=IMAGE:4001486 /FEA=EST /CNT=4 /TID=Mm.90171.1 /TIER=ConsEnd /STK=2 /UG=Mm.90171 /UG_TITLE=ESTs	31	16.1	31.6	30.4	15.4	16.8	1.92547
1417312_at	gb:NM_015814.1 /DB_XREF=gi:7657026 /GEN=Dkk3 /FEA=FLmRNA /CNT=202 /TID=Mm.55143.1 /TIER=FL+Stack /STK=48 /UG=Mm.55143 /LL=50781 /DEF=Mus musculus dickkopf homolog 3 (Xenopus laevis) (Dkk3), mRNA. /PROD=dickkopf homolog 3 (Xenopus laevis) /FL=gb:AF177400.1 gb:NM_015814.1	996.85	518.35	961.9	1031.8	547.6	489.1	1.92312
1450011_at	gb:AK012103.1 /DB_XREF=gi:12848641 /GEN=Hsd17b12 /FEA=FLmRNA /CNT=272 /TID=Mm.22505.1 /TIER=Stack /STK=159 /UG=Mm.22505 /LL=56348 /UG_TITLE=hydroxysteroid (17-beta) dehydrogenase 12 /DEF=Mus musculus 10 days embryo whole body cDNA, RIKEN full-length enriched library, clone:2610510O05:hydroxysteroid (17-beta) dehydrogenase 12, full insert sequence. /FL=gb:AF064635.1 gb:NM_019657.1	991.75	515.95	998	985.5	527.8	504.1	1.92218
1422962_a_at	gb:NM_010724.1 /DB_XREF=gi:6755207 /GEN=Psmb8 /FEA=FLmRNA /CNT=2 /TID=Mm.13913.1 /TIER=FL /STK=1 /UG=Mm.13913 /LL=16913 /DEF=Mus musculus proteosome (prosome, macropain) subunit, beta type 8 (large multifunctional protease 7) (Psmb8), mRNA. /PROD=proteosome (prosome, macropain) subunit, betatype 8 (large multifunctional protease 7) /FL=gb:NM_010724.1	915.3	476.55	935.9	894.7	481.8	471.3	1.92068
1423505_at	gb:BB114067 /DB_XREF=gi:8766635 /DB_XREF=BB114067 /CLONE=9530043O07 /FEA=FLmRNA /CNT=185 /TID=Mm.2006.1 /TIER=Stack /STK=14 /UG=Mm.2006 /LL=21345 /UG_GENE=Tagln /UG_TITLE=transgelin /FL=gb:U36588.1 gb:L41154.1 gb:NM_011526.1 gb:BC003795.1	2137.3	1112.85	2082.4	2192.2	1156.2	1069.5	1.92056
1439158_at	gb:BB749708 /DB_XREF=gi:16153944 /DB_XREF=BB749708 /CLONE=G030201B21 /FEA=EST /CNT=14 /TID=Mm.132569.1 /TIER=Stack /STK=8 /UG=Mm.132569 /UG_TITLE=ESTs, Weakly similar to SNK MOUSE SERINETHREONINE-PROTEIN KINASE SNK (M.musculus)	69.25	36.15	71.3	67.2	37	35.3	1.91563
1422468_at	gb:AF326558.1 /DB_XREF=gi:17225442 /FEA=FLmRNA /CNT=276 /TID=Mm.43660.1 /TIER=FL+Stack /STK=20 /UG=Mm.43660 /LL=19063 /UG_GENE=Ppt /DEF=Mus musculus DBA2J palmitoyl-protein thioesterase precursor, mRNA, complete cds. /PROD=palmitoyl-protein thioesterase precursor /FL=gb:AF071025.1 gb:AF087568.1 gb:AF326558.1 gb:AF326557.1 gb:NM_008917.1	620.65	324.7	609.4	631.9	304.5	344.9	1.91146
1418864_at	gb:NM_008092.1 /DB_XREF=gi:6679952 /GEN=Gata4 /FEA=FLmRNA /CNT=45 /TID=Mm.1428.1 /TIER=FL /STK=3 /UG=Mm.1428 /LL=14463 /DEF=Mus musculus GATA binding protein 4 (Gata4), mRNA. /PROD=GATA binding protein 4 /FL=gb:AF179424.1 gb:NM_008092.1 gb:M98339.1 gb:U85046.1 gb:AB075549.1	317.75	166.55	322.2	313.3	157.5	175.6	1.90784
1437476_at	gb:BB470755 /DB_XREF=gi:16427814 /DB_XREF=BB470755 /CLONE=D230035D19 /FEA=EST /CNT=35 /TID=Mm.24525.1 /TIER=Stack /STK=17 /UG=Mm.24525 /UG_TITLE=ESTs	448.95	235.4	437.1	460.8	253.1	217.7	1.90718
1426562_a_at	gb:BE952082 /DB_XREF=gi:10592089 /DB_XREF=UI-M-CD0-ayi-e-10-0-UI.s1 /CLONE=UI-M-CD0-ayi-e-10-0-UI /FEA=FLmRNA /CNT=60 /TID=Mm.43278.4 /TIER=Stack /STK=17 /UG=Mm.43278 /LL=56177 /UG_GENE=Olfm1 /UG_TITLE=olfactomedin 1 /FL=gb:D78265.1	124.1	65.25	125	123.2	65.6	64.9	1.90192
1423909_at	gb:BC010831.1 /DB_XREF=gi:14789943 /FEA=FLmRNA /CNT=175 /TID=Mm.27061.1 /TIER=FL+Stack /STK=81 /UG=Mm.27061 /LL=66058 /UG_GENE=0610011I04Rik /DEF=Mus musculus, RIKEN cDNA 0610011I04 gene, clone MGC:19158 IMAGE:4221626, mRNA, complete cds. /PROD=RIKEN cDNA 0610011I04 gene /FL=gb:BC010831.1	1158.25	610.05	1145	1171.5	611.2	608.9	1.89861
1416959_at	gb:NM_011584.1 /DB_XREF=gi:17737272 /GEN=Thra /FEA=FLmRNA /CNT=152 /TID=Mm.26587.1 /TIER=FL /STK=2 /UG=Mm.26587 /LL=21833 /DEF=Mus musculus thyroid hormone receptor alpha (Thra), mRNA. /PROD=thyroid hormone receptor alpha /FL=gb:U12142.1 gb:NM_011584.1 gb:BC008556.1	143.6	75.7	143.8	143.4	81.8	69.6	1.89696
1419429_at	gb:NM_016673.1 /DB_XREF=gi:7710005 /GEN=Cntfr /FEA=FLmRNA /CNT=19 /TID=Mm.30367.1 /TIER=FL+Stack /STK=10 /UG=Mm.30367 /LL=12804 /DEF=Mus musculus ciliary neurotrophic factor receptor (Cntfr), mRNA. /PROD=ciliary neurotrophic factor receptor /FL=gb:NM_016673.1 gb:AF068615.1	92.55	48.8	94	91.1	45.3	52.3	1.89652
1435375_at	gb:BM224662 /DB_XREF=gi:17786009 /DB_XREF=K0154D08-3 /CLONE=K0154D08 /FEA=EST /CNT=30 /TID=Mm.24851.1 /TIER=Stack /STK=17 /UG=Mm.24851 /UG_TITLE=ESTs, Moderately similar to hypothetical protein (Homo sapiens) (H.sapiens)	107.85	56.9	111.2	104.5	56.2	57.6	1.89543
1418701_at	gb:BI147855 /DB_XREF=gi:14607856 /DB_XREF=602912745F1 /CLONE=IMAGE:5053906 /FEA=FLmRNA /CNT=84 /TID=Mm.35853.1 /TIER=ConsEnd /STK=0 /UG=Mm.35853 /LL=12846 /UG_GENE=Comt /UG_TITLE=catechol-O-methyltransferase /FL=gb:AF076156.1 gb:NM_007744.1 gb:BC010402.1	2733.05	1443.95	2668.2	2797.9	1466.6	1421.3	1.89276
1426842_at	gb:BB183208 /DB_XREF=gi:16270212 /DB_XREF=BB183208 /CLONE=A230104N03 /FEA=mRNA /CNT=195 /TID=Mm.23834.1 /TIER=Stack /STK=27 /UG=Mm.23834 /UG_TITLE=Mus musculus, clone IMAGE:3994696, mRNA, partial cds	518.35	273.9	521.5	515.2	252.6	295.2	1.89248
1457780_at	gb:BB767243 /DB_XREF=gi:16194522 /DB_XREF=BB767243 /CLONE=G370070M19 /FEA=EST /CNT=5 /TID=Mm.188372.1 /TIER=ConsEnd /STK=3 /UG=Mm.188372 /UG_TITLE=ESTs	108.05	57.1	112	104.1	60	54.2	1.89229
1436125_at	gb:AV381575 /DB_XREF=gi:16398336 /DB_XREF=AV381575 /CLONE=9230116L08 /FEA=EST /CNT=14 /TID=Mm.37332.1 /TIER=Stack /STK=11 /UG=Mm.37332 /UG_TITLE=ESTs	201.15	106.35	206.1	196.2	106.6	106.1	1.8914
1450105_at	gb:BG921598 /DB_XREF=gi:14302074 /DB_XREF=602825468F1 /CLONE=IMAGE:4954048 /FEA=FLmRNA /CNT=44 /TID=Mm.3911.1 /TIER=ConsEnd /STK=0 /UG=Mm.3911 /LL=11487 /UG_GENE=Adam10 /UG_TITLE=a disintegrin and metalloprotease domain 10 /FL=gb:NM_007399.1 gb:AF011379.1	365.7	193.6	354.9	376.5	204.7	182.5	1.88895
1417089_a_at	gb:NM_009897.1 /DB_XREF=gi:6753427 /GEN=Ckmt1 /FEA=FLmRNA /CNT=113 /TID=Mm.970.1 /TIER=FL+Stack /STK=57 /UG=Mm.970 /LL=12716 /DEF=Mus musculus creatine kinase, mitochondrial 1, ubiquitous (Ckmt1), mRNA. /PROD=creatine kinase, mitochondrial 1, ubiquitous /FL=gb:NM_009897.1	77.15	40.85	75.8	78.5	43.4	38.3	1.88862
1448364_at	gb:U95826.1 /DB_XREF=gi:2149913 /FEA=FLmRNA /CNT=148 /TID=Mm.3527.1 /TIER=FL /STK=1 /UG=Mm.3527 /LL=12452 /UG_GENE=Ccng2 /DEF=Mus musculus cyclin G2 mRNA, complete cds. /PROD=cyclin G2 /FL=gb:NM_007635.1 gb:AF005885.1 gb:U95826.1	324.25	171.9	326.9	321.6	164.7	179.1	1.88627
1424778_at	gb:BC004607.1 /DB_XREF=gi:13435475 /FEA=FLmRNA /CNT=83 /TID=Mm.41272.1 /TIER=FL+Stack /STK=16 /UG=Mm.41272 /LL=28193 /UG_GENE=D10Ucla1 /DEF=Mus musculus, clone MGC:6708 IMAGE:3585133, mRNA, complete cds. /PROD=Unknown (protein for MGC:6708) /FL=gb:BC004607.1	406.4	215.55	406.4	406.4	224.9	206.2	1.88541
1424567_at	gb:BC007185.1 /DB_XREF=gi:13938137 /FEA=FLmRNA /CNT=152 /TID=Mm.27469.1 /TIER=FL+Stack /STK=24 /UG=Mm.27469 /LL=70747 /UG_GENE=6330415F13Rik /DEF=Mus musculus, RIKEN cDNA 6330415F13 gene, clone MGC:8230 IMAGE:3591472, mRNA, complete cds. /PROD=RIKEN cDNA 6330415F13 gene /FL=gb:BC007185.1	257.25	136.45	250.8	263.7	146.7	126.2	1.88531
1437503_a_at	gb:BB533076 /DB_XREF=gi:9585005 /DB_XREF=BB533076 /CLONE=E030028E01 /FEA=EST /CNT=19 /TID=Mm.196533.3 /TIER=Stack /STK=17 /UG=Mm.196533 /LL=66940 /UG_GENE=2310008D10Rik /UG_TITLE=RIKEN cDNA 2310008D10 gene	3503.15	1860.7	3595.8	3410.5	1787.5	1933.9	1.88271
1429566_a_at	gb:AK016742.1 /DB_XREF=gi:12855640 /GEN=Hipk2 /FEA=mRNA /CNT=20 /TID=Mm.20934.4 /TIER=Stack /STK=14 /UG=Mm.20934 /LL=15258 /UG_TITLE=homeodomain interacting protein kinase 2 /DEF=Mus musculus adult male testis cDNA, RIKEN full-length enriched library, clone:4933408M17:homeodomain interacting protein kinase 2, full insert sequence.	126.3	67.15	127.2	125.4	64.7	69.6	1.88086
1424874_a_at	gb:BC007472.1 /DB_XREF=gi:13938630 /FEA=FLmRNA /CNT=218 /TID=Mm.19117.2 /TIER=FL+Stack /STK=12 /UG=Mm.19117 /LL=19205 /UG_GENE=Ptbp1 /DEF=Mus musculus, Similar to polypyrimidine tract binding protein (heterogeneous nuclear ribonucleoprotein I), clone MGC:6238 IMAGE:3601527, mRNA, complete cds. /PROD=Similar to polypyrimidine tract binding protein(heterogeneous nuclear ribonucleoprotein I) /FL=gb:…	1869.05	994.6	1876.3	1861.8	978.5	1010.7	1.8792
1415860_at	gb:NM_010655.1 /DB_XREF=gi:6754473 /GEN=Kpna2 /FEA=FLmRNA /CNT=399 /TID=Mm.12508.1 /TIER=FL+Stack /STK=197 /UG=Mm.12508 /LL=16647 /DEF=Mus musculus karyopherin (importin) alpha 2 (Kpna2), mRNA. /PROD=karyopherin (importin) alpha 2 /FL=gb:U34229.1 gb:NM_010655.1 gb:BC006720.1 gb:D55720.1 gb:U12270.1 gb:BC003274.1	3035.45	1618.1	3042	3028.9	1616	1620.2	1.87593
1460295_s_at	gb:AA717838 /DB_XREF=gi:2730112 /DB_XREF=vt98h10.r1 /CLONE=IMAGE:1179235 /FEA=FLmRNA /CNT=18 /TID=Mm.4364.1 /TIER=ConsEnd /STK=0 /UG=Mm.4364 /LL=16195 /UG_GENE=Il6st /UG_TITLE=interleukin 6 signal transducer /FL=gb:NM_010560.1 gb:M83336.1	744.75	397.15	735.9	753.6	379.1	415.2	1.87524
1430269_at	gb:AK004148.1 /DB_XREF=gi:12835221 /FEA=mRNA /CNT=4 /TID=Mm.75201.1 /TIER=ConsEnd /STK=3 /UG=Mm.75201 /LL=68753 /UG_GENE=1110037P11Rik /UG_TITLE=RIKEN cDNA 1110037P11 gene /DEF=Mus musculus 18 days embryo whole body cDNA, RIKEN full-length enriched library, clone:1110037P11:similar to MYOSIN-BINDING PROTEIN H (MYBP-H) (H-PROTEIN), full insert sequence.	2186.45	1167.65	2163.3	2209.6	1118.1	1217.2	1.87252
1449928_at	gb:NM_025975.2 /DB_XREF=gi:19923872 /GEN=2310075M16Rik /FEA=FLmRNA /CNT=208 /TID=Mm.29150.1 /TIER=FL /STK=3 /UG=Mm.29150 /LL=67117 /DEF=Mus musculus RIKEN cDNA 2310075M16 gene (2310075M16Rik), mRNA. /PROD=T-complex associated-testis-expressed 1-like /FL=gb:NM_025975.2	434.75	232.3	418.1	451.4	232.6	232	1.8715
1424542_at	gb:D00208.1 /DB_XREF=gi:220569 /FEA=FLmRNA /CNT=46 /TID=Mm.3925.1 /TIER=FL+Stack /STK=25 /UG=Mm.3925 /LL=20198 /UG_GENE=S100a4 /DEF=Mus musculus mRNA for pEL98 protein, complete cds. /PROD=pEL98 protein /FL=gb:D00208.1	508.5	272.25	504.1	512.9	284.9	259.6	1.86777
1425347_a_at	gb:BB168536 /DB_XREF=gi:8824477 /DB_XREF=BB168536 /CLONE=A130099E07 /FEA=FLmRNA /CNT=43 /TID=Mm.116965.2 /TIER=Stack /STK=15 /UG=Mm.116965 /LL=57908 /UG_GENE=Zfp318 /UG_TITLE=zinc finger protein 318 /FL=gb:AF227194.1	61.65	33.1	62.5	60.8	33	33.2	1.86254
1427456_at	gb:BF150771 /DB_XREF=gi:11032166 /DB_XREF=uy88c04.y1 /CLONE=IMAGE:3666630 /FEA=mRNA /CNT=21 /TID=Mm.103485.1 /TIER=ConsEnd /STK=0 /UG=Mm.103485 /LL=14597 /UG_GENE=Ggtb3 /UG_TITLE=galactosyltransferase 3 beta 1, 4	119.85	64.35	120.9	118.8	61.4	67.3	1.86247
1435518_at	gb:BM242378 /DB_XREF=gi:17877648 /DB_XREF=K0631C03-3 /CLONE=K0631C03 /FEA=EST /CNT=287 /TID=Mm.27560.3 /TIER=Stack /STK=9 /UG=Mm.27560 /LL=50995 /UG_GENE=Uble1b /UG_TITLE=ubiquitin-like 1 (sentrin) activating enzyme E1B	1323	710.4	1371.6	1274.4	745.6	675.2	1.86233
1417163_at	gb:BC025066.1 /DB_XREF=gi:19263533 /FEA=FLmRNA /CNT=148 /TID=Mm.34912.1 /TIER=FL+Stack /STK=54 /UG=Mm.34912 /LL=63953 /UG_GENE=Dusp10 /DEF=Mus musculus, dual specificity phosphatase 10, clone MGC:35845 IMAGE:3495358, mRNA, complete cds. /PROD=dual specificity phosphatase 10 /FL=gb:BC025066.1 gb:NM_022019.1 gb:AB037908.1	59.75	32.1	58.1	61.4	31.4	32.8	1.86137
1448967_at	gb:NM_025623.1 /DB_XREF=gi:13385083 /GEN=2700063N13Rik /FEA=FLmRNA /CNT=77 /TID=Mm.38244.1 /TIER=FL+Stack /STK=29 /UG=Mm.38244 /LL=66536 /DEF=Mus musculus RIKEN cDNA 2700063N13 gene (2700063N13Rik), mRNA. /PROD=RIKEN cDNA 2700063N13 /FL=gb:BC019505.1 gb:AF353623.1 gb:NM_025623.1	348	187	356.6	339.4	173.4	200.6	1.86096
1422999_at	gb:NM_016896.1 /DB_XREF=gi:8393834 /GEN=Map3k14 /FEA=FLmRNA /CNT=13 /TID=Mm.103704.1 /TIER=FL /STK=0 /UG=Mm.103704 /LL=53859 /DEF=Mus musculus mitogen-activated protein kinase kinase kinase 14 (Map3k14), mRNA. /PROD=mitogen-activated protein kinase kinase kinase14 /FL=gb:NM_016896.1 gb:AF143094.1	110.85	59.6	113.9	107.8	57.1	62.1	1.8599
1434553_at	gb:BB667728 /DB_XREF=gi:16399177 /DB_XREF=BB667728 /CLONE=C730036B01 /FEA=EST /CNT=51 /TID=Mm.2073.1 /TIER=Stack /STK=29 /UG=Mm.2073 /LL=99887 /UG_GENE=AW109744 /UG_TITLE=expressed sequence AW109744	66.7	35.9	65.8	67.6	35.5	36.3	1.85794
1434653_at	gb:AV026976 /DB_XREF=gi:15431480 /DB_XREF=AV026976 /CLONE=1300003N05 /FEA=EST /CNT=63 /TID=Mm.21613.1 /TIER=Stack /STK=27 /UG=Mm.21613 /LL=19229 /UG_GENE=Ptk2b /UG_TITLE=protein tyrosine kinase 2 beta	266.45	143.5	269.7	263.2	134.7	152.3	1.85679
1458405_at	gb:AI891566 /DB_XREF=gi:5597468 /DB_XREF=ul31g02.x1 /CLONE=IMAGE:2099954 /FEA=EST /CNT=8 /TID=Mm.153104.2 /TIER=ConsEnd /STK=2 /UG=Mm.153104 /UG_TITLE=ESTs, Weakly similar to KR2 MOUSE MKR2 PROTEIN (M.musculus)	38.6	20.8	39.3	37.9	19.4	22.2	1.85577
1428077_at	gb:AK011522.1 /DB_XREF=gi:12847702 /FEA=mRNA /CNT=177 /TID=Mm.90580.1 /TIER=Stack /STK=147 /UG=Mm.90580 /LL=72160 /UG_GENE=2610024A01Rik /UG_TITLE=RIKEN cDNA 2610024A01 gene /DEF=Mus musculus 10 days embryo whole body cDNA, RIKEN full-length enriched library, clone:2610024A01:homolog to HYPOTHETICAL 19.7 KDA PROTEIN (FRAGMENT), full insert sequence.	405	218.35	404.5	405.5	209.1	227.6	1.85482
1431921_a_at	gb:AK017978.1 /DB_XREF=gi:12857491 /GEN=Stag1 /FEA=mRNA /CNT=1 /TID=Mm.42135.2 /TIER=ConsEnd /STK=0 /UG=Mm.42135 /LL=20842 /UG_TITLE=stromal antigen 1 /DEF=Mus musculus adult male thymus cDNA, RIKEN full-length enriched library, clone:5830438A17:stromal antigen 1, full insert sequence.	441.95	238.35	449.5	434.4	230.5	246.2	1.85421
1453103_at	gb:AK011936.1 /DB_XREF=gi:12848366 /FEA=mRNA /CNT=86 /TID=Mm.203875.1 /TIER=Stack /STK=50 /UG=Mm.203875 /LL=72478 /UG_GENE=2610209L21Rik /UG_TITLE=RIKEN cDNA 2610209L21 gene /DEF=Mus musculus 10 days embryo whole body cDNA, RIKEN full-length enriched library, clone:2610209L21:unclassifiable transcript, full insert sequence.	1051.2	567.05	1019.7	1082.7	533.8	600.3	1.8538
1421143_at	gb:NM_007858.1 /DB_XREF=gi:6681182 /GEN=Diap1 /FEA=FLmRNA /CNT=39 /TID=Mm.3282.1 /TIER=FL /STK=2 /UG=Mm.3282 /LL=13367 /DEF=Mus musculus diaphanous homolog 1 (Drosophila) (Diap1), mRNA. /PROD=diaphanous homolog 1 (Drosophila) /FL=gb:U96963.1 gb:NM_007858.1	215.4	116.2	212.7	218.1	113.4	119	1.8537
1423954_at	gb:K02782.1 /DB_XREF=gi:192278 /FEA=FLmRNA /CNT=378 /TID=Mm.19131.1 /TIER=FL+Stack /STK=72 /UG=Mm.19131 /LL=12266 /UG_GENE=C3 /UG_TITLE=complement component 3 /DEF=Mouse complement component C3 mRNA, alpha and beta subunits, complete cds. /FL=gb:K02782.1	5287.4	2853.35	5320	5254.8	2904.1	2802.6	1.85305
1453724_a_at	gb:AK012411.1 /DB_XREF=gi:12849137 /GEN=Serpinf1 /FEA=mRNA /CNT=30 /TID=Mm.2044.2 /TIER=ConsEnd /STK=0 /UG=Mm.2044 /LL=20317 /UG_TITLE=serine (or cysteine) proteinase inhibitor, clade F (alpha-2 antiplasmin, pigment epithelium derived factor), member 1 /DEF=Mus musculus 11 days embryo whole body cDNA, RIKEN full-length enriched library, clone:2700051P09:serine (or cysteine) proteinase inhibitor, …	203.8	110.2	205.1	202.5	109.2	111.2	1.84936
1426959_at	gb:BC027063.1 /DB_XREF=gi:20071588 /FEA=mRNA /CNT=109 /TID=Mm.29884.1 /TIER=Stack /STK=33 /UG=Mm.29884 /LL=71911 /UG_GENE=2310032J20Rik /DEF=Mus musculus, clone IMAGE:5051325, mRNA, partial cds. /PROD=Unknown (protein for IMAGE:5051325)	645.7	349.15	629.9	661.5	345.4	352.9	1.84935
1447983_at	gb:BG065690 /DB_XREF=gi:12548253 /DB_XREF=H3034B02-3 /CLONE=H3034B02 /FEA=EST /CNT=3 /TID=Mm.24912.1 /TIER=ConsEnd /STK=1 /UG=Mm.24912 /UG_TITLE=ESTs	22.25	12.05	22	22.5	12.6	11.5	1.84647
1421329_a_at	gb:NM_009762.1 /DB_XREF=gi:10257424 /GEN=Bop /FEA=FLmRNA /CNT=18 /TID=Mm.89727.1 /TIER=FL /STK=2 /UG=Mm.89727 /LL=12180 /DEF=Mus musculus CD8beta opposite strand (Bop), mRNA. /PROD=CD8beta opposite strand /FL=gb:U76374.2 gb:NM_009762.1	675.05	365.95	689.3	660.8	377.8	354.1	1.84465
1418155_at	gb:NM_021484.2 /DB_XREF=gi:11993944 /GEN=Ttid /FEA=FLmRNA /CNT=46 /TID=Mm.143804.1 /TIER=FL+Stack /STK=29 /UG=Mm.143804 /LL=58916 /DEF=Mus musculus titin immunoglobulin domain protein (myotilin) (Ttid), mRNA. /PROD=titin immunoglobulin domain protein (myotilin) /FL=gb:BC016214.1 gb:NM_021484.2 gb:AF230979.2	2158.3	1170.85	2140.1	2176.5	1207.7	1134	1.84336
1439256_x_at	gb:BB726971 /DB_XREF=gi:16110246 /DB_XREF=BB726971 /CLONE=E860021H04 /FEA=EST /CNT=9 /TID=Mm.1585.3 /TIER=Stack /STK=8 /UG=Mm.1585 /LL=83924 /UG_GENE=Tm7sf1 /UG_TITLE=transmembrane 7 superfamily member 1	444.5	241.2	458.3	430.7	231.5	250.9	1.84287
1455333_at	gb:AI315031 /DB_XREF=gi:4030298 /DB_XREF=uj28e11.x1 /CLONE=IMAGE:1921292 /FEA=EST /CNT=20 /TID=Mm.25609.1 /TIER=Stack /STK=16 /UG=Mm.25609 /UG_TITLE=ESTs	1304.6	708.35	1280.9	1328.3	722.4	694.3	1.84175
1437886_at	gb:BM247104 /DB_XREF=gi:17882374 /DB_XREF=K0747C03-3 /CLONE=K0747C03 /FEA=EST /CNT=21 /TID=Mm.86699.1 /TIER=Stack /STK=13 /UG=Mm.86699 /UG_TITLE=ESTs, Weakly similar to MIPP PROTEIN (M.musculus)	377.5	205.05	381.8	373.2	202.2	207.9	1.84101
1448507_at	gb:BC019531.1 /DB_XREF=gi:18043526 /FEA=FLmRNA /CNT=91 /TID=Mm.12454.1 /TIER=FL+Stack /STK=65 /UG=Mm.12454 /LL=98363 /UG_GENE=AI452351 /DEF=Mus musculus, RIKEN cDNA 4931430I01 gene, clone MGC:28727 IMAGE:4459208, mRNA, complete cds. /PROD=RIKEN cDNA 4931430I01 gene /FL=gb:BC019531.1 gb:NM_028889.1	332.3	180.5	338.1	326.5	171.5	189.5	1.841
1421604_a_at	gb:NM_008453.1 /DB_XREF=gi:6680581 /GEN=Klf3 /FEA=FLmRNA /CNT=4 /TID=Mm.28787.1 /TIER=FL /STK=2 /UG=Mm.28787 /LL=16599 /DEF=Mus musculus Kruppel-like factor 3 (basic) (Klf3), mRNA. /PROD=Kruppel-like factor 3 (basic) /FL=gb:U36340.1 gb:NM_008453.1	176.3	95.8	172	180.6	90.9	100.7	1.84029
1423216_a_at	gb:BM249463 /DB_XREF=gi:17884733 /DB_XREF=K0833G11-3 /CLONE=K0833G11 /FEA=FLmRNA /CNT=213 /TID=Mm.28327.1 /TIER=Stack /STK=27 /UG=Mm.28327 /LL=67922 /UG_GENE=2510049I19Rik /UG_TITLE=RIKEN cDNA 2510049I19 gene /FL=gb:NM_026455.1 gb:BC006058.1	416.1	227.1	415.9	416.3	232.1	222.1	1.83223
1460351_at	gb:BC021916.1 /DB_XREF=gi:18314645 /FEA=FLmRNA /CNT=116 /TID=Mm.175848.1 /TIER=FL+Stack /STK=51 /UG=Mm.175848 /LL=20195 /UG_GENE=S100a11 /DEF=Mus musculus, Similar to S100 calcium binding protein A11 (calgizzarin), clone MGC:27685 IMAGE:4913795, mRNA, complete cds. /PROD=Similar to S100 calcium binding protein A11(calgizzarin) /FL=gb:U41341.1 gb:BC021916.1	4311.4	2355.8	4231.2	4391.6	2394.9	2316.7	1.83012
1421845_at	gb:NM_025673.1 /DB_XREF=gi:14140239 /GEN=Golph3 /FEA=FLmRNA /CNT=219 /TID=Mm.22435.1 /TIER=FL /STK=1 /UG=Mm.22435 /LL=66629 /DEF=Mus musculus golgi phosphoprotein 3 (Golph3), mRNA. /PROD=golgi phosphoprotein 3 /FL=gb:NM_025673.1	577.95	316.15	575.2	580.7	303.5	328.8	1.82809
1415897_a_at	gb:BC009155.1 /DB_XREF=gi:14318724 /FEA=FLmRNA /CNT=448 /TID=Mm.14796.1 /TIER=FL+Stack /STK=177 /UG=Mm.14796 /LL=56615 /UG_GENE=Mgst1 /DEF=Mus musculus, RIKEN cDNA 1500002K10 gene, clone MGC:6549 IMAGE:2655738, mRNA, complete cds. /PROD=RIKEN cDNA 1500002K10 gene /FL=gb:NM_019946.1 gb:BC009155.1 gb:AF159050.1	4755.3	2601.95	4792.4	4718.2	2674.6	2529.3	1.82759
1424140_at	gb:BC027438.1 /DB_XREF=gi:20073296 /FEA=FLmRNA /CNT=109 /TID=Mm.20363.1 /TIER=FL+Stack /STK=50 /UG=Mm.20363 /LL=74246 /UG_GENE=Gale /DEF=Mus musculus, Similar to galactose-4-epimerase, UDP-, clone MGC:36852 IMAGE:4224021, mRNA, complete cds. /PROD=Similar to galactose-4-epimerase, UDP- /FL=gb:BC027438.1	134.3	73.65	137.5	131.1	78.2	69.1	1.82349
1419190_at	gb:BC019386.1 /DB_XREF=gi:18043877 /FEA=FLmRNA /CNT=53 /TID=Mm.12954.1 /TIER=FL /STK=3 /UG=Mm.12954 /LL=53611 /UG_GENE=Vti1-pending /DEF=Mus musculus, vesicle transport through interaction with t-SNAREs 1 homolog, clone MGC:30354 IMAGE:5012235, mRNA, complete cds. /PROD=vesicle transport through interaction witht-SNAREs 1 homolog /FL=gb:AF035823.1 gb:AF035209.1 gb:BC019386.1 gb:NM_016862.1	153.9	84.45	153	154.8	84	84.9	1.82238
1428119_a_at	gb:BM204180 /DB_XREF=gi:17759011 /DB_XREF=C0265G01-3 /CLONE=C0265G01 /FEA=mRNA /CNT=188 /TID=Mm.43152.2 /TIER=Stack /STK=17 /UG=Mm.43152 /LL=72065 /UG_GENE=2010200P20Rik /UG_TITLE=RIKEN cDNA 2010200P20 gene	524.65	288	533	516.3	266.1	309.9	1.8217
1446047_at	gb:BG075399 /DB_XREF=gi:12557968 /DB_XREF=H3146G04-3 /CLONE=H3146G04 /FEA=EST /CNT=2 /TID=Mm.182796.1 /TIER=ConsEnd /STK=2 /UG=Mm.182796 /UG_TITLE=ESTs	27.4	15.05	27.7	27.1	14.6	15.5	1.8206
1441347_at	gb:BB153954 /DB_XREF=gi:16268131 /DB_XREF=BB153954 /CLONE=A130018N09 /FEA=EST /CNT=5 /TID=Mm.210656.1 /TIER=ConsEnd /STK=4 /UG=Mm.210656 /UG_TITLE=ESTs	88.85	48.85	85.7	92	46.6	51.1	1.81883
1420621_a_at	gb:NM_007471.1 /DB_XREF=gi:6680707 /GEN=App /FEA=FLmRNA /CNT=97 /TID=Mm.15571.1 /TIER=FL /STK=3 /UG=Mm.15571 /LL=11820 /DEF=Mus musculus amyloid beta (A4) precursor protein (App), mRNA. /PROD=amyloid beta (A4) precursor protein /FL=gb:NM_007471.1 gb:U84012.1 gb:M18373.1	2590.4	1425.6	2555.1	2625.7	1408.3	1442.9	1.81706
1450355_a_at	gb:NM_007599.1 /DB_XREF=gi:6680841 /GEN=Capg /FEA=FLmRNA /CNT=2 /TID=Mm.18626.1 /TIER=FL /STK=2 /UG=Mm.18626 /LL=12332 /DEF=Mus musculus capping protein (actin filament), gelsolin-like (Capg), mRNA. /PROD=capping protein (actin filament), gelsolin-like /FL=gb:NM_007599.1	542.1	298.4	538	546.2	276.3	320.5	1.81669
1417729_at	gb:BB481540 /DB_XREF=gi:9399149 /DB_XREF=BB481540 /CLONE=D430004I11 /FEA=FLmRNA /CNT=118 /TID=Mm.221164.1 /TIER=Stack /STK=8 /UG=Mm.221164 /LL=17888 /UG_GENE=Myhca /UG_TITLE=myosin heavy chain, cardiac muscle, adult /FL=gb:NM_010856.1 gb:M76601.1 gb:M76600.1 gb:M76599.1 gb:M76598.1	1603.75	882.95	1575.5	1632	921.2	844.7	1.81635
1450696_at	gb:NM_013585.1 /DB_XREF=gi:8567393 /GEN=Psmb9 /FEA=FLmRNA /CNT=84 /TID=Mm.16251.1 /TIER=FL+Stack /STK=23 /UG=Mm.16251 /LL=16912 /DEF=Mus musculus proteosome (prosome, macropain) subunit, beta type 9 (large multifunctional protease 2) (Psmb9), mRNA. /PROD=proteosome (prosome, macropain) subunit, betatype 9 (large multifunctional protease 2) /FL=gb:D44458.1 gb:D44457.1 gb:D44456.1 gb:U22920.1 gb:U2…	587	323.35	592.5	581.5	308.8	337.9	1.81537
1422010_at	gb:AY035889.1 /DB_XREF=gi:14517350 /GEN=Tlr7 /FEA=FLmRNA /CNT=17 /TID=Mm.122955.1 /TIER=FL /STK=1 /UG=Mm.122955 /LL=170743 /DEF=Mus musculus toll-like receptor 7 (Tlr7) mRNA, complete cds. /PROD=toll-like receptor 7 /FL=gb:NM_133211.1 gb:AF334943.1 gb:AF334942.1 gb:AY035889.1	93.05	51.3	94.4	91.7	51.2	51.4	1.81384
1417426_at	gb:NM_011157.1 /DB_XREF=gi:6997242 /GEN=Prg /FEA=FLmRNA /CNT=127 /TID=Mm.22194.1 /TIER=FL+Stack /STK=45 /UG=Mm.22194 /LL=19073 /DEF=Mus musculus proteoglycan, secretory granule (Prg), mRNA. /PROD=proteoglycan, secretory granule /FL=gb:J04549.1 gb:NM_011157.1 gb:M34603.1	2932.75	1618.9	2872.9	2992.6	1602.8	1635	1.81157
1421786_at	gb:NM_024459.1 /DB_XREF=gi:13277369 /GEN=Ppp3r1 /FEA=FLmRNA /CNT=2 /TID=Mm.41840.1 /TIER=FL /STK=2 /UG=Mm.41840 /LL=19058 /DEF=Mus musculus protein phospatase 3, regulatory subunit B, alpha isoform (calcineurin B, type I) (Ppp3r1), mRNA. /PROD=protein phospatase 3, regulatory subunit B,alpha isoform (calcineurin B, type I) /FL=gb:NM_024459.1 gb:BC002267.1	63.45	35.1	64.4	62.5	35.7	34.5	1.80769
1450385_at	gb:NM_008466.1 /DB_XREF=gi:6680595 /GEN=Kpna3 /FEA=FLmRNA /CNT=207 /TID=Mm.25548.1 /TIER=FL+Stack /STK=9 /UG=Mm.25548 /LL=16648 /DEF=Mus musculus karyopherin (importin) alpha 3 (Kpna3), mRNA. /PROD=karyopherin (importin) alpha 3 /FL=gb:NM_008466.1 gb:BC026885.1 gb:AF020772.1	351.3	194.5	358.5	344.1	184.4	204.6	1.80617
1452161_at	gb:BB707122 /DB_XREF=gi:16055957 /DB_XREF=BB707122 /CLONE=7420497D14 /FEA=mRNA /CNT=248 /TID=Mm.21712.1 /TIER=Stack /STK=16 /UG=Mm.21712 /UG_TITLE=Mus musculus, clone IMAGE:3485144, mRNA	330.6	183.15	319.2	342	177.8	188.5	1.80508
1429692_s_at	gb:BB698398 /DB_XREF=gi:16047222 /DB_XREF=BB698398 /CLONE=7120499L21 /FEA=mRNA /CNT=20 /TID=Mm.41683.2 /TIER=Stack /STK=10 /UG=Mm.41683 /LL=106264 /UG_GENE=0610012G03Rik /UG_TITLE=RIKEN cDNA 0610012G03 gene	201.6	111.9	196.4	206.8	107.3	116.5	1.80161
1441761_at	gb:AI451480 /DB_XREF=gi:4304293 /DB_XREF=mu42b11.x1 /CLONE=IMAGE:642045 /FEA=EST /CNT=4 /TID=Mm.37451.1 /TIER=ConsEnd /STK=4 /UG=Mm.37451 /UG_TITLE=ESTs	42.55	23.65	43.7	41.4	23	24.3	1.79915
1450997_at	gb:AV173139 /DB_XREF=gi:16383725 /DB_XREF=AV173139 /CLONE=4432404O09 /FEA=FLmRNA /CNT=149 /TID=Mm.25559.1 /TIER=Stack /STK=20 /UG=Mm.25559 /LL=98267 /UG_GENE=AI120141 /UG_TITLE=expressed sequence AI120141 /FL=gb:BC006579.1 gb:NM_133810.1	623.55	346.65	630	617.1	348.3	345	1.79879
1434388_at	gb:BB023868 /DB_XREF=gi:15403424 /DB_XREF=BB023868 /CLONE=5330417K06 /FEA=EST /CNT=76 /TID=Mm.49309.1 /TIER=Stack /STK=33 /UG=Mm.49309 /LL=103400 /UG_GENE=AV218468 /UG_TITLE=expressed sequence AV218468	250.95	139.65	255.3	246.6	143.3	136	1.79699
1416130_at	gb:BE630020 /DB_XREF=gi:9912708 /DB_XREF=uu39c03.x1 /CLONE=IMAGE:3374308 /FEA=FLmRNA /CNT=297 /TID=Mm.648.1 /TIER=Stack /STK=11 /UG=Mm.648 /LL=19122 /UG_GENE=Prnp /UG_TITLE=prion protein /FL=gb:NM_011170.1 gb:BC006703.1 gb:M13685.1	1931.9	1077.15	1993.4	1870.4	1062.8	1091.5	1.79353
1418290_a_at	gb:BG094155 /DB_XREF=gi:12576718 /DB_XREF=uu72c04.x1 /CLONE=IMAGE:3381895 /FEA=FLmRNA /CNT=105 /TID=Mm.5027.1 /TIER=Stack /STK=14 /UG=Mm.5027 /LL=14055 /UG_GENE=Ezh1 /UG_TITLE=enhancer of zeste homolog 1 (Drosophila) /FL=gb:U60453.1 gb:NM_007970.1 gb:AF483491.1 gb:AF483490.1 gb:AB004817.1	136.55	76.25	130.8	142.3	76.2	76.3	1.79082
1426278_at	gb:AY090098.1 /DB_XREF=gi:20147033 /GEN=Isg12 /FEA=FLmRNA /CNT=24 /TID=Mm.46382.1 /TIER=FL+Stack /STK=14 /UG=Mm.46382 /LL=76933 /DEF=Mus musculus interferon stimulated gene 12 (Isg12) mRNA, complete cds. /PROD=interferon stimulated gene 12 /FL=gb:AY090098.1	2653.35	1481.75	2568.2	2738.5	1516.4	1447.1	1.79069
1426215_at	gb:AF071068.1 /DB_XREF=gi:3288844 /FEA=FLmRNA /CNT=74 /TID=Mm.12906.1 /TIER=FL+Stack /STK=59 /UG=Mm.12906 /LL=13195 /UG_GENE=Ddc /DEF=Mus musculus aromatic-L-amino-acid decarboxylase mRNA, complete cds. /PROD=aromatic-L-amino-acid decarboxylase /FL=gb:AF071068.1	345	192.7	339.4	350.6	195.3	190.1	1.79035
1440147_at	gb:BM118120 /DB_XREF=gi:17081138 /DB_XREF=L0860F07-3 /CLONE=L0860F07 /FEA=EST /CNT=6 /TID=Mm.39578.1 /TIER=ConsEnd /STK=6 /UG=Mm.39578 /UG_TITLE=ESTs	142.2	79.45	138.1	146.3	82.3	76.6	1.78981
1424208_at	gb:BC011193.1 /DB_XREF=gi:15277439 /FEA=FLmRNA /CNT=70 /TID=Mm.18509.2 /TIER=FL+Stack /STK=45 /UG=Mm.18509 /LL=19219 /UG_GENE=Ptger4 /DEF=Mus musculus, clone MGC:18490 IMAGE:4037704, mRNA, complete cds. /PROD=Unknown (protein for MGC:18490) /FL=gb:BC009023.1 gb:BC011193.1	290.8	162.55	292.3	289.3	174.2	150.9	1.78899
1417870_x_at	gb:NM_022325.1 /DB_XREF=gi:11968165 /GEN=Ctsz /FEA=FLmRNA /CNT=144 /TID=Mm.156919.1 /TIER=FL+Stack /STK=34 /UG=Mm.156919 /LL=64138 /DEF=Mus musculus cathepsin Z (Ctsz), mRNA. /PROD=cathepsin Z /FL=gb:AF197479.1 gb:AF136277.1 gb:NM_022325.1	1220.7	683	1176.6	1264.8	668.2	697.8	1.78726
1417633_at	gb:U38261.1 /DB_XREF=gi:1915962 /GEN=SOD3 /FEA=FLmRNA /CNT=100 /TID=Mm.2407.1 /TIER=FL+Stack /STK=40 /UG=Mm.2407 /LL=20657 /DEF=Mus musculus extracellular superoxide dismutase (SOD3) mRNA, complete cds. /PROD=extracellular superoxide dismutase /FL=gb:AF076286.1 gb:U38261.1 gb:BC010975.1 gb:NM_011435.1 gb:D50856.1	1309.4	733.6	1318	1300.8	749.4	717.8	1.7849
1448233_at	gb:NM_011170.1 /DB_XREF=gi:13173472 /GEN=Prnp /FEA=FLmRNA /CNT=297 /TID=Mm.648.1 /TIER=FL+Stack /STK=123 /UG=Mm.648 /LL=19122 /DEF=Mus musculus prion protein (Prnp), mRNA. /PROD=prion protein /FL=gb:NM_011170.1 gb:BC006703.1 gb:M13685.1	7175.85	4035.3	7314.9	7036.8	3933.1	4137.5	1.77827
1446160_x_at	gb:BB234363 /DB_XREF=gi:15410359 /DB_XREF=BB234363 /CLONE=A630048M13 /FEA=EST /CNT=2 /TID=Mm.215610.2 /TIER=ConsEnd /STK=2 /UG=Mm.215610 /UG_TITLE=ESTs, Highly similar to S12207 hypothetical protein (M.musculus)	137	77.1	137.4	136.6	78.9	75.3	1.77691
1458381_at	gb:BB028501 /DB_XREF=gi:16258081 /DB_XREF=BB028501 /CLONE=5430407J11 /FEA=EST /CNT=9 /TID=Mm.110849.1 /TIER=ConsEnd /STK=2 /UG=Mm.110849 /UG_TITLE=ESTs	634.8	357.4	637.2	632.4	333.9	380.9	1.77616
1434975_x_at	gb:AA673371 /DB_XREF=gi:2646653 /DB_XREF=vn51f02.r1 /CLONE=IMAGE:1024731 /FEA=EST /CNT=24 /TID=Mm.30245.2 /TIER=Stack /STK=22 /UG=Mm.30245 /UG_TITLE=Mus musculus, Similar to phosphatidylserine decarboxylase, clone MGC:7133 IMAGE:3158145, mRNA, complete cds	851.7	480.55	856.8	846.6	495.7	465.4	1.77234
1448469_at	gb:X14480.1 /DB_XREF=gi:53383 /FEA=FLmRNA /CNT=287 /TID=Mm.4691.1 /TIER=Stack /STK=132 /UG=Mm.4691 /LL=18073 /UG_GENE=Nid1 /UG_TITLE=nidogen 1 /DEF=Mouse mRNA for nidogen. /FL=gb:NM_010917.1	384.85	217.15	386.3	383.4	220.4	213.9	1.77228
1449271_a_at	gb:NM_019487.1 /DB_XREF=gi:9507128 /GEN=Hebp2 /FEA=FLmRNA /CNT=52 /TID=Mm.35551.1 /TIER=FL+Stack /STK=16 /UG=Mm.35551 /LL=56016 /DEF=Mus musculus heme binding protein 2 (Hebp2), mRNA. /PROD=heme binding protein 2 /FL=gb:NM_019487.1 gb:AF117614.1	175	98.8	178.1	171.9	104.4	93.2	1.77126
1431196_at	gb:BG296252 /DB_XREF=gi:13058701 /DB_XREF=602394083F1 /CLONE=IMAGE:4505852 /FEA=mRNA /CNT=7 /TID=Mm.153302.1 /TIER=ConsEnd /STK=0 /UG=Mm.153302 /LL=76638 /UG_GENE=1700121J11Rik /UG_TITLE=RIKEN cDNA 1700121J11 gene	121.1	68.4	122.6	119.6	71.3	65.5	1.77047
1450644_at	gb:M58566.1 /DB_XREF=gi:202064 /FEA=FLmRNA /CNT=300 /TID=Mm.18571.1 /TIER=FL+Stack /STK=44 /UG=Mm.18571 /LL=12192 /UG_GENE=Zfp36l1 /UG_TITLE=zinc finger protein 36, C3H type-like 1 /DEF=Mouse TIS11 primary response gene, complete cds. /FL=gb:NM_007564.1 gb:M58566.1	2438.6	1378	2334.2	2543	1373.7	1382.3	1.76967
1448450_at	gb:BC008610.1 /DB_XREF=gi:14250356 /FEA=FLmRNA /CNT=171 /TID=Mm.29460.1 /TIER=FL+Stack /STK=72 /UG=Mm.29460 /LL=11637 /UG_GENE=Ak2 /DEF=Mus musculus, adenylate kinase 2, clone MGC:5699 IMAGE:3584786, mRNA, complete cds. /PROD=adenylate kinase 2 /FL=gb:AB020202.1 gb:BC008610.1 gb:NM_016895.1	1151.55	654.35	1134.2	1168.9	622.7	686	1.75984
1428156_at	gb:AK003394.1 /DB_XREF=gi:12834036 /FEA=mRNA /CNT=110 /TID=Mm.41737.1 /TIER=Stack /STK=89 /UG=Mm.41737 /LL=76292 /UG_GENE=1110003P13Rik /UG_TITLE=RIKEN cDNA 1110003P13 gene /DEF=Mus musculus 18 days embryo whole body cDNA, RIKEN full-length enriched library, clone:1110003P13:unclassifiable transcript, full insert sequence.	315.85	179.65	316.3	315.4	180.7	178.6	1.75814
1449938_at	gb:AI528824 /DB_XREF=gi:4442959 /DB_XREF=ms16b01.x1 /CLONE=IMAGE:607081 /FEA=FLmRNA /CNT=36 /TID=Mm.1001.1 /TIER=Stack /STK=16 /UG=Mm.1001 /LL=19011 /UG_GENE=Pp11r /UG_TITLE=placental protein 11 related /FL=gb:NM_008902.1 gb:M95545.1	125	71.1	128.8	121.2	74	68.2	1.75809
1433702_at	gb:BI663634 /DB_XREF=gi:15577867 /DB_XREF=603288342F1 /CLONE=IMAGE:5322202 /FEA=EST /CNT=111 /TID=Mm.27216.1 /TIER=Stack /STK=69 /UG=Mm.27216 /LL=52008 /UG_GENE=D19Ertd410e /UG_TITLE=DNA segment, Chr 19, ERATO Doi 410, expressed	798.95	454.6	810	787.9	441.6	467.6	1.75748
1452154_at	gb:BE915338 /DB_XREF=gi:10414866 /DB_XREF=601667619F1 /CLONE=IMAGE:3967493 /FEA=mRNA /CNT=189 /TID=Mm.21118.1 /TIER=Stack /STK=102 /UG=Mm.21118 /UG_TITLE=Mus musculus, clone IMAGE:3491909, mRNA, partial cds	1263.1	718.95	1297.9	1228.3	694.1	743.8	1.75687
1425039_at	gb:BC020152.1 /DB_XREF=gi:18044899 /FEA=FLmRNA /CNT=15 /TID=Mm.33169.1 /TIER=FL+Stack /STK=8 /UG=Mm.33169 /DEF=Mus musculus, Similar to integrin, beta-like 1 (with EGF-like repeat domains), clone MGC:28057 IMAGE:3708340, mRNA, complete cds. /PROD=Similar to integrin, beta-like 1 (with EGF-likerepeat domains) /FL=gb:BC020152.1	278.3	158.5	284.1	272.5	167.8	149.2	1.75584
1449875_s_at	gb:NM_010395.1 /DB_XREF=gi:6754141 /GEN=H2-T10 /FEA=FLmRNA /CNT=11 /TID=Mm.220201.1 /TIER=FL /STK=5 /UG=Mm.220201 /LL=15024 /DEF=Mus musculus histocompatibility 2, T region locus 10 (H2-T10), mRNA. /PROD=histocompatibility 2, T region locus 10 /FL=gb:M35246.1 gb:NM_010395.1	1242.15	707.6	1281.2	1203.1	685.5	729.7	1.75544
1424857_a_at	gb:AF220142.1 /DB_XREF=gi:12407452 /GEN=Trim34 /FEA=FLmRNA /CNT=22 /TID=Mm.219657.2 /TIER=FL+Stack /STK=13 /UG=Mm.219657 /LL=94094 /DEF=Mus musculus tripartite motif protein TRIM34 delta (Trim34) mRNA, complete cds; alternatively spliced. /PROD=tripartite motif protein TRIM34 delta /FL=gb:AF220142.1	306.85	174.85	312.6	301.1	170	179.7	1.75493
1436314_at	gb:BM249802 /DB_XREF=gi:17885072 /DB_XREF=K0839B05-3 /CLONE=K0839B05 /FEA=EST /CNT=44 /TID=Mm.27651.1 /TIER=Stack /STK=13 /UG=Mm.27651 /LL=52687 /UG_GENE=D10Ertd802e /UG_TITLE=DNA segment, Chr 10, ERATO Doi 802, expressed	84.9	48.4	81.7	88.1	48	48.8	1.75413
1421041_s_at	gb:NM_008182.1 /DB_XREF=gi:6680118 /GEN=Gsta2 /FEA=FLmRNA /CNT=20 /TID=Mm.197422.1 /TIER=FL /STK=2 /UG=Mm.197422 /LL=14858 /DEF=Mus musculus glutathione S-transferase, alpha 2 (Yc2) (Gsta2), mRNA. /PROD=glutathione-S-transferase, alpha 2 (Yc2) /FL=gb:NM_008182.1	184.95	105.65	188.4	181.5	100.5	110.8	1.75059
1418883_a_at	gb:NM_008774.1 /DB_XREF=gi:6679196 /GEN=Pabpc1 /FEA=FLmRNA /CNT=296 /TID=Mm.2642.1 /TIER=FL+Stack /STK=16 /UG=Mm.2642 /LL=18458 /DEF=Mus musculus poly A binding protein, cytoplasmic 1 (Pabpc1), mRNA. /PROD=poly A binding protein, cytoplasmic 1 /FL=gb:NM_008774.1 gb:BC003870.1 gb:BC011207.1 gb:BC023145.1	4868.9	2781.9	4878.3	4859.5	2757.6	2806.2	1.75021
1417130_s_at	gb:NM_020581.1 /DB_XREF=gi:10181163 /GEN=Angptl4 /FEA=FLmRNA /CNT=99 /TID=Mm.196189.1 /TIER=FL+Stack /STK=55 /UG=Mm.196189 /LL=57875 /DEF=Mus musculus angiopoietin-like 4 (Angptl4), mRNA. /PROD=fibrinogenangiopoietin-related protein /FL=gb:NM_020581.1 gb:BC021343.1 gb:AF169313.1 gb:AF123261.1 gb:BC025797.1 gb:AB054540.1 gb:AF278699.1 gb:BC006611.1	827.9	473.05	839.8	816	494.6	451.5	1.75013
1450065_at	gb:BQ176297 /DB_XREF=gi:20351789 /DB_XREF=UI-M-DJ2-bwg-n-03-0-UI.s1 /CLONE=UI-M-DJ2-bwg-n-03-0-UI /FEA=FLmRNA /CNT=67 /TID=Mm.18658.1 /TIER=Stack /STK=27 /UG=Mm.18658 /LL=11513 /UG_GENE=Adcy7 /UG_TITLE=adenylate cyclase 7 /FL=gb:U12919.1 gb:NM_007406.1	173.6	99.25	173.7	173.5	92.1	106.4	1.74912
1460642_at	gb:NM_009423.1 /DB_XREF=gi:6678426 /GEN=Traf4 /FEA=FLmRNA /CNT=169 /TID=Mm.4521.1 /TIER=FL+Stack /STK=81 /UG=Mm.4521 /LL=22032 /DEF=Mus musculus Tnf receptor associated factor 4 (Traf4), mRNA. /PROD=Tnf receptor associated factor 4 /FL=gb:NM_009423.1 gb:AF233449.1	77.65	44.4	75	80.3	45.4	43.4	1.74887
1436722_a_at	gb:AW537707 /DB_XREF=gi:7180220 /DB_XREF=G0120F07-3 /CLONE=G0120F07 /FEA=EST /CNT=97 /TID=Mm.297.2 /TIER=Stack /STK=95 /UG=Mm.297 /LL=11461 /UG_GENE=Actb /UG_TITLE=actin, beta, cytoplasmic	11426	6543.5	11182.8	11669.2	6669.7	6417.3	1.74616
1422467_at	gb:AF087568.1 /DB_XREF=gi:4584978 /FEA=FLmRNA /CNT=276 /TID=Mm.43660.1 /TIER=FL+Stack /STK=88 /UG=Mm.43660 /LL=19063 /UG_GENE=Ppt /DEF=Mus musculus palmitoyl-protein thioesterase precursor, mRNA, complete cds. /PROD=palmitoyl-protein thioesterase precursor /FL=gb:AF071025.1 gb:AF087568.1 gb:AF326558.1 gb:AF326557.1 gb:NM_008917.1	1377.15	788.85	1401.3	1353	796.5	781.2	1.74577
1417028_a_at	gb:BB667078 /DB_XREF=gi:16398527 /DB_XREF=BB667078 /CLONE=2610028H02 /FEA=FLmRNA /CNT=221 /TID=Mm.44876.1 /TIER=Stack /STK=33 /UG=Mm.44876 /LL=80890 /UG_GENE=Trim2 /UG_TITLE=tripartite motif protein 2 /FL=gb:NM_030706.1 gb:AB043550.1	331.85	190.7	337	326.7	196.4	185	1.74017
1449593_at	gb:AI597042 /DB_XREF=gi:4606090 /DB_XREF=vh61d11.x1 /CLONE=IMAGE:891477 /FEA=EST /CNT=3 /TID=Mm.6374.1 /TIER=ConsEnd /STK=2 /UG=Mm.6374 /UG_TITLE=ESTs	36.8	21.2	35.7	37.9	21.5	20.9	1.73585
1434714_at	gb:BB234316 /DB_XREF=gi:16354670 /DB_XREF=BB234316 /CLONE=A630048J10 /FEA=EST /CNT=33 /TID=Mm.2315.1 /TIER=Stack /STK=26 /UG=Mm.2315 /LL=105166 /UG_GENE=AI447560 /UG_TITLE=expressed sequence AI447560	330.9	190.7	329	332.8	191	190.4	1.73519
1453487_at	gb:AK005050.1 /DB_XREF=gi:12836705 /FEA=mRNA /CNT=14 /TID=Mm.34208.1 /TIER=ConsEnd /STK=2 /UG=Mm.34208 /LL=71755 /UG_GENE=1300018L09Rik /UG_TITLE=RIKEN cDNA 1300018L09 gene /DEF=Mus musculus adult male liver cDNA, RIKEN full-length enriched library, clone:1300018L09:homolog to DIMERIC DIHYDRODIOL DEHYDROGENASE (EC 1.3.1.20), full insert sequence.	84.05	48.5	86.7	81.4	48.6	48.4	1.73299
1455993_at	gb:BG071076 /DB_XREF=gi:12553645 /DB_XREF=H3094D11-3 /CLONE=H3094D11 /FEA=EST /CNT=38 /TID=Mm.34976.1 /TIER=Stack /STK=20 /UG=Mm.34976 /UG_TITLE=ESTs, Weakly similar to FMN2_MOUSE Formin 2 (M.musculus)	47.25	27.35	47.1	47.4	26.1	28.6	1.72761
1421594_a_at	gb:NM_031394.1 /DB_XREF=gi:13878230 /GEN=Sytl2 /FEA=FLmRNA /CNT=4 /TID=Mm.26751.1 /TIER=FL /STK=2 /UG=Mm.26751 /LL=83671 /DEF=Mus musculus synaptotagmin-like 2 (Sytl2), mRNA. /PROD=synaptotagmin-like 2 /FL=gb:NM_031394.1 gb:AB057754.1	181.05	104.95	188.5	173.6	104.8	105.1	1.72511
1453593_at	gb:BG066866 /DB_XREF=gi:12549435 /DB_XREF=H3047H06-3 /CLONE=H3047H06 /FEA=mRNA /CNT=14 /TID=Mm.32828.1 /TIER=ConsEnd /STK=1 /UG=Mm.32828 /LL=73569 /UG_GENE=1700110N18Rik /UG_TITLE=RIKEN cDNA 1700110N18 gene	183.55	106.4	185.4	181.7	100.3	112.5	1.72509
1425028_a_at	gb:BC024358.1 /DB_XREF=gi:19353392 /FEA=FLmRNA /CNT=20 /TID=Mm.646.2 /TIER=FL+Stack /STK=8 /UG=Mm.646 /LL=22004 /UG_GENE=Tpm2 /DEF=Mus musculus, tropomyosin 2 (beta), clone MGC:35840 IMAGE:4990394, mRNA, complete cds. /PROD=tropomyosin 2 (beta) /FL=gb:BC024358.1	1032.65	598.85	1037.7	1027.6	597	600.7	1.72439
1419196_at	gb:NM_032541.1 /DB_XREF=gi:14211541 /GEN=Hamp /FEA=FLmRNA /CNT=18 /TID=Mm.23995.1 /TIER=FL+Stack /STK=12 /UG=Mm.23995 /LL=84506 /DEF=Mus musculus hepcidin antimicrobial peptide (Hamp), mRNA. /PROD=hepcidin antimicrobial peptide /FL=gb:NM_032541.1 gb:AF297664.1 gb:BC021587.1	884.35	513.35	895.3	873.4	540.1	486.6	1.7227
1426572_at	gb:BF730769 /DB_XREF=gi:12048633 /DB_XREF=mab69c03.x1 /CLONE=IMAGE:3975533 /FEA=FLmRNA /CNT=111 /TID=Mm.36817.1 /TIER=Stack /STK=14 /UG=Mm.36817 /UG_TITLE=Mus musculus, clone MGC:6377 IMAGE:3499365, mRNA, complete cds /FL=gb:BC004709.1	175.2	101.85	181.8	168.6	99	104.7	1.72018
1429503_at	gb:AK013580.1 /DB_XREF=gi:12850996 /FEA=mRNA /CNT=54 /TID=Mm.153384.1 /TIER=Stack /STK=17 /UG=Mm.153384 /LL=67266 /UG_GENE=2900024C23Rik /UG_TITLE=RIKEN cDNA 2900024C23 gene /DEF=Mus musculus adult male hippocampus cDNA, RIKEN full-length enriched library, clone:2900024C23:similar to MRNA, COMPLETE CDS, CLONE:1-82, full insert sequence.	415.35	241.55	412.1	418.6	250.4	232.7	1.71952
1450277_at	gb:NM_019404.1 /DB_XREF=gi:9506412 /GEN=Avpr2 /FEA=FLmRNA /CNT=4 /TID=Mm.220351.1 /TIER=FL /STK=2 /UG=Mm.220351 /LL=12000 /DEF=Mus musculus arginine vasopressin receptor 2 (Avpr2), mRNA. /PROD=arginine vasopressin receptor 2 /FL=gb:NM_019404.1	48.4	28.15	49.8	47	27.2	29.1	1.71936
1418972_at	gb:AF100339.1 /DB_XREF=gi:4323572 /FEA=FLmRNA /CNT=82 /TID=Mm.28782.1 /TIER=FL /STK=1 /UG=Mm.28782 /LL=12042 /UG_GENE=Bcl10 /DEF=Mus musculus CARD containing molecule enhancing NF-kB mRNA, complete cds. /PROD=CARD containing molecule enhancing NF-kB /FL=gb:AF134396.1 gb:BC024379.1 gb:NM_009740.1 gb:AF127387.1 gb:AF100339.1 gb:AF057701.1	414.55	241.2	399.4	429.7	237	245.4	1.7187
1459838_s_at	gb:BB230894 /DB_XREF=gi:8910807 /DB_XREF=BB230894 /CLONE=A630029M08 /FEA=EST /CNT=2 /TID=Mm.126196.1 /TIER=ConsEnd /STK=2 /UG=Mm.126196 /UG_TITLE=ESTs	171.95	100.35	176.8	167.1	99.7	101	1.7135
1423613_at	gb:BB033597 /DB_XREF=gi:15403622 /DB_XREF=BB033597 /CLONE=5830482L02 /FEA=FLmRNA /CNT=165 /TID=Mm.41065.1 /TIER=Stack /STK=8 /UG=Mm.41065 /LL=70599 /UG_GENE=Ssfa2 /UG_TITLE=sperm specific antigen 2 /FL=gb:NM_080558.1 gb:BC018526.1 gb:BC008560.1	862.95	504.45	863.6	862.3	514.9	494	1.71067
1451109_a_at	gb:BG073415 /DB_XREF=gi:12555984 /DB_XREF=H3122D01-3 /CLONE=H3122D01 /FEA=FLmRNA /CNT=455 /TID=Mm.16553.2 /TIER=Stack /STK=40 /UG=Mm.16553 /LL=17999 /UG_GENE=Nedd4a /UG_TITLE=neural precursor cell expressed, developmentally down-regulated gene 4a /FL=gb:U96635.1	3305.05	1932.05	3287.6	3322.5	1880.6	1983.5	1.71064
1439459_x_at	gb:BB276877 /DB_XREF=gi:8973898 /DB_XREF=BB276877 /CLONE=A830099I22 /FEA=EST /CNT=8 /TID=Mm.25316.4 /TIER=Stack /STK=8 /UG=Mm.25316 /LL=104650 /UG_GENE=AW538652 /UG_TITLE=expressed sequence AW538652	1380.85	807.3	1408.2	1353.5	846.4	768.2	1.71045
1432718_at	gb:AK007504.1 /DB_XREF=gi:12841093 /FEA=mRNA /CNT=2 /TID=Mm.158239.1 /TIER=ConsEnd /STK=0 /UG=Mm.158239 /LL=69103 /UG_GENE=1810015A16Rik /UG_TITLE=RIKEN cDNA 1810015A16 gene /DEF=Mus musculus 10 day old male pancreas cDNA, RIKEN full-length enriched library, clone:1810015A16:unclassifiable transcript, full insert sequence.	37.7	22.05	38.3	37.1	22.4	21.7	1.70975
1416301_a_at	gb:NM_007897.1 /DB_XREF=gi:6681252 /GEN=Ebf /FEA=FLmRNA /CNT=236 /TID=Mm.4366.1 /TIER=FL+Stack /STK=100 /UG=Mm.4366 /LL=13591 /DEF=Mus musculus early B-cell factor (Ebf), mRNA. /PROD=early B-cell factor /FL=gb:NM_007897.1 gb:L12147.1	515.75	301.8	500.6	530.9	306.6	297	1.70891
1424156_at	gb:U27177.1 /DB_XREF=gi:1871224 /GEN=p107 /FEA=FLmRNA /CNT=73 /TID=Mm.2994.1 /TIER=FL+Stack /STK=49 /UG=Mm.2994 /LL=19650 /DEF=Mus musculus p107 (p107) mRNA, complete cds. /PROD=p107 /FL=gb:U27177.1	144.55	84.6	148.4	140.7	86.1	83.1	1.70863
1443857_at	gb:BB825115 /DB_XREF=gi:17003358 /DB_XREF=BB825115 /CLONE=G830036I01 /FEA=EST /CNT=35 /TID=Mm.63527.1 /TIER=ConsEnd /STK=2 /UG=Mm.63527 /UG_TITLE=ESTs, Highly similar to hook3 protein (Homo sapiens) (H.sapiens)	78.85	46.15	79.6	78.1	44.4	47.9	1.70856
1420533_at	gb:NM_021896.1 /DB_XREF=gi:11230803 /GEN=Gucy1a3 /FEA=FLmRNA /CNT=25 /TID=Mm.143831.1 /TIER=FL /STK=4 /UG=Mm.143831 /LL=60596 /DEF=Mus musculus guanylate cyclase 1, soluble, alpha 3 (Gucy1a3), mRNA. /PROD=guanylate cyclase 1, soluble, alpha 3 /FL=gb:NM_021896.1 gb:AF297082.1	150.25	88	148.1	152.4	89.5	86.5	1.70739
1433842_at	gb:BG069059 /DB_XREF=gi:12551628 /DB_XREF=H3072C08-3 /CLONE=H3072C08 /FEA=EST /CNT=69 /TID=Mm.200543.1 /TIER=Stack /STK=57 /UG=Mm.200543 /LL=98585 /UG_GENE=AU024550 /UG_TITLE=expressed sequence AU024550	484	283.5	471.5	496.5	281.6	285.4	1.70723
1453072_at	gb:BQ265798 /DB_XREF=gi:20490863 /DB_XREF=NISC_ff09b04.x1 /CLONE=IMAGE:2865342 /FEA=mRNA /CNT=20 /TID=Mm.158764.1 /TIER=Stack /STK=8 /UG=Mm.158764 /LL=71862 /UG_GENE=1700025D19Rik /UG_TITLE=RIKEN cDNA 1700025D19 gene	88.05	51.6	86.8	89.3	50.4	52.8	1.7064
1417383_at	gb:BB810113 /DB_XREF=gi:16982742 /DB_XREF=BB810113 /CLONE=G730002N04 /FEA=FLmRNA /CNT=179 /TID=Mm.10211.1 /TIER=Stack /STK=12 /UG=Mm.10211 /LL=12499 /UG_GENE=Entpd5 /UG_TITLE=ectonucleoside triphosphate diphosphohydrolase 5 /FL=gb:NM_007647.1 gb:BC015247.1 gb:AF006482.1	1033.8	606.2	1028.7	1038.9	600.8	611.6	1.70538
1445252_at	gb:BB373408 /DB_XREF=gi:16407173 /DB_XREF=BB373408 /CLONE=C130070D21 /FEA=EST /CNT=3 /TID=Mm.209989.1 /TIER=ConsEnd /STK=2 /UG=Mm.209989 /UG_TITLE=ESTs	47.4	27.8	48.3	46.5	27.1	28.5	1.70504
1420878_a_at	gb:NM_018753.1 /DB_XREF=gi:9055383 /GEN=Ywhab /FEA=FLmRNA /CNT=239 /TID=Mm.34319.1 /TIER=FL /STK=2 /UG=Mm.34319 /LL=54401 /DEF=Mus musculus tyrosine 3-monooxygenasetryptophan 5-monooxygenase activation protein, beta polypeptide (Ywhab), mRNA. /PROD=tyrosine 3-monooxgenasetryptophan5-monooxgenase activation protein, beta polypeptide /FL=gb:NM_018753.1 gb:AF058797.1	350.25	205.6	357.7	342.8	197.3	213.9	1.70355
1431008_at	gb:BG916808 /DB_XREF=gi:14297284 /DB_XREF=602816063F1 /CLONE=IMAGE:4935351 /FEA=mRNA /CNT=24 /TID=Mm.56926.2 /TIER=ConsEnd /STK=0 /UG=Mm.56926 /LL=68395 /UG_GENE=0610037M15Rik /UG_TITLE=RIKEN cDNA 0610037M15 gene	1030.6	605.1	1022.4	1038.8	613.7	596.5	1.70319
1451895_a_at	gb:BC004738.1 /DB_XREF=gi:13435758 /FEA=FLmRNA /CNT=1 /TID=Mm.16479.1 /TIER=FL /STK=1 /UG=Mm.16479 /LL=75590 /UG_GENE=2310076D10Rik /DEF=Mus musculus, Similar to dual specificity phosphatase 9, clone MGC:6681 IMAGE:3501447, mRNA, complete cds. /PROD=Similar to dual specificity phosphatase 9 /FL=gb:BC004738.1	254	149.15	260.8	247.2	150.7	147.6	1.70298
1416713_at	gb:NM_026481.1 /DB_XREF=gi:13385967 /GEN=2700055K07Rik /FEA=FLmRNA /CNT=115 /TID=Mm.29358.1 /TIER=FL+Stack /STK=72 /UG=Mm.29358 /LL=67971 /DEF=Mus musculus RIKEN cDNA 2700055K07 gene (2700055K07Rik), mRNA. /PROD=RIKEN cDNA 2700055K07 /FL=gb:NM_026481.1 gb:BC010788.1	1108.85	652.3	1112.7	1105	662.4	642.2	1.69991
1440739_at	gb:AW228853 /DB_XREF=gi:6558149 /DB_XREF=up22h04.x1 /CLONE=IMAGE:2655127 /FEA=EST /CNT=5 /TID=Mm.199554.1 /TIER=ConsEnd /STK=5 /UG=Mm.199554 /LL=102311 /UG_GENE=AW228853 /UG_TITLE=expressed sequence AW228853	363.5	213.85	371.9	355.1	219.9	207.8	1.69979
1436706_at	gb:BB262218 /DB_XREF=gi:16400042 /DB_XREF=BB262218 /CLONE=A830005F13 /FEA=EST /CNT=213 /TID=Mm.119513.1 /TIER=Stack /STK=33 /UG=Mm.119513 /UG_TITLE=ESTs, Weakly similar to RW1_MOUSE RW1 protein (M.musculus)	358.05	210.75	344.1	372	214.6	206.9	1.69893
1429185_at	gb:BB774721 /DB_XREF=gi:16935401 /DB_XREF=BB774721 /CLONE=G430020I12 /FEA=mRNA /CNT=37 /TID=Mm.19146.1 /TIER=Stack /STK=9 /UG=Mm.19146 /LL=71560 /UG_GENE=8430436L14Rik /UG_TITLE=RIKEN cDNA 8430436L14 gene	121.15	71.35	118.4	123.9	68.3	74.4	1.69797
1454850_at	gb:AV060417 /DB_XREF=gi:16380779 /DB_XREF=AV060417 /CLONE=1810062O14 /FEA=EST /CNT=51 /TID=Mm.27497.1 /TIER=Stack /STK=41 /UG=Mm.27497 /LL=107172 /UG_GENE=AI428527 /UG_TITLE=expressed sequence AI428527	504.3	297.25	497.1	511.5	295.5	299	1.69655
1426258_at	gb:AB015790.1 /DB_XREF=gi:3273351 /FEA=FLmRNA /CNT=65 /TID=Mm.5396.1 /TIER=FL+Stack /STK=19 /UG=Mm.5396 /LL=20660 /UG_GENE=Sorl1 /DEF=Mus musculus mRNA for LR11, complete cds. /PROD=LR11 /FL=gb:AB015790.1	610.85	360.15	606.4	615.3	371.3	349	1.6961
1425506_at	gb:BF451748 /DB_XREF=gi:11517917 /DB_XREF=uz78g06.y1 /CLONE=IMAGE:3675226 /FEA=FLmRNA /CNT=74 /TID=Mm.27680.1 /TIER=ConsEnd /STK=0 /UG=Mm.27680 /UG_TITLE=Mus musculus telokin mRNA, complete cds /FL=gb:AF314149.1	1478.9	872.4	1472.4	1485.4	869.2	875.6	1.69521
1425860_x_at	gb:AY046597.1 /DB_XREF=gi:15777739 /GEN=Cklf /FEA=FLmRNA /CNT=3 /TID=Mm.46021.3 /TIER=FL /STK=1 /UG=Mm.46021 /LL=75458 /DEF=Mus musculus chemokine-like factor 4 (Cklf) mRNA, complete cds. /PROD=chemokine-like factor 4 /FL=gb:AY046597.1	144.2	85.1	139.6	148.8	81.6	88.6	1.69448
1436535_at	gb:BQ176653 /DB_XREF=gi:20352145 /DB_XREF=UI-M-DJ2-bvz-e-18-0-UI.s1 /CLONE=UI-M-DJ2-bvz-e-18-0-UI /FEA=EST /CNT=58 /TID=Mm.40370.1 /TIER=Stack /STK=10 /UG=Mm.40370 /LL=69056 /UG_GENE=1810007I17Rik /UG_TITLE=RIKEN cDNA 1810007I17 gene	151.7	89.55	151.9	151.5	88.8	90.3	1.69403
1436183_at	gb:BB757349 /DB_XREF=gi:16203448 /DB_XREF=BB757349 /CLONE=G270084M12 /FEA=EST /CNT=27 /TID=Mm.86615.1 /TIER=Stack /STK=10 /UG=Mm.86615 /UG_TITLE=ESTs	422.65	249.6	435.8	409.5	246.8	252.4	1.69331
1422126_a_at	gb:NM_026341.1 /DB_XREF=gi:13385843 /GEN=4933433B15Rik /FEA=FLmRNA /CNT=6 /TID=Mm.41966.1 /TIER=FL /STK=1 /UG=Mm.41966 /LL=67725 /DEF=Mus musculus RIKEN cDNA 4933433B15 gene (4933433B15Rik), mRNA. /PROD=RIKEN cDNA 4933433B15 /FL=gb:NM_026341.1	478.5	282.75	484.7	472.3	269.5	296	1.69231
1434374_at	gb:AV134097 /DB_XREF=gi:16382716 /DB_XREF=AV134097 /CLONE=2810004D07 /FEA=EST /CNT=279 /TID=Mm.148313.1 /TIER=Stack /STK=47 /UG=Mm.148313 /UG_TITLE=ESTs, Highly similar to KIAA0280 (H.sapiens)	128.95	76.25	123.8	134.1	76	76.5	1.69115
1423451_at	gb:AI574180 /DB_XREF=gi:4537554 /DB_XREF=uj16h09.x1 /CLONE=IMAGE:1908257 /FEA=FLmRNA /CNT=303 /TID=Mm.9052.1 /TIER=Stack /STK=20 /UG=Mm.9052 /LL=53328 /UG_GENE=Pgrmc1 /UG_TITLE=progesterone receptor membrane component 1 /FL=gb:BC006016.1 gb:NM_016783.1 gb:AF042491.1	1433.95	848.75	1413.6	1454.3	866.4	831.1	1.68948
1449186_at	gb:NM_026121.1 /DB_XREF=gi:17975503 /GEN=Bag4 /FEA=FLmRNA /CNT=67 /TID=Mm.27102.1 /TIER=FL+Stack /STK=19 /UG=Mm.27102 /LL=67384 /DEF=Mus musculus BCL2-associated athanogene 4 (Bag4), mRNA. /PROD=BCL2-associated athanogene 4 /FL=gb:NM_026121.1 gb:AF332863.1	180.4	106.8	180	180.8	106	107.6	1.68914
1448246_at	gb:NM_008228.1 /DB_XREF=gi:6680192 /GEN=Hdac1 /FEA=FLmRNA /CNT=237 /TID=Mm.2602.1 /TIER=FL+Stack /STK=114 /UG=Mm.2602 /LL=15181 /DEF=Mus musculus histone deacetylase 1 (Hdac1), mRNA. /PROD=histone deacetylase 1 /FL=gb:NM_008228.1	964.55	571.05	958.7	970.4	594.2	547.9	1.68908
1429655_at	gb:AW542236 /DB_XREF=gi:7184653 /DB_XREF=C0155C03-3 /CLONE=C0155C03 /FEA=mRNA /CNT=46 /TID=Mm.203936.3 /TIER=Stack /STK=11 /UG=Mm.203936 /LL=67429 /UG_GENE=4921532K09Rik /UG_TITLE=RIKEN cDNA 4921532K09 gene	127.7	75.65	130.1	125.3	78.1	73.2	1.68804
1448591_at	gb:NM_021281.1 /DB_XREF=gi:10946581 /GEN=Ctss /FEA=FLmRNA /CNT=157 /TID=Mm.3619.1 /TIER=FL+Stack /STK=56 /UG=Mm.3619 /LL=13040 /DEF=Mus musculus cathepsin S (Ctss), mRNA. /PROD=cathepsin S /FL=gb:NM_021281.1 gb:BC002125.1 gb:AF038546.1	1769.7	1048.7	1757.1	1782.3	1060.2	1037.2	1.68752
1451466_at	gb:BC019957.1 /DB_XREF=gi:18043250 /FEA=FLmRNA /CNT=53 /TID=Mm.35581.1 /TIER=FL+Stack /STK=18 /UG=Mm.35581 /LL=67102 /UG_GENE=2310009O17Rik /DEF=Mus musculus, RIKEN cDNA 2310009O17 gene, clone MGC:28102 IMAGE:3966397, mRNA, complete cds. /PROD=RIKEN cDNA 2310009O17 gene /FL=gb:BC019957.1	225.75	134.05	221.6	229.9	141.1	127	1.68407
1438091_a_at	gb:AV003424 /DB_XREF=gi:4780274 /DB_XREF=AV003424 /CLONE=0610027M19 /FEA=EST /CNT=14 /TID=Mm.916.5 /TIER=Stack /STK=12 /UG=Mm.916 /LL=51788 /UG_GENE=H2afz /UG_TITLE=H2A histone family, member Z	2052.3	1218.85	2038.7	2065.9	1226.9	1210.8	1.6838
1421968_a_at	gb:NM_023647.1 /DB_XREF=gi:15022808 /GEN=3830408P04Rik /FEA=FLmRNA /CNT=21 /TID=Mm.181536.1 /TIER=FL /STK=1 /UG=Mm.181536 /LL=93790 /DEF=Mus musculus RIKEN cDNA 3830408P04 gene (3830408P04Rik), mRNA. /PROD=RIKEN cDNA 3830408P04 /FL=gb:NM_023647.1	427.15	253.75	416.8	437.5	257.3	250.2	1.68335
1438116_x_at	gb:BB805362 /DB_XREF=gi:16977991 /DB_XREF=BB805362 /CLONE=G630068J09 /FEA=EST /CNT=13 /TID=Mm.27842.3 /TIER=Stack /STK=12 /UG=Mm.27842 /LL=26941 /UG_GENE=Slc9a3r1 /UG_TITLE=solute carrier family 9 (sodiumhydrogen exchanger), isoform 3 regulator 1	601.1	357.25	590.5	611.7	355.6	358.9	1.68258
1432420_a_at	gb:AK009097.1 /DB_XREF=gi:12843674 /FEA=mRNA /CNT=1 /TID=Mm.158769.2 /TIER=ConsEnd /STK=0 /UG=Mm.158769 /LL=71886 /UG_GENE=2310003M01Rik /UG_TITLE=RIKEN cDNA 2310003M01 gene /DEF=Mus musculus adult male tongue cDNA, RIKEN full-length enriched library, clone:2310002L09:hypothetical protein, full insert sequence.	593.4	352.75	576.2	610.6	362.3	343.2	1.68221
1417458_s_at	gb:NM_025415.1 /DB_XREF=gi:13384803 /GEN=1110038L14Rik /FEA=FLmRNA /CNT=108 /TID=Mm.326.1 /TIER=FL+Stack /STK=44 /UG=Mm.326 /LL=66197 /DEF=Mus musculus RIKEN cDNA 1110038L14 gene (1110038L14Rik), mRNA. /PROD=RIKEN cDNA 1110038L14 /FL=gb:NM_025415.1 gb:BC022647.1	140.7	83.65	135.8	145.6	82.4	84.9	1.68201
1425701_a_at	gb:AF350047.1 /DB_XREF=gi:13774476 /FEA=FLmRNA /CNT=10 /TID=Mm.17554.3 /TIER=FL /STK=1 /UG=Mm.17554 /LL=50780 /UG_GENE=Rgs3 /DEF=Mus musculus PDZ-RGS3 protein mRNA, complete cds. /PROD=PDZ-RGS3 protein /FL=gb:AF350047.1	173.45	103.25	168.3	178.6	101.9	104.6	1.6799
1452769_at	gb:AK014408.1 /DB_XREF=gi:12852240 /FEA=mRNA /CNT=125 /TID=Mm.156771.1 /TIER=Stack /STK=46 /UG=Mm.156771 /LL=74315 /UG_GENE=3732413I11Rik /UG_TITLE=RIKEN cDNA 3732413I11 gene /DEF=Mus musculus 12 days embryo embryonic body below diaphragm region cDNA, RIKEN full-length enriched library, clone:3732413I11:homolog to MULTIPLE MEMBRANE SPANNING RECEPTOR TRC8 (PATCHED RELATED PROTEIN TRC8), full inser…	798.75	475.8	793.9	803.6	483.9	467.7	1.67875
1450670_at	gb:S50200.1 /DB_XREF=gi:260872 /FEA=FLmRNA /CNT=42 /TID=Mm.117064.1 /TIER=FL+Stack /STK=32 /UG=Mm.117064 /LL=13166 /UG_GENE=Dbh /DEF=Mus musculus dopamine beta-hydroxylase mRNA, complete cds. /PROD=dopamine beta-hydroxylase /FL=gb:S50200.1 gb:NM_138942.1	722.25	430.35	712.3	732.2	452.5	408.2	1.67829
1418427_at	gb:NM_008448.1 /DB_XREF=gi:6680571 /GEN=Kif5b /FEA=FLmRNA /CNT=397 /TID=Mm.3380.1 /TIER=FL+Stack /STK=23 /UG=Mm.3380 /LL=16573 /DEF=Mus musculus kinesin family member 5B (Kif5b), mRNA. /PROD=kinesin family member 5B /FL=gb:NM_008448.1 gb:U86090.1	1560.5	931.7	1576.5	1544.5	954.3	909.1	1.6749
1417540_at	gb:NM_007920.1 /DB_XREF=gi:6679626 /GEN=Elf1 /FEA=FLmRNA /CNT=87 /TID=Mm.24876.1 /TIER=FL+Stack /STK=42 /UG=Mm.24876 /LL=13709 /DEF=Mus musculus E74-like factor 1 (Elf1), mRNA. /PROD=E74-like factor 1 /FL=gb:NM_007920.1 gb:U19617.1	252.75	151	248	257.5	157.3	144.7	1.67384
1432313_at	gb:AK017038.1 /DB_XREF=gi:12856094 /FEA=mRNA /CNT=1 /TID=Mm.158666.1 /TIER=ConsEnd /STK=0 /UG=Mm.158666 /LL=71314 /UG_GENE=4933433F19Rik /UG_TITLE=RIKEN cDNA 4933433F19 gene /DEF=Mus musculus adult male testis cDNA, RIKEN full-length enriched library, clone:4933433F19:unclassifiable, full insert sequence.	34.8	20.8	34.3	35.3	19.6	22	1.67308
1422715_s_at	gb:NM_021330.1 /DB_XREF=gi:10946641 /GEN=Acp1 /FEA=FLmRNA /CNT=167 /TID=Mm.26166.1 /TIER=FL+Stack /STK=16 /UG=Mm.26166 /LL=11431 /DEF=Mus musculus acid phosphatase 1, soluble (Acp1), mRNA. /PROD=acid phosphatase 1, soluble /FL=gb:NM_021330.1	477.9	286.1	469.2	486.6	298.2	274	1.6704
1421323_a_at	gb:NM_011816.1 /DB_XREF=gi:6753929 /GEN=G3bp2-pending /FEA=FLmRNA /CNT=8 /TID=Mm.2411.1 /TIER=FL /STK=2 /UG=Mm.2411 /LL=23881 /DEF=Mus musculus Ras-GTPase-activating protein (GAP<120>) SH3-domain binding protein 2 (G3bp2-pending), mRNA. /PROD=Ras-GTPase-activating protein (GAP<120>)SH3-domain binding protein 2 /FL=gb:NM_011816.1 gb:U65313.1	1320.35	790.7	1278.1	1362.6	779.6	801.8	1.66985
1438209_at	gb:BB216617 /DB_XREF=gi:16353119 /DB_XREF=BB216617 /CLONE=A530034B22 /FEA=EST /CNT=25 /TID=Mm.115158.2 /TIER=Stack /STK=11 /UG=Mm.115158 /LL=74034 /UG_GENE=4632404H12Rik /UG_TITLE=RIKEN cDNA 4632404H12 gene	157.75	94.5	158.7	156.8	99.9	89.1	1.66931
1452328_s_at	gb:BF160731 /DB_XREF=gi:11040838 /DB_XREF=601769134F1 /CLONE=IMAGE:3988184 /FEA=mRNA /CNT=26 /TID=Mm.41711.2 /TIER=ConsEnd /STK=0 /UG=Mm.41711 /UG_TITLE=Mus musculus, clone IMAGE:3499845, mRNA, partial cds	531.75	318.6	529	534.5	313.7	323.5	1.66902
1419568_at	gb:NM_011949.1 /DB_XREF=gi:6754631 /GEN=Mapk1 /FEA=FLmRNA /CNT=46 /TID=Mm.196581.1 /TIER=FL+Stack /STK=8 /UG=Mm.196581 /LL=26413 /DEF=Mus musculus mitogen activated protein kinase 1 (Mapk1), mRNA. /PROD=mitogen activated protein kinase 1 /FL=gb:D10939.1 gb:NM_011949.1	266.15	159.7	261	271.3	154.1	165.3	1.66656
1435459_at	gb:BM936480 /DB_XREF=gi:19395632 /DB_XREF=UI-M-BH3-arf-d-01-0-UI.r1 /CLONE=UI-M-BH3-arf-d-01-0-UI /FEA=EST /CNT=33 /TID=Mm.34838.2 /TIER=Stack /STK=16 /UG=Mm.34838 /LL=76463 /UG_GENE=2310042I22Rik /UG_TITLE=RIKEN cDNA 2310042I22 gene	806.95	484.65	803	810.9	470.6	498.7	1.66502
1434713_at	gb:W34859 /DB_XREF=gi:1316769 /DB_XREF=mc62d03.r1 /CLONE=IMAGE:353093 /FEA=EST /CNT=98 /TID=Mm.34816.1 /TIER=Stack /STK=8 /UG=Mm.34816 /LL=105852 /UG_GENE=AI452372 /UG_TITLE=expressed sequence AI452372	389.85	234.2	401.7	378	229.2	239.2	1.6646
1454959_s_at	gb:BQ174580 /DB_XREF=gi:20350071 /DB_XREF=UI-M-DJ2-bvy-h-01-0-UI.s1 /CLONE=UI-M-DJ2-bvy-h-01-0-UI /FEA=EST /CNT=60 /TID=Mm.28859.2 /TIER=Stack /STK=32 /UG=Mm.28859 /LL=14677 /UG_GENE=Gnai1 /UG_TITLE=guanine nucleotide binding protein, alpha inhibiting 1	645.7	388.35	648.8	642.6	400.5	376.2	1.66268
1450828_at	gb:NM_080451.1 /DB_XREF=gi:18093093 /GEN=Synpo2-pending /FEA=FLmRNA /CNT=10 /TID=Mm.212349.1 /TIER=FL /STK=0 /UG=Mm.212349 /LL=118449 /DEF=Mus musculus synaptopodin 2 (Synpo2-pending), mRNA. /PROD=synaptopodin 2 /FL=gb:NM_080451.1	695.15	418.15	702.5	687.8	408.3	428	1.66244
1448623_at	gb:NM_133739.1 /DB_XREF=gi:19526937 /GEN=2310075C12Rik /FEA=FLmRNA /CNT=150 /TID=Mm.146516.1 /TIER=FL+Stack /STK=52 /UG=Mm.146516 /LL=71929 /DEF=Mus musculus RIKEN cDNA 2310075C12 gene (2310075C12Rik), mRNA. /PROD=RIKEN cDNA 2310075C12 /FL=gb:BC010292.1 gb:NM_133739.1	2341.4	1410.5	2260.4	2422.4	1422.2	1398.8	1.65998
1452703_at	gb:BG072404 /DB_XREF=gi:12554973 /DB_XREF=H3110B06-3 /CLONE=H3110B06 /FEA=mRNA /CNT=145 /TID=Mm.28589.2 /TIER=Stack /STK=73 /UG=Mm.28589 /LL=74340 /UG_GENE=4631427C17Rik /UG_TITLE=RIKEN cDNA 4631427C17 gene	803.2	484.8	798.6	807.8	474.8	494.8	1.65677
1423818_a_at	gb:AF223953.1 /DB_XREF=gi:6980031 /FEA=FLmRNA /CNT=334 /TID=Mm.29924.1 /TIER=FL+Stack /STK=100 /UG=Mm.29924 /LL=54208 /UG_GENE=Arl6ip /DEF=Mus musculus ARL-6 interacting protein-1 mRNA, complete cds. /PROD=ARL-6 interacting protein-1 /FL=gb:AF223953.1 gb:AF133669.1 gb:BC010196.1	1100.2	664.2	1121.7	1078.7	672.6	655.8	1.65643
1431645_a_at	gb:AK013104.1 /DB_XREF=gi:12850256 /GEN=Gdi3 /FEA=mRNA /CNT=2 /TID=Mm.24443.2 /TIER=ConsEnd /STK=1 /UG=Mm.24443 /LL=14569 /UG_TITLE=guanosine diphosphate (GDP) dissociation inhibitor 3 /DEF=Mus musculus 10, 11 days embryo whole body cDNA, RIKEN full-length enriched library, clone:2810417F15:guanosine diphosphate (GDP) dissociation inhibitor 3, full insert sequence.	965.25	582.95	966.1	964.4	576	589.9	1.6558
1435370_a_at	gb:AI315015 /DB_XREF=gi:4030282 /DB_XREF=uj23d06.x1 /CLONE=IMAGE:1920779 /FEA=EST /CNT=21 /TID=Mm.120807.2 /TIER=Stack /STK=17 /UG=Mm.120807 /LL=104158 /UG_GENE=Ces3 /UG_TITLE=carboxylesterase 3	1917.75	1159.25	1909.3	1926.2	1164.7	1153.8	1.6543
1432416_a_at	gb:AK005498.1 /DB_XREF=gi:12838096 /GEN=Npm1 /FEA=mRNA /CNT=1 /TID=Mm.6343.3 /TIER=ConsEnd /STK=0 /UG=Mm.6343 /LL=18148 /UG_TITLE=nucleophosmin 1 /DEF=Mus musculus adult female placenta cDNA, RIKEN full-length enriched library, clone:1600019K04:nucleophosmin 1, full insert sequence.	1159.45	700.95	1149	1169.9	743.4	658.5	1.65411
1431789_s_at	gb:AK014065.1 /DB_XREF=gi:12851706 /FEA=mRNA /CNT=2 /TID=Mm.195656.1 /TIER=ConsEnd /STK=0 /UG=Mm.195656 /LL=73130 /UG_GENE=3110020O18Rik /UG_TITLE=RIKEN cDNA 3110020O18 gene /DEF=Mus musculus 13 days embryo head cDNA, RIKEN full-length enriched library, clone:3110020O18:similar to SIGNAL TRANSDUCTION PROTEIN 2 LIGAND PRECURSOR (PUTATIVE T1ST2 RECEPTOR BINDING PROTEIN) (FRAGMENT), full insert sequ…	275.3	166.6	276.6	274	173.8	159.4	1.65246
1428154_s_at	gb:AK007542.1 /DB_XREF=gi:12841154 /FEA=mRNA /CNT=101 /TID=Mm.31845.1 /TIER=Stack /STK=90 /UG=Mm.31845 /LL=98644 /UG_GENE=1810019D05Rik /UG_TITLE=RIKEN cDNA 1810019D05 gene /DEF=Mus musculus 10 day old male pancreas cDNA, RIKEN full-length enriched library, clone:1810019D05:related to CG12746 PROTEIN, full insert sequence.	412.75	249.9	421.8	403.7	261.4	238.4	1.65166
1416706_at	gb:BC019126.1 /DB_XREF=gi:17512310 /FEA=FLmRNA /CNT=147 /TID=Mm.43671.1 /TIER=FL+Stack /STK=8 /UG=Mm.43671 /LL=66646 /UG_GENE=5730518J08Rik /DEF=Mus musculus, clone MGC:29410 IMAGE:5008075, mRNA, complete cds. /PROD=Unknown (protein for MGC:29410) /FL=gb:NM_025683.1 gb:BC006953.1 gb:BC019126.1	191.85	116.2	185.5	198.2	113.6	118.8	1.65103
1426628_at	gb:BB431503 /DB_XREF=gi:15412055 /DB_XREF=BB431503 /CLONE=C630039B09 /FEA=FLmRNA /CNT=59 /TID=Mm.85137.1 /TIER=Stack /STK=8 /UG=Mm.85137 /UG_TITLE=Mus musculus, Similar to hypothetical protein FLJ10846, clone MGC:8158 IMAGE:3589819, mRNA, complete cds /FL=gb:BC004056.1	687.15	416.45	685.9	688.4	415.5	417.4	1.65002
AFFX-b-ActinMur/M12481_5_at	M. musculus /GEN=beta-actin /DB_XREF=gb:M12481.1 /DEF=Mouse cytoplasmic beta-actin mRNA.	8271.25	5013.8	8292.4	8250.1	4821.3	5206.3	1.6497
1435748_at	gb:BE136057 /DB_XREF=gi:8598557 /DB_XREF=ug23h08.x1 /CLONE=IMAGE:1532511 /FEA=EST /CNT=61 /TID=Mm.157113.2 /TIER=Stack /STK=13 /UG=Mm.157113 /LL=107333 /UG_GENE=AW047581 /UG_TITLE=expressed sequence AW047581	685.25	415.55	695.2	675.3	420.7	410.4	1.64902
1452163_at	gb:BB151715 /DB_XREF=gi:16267958 /DB_XREF=BB151715 /CLONE=A130001G21 /FEA=mRNA /CNT=158 /TID=Mm.14115.2 /TIER=Stack /STK=90 /UG=Mm.14115 /LL=23871 /UG_GENE=Ets1 /UG_TITLE=E26 avian leukemia oncogene 1, 5 domain	2000.3	1213.25	1956.2	2044.4	1225.4	1201.1	1.64871
1418090_at	gb:NM_032398.1 /DB_XREF=gi:14161697 /GEN=Plvap /FEA=FLmRNA /CNT=70 /TID=Mm.34112.1 /TIER=FL+Stack /STK=30 /UG=Mm.34112 /LL=84094 /DEF=Mus musculus plasmalemma vesicle associated protein (Plvap), mRNA. /PROD=plasmalemma vesicle associated protein /FL=gb:BC013517.1 gb:AF348403.1 gb:NM_032398.1 gb:AF369900.1	625	379.1	628.9	621.1	370.4	387.8	1.64864
1422414_a_at	gb:NM_007589.1 /DB_XREF=gi:6680831 /GEN=Calm2 /FEA=FLmRNA /CNT=1 /TID=Mm.18041.1 /TIER=FL /STK=1 /UG=Mm.18041 /LL=12314 /DEF=Mus musculus calmodulin 2 (Calm2), mRNA. /PROD=calmodulin 2 /FL=gb:NM_007589.1	2005.1	1217.35	2027.5	1982.7	1260.3	1174.4	1.6471
1423183_at	gb:BB314774 /DB_XREF=gi:9015479 /DB_XREF=BB314774 /CLONE=B230349E23 /FEA=FLmRNA /CNT=39 /TID=Mm.65357.1 /TIER=Stack /STK=32 /UG=Mm.65357 /LL=56839 /UG_GENE=Lgi1 /UG_TITLE=leucine-rich, glioma inactivated 1 /FL=gb:NM_020278.1 gb:AF246818.1	157.8	95.95	154.7	160.9	97.2	94.7	1.64461
1435602_at	gb:BE200310 /DB_XREF=gi:8712407 /DB_XREF=ug74e02.x1 /CLONE=IMAGE:1548122 /FEA=EST /CNT=17 /TID=Mm.20294.2 /TIER=Stack /STK=15 /UG=Mm.20294 /LL=20768 /UG_GENE=Sps2 /UG_TITLE=selenophosphate synthetase 2	637.25	387.75	628.5	646	371.4	404.1	1.64346
1455649_at	gb:BB106428 /DB_XREF=gi:8758996 /DB_XREF=BB106428 /CLONE=9530001F03 /FEA=EST /CNT=20 /TID=Mm.39657.1 /TIER=Stack /STK=9 /UG=Mm.39657 /LL=104901 /UG_GENE=AI853559 /UG_TITLE=expressed sequence AI853559	114.65	69.8	111.5	117.8	70.4	69.2	1.64255
1422341_s_at	gb:NM_133792.1 /DB_XREF=gi:19527007 /GEN=Lypla3 /FEA=FLmRNA /CNT=1 /TID=Mm.219814.1 /TIER=FL /STK=1 /UG=Mm.219814 /LL=97483 /DEF=Mus musculus lysophospholipase 3 (Lypla3), mRNA. /PROD=lysophospholipase 3 /FL=gb:NM_133792.1	101.75	61.95	98.6	104.9	64.3	59.6	1.64245
1425140_at	gb:BC004045.1 /DB_XREF=gi:13278494 /FEA=FLmRNA /CNT=119 /TID=Mm.89572.1 /TIER=FL /STK=5 /UG=Mm.89572 /DEF=Mus musculus, clone MGC:7674 IMAGE:3496398, mRNA, complete cds. /PROD=Unknown (protein for MGC:7674) /FL=gb:BC004045.1	571.7	348.1	575.3	568.1	347.2	349	1.64234
1423040_at	gb:AK008059.1 /DB_XREF=gi:12842007 /FEA=FLmRNA /CNT=465 /TID=Mm.21848.1 /TIER=Stack /STK=64 /UG=Mm.21848 /LL=66882 /UG_GENE=1200015E15Rik /UG_TITLE=RIKEN cDNA 1200015E15 gene /DEF=Mus musculus adult male small intestine cDNA, RIKEN full-length enriched library, clone:2010003C22:homolog to KIAA0005 PROTEIN, full insert sequence. /FL=gb:BC005466.1 gb:NM_025824.1	823.8	502.4	807.7	839.9	526.8	478	1.63973
1428265_at	gb:AK010754.1 /DB_XREF=gi:12846419 /FEA=mRNA /CNT=117 /TID=Mm.21428.1 /TIER=Stack /STK=64 /UG=Mm.21428 /LL=73699 /UG_GENE=2410091N08Rik /UG_TITLE=RIKEN cDNA 2410091N08 gene /DEF=Mus musculus ES cells cDNA, RIKEN full-length enriched library, clone:2410091N08:homolog to SERINETHREONINE PROTEIN PHOSPHATASE 2A, 65 KDA REGULATORY SUBUNIT A, BETA ISOFORM (PP2A, SUBUNIT A, PR65-BETA ISOFORM) (PP2A, SUB…	312.1	190.4	301.7	322.5	192.1	188.7	1.63918
1452067_at	gb:BB026027 /DB_XREF=gi:16257961 /DB_XREF=BB026027 /CLONE=5330431D13 /FEA=FLmRNA /CNT=80 /TID=Mm.28890.1 /TIER=Stack /STK=22 /UG=Mm.28890 /LL=67111 /UG_GENE=2210023K21Rik /UG_TITLE=RIKEN cDNA 2210023K21 gene /FL=gb:BC004572.1	474.8	289.7	488	461.6	282.4	297	1.63894
1424220_a_at	gb:AB036749.1 /DB_XREF=gi:6714511 /GEN=Mporc-d /FEA=FLmRNA /CNT=53 /TID=Mm.103707.1 /TIER=FL+Stack /STK=45 /UG=Mm.103707 /LL=53627 /DEF=Mus musculus Mporc-d mRNA for porcupine-D, complete cds. /PROD=porcupine-D /FL=gb:AB036748.1 gb:AB036747.1 gb:AB036746.1 gb:AB036749.1	164.55	100.55	160.1	169	98.2	102.9	1.6365
1423369_at	gb:BG172150 /DB_XREF=gi:12678853 /DB_XREF=602333283F1 /CLONE=IMAGE:4456341 /FEA=FLmRNA /CNT=118 /TID=Mm.3451.1 /TIER=Stack /STK=10 /UG=Mm.3451 /LL=14265 /UG_GENE=Fmr1 /UG_TITLE=fragile X mental retardation syndrome 1 homolog /FL=gb:NM_008031.1 gb:L23971.1	335.95	205.75	346	325.9	209.3	202.2	1.63281
1423382_a_at	gb:AW412441 /DB_XREF=gi:6938406 /DB_XREF=uq43a01.x1 /CLONE=IMAGE:2812104 /FEA=FLmRNA /CNT=501 /TID=Mm.196608.1 /TIER=Stack /STK=9 /UG=Mm.196608 /LL=98758 /UG_GENE=AA407306 /UG_TITLE=expressed sequence AA407306 /FL=gb:BC018185.1 gb:BC027003.1 gb:NM_133834.1 gb:BC025481.1	1128.6	691.4	1121.8	1135.4	724.1	658.7	1.63234
1454674_at	gb:AU067669 /DB_XREF=gi:4968406 /DB_XREF=AU067669 /CLONE=MNCb-0291 /FEA=EST /CNT=98 /TID=Mm.5264.1 /TIER=Stack /STK=77 /UG=Mm.5264 /UG_TITLE=ESTs, Highly similar to FEZ1_RAT FASCICULATION AND ELONGATION PROTEIN ZETA 1 (ZYGIN I) (R.norvegicus)	231.95	142.3	232.4	231.5	137.2	147.4	1.63001
1426904_s_at	gb:AV114239 /DB_XREF=gi:16382179 /DB_XREF=AV114239 /CLONE=2610030F24 /FEA=mRNA /CNT=225 /TID=Mm.21762.1 /TIER=Stack /STK=40 /UG=Mm.21762 /LL=66861 /UG_GENE=1200006L06Rik /UG_TITLE=RIKEN cDNA 1200006L06 gene	864.45	530.35	863.4	865.5	544.1	516.6	1.62996
1422508_at	gb:BI557654 /DB_XREF=gi:15444968 /DB_XREF=603237010F1 /CLONE=IMAGE:5289939 /FEA=FLmRNA /CNT=338 /TID=Mm.29771.1 /TIER=Stack /STK=60 /UG=Mm.29771 /LL=11964 /UG_GENE=Atp6v1a1 /UG_TITLE=ATPase, H+ transporting, lysosomal 70kD, V1 subunit A, isoform 1 /FL=gb:NM_007508.1	651.8	400.1	637.5	666.1	401.1	399.1	1.62909
1448127_at	gb:BB758819 /DB_XREF=gi:16205808 /DB_XREF=BB758819 /CLONE=G270103D14 /FEA=FLmRNA /CNT=310 /TID=Mm.656.1 /TIER=Stack /STK=8 /UG=Mm.656 /LL=20133 /UG_GENE=Rrm1 /UG_TITLE=ribonucleotide reductase M1 /FL=gb:BC016450.1 gb:K02927.1 gb:NM_009103.1	229.6	140.95	234.9	224.3	147.4	134.5	1.62895
1434530_at	gb:BQ175876 /DB_XREF=gi:20351368 /DB_XREF=UI-M-DJ2-bwf-o-05-0-UI.s1 /CLONE=UI-M-DJ2-bwf-o-05-0-UI /FEA=EST /CNT=50 /TID=Mm.29307.1 /TIER=Stack /STK=30 /UG=Mm.29307 /LL=97426 /UG_GENE=R75022 /UG_TITLE=expressed sequence R75022	150.7	92.55	145.6	155.8	89.7	95.4	1.62831
1422526_at	gb:NM_007981.1 /DB_XREF=gi:6679738 /GEN=Facl2 /FEA=FLmRNA /CNT=147 /TID=Mm.28962.1 /TIER=FL+Stack /STK=45 /UG=Mm.28962 /LL=14081 /DEF=Mus musculus fatty acid Coenzyme A ligase, long chain 2 (Facl2), mRNA. /PROD=fatty acid Coenzyme A ligase, long chain 2 /FL=gb:NM_007981.1 gb:U15977.1	3803.1	2336.55	3677.6	3928.6	2314.1	2359	1.62766
1455481_at	gb:BM241722 /DB_XREF=gi:17876992 /DB_XREF=K0621B11-3 /CLONE=K0621B11 /FEA=EST /CNT=39 /TID=Mm.124592.1 /TIER=Stack /STK=12 /UG=Mm.124592 /LL=103028 /UG_GENE=AW214631 /UG_TITLE=expressed sequence AW214631	1909	1175.15	1921.4	1896.6	1145.6	1204.7	1.62447
1420899_at	gb:NM_011225.1 /DB_XREF=gi:6755257 /GEN=Rab18 /FEA=FLmRNA /CNT=210 /TID=Mm.22660.1 /TIER=FL /STK=2 /UG=Mm.22660 /LL=19330 /DEF=Mus musculus RAB18, member RAS oncogene family (Rab18), mRNA. /PROD=RAB18, member RAS oncogene family /FL=gb:L04966.1 gb:NM_011225.1	559.2	344.7	543.6	574.8	349.1	340.3	1.62228
1420907_at	gb:BM201213 /DB_XREF=gi:17754879 /DB_XREF=C0221F03-3 /CLONE=C0221F03 /FEA=FLmRNA /CNT=188 /TID=Mm.218637.1 /TIER=Stack /STK=31 /UG=Mm.218637 /LL=12488 /UG_GENE=Cd2ap /UG_TITLE=CD2-associated protein /FL=gb:AF149092.1 gb:NM_009847.1 gb:AF077003.1	509.7	314.5	525.7	493.7	325.9	303.1	1.62067
1460460_a_at	gb:AK010664.1 /DB_XREF=gi:12846269 /FEA=mRNA /CNT=29 /TID=Mm.23836.4 /TIER=Stack /STK=23 /UG=Mm.23836 /LL=70231 /UG_GENE=Grs2-pending /UG_TITLE=golgi reassembly stacking protein 2 /DEF=Mus musculus ES cells cDNA, RIKEN full-length enriched library, clone:2410043M02:golgi reassembly stacking protein 2, full insert sequence.	407.9	252.1	416	399.8	245.7	258.5	1.61801
1435879_at	gb:BB521695 /DB_XREF=gi:16443553 /DB_XREF=BB521695 /CLONE=D930002M15 /FEA=EST /CNT=47 /TID=Mm.33030.2 /TIER=Stack /STK=12 /UG=Mm.33030 /LL=98462 /UG_GENE=AI851531 /UG_TITLE=expressed sequence AI851531	385.95	238.8	373.3	398.6	241.8	235.8	1.61621
1430388_a_at	gb:AK008108.1 /DB_XREF=gi:12842085 /FEA=mRNA /CNT=6 /TID=Mm.35807.2 /TIER=ConsEnd /STK=2 /UG=Mm.35807 /LL=72043 /UG_GENE=2010004N24Rik /UG_TITLE=RIKEN cDNA 2010004N24 gene /DEF=Mus musculus adult male small intestine cDNA, RIKEN full-length enriched library, clone:2010004N24:homolog to KIAA1247 PROTEIN (FRAGMENT), full insert sequence.	1529.45	946.95	1503.4	1555.5	940.3	953.6	1.61513
1449896_at	gb:NM_053015.1 /DB_XREF=gi:18543178 /GEN=ln /FEA=FLmRNA /CNT=22 /TID=Mm.17675.1 /TIER=FL /STK=4 /UG=Mm.17675 /LL=16920 /DEF=Mus musculus leaden (ln), mRNA. /PROD=leaden /FL=gb:AF384098.1 gb:AB057759.1 gb:NM_053015.1	78.05	48.35	79	77.1	49.7	47	1.61427
1449556_at	gb:NM_010398.1 /DB_XREF=gi:6754147 /GEN=H2-T23 /FEA=FLmRNA /CNT=69 /TID=Mm.35016.1 /TIER=FL /STK=7 /UG=Mm.35016 /LL=15040 /DEF=Mus musculus histocompatibility 2, T region locus 23 (H2-T23), mRNA. /PROD=histocompatibility 2, T region locus 23 /FL=gb:AF057279.1 gb:AF041855.1 gb:NM_010398.1 gb:AF082510.1 gb:L00606.1 gb:BC005648.1	1550.5	960.6	1525.7	1575.3	956.5	964.7	1.6141
1455393_at	gb:BB009037 /DB_XREF=gi:15403220 /DB_XREF=BB009037 /CLONE=4732487C09 /FEA=EST /CNT=42 /TID=Mm.13787.2 /TIER=Stack /STK=14 /UG=Mm.13787 /LL=12870 /UG_GENE=Cp /UG_TITLE=ceruloplasmin	884.25	548	885.1	883.4	539.1	556.9	1.61359
1429384_at	gb:BM195380 /DB_XREF=gi:17746816 /DB_XREF=C0309D01-3 /CLONE=C0309D01 /FEA=mRNA /CNT=93 /TID=Mm.86352.1 /TIER=Stack /STK=21 /UG=Mm.86352 /LL=70425 /UG_GENE=3300002K07Rik /UG_TITLE=RIKEN cDNA 3300002K07 gene	247.9	153.75	240.5	255.3	153.9	153.6	1.61236
1439407_x_at	gb:AV212626 /DB_XREF=gi:6154317 /DB_XREF=AV212626 /CLONE=2410115N06 /FEA=EST /CNT=8 /TID=Mm.22632.4 /TIER=Stack /STK=8 /UG=Mm.22632 /UG_TITLE=Mus musculus, Similar to transgelin 2, clone MGC:6300 IMAGE:2654381, mRNA, complete cds	957.55	594.05	934.2	980.9	580.9	607.2	1.6119
1435346_at	gb:BE352816 /DB_XREF=gi:16445211 /DB_XREF=mt(5) /FEA=EST /CNT=30 /TID=Mm.215829.1 /TIER=Stack /STK=17 /UG=Mm.215829 /UG_TITLE=ESTs	372.5	231.55	378.8	366.2	224.4	238.7	1.60872
1436902_x_at	gb:BB096368 /DB_XREF=gi:8741402 /DB_XREF=BB096368 /CLONE=9430054P04 /FEA=EST /CNT=38 /TID=Mm.3532.5 /TIER=Stack /STK=37 /UG=Mm.3532 /LL=19240 /UG_GENE=Tmsb10 /UG_TITLE=thymosin, beta 10	4646.45	2893.35	4557	4735.9	2956.8	2829.9	1.60591
1416832_at	gb:BC006731.1 /DB_XREF=gi:13879500 /FEA=FLmRNA /CNT=133 /TID=Mm.30239.1 /TIER=FL+Stack /STK=67 /UG=Mm.30239 /LL=67547 /UG_GENE=4933419D20Rik /DEF=Mus musculus, RIKEN cDNA 4933419D20 gene, clone MGC:7011 IMAGE:3155670, mRNA, complete cds. /PROD=RIKEN cDNA 4933419D20 gene /FL=gb:BC006731.1 gb:NM_026228.1	234.4	146.05	237.5	231.3	144.9	147.2	1.60493
1428546_at	gb:AK019500.1 /DB_XREF=gi:12859748 /FEA=mRNA /CNT=82 /TID=Mm.196209.1 /TIER=Stack /STK=33 /UG=Mm.196209 /LL=78260 /UG_GENE=4632417O19Rik /UG_TITLE=RIKEN cDNA 4632417O19 gene /DEF=Mus musculus 0 day neonate skin cDNA, RIKEN full-length enriched library, clone:4632417O19:unclassifiable transcript, full insert sequence.	916.55	571.5	892.2	940.9	560	583	1.60376
1456041_at	gb:BB815008 /DB_XREF=gi:16987637 /DB_XREF=BB815008 /CLONE=G730027A07 /FEA=EST /CNT=36 /TID=Mm.200852.1 /TIER=Stack /STK=18 /UG=Mm.200852 /LL=99711 /UG_GENE=AI747675 /UG_TITLE=expressed sequence AI747675	186.05	116.05	185.7	186.4	121.8	110.3	1.60319
1435828_at	gb:BM240693 /DB_XREF=gi:17875963 /DB_XREF=K0605H08-3 /CLONE=K0605H08 /FEA=EST /CNT=16 /TID=Mm.31159.1 /TIER=Stack /STK=13 /UG=Mm.31159 /LL=102277 /UG_GENE=AW047063 /UG_TITLE=expressed sequence AW047063	150.2	93.8	147	153.4	95.8	91.8	1.60128
1450138_a_at	gb:NM_009254.1 /DB_XREF=gi:6678096 /GEN=Serpinb6 /FEA=FLmRNA /CNT=14 /TID=Mm.2623.1 /TIER=FL /STK=2 /UG=Mm.2623 /LL=20719 /DEF=Mus musculus serine (or cysteine) proteinase inhibitor, clade B (ovalbumin), member 6 (Serpinb6), mRNA. /PROD=serine protease inhibitor 3 /FL=gb:U25844.1 gb:NM_009254.1	1955.7	1221.8	1912.4	1999	1231.7	1211.9	1.60067
1416454_s_at	gb:NM_007392.1 /DB_XREF=gi:6671506 /GEN=Acta2 /FEA=FLmRNA /CNT=294 /TID=Mm.16537.1 /TIER=FL+Stack /STK=88 /UG=Mm.16537 /LL=11475 /DEF=Mus musculus actin, alpha 2, smooth muscle, aorta (Acta2), mRNA. /PROD=actin, alpha 2, smooth muscle, aorta /FL=gb:NM_007392.1	10256.4	6408.8	10368.7	10144.1	6330.6	6487	1.60036
1436196_at	gb:BE691546 /DB_XREF=gi:10079170 /DB_XREF=uv68h10.x1 /CLONE=IMAGE:3412387 /FEA=EST /CNT=22 /TID=Mm.30811.1 /TIER=Stack /STK=10 /UG=Mm.30811 /UG_TITLE=ESTs	251.8	157.35	254.4	249.2	149.7	165	1.60025
1434354_at	gb:BB549292 /DB_XREF=gi:16447788 /DB_XREF=BB549292 /CLONE=E230014O21 /FEA=EST /CNT=49 /TID=Mm.30026.1 /TIER=Stack /STK=34 /UG=Mm.30026 /UG_TITLE=ESTs, Weakly similar to FIG1 MOUSE FIG-1 PROTEIN PRECURSOR (M.musculus)	2716.1	1699.2	2726.8	2705.4	1749.4	1649	1.59846
1455940_x_at	gb:BB453609 /DB_XREF=gi:9349102 /DB_XREF=BB453609 /CLONE=D130026B11 /FEA=EST /CNT=24 /TID=Mm.29493.3 /TIER=Stack /STK=24 /UG=Mm.29493 /LL=83669 /UG_GENE=Wdr6 /UG_TITLE=WD repeat domain 6	778.15	486.85	756	800.3	486.3	487.4	1.59834
1418697_at	gb:NM_009349.1 /DB_XREF=gi:6678280 /GEN=Temt /FEA=FLmRNA /CNT=97 /TID=Mm.299.1 /TIER=FL+Stack /STK=19 /UG=Mm.299 /LL=21743 /DEF=Mus musculus thioether S-methyltransferase (Temt), mRNA. /PROD=thioether S-methyltransferase /FL=gb:M88694.1 gb:NM_009349.1 gb:BC013518.1	1439.75	901.3	1432.9	1446.6	904.4	898.2	1.59741
1451672_at	gb:Y15798.1 /DB_XREF=gi:3341457 /GEN=GRK6-B /FEA=FLmRNA /CNT=70 /TID=Mm.10193.2 /TIER=Stack /STK=29 /UG=Mm.10193 /LL=26385 /DEF=Mus musculus mRNA for G-protein coupled receptor kinase 6-B. /PROD=G-protein coupled receptor kinase 6-B /FL=gb:AF040748.1 gb:AF040747.1	472.2	295.95	462.4	482	301.2	290.7	1.59554
1420886_a_at	gb:NM_013842.2 /DB_XREF=gi:13775155 /GEN=Xbp1 /FEA=FLmRNA /CNT=84 /TID=Mm.22718.1 /TIER=FL /STK=2 /UG=Mm.22718 /LL=22433 /DEF=Mus musculus X-box binding protein 1 (Xbp1), mRNA. /PROD=X-box binding protein 1 /FL=gb:NM_013842.2 gb:AF027963.3	3550.7	2226.15	3593.9	3507.5	2251.6	2200.7	1.595
1417380_at	gb:BE851277 /DB_XREF=gi:10309616 /DB_XREF=uw94c02.y1 /CLONE=IMAGE:3469634 /FEA=FLmRNA /CNT=234 /TID=Mm.56685.1 /TIER=ConsEnd /STK=0 /UG=Mm.56685 /LL=29875 /UG_GENE=Iqgap1 /UG_TITLE=IQ motif containing GTPase activating protein 1 /FL=gb:NM_016721.1 gb:AF240630.1	748.9	470.05	763.6	734.2	453	487.1	1.59323
1440169_x_at	gb:BB522265 /DB_XREF=gi:9573723 /DB_XREF=BB522265 /CLONE=D930007A12 /FEA=EST /CNT=6 /TID=Mm.133503.1 /TIER=ConsEnd /STK=6 /UG=Mm.133503 /UG_TITLE=ESTs	142.35	89.4	141.3	143.4	87.7	91.1	1.59228
1456393_at	gb:AI642124 /DB_XREF=gi:4720599 /DB_XREF=uc46b06.x1 /CLONE=IMAGE:1401011 /FEA=EST /CNT=29 /TID=Mm.1605.2 /TIER=Stack /STK=10 /UG=Mm.1605 /LL=18569 /UG_GENE=Pdcd4 /UG_TITLE=programmed cell death 4	1062.95	667.8	1066.5	1059.4	693.8	641.8	1.59172
1433761_at	gb:AV374669 /DB_XREF=gi:15412267 /DB_XREF=AV374669 /CLONE=9130014I23 /FEA=EST /CNT=82 /TID=Mm.9838.1 /TIER=Stack /STK=63 /UG=Mm.9838 /LL=77303 /UG_GENE=9430063L05Rik /UG_TITLE=RIKEN cDNA 9430063L05 gene	166.25	104.55	171.7	160.8	102.8	106.3	1.59015
1450882_s_at	gb:AK010724.1 /DB_XREF=gi:12846372 /FEA=FLmRNA /CNT=115 /TID=Mm.1585.1 /TIER=Stack /STK=8 /UG=Mm.1585 /LL=83924 /UG_GENE=Tm7sf1 /UG_TITLE=transmembrane 7 superfamily member 1 /DEF=Mus musculus ES cells cDNA, RIKEN full-length enriched library, clone:2410076F06:DNA segment, Chr 13, Abbott 1 expressed, full insert sequence. /FL=gb:BC003212.1 gb:NM_031999.1 gb:AF154337.1	139.85	87.95	136.6	143.1	87.2	88.7	1.59011
1429501_s_at	gb:AK013543.1 /DB_XREF=gi:12850946 /FEA=mRNA /CNT=43 /TID=Mm.24256.1 /TIER=ConsEnd /STK=5 /UG=Mm.24256 /LL=72917 /UG_GENE=2900017D14Rik /UG_TITLE=RIKEN cDNA 2900017D14 gene /DEF=Mus musculus adult male hippocampus cDNA, RIKEN full-length enriched library, clone:2900017D14:hypothetical protein, full insert sequence.	150.9	94.95	150.7	151.1	96.7	93.2	1.58926
1454707_at	gb:BB124070 /DB_XREF=gi:16262109 /DB_XREF=BB124070 /CLONE=9530096F24 /FEA=EST /CNT=110 /TID=Mm.28205.2 /TIER=Stack /STK=10 /UG=Mm.28205 /LL=75582 /UG_GENE=2310035C23Rik /UG_TITLE=RIKEN cDNA 2310035C23 gene	159	100.05	154.7	163.3	101	99.1	1.58921
1423517_at	gb:AI325146 /DB_XREF=gi:4059575 /DB_XREF=mr93c01.x1 /CLONE=IMAGE:604992 /FEA=FLmRNA /CNT=434 /TID=Mm.153159.1 /TIER=Stack /STK=13 /UG=Mm.153159 /LL=12466 /UG_GENE=Cct6a /UG_TITLE=chaperonin subunit 6a (zeta) /FL=gb:NM_009838.1 gb:BC018459.1	3741.25	2354.2	3625.3	3857.2	2419.3	2289.1	1.58918
1421972_s_at	gb:BI647006 /DB_XREF=gi:15561242 /DB_XREF=603278778F1 /CLONE=IMAGE:5318946 /FEA=FLmRNA /CNT=50 /TID=Mm.57203.1 /TIER=ConsEnd /STK=0 /UG=Mm.57203 /LL=15161 /UG_GENE=Hcfc1 /UG_TITLE=host cell factor C1 /FL=gb:NM_008224.1	354.05	222.9	353.1	355	211.6	234.2	1.58838
1455509_at	gb:AI429738 /DB_XREF=gi:4275664 /DB_XREF=mf90d02.x1 /CLONE=IMAGE:421539 /FEA=EST /CNT=15 /TID=Mm.45703.1 /TIER=Stack /STK=12 /UG=Mm.45703 /UG_TITLE=ESTs, Weakly similar to nascent polypeptide-associated complex alpha polypeptide (Mus musculus) (M.musculus)	61.3	38.6	60.6	62	36.9	40.3	1.58808
1426565_at	gb:BM233254 /DB_XREF=gi:17868524 /DB_XREF=K0334D02-3 /CLONE=K0334D02 /FEA=FLmRNA /CNT=60 /TID=Mm.10226.1 /TIER=Stack /STK=17 /UG=Mm.10226 /LL=16001 /UG_GENE=Igf1r /UG_TITLE=insulin-like growth factor I receptor /FL=gb:AF056187.1	190.65	120.15	195	186.3	118.7	121.6	1.58677
1449351_s_at	gb:NM_019971.1 /DB_XREF=gi:10242384 /GEN=Pdgfc /FEA=FLmRNA /CNT=56 /TID=Mm.40268.1 /TIER=FL+Stack /STK=13 /UG=Mm.40268 /LL=54635 /DEF=Mus musculus platelet-derived growth factor, C polypeptide (Pdgfc), mRNA. /PROD=platelet-derived growth factor, C polypeptide /FL=gb:AF266467.1 gb:NM_019971.1 gb:AF117608.1 gb:AF286725.1	204.2	129.05	204.9	203.5	123.5	134.6	1.58233
1454963_at	gb:BQ127172 /DB_XREF=gi:20201083 /DB_XREF=ii60f05.x1 /CLONE=IMAGE:5946009 /FEA=EST /CNT=45 /TID=Mm.1486.3 /TIER=Stack /STK=32 /UG=Mm.1486 /LL=11843 /UG_GENE=Arf4 /UG_TITLE=ADP-ribosylation factor 4	307.8	194.7	317.3	298.3	189.3	200.1	1.58089
1427412_s_at	gb:BQ177183 /DB_XREF=gi:20352675 /DB_XREF=UI-M-DJ2-bwa-j-04-0-UI.s1 /CLONE=UI-M-DJ2-bwa-j-04-0-UI /FEA=mRNA /CNT=28 /TID=Mm.220347.1 /TIER=ConsEnd /STK=1 /UG=Mm.220347 /LL=192786 /UG_GENE=LOC192786 /UG_TITLE=PDZ domain containing guanine nucleotide exchange factor(GEF)1	193.3	122.4	197.9	188.7	120.7	124.1	1.57925
1436876_at	gb:AV337421 /DB_XREF=gi:16396460 /DB_XREF=AV337421 /CLONE=6430400M18 /FEA=EST /CNT=46 /TID=Mm.100348.1 /TIER=Stack /STK=40 /UG=Mm.100348 /LL=52882 /UG_GENE=D13Bwg1146e /UG_TITLE=DNA segment, Chr 13, Brigham & Womens Genetics 1146 expressed	335.5	212.55	341.9	329.1	220.4	204.7	1.57845
1448162_at	gb:NM_011693.1 /DB_XREF=gi:6755960 /GEN=Vcam1 /FEA=FLmRNA /CNT=224 /TID=Mm.1021.1 /TIER=FL+Stack /STK=153 /UG=Mm.1021 /LL=22329 /DEF=Mus musculus vascular cell adhesion molecule 1 (Vcam1), mRNA. /PROD=vascular cell adhesion molecule 1 /FL=gb:NM_011693.1 gb:M84487.1	771.45	489.4	749.5	793.4	496.7	482.1	1.57632
1454811_a_at	gb:AV026664 /DB_XREF=gi:4806274 /DB_XREF=AV026664 /CLONE=1300001D01 /FEA=EST /CNT=48 /TID=Mm.29344.2 /TIER=Stack /STK=45 /UG=Mm.29344 /LL=56442 /UG_GENE=Tde1l /UG_TITLE=tumor differentially expressed 1, like	1466	930.35	1457.8	1474.2	959	901.7	1.57575
1452527_a_at	gb:AJ251462.1 /DB_XREF=gi:7739960 /GEN=P2X4 /FEA=mRNA /CNT=1 /TID=Mm.27861.4 /TIER=ConsEnd /STK=0 /UG=Mm.27861 /LL=18438 /DEF=Mus musculus mRNA for p2x4d receptor subunit (P2X4 gene). /PROD=P2X4d receptor subunit	323.5	205.3	326.4	320.6	201.5	209.1	1.57574
1421002_at	gb:NM_011923.1 /DB_XREF=gi:6753119 /GEN=Angptl2 /FEA=FLmRNA /CNT=39 /TID=Mm.200657.1 /TIER=FL /STK=2 /UG=Mm.200657 /LL=26360 /DEF=Mus musculus angiopoietin-like 2 (Angptl2), mRNA. /PROD=angiopoietin related protein 2 /FL=gb:NM_011923.1 gb:AF125176.1	412.45	262.1	424.6	400.3	256.8	267.4	1.57364
1416868_at	gb:BC027026.1 /DB_XREF=gi:20073274 /FEA=FLmRNA /CNT=92 /TID=Mm.1912.1 /TIER=FL+Stack /STK=66 /UG=Mm.1912 /LL=12580 /UG_GENE=Cdkn2c /DEF=Mus musculus, cyclin-dependent kinase inhibitor 2C (p18, inhibits CDK4), clone MGC:36118 IMAGE:5374670, mRNA, complete cds. /PROD=cyclin-dependent kinase inhibitor 2C (p18,inhibits CDK4) /FL=gb:BC027026.1 gb:NM_007671.1 gb:U19596.1	867.65	551.45	873.8	861.5	524.4	578.5	1.5734
1417277_at	gb:NM_024442.1 /DB_XREF=gi:13277361 /GEN=2310021J05Rik /FEA=FLmRNA /CNT=88 /TID=Mm.30504.1 /TIER=FL+Stack /STK=50 /UG=Mm.30504 /LL=70101 /DEF=Mus musculus RIKEN cDNA 2310021J05 gene (2310021J05Rik), mRNA. /PROD=RIKEN cDNA 2310021J05 /FL=gb:NM_024442.1 gb:AF233646.1 gb:BC026539.1	214.4	136.65	218.2	210.6	136.2	137.1	1.56897
1428682_at	gb:AK019473.1 /DB_XREF=gi:12859700 /FEA=mRNA /CNT=43 /TID=Mm.26377.1 /TIER=Stack /STK=26 /UG=Mm.26377 /LL=78751 /UG_GENE=4631426G04Rik /UG_TITLE=RIKEN cDNA 4631426G04 gene /DEF=Mus musculus 0 day neonate skin cDNA, RIKEN full-length enriched library, clone:4631426G04:hypothetical protein, full insert sequence.	176.1	112.35	180.3	171.9	111.7	113	1.56742
1424332_at	gb:AF422144.1 /DB_XREF=gi:18141127 /FEA=FLmRNA /CNT=73 /TID=Mm.28923.1 /TIER=FL /STK=1 /UG=Mm.28923 /LL=224624 /UG_GENE=Rar3 /DEF=Mus musculus SOCS box containing protein RAR3 mRNA, complete cds. /PROD=SOCS box containing protein RAR3 /FL=gb:BC027008.1 gb:AF422144.1	82.35	52.7	80.4	84.3	52.5	52.9	1.56262
1417321_at	gb:NM_138590.1 /DB_XREF=gi:20070399 /GEN=D4Wsu132e /FEA=FLmRNA /CNT=79 /TID=Mm.28207.1 /TIER=FL+Stack /STK=48 /UG=Mm.28207 /LL=28027 /DEF=Mus musculus DNA segment, Chr 4, Wayne State University 132, expressed (D4Wsu132e), mRNA. /PROD=DNA segment, Chr 4, Wayne State University 132,expressed /FL=gb:NM_138590.1	326.4	209	332.1	320.7	206.1	211.9	1.56172
1423768_at	gb:BC018388.1 /DB_XREF=gi:17390914 /FEA=FLmRNA /CNT=177 /TID=Mm.28406.1 /TIER=FL+Stack /STK=118 /UG=Mm.28406 /DEF=Mus musculus, Similar to unc93 (C.elegans) homolog B, clone MGC:25627 IMAGE:4209296, mRNA, complete cds. /PROD=Similar to unc93 (C.elegans) homolog B /FL=gb:BC025587.1 gb:BC018388.1	713.6	456.95	706.2	721	463.1	450.8	1.56166
1452114_s_at	gb:BF225802 /DB_XREF=gi:11133410 /DB_XREF=uy47g01.x1 /CLONE=IMAGE:3662736 /FEA=FLmRNA /CNT=424 /TID=Mm.218877.2 /TIER=Stack /STK=13 /UG=Mm.218877 /LL=16011 /UG_GENE=Igfbp5 /UG_TITLE=insulin-like growth factor binding protein 5 /FL=gb:L12447.1	3666.05	2351	3656.3	3675.8	2355.7	2346.3	1.55936
1428622_at	gb:AK014624.1 /DB_XREF=gi:12852594 /FEA=mRNA /CNT=64 /TID=Mm.28016.1 /TIER=Stack /STK=29 /UG=Mm.28016 /LL=74573 /UG_GENE=4731402B04Rik /UG_TITLE=RIKEN cDNA 4731402B04 gene /DEF=Mus musculus 10 days neonate skin cDNA, RIKEN full-length enriched library, clone:4731402B04:unclassifiable, full insert sequence.	413.75	265.35	414.2	413.3	250.6	280.1	1.55926
1419415_a_at	gb:M34476.1 /DB_XREF=gi:200669 /FEA=FLmRNA /CNT=30 /TID=Mm.1273.1 /TIER=FL+Stack /STK=10 /UG=Mm.1273 /LL=19411 /UG_GENE=Rarg /UG_TITLE=retinoic acid receptor, gamma /DEF=Mouse retinoic acid receptor gamma (mRAR-gamma-A) mRNA, complete cds. /FL=gb:BC012923.1 gb:NM_011244.1 gb:M34476.1 gb:BC013709.1	806.35	517.15	822.2	790.5	514.8	519.5	1.55922
1436759_x_at	gb:AV172168 /DB_XREF=gi:5378606 /DB_XREF=AV172168 /CLONE=3300004C24 /FEA=EST /CNT=60 /TID=Mm.22171.3 /TIER=Stack /STK=60 /UG=Mm.22171 /LL=71994 /UG_GENE=Cnn3 /UG_TITLE=calponin 3, acidic	1203.95	772.55	1208	1199.9	801.5	743.6	1.55841
1427946_s_at	gb:BC028831.1 /DB_XREF=gi:20381137 /FEA=mRNA /CNT=29 /TID=Mm.27907.1 /TIER=Stack /STK=14 /UG=Mm.27907 /DEF=Mus musculus, Similar to dihydropyrimidine dehydrogenase, clone MGC:37940 IMAGE:5126155, mRNA, complete cds. /PROD=Similar to dihydropyrimidine dehydrogenase	398.95	256.1	407.8	390.1	253.1	259.1	1.55779
1435134_at	gb:BB822365 /DB_XREF=gi:16994994 /DB_XREF=BB822365 /CLONE=G830018G20 /FEA=EST /CNT=245 /TID=Mm.24576.1 /TIER=Stack /STK=19 /UG=Mm.24576 /UG_TITLE=ESTs, Weakly similar to AF182426 1 arylacetamide deacetylase (R.norvegicus)	314.5	201.9	312.9	316.1	202.1	201.7	1.5577
1455892_x_at	gb:BB794742 /DB_XREF=gi:16964361 /DB_XREF=BB794742 /CLONE=G431001K24 /FEA=EST /CNT=29 /TID=Mm.220934.3 /TIER=Stack /STK=29 /UG=Mm.220934 /UG_TITLE=Mus musculus, clone IMAGE:3491638, mRNA, partial cds	3407.4	2188.55	3344.6	3470.2	2180.2	2196.9	1.55692
1459740_s_at	gb:AW108044 /DB_XREF=gi:6078844 /DB_XREF=um25g11.x1 /CLONE=IMAGE:2225636 /FEA=EST /CNT=2 /TID=Mm.199181.1 /TIER=ConsEnd /STK=2 /UG=Mm.199181 /LL=101326 /UG_GENE=AW108044 /UG_TITLE=expressed sequence AW108044	1146.3	736.45	1154.7	1137.9	748	724.9	1.55652
1433859_at	gb:BB207820 /DB_XREF=gi:15409911 /DB_XREF=BB207820 /CLONE=A430084L10 /FEA=EST /CNT=93 /TID=Mm.63082.1 /TIER=Stack /STK=56 /UG=Mm.63082 /UG_TITLE=ESTs, Weakly similar to YEF4_YEAST HYPOTHETICAL 18.5 KDA PROTEIN IN GLY1-GDA1 INTERGENIC REGION (S.cerevisiae)	557.95	358.6	560.7	555.2	343.3	373.9	1.55591
1443420_at	gb:AW539458 /DB_XREF=gi:7181875 /DB_XREF=C0120B02-3 /CLONE=C0120B02 /FEA=EST /CNT=3 /TID=Mm.102573.1 /TIER=ConsEnd /STK=3 /UG=Mm.102573 /UG_TITLE=ESTs	2.8	1.8	2.8	2.8	1.7	1.9	1.55556
1426122_a_at	gb:AB070896.1 /DB_XREF=gi:15430614 /GEN=clipin Ecoronin 6 type C /FEA=FLmRNA /CNT=1 /TID=Mm.33477.1 /TIER=FL /STK=1 /UG=Mm.33477 /LL=216961 /DEF=Mus musculus mRNA for clipin Ecoronin 6 type C, complete cds. /PROD=clipin Ecoronin 6 type C /FL=gb:AB070896.1	880.5	566.15	879.6	881.4	597.1	535.2	1.55524
1448123_s_at	gb:NM_009369.1 /DB_XREF=gi:6678320 /GEN=Tgfbi /FEA=FLmRNA /CNT=272 /TID=Mm.14455.1 /TIER=FL+Stack /STK=191 /UG=Mm.14455 /LL=21810 /DEF=Mus musculus transforming growth factor, beta induced, 68 kDa (Tgfbi), mRNA. /PROD=transforming growth factor, beta induced, 68kDa /FL=gb:L19932.1 gb:NM_009369.1	897.5	577.5	901.4	893.6	604.6	550.4	1.55411
1428615_at	gb:AK008952.1 /DB_XREF=gi:12843450 /FEA=mRNA /CNT=91 /TID=Mm.28294.1 /TIER=Stack /STK=29 /UG=Mm.28294 /LL=67168 /UG_GENE=2610302I02Rik /UG_TITLE=RIKEN cDNA 2610302I02 gene /DEF=Mus musculus adult male stomach cDNA, RIKEN full-length enriched library, clone:2210416I02:homolog to P2Y PURINOCEPTOR 5 (P2Y5) (PURINERGIC RECEPTOR 5) (RB INTRON ENCODED G-PROTEIN COUPLED RECEPTOR), full insert sequence.	547.8	352.55	555.5	540.1	362.5	342.6	1.55382
1452303_at	gb:AV345051 /DB_XREF=gi:16397037 /DB_XREF=AV345051 /CLONE=6430549H08 /FEA=mRNA /CNT=56 /TID=Mm.74203.1 /TIER=Stack /STK=15 /UG=Mm.74203 /UG_TITLE=Mus musculus, clone IMAGE:3598550, mRNA, partial cds	214	137.85	209.1	218.9	137.8	137.9	1.55241
1439107_a_at	gb:BF021054 /DB_XREF=gi:10752386 /DB_XREF=ux51f11.x1 /CLONE=IMAGE:3513837 /FEA=EST /CNT=15 /TID=Mm.195887.2 /TIER=Stack /STK=8 /UG=Mm.195887 /LL=78559 /UG_GENE=9530077A04Rik /UG_TITLE=RIKEN cDNA 9530077A04 gene	792.7	511.15	783.8	801.6	531.1	491.2	1.55082
1417327_at	gb:NM_016900.1 /DB_XREF=gi:18702316 /GEN=Cav2 /FEA=FLmRNA /CNT=95 /TID=Mm.31915.1 /TIER=FL+Stack /STK=48 /UG=Mm.31915 /LL=12390 /DEF=Mus musculus caveolin 2 (Cav2), mRNA. /PROD=caveolin 2 /FL=gb:BC023095.1 gb:NM_016900.1 gb:AF141322.1 gb:AB049604.1	2524.65	1628.4	2563.4	2485.9	1677.6	1579.2	1.55039
1416625_at	gb:NM_009776.1 /DB_XREF=gi:6753217 /GEN=Serping1 /FEA=FLmRNA /CNT=192 /TID=Mm.38888.1 /TIER=FL+Stack /STK=77 /UG=Mm.38888 /LL=12258 /DEF=Mus musculus serine (or cysteine) proteinase inhibitor, clade G (C1 inhibitor), member 1 (Serping1), mRNA. /PROD=complement component 1 inhibitor /FL=gb:AF010254.1 gb:BC002026.1 gb:NM_009776.1	5804.75	3745.95	5722	5887.5	3717.3	3774.6	1.54961
1426554_a_at	gb:BI407347 /DB_XREF=gi:15168270 /DB_XREF=602919489T1 /CLONE=IMAGE:5056054 /FEA=FLmRNA /CNT=214 /TID=Mm.16783.3 /TIER=Stack /STK=20 /UG=Mm.16783 /LL=18648 /UG_GENE=Pgam1 /UG_TITLE=phosphoglycerate mutase 1 /FL=gb:BC002241.1	1547.2	999.15	1547.9	1546.5	1044.3	954	1.54852
1418886_s_at	gb:NM_130884.1 /DB_XREF=gi:18700023 /GEN=Idh3b /FEA=FLmRNA /CNT=130 /TID=Mm.29590.1 /TIER=FL+Stack /STK=16 /UG=Mm.29590 /LL=170718 /DEF=Mus musculus isocitrate dehydrogenase 3 (NAD+) beta (Idh3b), mRNA. /PROD=isocitrate dehydrogenase 3 (NAD+) beta /FL=gb:BC009022.1 gb:NM_130884.1 gb:AY035212.1	7828.4	5056.7	7705.6	7951.2	4880.7	5232.7	1.54812
1421991_a_at	gb:NM_010517.1 /DB_XREF=gi:6981085 /GEN=Igfbp4 /FEA=FLmRNA /CNT=15 /TID=Mm.22248.1 /TIER=FL /STK=1 /UG=Mm.22248 /LL=16010 /DEF=Mus musculus insulin-like growth factor binding protein 4 (Igfbp4), mRNA. /PROD=insulin-like growth factor binding protein 4 /FL=gb:NM_010517.1	327.6	211.7	328.3	326.9	221.3	202.1	1.54747
1451987_at	gb:BC016642.1 /DB_XREF=gi:16741690 /FEA=FLmRNA /CNT=62 /TID=Mm.24369.1 /TIER=FL+Stack /STK=29 /UG=Mm.24369 /DEF=Mus musculus, Arrestin, beta 2, clone MGC:6525 IMAGE:2651372, mRNA, complete cds. /PROD=Arrestin, beta 2 /FL=gb:BC016642.1	193.3	124.95	191.9	194.7	127.7	122.2	1.54702
1434418_at	gb:BQ176664 /DB_XREF=gi:20352156 /DB_XREF=UI-M-DJ2-bvz-g-18-0-UI.s1 /CLONE=UI-M-DJ2-bvz-g-18-0-UI /FEA=EST /CNT=36 /TID=Mm.40284.1 /TIER=Stack /STK=33 /UG=Mm.40284 /LL=99389 /UG_GENE=AW544719 /UG_TITLE=expressed sequence AW544719	209.75	135.6	206.9	212.6	138.2	133	1.54683
1460186_at	gb:AV061337 /DB_XREF=gi:16380789 /DB_XREF=AV061337 /CLONE=1810073M23 /FEA=FLmRNA /CNT=224 /TID=Mm.2986.1 /TIER=Stack /STK=10 /UG=Mm.2986 /LL=107358 /UG_GENE=AW146116 /UG_TITLE=expressed sequence AW146116 /FL=gb:NM_133352.1 gb:BC004799.1 gb:AF269151.1	1477.15	955.3	1469.1	1485.2	991.9	918.7	1.54627
1437185_s_at	gb:AV148480 /DB_XREF=gi:5352613 /DB_XREF=AV148480 /CLONE=2810478L23 /FEA=EST /CNT=26 /TID=Mm.3532.6 /TIER=Stack /STK=23 /UG=Mm.3532 /LL=19240 /UG_GENE=Tmsb10 /UG_TITLE=thymosin, beta 10	7915.25	5122.5	7892.4	7938.1	5090.6	5154.4	1.54519
1426371_at	gb:AK014486.1 /DB_XREF=gi:12852374 /FEA=FLmRNA /CNT=216 /TID=Mm.147529.1 /TIER=Stack /STK=18 /UG=Mm.147529 /LL=67420 /UG_GENE=3732409C05Rik /UG_TITLE=RIKEN cDNA 3732409C05 gene /DEF=Mus musculus 14 days embryo liver cDNA, RIKEN full-length enriched library, clone:4432411H12:related to MALE STERILITY PROTEIN 2-LIKE PROTEIN, full insert sequence. /FL=gb:BC007178.1	273.65	177.1	268	279.3	174.8	179.4	1.54517
1421813_a_at	gb:NM_011179.1 /DB_XREF=gi:7242190 /GEN=Psap /FEA=FLmRNA /CNT=332 /TID=Mm.3363.1 /TIER=FL /STK=1 /UG=Mm.3363 /LL=19156 /DEF=Mus musculus prosaposin (Psap), mRNA. /PROD=prosaposin /FL=gb:NM_011179.1	6167.9	3993.05	6186.1	6149.7	3822.3	4163.8	1.54466
1451097_at	gb:BC015289.1 /DB_XREF=gi:15929730 /FEA=FLmRNA /CNT=222 /TID=Mm.9684.1 /TIER=FL+Stack /STK=126 /UG=Mm.9684 /LL=22323 /UG_GENE=Vasp /DEF=Mus musculus, vasodilator-stimulated phosphoprotein, clone MGC:18907 IMAGE:4240907, mRNA, complete cds. /PROD=vasodilator-stimulated phosphoprotein /FL=gb:BC010223.1 gb:BC015289.1 gb:AF084548.1	1216.85	788.3	1232.4	1201.3	774.5	802.1	1.54364
1433490_s_at	gb:BG075070 /DB_XREF=gi:12557639 /DB_XREF=H3142H09-3 /CLONE=H3142H09 /FEA=EST /CNT=264 /TID=Mm.814.1 /TIER=Stack /STK=129 /UG=Mm.814 /LL=52582 /UG_GENE=D10Ertd398e /UG_TITLE=DNA segment, Chr 10, ERATO Doi 398, expressed	1114.65	722.15	1086.6	1142.7	717.7	726.6	1.54352
1447271_at	gb:BB761818 /DB_XREF=gi:16196088 /DB_XREF=BB761818 /CLONE=G270148J16 /FEA=EST /CNT=2 /TID=Mm.211299.1 /TIER=ConsEnd /STK=2 /UG=Mm.211299 /UG_TITLE=ESTs	42.6	27.6	42.3	42.9	29	26.2	1.54348
1434645_at	gb:BB493717 /DB_XREF=gi:16441771 /DB_XREF=BB493717 /CLONE=D530035A11 /FEA=EST /CNT=52 /TID=Mm.32581.1 /TIER=Stack /STK=27 /UG=Mm.32581 /UG_TITLE=ESTs, Weakly similar to T42731 atrophin-1 related protein - rat (R.norvegicus)	94.8	61.45	93.8	95.8	64	58.9	1.54272
1426573_at	gb:BM235734 /DB_XREF=gi:17871004 /DB_XREF=K0423H12-3 /CLONE=K0423H12 /FEA=FLmRNA /CNT=111 /TID=Mm.36817.1 /TIER=Stack /STK=13 /UG=Mm.36817 /UG_TITLE=Mus musculus, clone MGC:6377 IMAGE:3499365, mRNA, complete cds /FL=gb:BC004709.1	78.9	51.15	78	79.8	51.8	50.5	1.54252
1418640_at	gb:NM_019812.1 /DB_XREF=gi:9790228 /GEN=Sirt1 /FEA=FLmRNA /CNT=97 /TID=Mm.12604.1 /TIER=FL+Stack /STK=20 /UG=Mm.12604 /LL=93759 /DEF=Mus musculus sirtuin 1 ((silent mating type information regulation 2, homolog) 1 (S. cerevisiae) (Sirt1), mRNA. /PROD=sirtuin 1 ((silent mating type informationregulation 2, homolog) 1 (S. cerevisiae) /FL=gb:NM_019812.1 gb:AF214646.1	409.15	265.65	421.3	397	267.6	263.7	1.54018
1448318_at	gb:NM_007408.1 /DB_XREF=gi:6680649 /GEN=Adfp /FEA=FLmRNA /CNT=309 /TID=Mm.381.1 /TIER=FL+Stack /STK=92 /UG=Mm.381 /LL=11520 /DEF=Mus musculus adipose differentiation related protein (Adfp), mRNA. /PROD=adipose differentiation related protein /FL=gb:M93275.1 gb:NM_007408.1	2904.25	1891.85	2829	2979.5	1848.7	1935	1.53514
1421059_a_at	gb:NM_019998.1 /DB_XREF=gi:9910439 /GEN=1300013N08Rik /FEA=FLmRNA /CNT=28 /TID=Mm.22218.1 /TIER=FL /STK=2 /UG=Mm.22218 /LL=56737 /DEF=Mus musculus RIKEN cDNA 1300013N08 gene (1300013N08Rik), mRNA. /PROD=hypothetical protein MNCb-5081 /FL=gb:NM_019998.1	484.6	315.9	486.9	482.3	302	329.8	1.53403
1425336_x_at	gb:BC011306.1 /DB_XREF=gi:15030108 /FEA=FLmRNA /CNT=38 /TID=Mm.16771.2 /TIER=FL /STK=2 /UG=Mm.16771 /LL=14972 /UG_GENE=H2-K /DEF=Mus musculus, clone MGC:7052 IMAGE:3156482, mRNA, complete cds. /PROD=Unknown (protein for MGC:7052) /FL=gb:BC011306.1	9248.15	6030.2	9438.9	9057.4	5871	6189.4	1.53364
1449469_at	gb:BB706784 /DB_XREF=gi:16055619 /DB_XREF=BB706784 /CLONE=7420493E11 /FEA=FLmRNA /CNT=27 /TID=Mm.202751.1 /TIER=Stack /STK=9 /UG=Mm.202751 /LL=53871 /UG_GENE=Pkd2l2 /UG_TITLE=polycystic kidney disease 2-like 2 /FL=gb:AF182033.1 gb:NM_016927.1	107.25	69.95	104.3	110.2	71.4	68.5	1.53324
1430307_a_at	gb:AK006387.1 /DB_XREF=gi:12839461 /GEN=Mod1 /FEA=mRNA /CNT=10 /TID=Mm.148155.2 /TIER=ConsEnd /STK=2 /UG=Mm.148155 /LL=17436 /UG_TITLE=malic enzyme, supernatant /DEF=Mus musculus adult male testis cDNA, RIKEN full-length enriched library, clone:1700026H15:malic enzyme, supernatant, full insert sequence.	2987.9	1951.55	3049.5	2926.3	1945.4	1957.7	1.53104
1416641_at	gb:NM_010715.1 /DB_XREF=gi:6754543 /GEN=Lig1 /FEA=FLmRNA /CNT=133 /TID=Mm.1013.1 /TIER=FL+Stack /STK=77 /UG=Mm.1013 /LL=16881 /DEF=Mus musculus ligase I, DNA, ATP-dependent (Lig1), mRNA. /PROD=ligase I, DNA, ATP-dependent /FL=gb:U04674.1 gb:NM_010715.1 gb:U19604.1	173.6	113.4	169.4	177.8	114.6	112.2	1.53086
1417560_at	gb:BB478992 /DB_XREF=gi:16440503 /DB_XREF=BB478992 /CLONE=D330036A01 /FEA=FLmRNA /CNT=241 /TID=Mm.12983.1 /TIER=Stack /STK=36 /UG=Mm.12983 /LL=14057 /UG_GENE=Sfxn1 /UG_TITLE=sideroflexin 1 /FL=gb:AF325260.1 gb:NM_027324.1 gb:BC005743.1	912.25	596.6	929.2	895.3	589.2	604	1.52908
1434312_at	gb:AA958965 /DB_XREF=gi:3125195 /DB_XREF=ub59g03.s1 /CLONE=IMAGE:1382068 /FEA=EST /CNT=44 /TID=Mm.27308.1 /TIER=Stack /STK=35 /UG=Mm.27308 /LL=104877 /UG_GENE=AI788669 /UG_TITLE=expressed sequence AI788669	308.35	201.8	304.4	312.3	207.8	195.8	1.528
1422556_at	gb:BI645481 /DB_XREF=gi:15559489 /DB_XREF=603275445F1 /CLONE=IMAGE:5315819 /FEA=FLmRNA /CNT=125 /TID=Mm.202311.1 /TIER=Stack /STK=14 /UG=Mm.202311 /LL=14674 /UG_GENE=Gna13 /UG_TITLE=guanine nucleotide binding protein, alpha 13 /FL=gb:M63660.1 gb:NM_010303.1	242.1	158.5	244.4	239.8	158.3	158.7	1.52744
1419125_at	gb:NM_011206.1 /DB_XREF=gi:6755235 /GEN=Ptpn18 /FEA=FLmRNA /CNT=30 /TID=Mm.361.1 /TIER=FL+Stack /STK=13 /UG=Mm.361 /LL=19253 /DEF=Mus musculus protein tyrosine phosphatase, non-receptor type 18 (Ptpn18), mRNA. /PROD=protein tyrosine phosphatase, non-receptor type18 /FL=gb:U49853.1 gb:NM_011206.1 gb:BC008512.1 gb:U52523.1 gb:U35124.1	468.8	307.35	463.4	474.2	313.9	300.8	1.5253
1425929_a_at	gb:AF249668.1 /DB_XREF=gi:8272587 /GEN=Triad2 /FEA=FLmRNA /CNT=2 /TID=Mm.22086.2 /TIER=FL /STK=1 /UG=Mm.22086 /LL=56736 /DEF=Mus musculus TRIAD2 type II splice variant (Triad2) mRNA, complete cds. /PROD=TRIAD2 type II splice variant /FL=gb:AF249668.1	709.9	465.6	723	696.8	479.4	451.8	1.5247
1424613_at	gb:AF378831.1 /DB_XREF=gi:14269445 /GEN=Raig2 /FEA=FLmRNA /CNT=76 /TID=Mm.103439.1 /TIER=FL+Stack /STK=23 /UG=Mm.103439 /LL=64297 /DEF=Mus musculus orphan G protein-coupled receptor (Raig2) mRNA, complete cds. /PROD=orphan G protein-coupled receptor /FL=gb:AF378831.1 gb:BC020004.1	341.55	224.25	333.6	349.5	220.4	228.1	1.52308
1456038_at	gb:BB003709 /DB_XREF=gi:15389568 /DB_XREF=BB003709 /CLONE=4732456I21 /FEA=EST /CNT=124 /TID=Mm.40708.1 /TIER=Stack /STK=18 /UG=Mm.40708 /LL=100209 /UG_GENE=AI836810 /UG_TITLE=expressed sequence AI836810	389.25	255.9	395.2	383.3	258.3	253.5	1.5211
1418017_at	gb:BI689507 /DB_XREF=gi:15652136 /DB_XREF=603315371F1 /CLONE=IMAGE:5355449 /FEA=FLmRNA /CNT=273 /TID=Mm.20543.1 /TIER=Stack /STK=14 /UG=Mm.20543 /LL=80913 /UG_GENE=Pum2 /UG_TITLE=pumilio 2 (Drosophila) /FL=gb:AF315590.1 gb:AY027917.1 gb:NM_030723.1	1306.05	859	1298.6	1313.5	880	838	1.52043
1448758_at	gb:NM_025307.1 /DB_XREF=gi:13384665 /GEN=Nrbf2 /FEA=FLmRNA /CNT=73 /TID=Mm.21209.1 /TIER=FL+Stack /STK=42 /UG=Mm.21209 /LL=50777 /DEF=Mus musculus nuclear receptor binding factor 2 (Nrbf2), mRNA. /PROD=nuclear receptor binding factor 2 /FL=gb:NM_025307.1 gb:BC019448.1	704.45	463.8	704.8	704.1	451.3	476.3	1.51887
1451453_at	gb:BC022165.1 /DB_XREF=gi:18381096 /FEA=FLmRNA /CNT=35 /TID=Mm.41755.1 /TIER=FL+Stack /STK=19 /UG=Mm.41755 /LL=13143 /UG_GENE=Dapk2 /DEF=Mus musculus, death-associated kinase 2, clone MGC:13742 IMAGE:4016911, mRNA, complete cds. /PROD=death-associated kinase 2 /FL=gb:AB018002.1 gb:BC022165.1	171.15	112.7	168	174.3	109.4	116	1.51863
1458111_at	gb:BB078712 /DB_XREF=gi:15406969 /DB_XREF=BB078712 /CLONE=9330154M19 /FEA=EST /CNT=3 /TID=Mm.161839.1 /TIER=ConsEnd /STK=3 /UG=Mm.161839 /UG_TITLE=ESTs	4.4	2.9	4.5	4.3	2.9	2.9	1.51724
1425525_a_at	gb:AF089751.1 /DB_XREF=gi:4019303 /FEA=FLmRNA /CNT=37 /TID=Mm.27861.2 /TIER=FL /STK=1 /UG=Mm.27861 /LL=18438 /UG_GENE=P2rx4 /DEF=Mus musculus ATP receptor P2X4 subunit mRNA, complete cds. /PROD=ATP receptor P2X4 subunit /FL=gb:AF089751.1	680.95	449.05	697.1	664.8	436.7	461.4	1.51642
1422572_at	gb:NM_019566.1 /DB_XREF=gi:9625036 /GEN=Arhg /FEA=FLmRNA /CNT=88 /TID=Mm.30201.1 /TIER=FL+Stack /STK=33 /UG=Mm.30201 /LL=56212 /DEF=Mus musculus ras homolog G (RhoG) (Arhg), mRNA. /PROD=ras homolog G (RhoG) /FL=gb:NM_019566.1 gb:AB025943.1	831.7	549.35	839.2	824.2	556.9	541.8	1.51397
1425972_a_at	gb:M32308.1 /DB_XREF=gi:202453 /FEA=FLmRNA /CNT=1 /TID=Mm.919.2 /TIER=FL /STK=1 /UG=Mm.919 /LL=22764 /UG_GENE=Zfx /UG_TITLE=zinc finger protein X-linked /DEF=Mouse zinc finger protein (Zfx) mRNA, complete cds, clone pDP1115. /FL=gb:M32308.1	345.65	228.35	350.8	340.5	226.2	230.5	1.51369
1419678_at	gb:NM_015771.1 /DB_XREF=gi:7657294 /GEN=Lats2 /FEA=FLmRNA /CNT=52 /TID=Mm.202747.1 /TIER=FL /STK=7 /UG=Mm.202747 /LL=50523 /DEF=Mus musculus large tumor suppressor 2 (Lats2), mRNA. /PROD=large tumor supressor 2 /FL=gb:AB023958.1 gb:NM_015771.1	176.9	117	174.9	178.9	115.5	118.5	1.51197
1423176_at	gb:BQ266486 /DB_XREF=gi:20491551 /DB_XREF=NISC_ff13c10.x1 /CLONE=IMAGE:2865786 /FEA=FLmRNA /CNT=63 /TID=Mm.4218.1 /TIER=Stack /STK=34 /UG=Mm.4218 /LL=22057 /UG_GENE=Tob1 /UG_TITLE=transducer of ErbB-2.1 /FL=gb:NM_009427.1	2510	1660.7	2456.2	2563.8	1634.8	1686.6	1.51141
1437188_at	gb:BM114422 /DB_XREF=gi:17077440 /DB_XREF=L0804E08-3 /CLONE=L0804E08 /FEA=EST /CNT=27 /TID=Mm.32191.5 /TIER=Stack /STK=23 /UG=Mm.32191 /LL=54393 /UG_GENE=Gabbr1 /UG_TITLE=gamma-aminobutyric acid (GABA-B) receptor, 1	241.5	160.1	241.7	241.3	153	167.2	1.50843
1417639_at	gb:BC010590.1 /DB_XREF=gi:14714870 /FEA=FLmRNA /CNT=61 /TID=Mm.42185.1 /TIER=FL+Stack /STK=40 /UG=Mm.42185 /LL=30805 /UG_GENE=Slc22a4 /DEF=Mus musculus, solute carrier family (organic cation transporter), member 4, clone MGC:18328 IMAGE:3670138, mRNA, complete cds. /PROD=solute carrier family (organic cationtransporter), member 4 /FL=gb:NM_019687.1 gb:BC010590.1 gb:AB016257.1	63.8	42.3	62.1	65.5	41.2	43.4	1.50827
1419821_s_at	gb:AI788952 /DB_XREF=gi:5336668 /DB_XREF=uk56b03.x1 /CLONE=IMAGE:1972973 /FEA=EST /CNT=1 /TID=Mm.198116.1 /TIER=ConsEnd /STK=1 /UG=Mm.198116 /LL=98427 /UG_GENE=AI788952 /UG_TITLE=expressed sequence AI788952	1034.75	687.45	1044.3	1025.2	684.2	690.7	1.5052
1429003_at	gb:C79000 /DB_XREF=gi:2519330 /DB_XREF=C79000 /CLONE=J0058H02 /FEA=mRNA /CNT=61 /TID=Mm.27094.1 /TIER=Stack /STK=12 /UG=Mm.27094 /LL=66354 /UG_GENE=2310008B08Rik /UG_TITLE=RIKEN cDNA 2310008B08 gene	243	161.45	250.7	235.3	163.5	159.4	1.50511
1424070_at	gb:AK010275.1 /DB_XREF=gi:12845593 /FEA=FLmRNA /CNT=126 /TID=Mm.28076.1 /TIER=Stack /STK=12 /UG=Mm.28076 /LL=108123 /UG_GENE=Napg /UG_TITLE=N-ethylmaleimide sensitive fusion protein attachment protein gamma /DEF=Mus musculus ES cells cDNA, RIKEN full-length enriched library, clone:2400003O04:homolog to GAMMA-SOLUBLE NSF ATTACHMENT PROTEIN (SNAP-GAMMA), full insert sequence. /FL=gb:BC026977.1	125.75	83.55	129.7	121.8	82.7	84.4	1.50509
1436338_at	gb:BF730541 /DB_XREF=gi:12048405 /DB_XREF=mab64g07.x1 /CLONE=IMAGE:3975348 /FEA=EST /CNT=23 /TID=Mm.35625.1 /TIER=Stack /STK=9 /UG=Mm.35625 /UG_TITLE=ESTs	923	613.45	937.1	908.9	613.6	613.3	1.50461
1416415_a_at	gb:AY074806.1 /DB_XREF=gi:18535650 /FEA=FLmRNA /CNT=245 /TID=Mm.916.1 /TIER=FL+Stack /STK=90 /UG=Mm.916 /LL=51788 /UG_GENE=H2afz /DEF=Mus musculus histone H2A.Z mRNA, complete cds. /PROD=histone H2A.Z /FL=gb:U70494.1 gb:NM_016750.1 gb:AY074806.1	4001.15	2662.8	4000.2	4002.1	2719.9	2605.7	1.50261
1417225_at	gb:NM_022992.1 /DB_XREF=gi:14149749 /GEN=Arl6ip5 /FEA=FLmRNA /CNT=128 /TID=Mm.30009.1 /TIER=FL+Stack /STK=52 /UG=Mm.30009 /LL=65106 /DEF=Mus musculus ADP-ribosylation-like factor 6 interacting protein 5 (Arl6ip5), mRNA. /PROD=ADP-ribosylation-like factor 6 interactingprotein 5 /FL=gb:BC003897.1 gb:NM_022992.1 gb:AF265214.1 gb:AF421860.1	1535.05	1021.8	1562.4	1507.7	997.9	1045.7	1.5023
1437284_at	gb:BB259670 /DB_XREF=gi:8952503 /DB_XREF=BB259670 /CLONE=A730090P11 /FEA=EST /CNT=105 /TID=Mm.200772.1 /TIER=Stack /STK=20 /UG=Mm.200772 /LL=100949 /UG_GENE=AW227548 /UG_TITLE=expressed sequence AW227548	502.85	334.95	494.8	510.9	329.7	340.2	1.50127
1428107_at	gb:AK004519.1 /DB_XREF=gi:12835741 /FEA=mRNA /CNT=152 /TID=Mm.21446.1 /TIER=Stack /STK=112 /UG=Mm.21446 /LL=68890 /UG_GENE=1190008F14Rik /UG_TITLE=RIKEN cDNA 1190008F14 gene /DEF=Mus musculus 18 days embryo whole body cDNA, RIKEN full-length enriched library, clone:1190008F14:unclassifiable transcript, full insert sequence.	1265.8	843.4	1290.2	1241.4	874.9	811.9	1.50083
1422528_a_at	gb:BB036959 /DB_XREF=gi:16258396 /DB_XREF=BB036959 /CLONE=5930421O16 /FEA=FLmRNA /CNT=300 /TID=Mm.18571.1 /TIER=Stack /STK=26 /UG=Mm.18571 /LL=12192 /UG_GENE=Zfp36l1 /UG_TITLE=zinc finger protein 36, C3H type-like 1 /FL=gb:NM_007564.1 gb:M58566.1	536.7	358.05	550.6	522.8	349.6	366.5	1.49895
1433830_at	gb:C88150 /DB_XREF=gi:2920107 /DB_XREF=C88150 /CLONE=J0257F02 /FEA=EST /CNT=141 /TID=Mm.16767.2 /TIER=Stack /STK=14 /UG=Mm.16767 /LL=53379 /UG_GENE=Hnrpa2b1 /UG_TITLE=heterogeneous nuclear ribonucleoprotein A2B1	1027.35	685.95	1054.4	1000.3	697.7	674.2	1.4977
1426582_at	gb:BB099828 /DB_XREF=gi:8752396 /DB_XREF=BB099828 /CLONE=9430070F06 /FEA=FLmRNA /CNT=69 /TID=Mm.3466.1 /TIER=Stack /STK=13 /UG=Mm.3466 /LL=11909 /UG_GENE=Atf2 /UG_TITLE=activating transcription factor 2 /FL=gb:AF483483.1 gb:AF483482.1	483.15	322.75	492.1	474.2	315.2	330.3	1.49698
1454084_a_at	gb:AK018606.1 /DB_XREF=gi:12858398 /FEA=mRNA /CNT=1 /TID=Mm.78515.1 /TIER=ConsEnd /STK=0 /UG=Mm.78515 /LL=71599 /UG_GENE=9130010J17Rik /UG_TITLE=RIKEN cDNA 9130010J17 gene /DEF=Mus musculus adult male cecum cDNA, RIKEN full-length enriched library, clone:9130010J17:hypothetical protein, full insert sequence.	183.05	122.4	177.8	188.3	120.5	124.3	1.49551
1455326_at	gb:BB315720 /DB_XREF=gi:16403056 /DB_XREF=BB315720 /CLONE=B230359J07 /FEA=EST /CNT=27 /TID=Mm.2658.1 /TIER=Stack /STK=16 /UG=Mm.2658 /UG_TITLE=ESTs	503	336.35	510	496	327.4	345.3	1.49547
1447927_at	gb:BG092512 /DB_XREF=gi:12575075 /DB_XREF=mac12d03.x1 /CLONE=IMAGE:3999413 /FEA=EST /CNT=23 /TID=Mm.200270.1 /TIER=ConsEnd /STK=1 /UG=Mm.200270 /LL=100702 /UG_GENE=AI595338 /UG_TITLE=expressed sequence AI595338	642.3	429.5	650.4	634.2	443.6	415.4	1.49546
1434691_at	gb:BB154529 /DB_XREF=gi:16268187 /DB_XREF=BB154529 /CLONE=A130021F17 /FEA=EST /CNT=41 /TID=Mm.27790.2 /TIER=Stack /STK=27 /UG=Mm.27790 /LL=72193 /UG_GENE=2610510E10Rik /UG_TITLE=RIKEN cDNA 2610510E10 gene	226.95	151.8	231.9	222	154.9	148.7	1.49506
1434413_at	gb:BG092677 /DB_XREF=gi:12575240 /DB_XREF=mac15d01.x1 /CLONE=IMAGE:3999792 /FEA=EST /CNT=56 /TID=Mm.45770.1 /TIER=Stack /STK=33 /UG=Mm.45770 /UG_TITLE=ESTs	621	415.6	627.7	614.3	429.8	401.4	1.49423
1448350_at	gb:NM_133768.1 /DB_XREF=gi:19526985 /GEN=2510006M18Rik /FEA=FLmRNA /CNT=175 /TID=Mm.23869.1 /TIER=FL+Stack /STK=87 /UG=Mm.23869 /LL=76802 /DEF=Mus musculus RIKEN cDNA 2510006M18 gene (2510006M18Rik), mRNA. /PROD=RIKEN cDNA 2510006M18 /FL=gb:BC016670.1 gb:NM_133768.1	196.85	131.85	196.5	197.2	127.2	136.5	1.49298
1421146_at	gb:NM_054050.1 /DB_XREF=gi:16905082 /GEN=Grf2 /FEA=FLmRNA /CNT=30 /TID=Mm.219623.1 /TIER=FL /STK=2 /UG=Mm.219623 /LL=107746 /DEF=Mus musculus guanine nucleotide releasing factor 2 (Grf2), mRNA. /PROD=guanine nucleotide releasing factor 2 /FL=gb:AF348669.1 gb:NM_054050.1	89.05	59.65	90.2	87.9	60.8	58.5	1.49288
1433771_at	gb:AV173092 /DB_XREF=gi:16383719 /DB_XREF=AV173092 /CLONE=4432404I08 /FEA=EST /CNT=92 /TID=Mm.28796.2 /TIER=Stack /STK=62 /UG=Mm.28796 /LL=70566 /UG_GENE=5730446C15Rik /UG_TITLE=RIKEN cDNA 5730446C15 gene	303.35	203.35	307	299.7	212.5	194.2	1.49176
1448155_at	gb:AV270812 /DB_XREF=gi:16389908 /DB_XREF=AV270812 /CLONE=4931400N15 /FEA=FLmRNA /CNT=446 /TID=Mm.29816.1 /TIER=Stack /STK=31 /UG=Mm.29816 /LL=18571 /UG_GENE=Pdcd6ip /UG_TITLE=programmed cell death 6 interacting protein /FL=gb:AF119955.1 gb:AJ005073.1 gb:BC026823.1 gb:NM_011052.1	669.4	449.15	686	652.8	443.7	454.6	1.49037
1423332_at	gb:BM216078 /DB_XREF=gi:17774785 /DB_XREF=C0875B10-3 /CLONE=C0875B10 /FEA=FLmRNA /CNT=443 /TID=Mm.14744.1 /TIER=Stack /STK=8 /UG=Mm.14744 /LL=53378 /UG_GENE=Sdcbp /UG_TITLE=syndecan binding protein /FL=gb:BC019400.1 gb:AF003693.1 gb:NM_016807.1 gb:AF077527.1	3734.05	2508.55	3640.8	3827.3	2559.6	2457.5	1.48853
1424886_at	gb:BC025145.1 /DB_XREF=gi:19263605 /FEA=FLmRNA /CNT=45 /TID=Mm.89191.1 /TIER=FL+Stack /STK=12 /UG=Mm.89191 /LL=19266 /UG_GENE=Ptprd /DEF=Mus musculus, clone MGC:36851 IMAGE:4223353, mRNA, complete cds. /PROD=Unknown (protein for MGC:36851) /FL=gb:BC025145.1 gb:AF326560.1 gb:AF326559.1	273.1	183.5	270.5	275.7	178.4	188.6	1.48828
1425388_a_at	gb:BC023354.1 /DB_XREF=gi:19484025 /FEA=FLmRNA /CNT=7 /TID=Mm.87109.2 /TIER=FL /STK=2 /UG=Mm.87109 /LL=29807 /UG_GENE=Tpk1 /DEF=Mus musculus, clone MGC:31041 IMAGE:5253545, mRNA, complete cds. /PROD=Unknown (protein for MGC:31041) /FL=gb:BC023354.1	121.5	81.65	120	123	82.1	81.2	1.48806
1416249_at	gb:AW538068 /DB_XREF=gi:7180485 /DB_XREF=C0102G10-3 /CLONE=C0102G10 /FEA=FLmRNA /CNT=278 /TID=Mm.28347.1 /TIER=Stack /STK=19 /UG=Mm.28347 /LL=192185 /UG_GENE=MGC7589 /UG_TITLE=putative inorganic polyphosphateATP-NAD kinase /FL=gb:BC004012.1 gb:NM_138671.1	313.75	210.9	310.5	317	218.6	203.2	1.48767
1428538_s_at	gb:BI328146 /DB_XREF=gi:15012803 /DB_XREF=602985403F1 /CLONE=IMAGE:5137920 /FEA=mRNA /CNT=86 /TID=Mm.28231.1 /TIER=Stack /STK=33 /UG=Mm.28231 /LL=71660 /UG_GENE=0610007L05Rik /UG_TITLE=RIKEN cDNA 0610007L05 gene	1244.9	837.4	1222.8	1267	851.3	823.5	1.48663
1434605_at	gb:BM236870 /DB_XREF=gi:17872140 /DB_XREF=K0442G08-3 /CLONE=K0442G08 /FEA=EST /CNT=119 /TID=Mm.154309.2 /TIER=Stack /STK=15 /UG=Mm.154309 /LL=56210 /UG_GENE=Rev1l /UG_TITLE=REV1-like (S. cerevisiae)	555.65	374.3	544.4	566.9	363.3	385.3	1.4845
1449662_at	gb:AW558420 /DB_XREF=gi:7203945 /DB_XREF=L0296B09-3 /CLONE=L0296B09 /FEA=EST /CNT=1 /TID=Mm.199213.1 /TIER=ConsEnd /STK=0 /UG=Mm.199213 /LL=101395 /UG_GENE=AW558420 /UG_TITLE=expressed sequence AW558420	45.5	30.65	46.2	44.8	31.8	29.5	1.4845
1457373_at	gb:BB495006 /DB_XREF=gi:16441785 /DB_XREF=BB495006 /CLONE=D530044L03 /FEA=EST /CNT=6 /TID=Mm.135415.1 /TIER=ConsEnd /STK=4 /UG=Mm.135415 /UG_TITLE=ESTs, Weakly similar to CAD6 MOUSE CADHERIN-6 PRECURSOR (M.musculus)	115.5	77.9	113.3	117.7	80.5	75.3	1.48267
1420479_a_at	gb:BG064031 /DB_XREF=gi:12546594 /DB_XREF=H3014G03-3 /CLONE=H3014G03 /FEA=FLmRNA /CNT=450 /TID=Mm.3797.1 /TIER=Stack /STK=10 /UG=Mm.3797 /LL=53605 /UG_GENE=Nap1l1 /UG_TITLE=nucleosome assembly protein 1-like 1 /FL=gb:D12618.1 gb:NM_015781.1	633.7	427.85	641.1	626.3	422.3	433.4	1.48113
1460287_at	gb:M93954.1 /DB_XREF=gi:202053 /GEN=TIMP2 /FEA=FLmRNA /CNT=152 /TID=Mm.181969.1 /TIER=FL+Stack /STK=21 /UG=Mm.181969 /LL=21858 /DEF=M.musculus metalloproteinase inhibitor (TIMP-2) mRNA, complete cds. /PROD=TIMP-2 /FL=gb:NM_011594.1 gb:M93954.1 gb:M82858.1	2523.5	1704.85	2531.2	2515.8	1723.7	1686	1.48019
1430089_at	gb:BB032195 /DB_XREF=gi:8386946 /DB_XREF=BB032195 /CLONE=5830469G19 /FEA=mRNA /CNT=7 /TID=Mm.167170.1 /TIER=ConsEnd /STK=4 /UG=Mm.167170 /LL=76093 /UG_GENE=5830469G19Rik /UG_TITLE=RIKEN cDNA 5830469G19 gene	127.15	85.95	126.9	127.4	89.2	82.7	1.47935
1457921_at	gb:BB450269 /DB_XREF=gi:16425435 /DB_XREF=BB450269 /CLONE=D130001L19 /FEA=EST /CNT=4 /TID=Mm.166485.1 /TIER=ConsEnd /STK=3 /UG=Mm.166485 /UG_TITLE=ESTs	56.95	38.5	55.7	58.2	38	39	1.47922
1419088_at	gb:L27424.1 /DB_XREF=gi:439881 /GEN=Timp-3 /FEA=FLmRNA /CNT=399 /TID=Mm.4871.1 /TIER=FL+Stack /STK=9 /UG=Mm.4871 /LL=21859 /UG_TITLE=tissue inhibitor of metalloproteinase 3 /DEF=Mouse metalloproteinase inhibitor (Timp-3) mRNA, complete cds. /FL=gb:BC014713.1 gb:L19622.1 gb:L27424.1 gb:NM_011595.1	269.65	182.35	273.8	265.5	177.7	187	1.47875
1422593_at	gb:NM_009681.1 /DB_XREF=gi:6753077 /GEN=Ap3s1 /FEA=FLmRNA /CNT=133 /TID=Mm.27171.1 /TIER=FL+Stack /STK=29 /UG=Mm.27171 /LL=11777 /DEF=Mus musculus adaptor-related protein complex AP-3, sigma 1 subunit (Ap3s1), mRNA. /PROD=adaptor-related protein complex AP-3, sigma 1subunit /FL=gb:AF084575.1 gb:BC012656.1 gb:NM_009681.1	1114.85	754.55	1114.9	1114.8	767	742.1	1.4775
1434681_at	gb:BG069603 /DB_XREF=gi:12552172 /DB_XREF=H3078B05-3 /CLONE=H3078B05 /FEA=EST /CNT=42 /TID=Mm.1603.3 /TIER=Stack /STK=27 /UG=Mm.1603 /LL=19648 /UG_GENE=Rbbp7 /UG_TITLE=retinoblastoma binding protein 7	311.4	211	315.7	307.1	208.9	213.1	1.47583
1453282_at	gb:BE824924 /DB_XREF=gi:10257158 /DB_XREF=C0506H01-3 /CLONE=C0506H01 /FEA=mRNA /CNT=93 /TID=Mm.28878.1 /TIER=Stack /STK=8 /UG=Mm.28878 /LL=70446 /UG_GENE=2610206D03Rik /UG_TITLE=RIKEN cDNA 2610206D03 gene	574.4	389.65	572.4	576.4	405	374.3	1.47414
1426469_a_at	gb:AA839596 /DB_XREF=gi:2915691 /DB_XREF=vw97b11.r1 /CLONE=IMAGE:1262877 /FEA=FLmRNA /CNT=48 /TID=Mm.43711.3 /TIER=Stack /STK=13 /UG=Mm.43711 /LL=21374 /UG_GENE=Tbp /UG_TITLE=TATA box binding protein /FL=gb:BC016476.1	234.9	159.5	231.3	238.5	158.7	160.3	1.47273
1453186_at	gb:BG277020 /DB_XREF=gi:13071902 /DB_XREF=uv10c10.y1 /CLONE=IMAGE:3385722 /FEA=mRNA /CNT=93 /TID=Mm.100117.1 /TIER=ConsEnd /STK=0 /UG=Mm.100117 /LL=66625 /UG_GENE=5730406M06Rik /UG_TITLE=RIKEN cDNA 5730406M06 gene	141.15	95.85	139.1	143.2	97.4	94.3	1.47261
1450016_at	gb:NM_009831.1 /DB_XREF=gi:6753313 /GEN=Ccng /FEA=FLmRNA /CNT=268 /TID=Mm.2103.1 /TIER=FL /STK=2 /UG=Mm.2103 /LL=12450 /DEF=Mus musculus cyclin G (Ccng), mRNA. /PROD=cyclin G /FL=gb:BC005534.1 gb:L49507.1 gb:NM_009831.1	3751.2	2547.5	3816.6	3685.8	2488.7	2606.3	1.4725
1416528_at	gb:NM_080559.1 /DB_XREF=gi:18017601 /GEN=Sh3bgrl3 /FEA=FLmRNA /CNT=146 /TID=Mm.22240.1 /TIER=FL+Stack /STK=83 /UG=Mm.22240 /LL=73723 /DEF=Mus musculus SH3 domain binding glutamic acid-rich protein-like 3 (Sh3bgrl3), mRNA. /PROD=SH3 domain binding glutamic acid-richprotein-like 3 /FL=gb:BC008110.1 gb:NM_080559.1	1514.9	1029.25	1537.9	1491.9	1043.1	1015.4	1.47185
1416427_at	gb:NM_017367.1 /DB_XREF=gi:8393062 /GEN=Ccni /FEA=FLmRNA /CNT=309 /TID=Mm.22711.1 /TIER=FL+Stack /STK=9 /UG=Mm.22711 /LL=12453 /DEF=Mus musculus cyclin I (Ccni), mRNA. /PROD=cyclin I /FL=gb:NM_017367.1 gb:BC003290.1 gb:AF005886.2	7601.05	5184.2	7709.2	7492.9	5096.1	5272.3	1.4662
1448649_at	gb:NM_007934.1 /DB_XREF=gi:6679652 /GEN=Enpep /FEA=FLmRNA /CNT=77 /TID=Mm.1193.1 /TIER=FL+Stack /STK=50 /UG=Mm.1193 /LL=13809 /DEF=Mus musculus glutamyl aminopeptidase (Enpep), mRNA. /PROD=glutamyl aminopeptidase /FL=gb:M29961.1 gb:NM_007934.1	782.6	534.3	774.4	790.8	540.6	528	1.46472
1448335_s_at	gb:NM_017367.1 /DB_XREF=gi:8393062 /GEN=Ccni /FEA=FLmRNA /CNT=309 /TID=Mm.22711.1 /TIER=FL+Stack /STK=9 /UG=Mm.22711 /LL=12453 /DEF=Mus musculus cyclin I (Ccni), mRNA. /PROD=cyclin I /FL=gb:NM_017367.1 gb:BC003290.1 gb:AF005886.2	1096.5	749.9	1076.5	1116.5	764	735.8	1.46219
1436997_x_at	gb:BB248904 /DB_XREF=gi:8941650 /DB_XREF=BB248904 /CLONE=A730028P12 /FEA=EST /CNT=31 /TID=Mm.21446.3 /TIER=Stack /STK=31 /UG=Mm.21446 /LL=68890 /UG_GENE=1190008F14Rik /UG_TITLE=RIKEN cDNA 1190008F14 gene	2756	1886.45	2787.7	2724.3	1925.5	1847.4	1.46095
1422879_at	gb:NM_013635.1 /DB_XREF=gi:7305402 /GEN=Pphn /FEA=FLmRNA /CNT=264 /TID=Mm.45146.1 /TIER=FL+Stack /STK=8 /UG=Mm.45146 /LL=19027 /DEF=Mus musculus pantophysin (Pphn), mRNA. /PROD=pantophysin /FL=gb:NM_013635.1	1184.5	810.8	1204.7	1164.3	786.8	834.8	1.4609
1454698_at	gb:BG075943 /DB_XREF=gi:12558512 /DB_XREF=H3153F07-3 /CLONE=H3153F07 /FEA=EST /CNT=113 /TID=Mm.21092.1 /TIER=Stack /STK=69 /UG=Mm.21092 /LL=102806 /UG_GENE=AW742319 /UG_TITLE=expressed sequence AW742319	572.45	391.9	572.6	572.3	399.3	384.5	1.4607
1448527_at	gb:NM_019745.1 /DB_XREF=gi:9790256 /GEN=Pdcd10 /FEA=FLmRNA /CNT=117 /TID=Mm.28441.1 /TIER=FL+Stack /STK=63 /UG=Mm.28441 /LL=56426 /DEF=Mus musculus programmed cell death 10 (Pdcd10), mRNA. /PROD=programmed cell death 10 /FL=gb:AF159368.1 gb:BC019650.1 gb:NM_019745.1	1214.5	831.45	1246.4	1182.6	849.6	813.3	1.4607
1425631_at	gb:U89924.1 /DB_XREF=gi:1888565 /FEA=FLmRNA /CNT=15 /TID=Mm.24724.1 /TIER=FL /STK=1 /UG=Mm.24724 /LL=53412 /UG_GENE=Ppp1r3c /DEF=Mus musculus protein phosphatase 1 binding protein PTG mRNA, complete cds. /PROD=protein phosphatase 1 binding protein PTG /FL=gb:U89924.1	677.05	463.6	662.9	691.2	463.5	463.7	1.46042
1436389_at	gb:AW107484 /DB_XREF=gi:6078284 /DB_XREF=um17d03.x1 /CLONE=IMAGE:2192549 /FEA=EST /CNT=12 /TID=Mm.24316.1 /TIER=Stack /STK=9 /UG=Mm.24316 /UG_TITLE=ESTs	608.25	416.6	623.1	593.4	412.8	420.4	1.46003
1429275_at	gb:AK017999.1 /DB_XREF=gi:12857520 /FEA=mRNA /CNT=16 /TID=Mm.10626.1 /TIER=Stack /STK=8 /UG=Mm.10626 /LL=76057 /UG_GENE=5830448L21Rik /UG_TITLE=RIKEN cDNA 5830448L21 gene /DEF=Mus musculus adult male thymus cDNA, RIKEN full-length enriched library, clone:5830448L21:unclassifiable transcript, full insert sequence.	79.55	54.5	81.3	77.8	54.6	54.4	1.45963
1453304_s_at	gb:BM245572 /DB_XREF=gi:17880842 /DB_XREF=K0726E03-3 /CLONE=K0726E03 /FEA=mRNA /CNT=10 /TID=Mm.204648.1 /TIER=ConsEnd /STK=7 /UG=Mm.204648 /UG_TITLE=Mus musculus adult male kidney cDNA, RIKEN full-length enriched library, clone:0610010O05:lymphocyte antigen 6 complex, locus E, full insert sequence	6096.85	4179.75	5965.1	6228.6	4154.5	4205	1.45866
1424883_s_at	gb:BC027391.1 /DB_XREF=gi:20071764 /FEA=FLmRNA /CNT=70 /TID=Mm.29915.1 /TIER=FL+Stack /STK=12 /UG=Mm.29915 /DEF=Mus musculus, clone MGC:36924 IMAGE:4945988, mRNA, complete cds. /PROD=Unknown (protein for MGC:36924) /FL=gb:BC027391.1	801.95	549.9	808.8	795.1	539.7	560.1	1.45836
1427404_x_at	gb:BC004017.1 /DB_XREF=gi:13278411 /FEA=mRNA /CNT=45 /TID=Mm.90587.2 /TIER=ConsEnd /STK=1 /UG=Mm.90587 /LL=13806 /UG_GENE=Eno1 /DEF=Mus musculus, Similar to enolase 1, alpha non-neuron, clone IMAGE:3493993, mRNA, partial cds. /PROD=Similar to enolase 1, alpha non-neuron	5049.45	3463.25	5083.6	5015.3	3376	3550.5	1.45801
1455138_x_at	gb:AV148266 /DB_XREF=gi:5352399 /DB_XREF=AV148266 /CLONE=2810474L04 /FEA=EST /CNT=29 /TID=Mm.4024.2 /TIER=Stack /STK=23 /UG=Mm.4024 /LL=12631 /UG_GENE=Cfl1 /UG_TITLE=cofilin 1, non-muscle	5562.1	3816.95	5574.4	5549.8	3825.8	3808.1	1.45721
1416437_a_at	gb:AF262046.1 /DB_XREF=gi:11527194 /GEN=Syd2 /FEA=FLmRNA /CNT=159 /TID=Mm.43081.1 /TIER=FL /STK=1 /UG=Mm.43081 /LL=30957 /DEF=Mus musculus sunday driver 2 (Syd2) mRNA, complete cds. /PROD=sunday driver 2 /FL=gb:NM_013931.1 gb:AF262046.1 gb:AB043125.1 gb:AB043124.1 gb:AF178637.1	275.75	189.25	281.6	269.9	183	195.5	1.45707
1421731_a_at	gb:NM_007999.1 /DB_XREF=gi:6679770 /GEN=Fen1 /FEA=FLmRNA /CNT=2 /TID=Mm.2952.1 /TIER=FL /STK=2 /UG=Mm.2952 /LL=14156 /DEF=Mus musculus flap structure specific endonuclease 1 (Fen1), mRNA. /PROD=flap structure specific endonuclease 1 /FL=gb:NM_007999.1 gb:L26320.1	199.75	137.1	200.8	198.7	131.6	142.6	1.45697
1421917_at	gb:AW537708 /DB_XREF=gi:7180221 /DB_XREF=G0120F08-3 /CLONE=G0120F08 /FEA=FLmRNA /CNT=98 /TID=Mm.2924.1 /TIER=Stack /STK=10 /UG=Mm.2924 /LL=18595 /UG_GENE=Pdgfra /UG_TITLE=platelet derived growth factor receptor, alpha polypeptide /FL=gb:NM_011058.1 gb:M84607.1 gb:M57683.1	1195.75	820.85	1204.8	1186.7	854.2	787.5	1.45672
1427260_a_at	gb:X53753.1 /DB_XREF=gi:54911 /FEA=mRNA /CNT=434 /TID=Mm.17306.2 /TIER=Stack /STK=20 /UG=Mm.17306 /LL=59069 /UG_GENE=Tpm3 /UG_TITLE=tropomyosin 3, gamma /DEF=Mouse mRNA for nonmuscle tropomyosin 5.	2223.05	1526.5	2177	2269.1	1491.6	1561.4	1.45631
1420884_at	gb:AK008863.1 /DB_XREF=gi:12843311 /FEA=FLmRNA /CNT=90 /TID=Mm.29132.1 /TIER=Stack /STK=43 /UG=Mm.29132 /LL=66402 /UG_GENE=2310045A07Rik /UG_TITLE=RIKEN cDNA 2310045A07 gene /DEF=Mus musculus adult male stomach cDNA, RIKEN full-length enriched library, clone:2210408O14:homolog to SARCOLIPIN, full insert sequence. /FL=gb:NM_025540.1	9013.75	6202	8959.3	9068.2	6219.7	6184.3	1.45336
1460082_at	gb:BB298005 /DB_XREF=gi:16402023 /DB_XREF=BB298005 /CLONE=B130065C04 /FEA=EST /CNT=6 /TID=Mm.146475.1 /TIER=ConsEnd /STK=3 /UG=Mm.146475 /UG_TITLE=ESTs	65.1	44.85	64.8	65.4	42.9	46.8	1.45151
1416531_at	gb:NM_010362.1 /DB_XREF=gi:6754089 /GEN=Gsto1 /FEA=FLmRNA /CNT=182 /TID=Mm.282.1 /TIER=FL+Stack /STK=83 /UG=Mm.282 /LL=14873 /DEF=Mus musculus glutathione S-transferase omega 1 (Gsto1), mRNA. /PROD=glutathione S-transferase omega 1 /FL=gb:NM_010362.1 gb:U80819.1	6595.3	4547.95	6609.6	6581	4621.4	4474.5	1.45017
1436511_at	gb:BM935102 /DB_XREF=gi:19394254 /DB_XREF=UI-M-BH3-aqx-g-11-0-UI.r1 /CLONE=UI-M-BH3-aqx-g-11-0-UI /FEA=EST /CNT=56 /TID=Mm.56547.2 /TIER=Stack /STK=8 /UG=Mm.56547 /UG_TITLE=ESTs, Weakly similar to T22586 hypothetical protein F53F4.14 - Caenorhabditis elegans (C.elegans)	399.45	275.5	406.4	392.5	265.9	285.1	1.44991
1428699_at	gb:AW744143 /DB_XREF=gi:7655979 /DB_XREF=ur27f10.y1 /CLONE=IMAGE:3025579 /FEA=mRNA /CNT=69 /TID=Mm.18652.2 /TIER=ConsEnd /STK=0 /UG=Mm.18652 /LL=20603 /UG_GENE=Sms /UG_TITLE=spermine synthase	211.5	145.95	208.3	214.7	149.6	142.3	1.44913
1427161_at	gb:BB049243 /DB_XREF=gi:16259516 /DB_XREF=BB049243 /CLONE=6530404A22 /FEA=mRNA /CNT=61 /TID=Mm.19980.1 /TIER=Stack /STK=12 /UG=Mm.19980 /LL=67796 /UG_GENE=6530404A22Rik /UG_TITLE=RIKEN cDNA 6530404A22 gene	924	637.65	923.3	924.7	623.1	652.2	1.44907
1437632_at	gb:BG921306 /DB_XREF=gi:14301782 /DB_XREF=602824155F1 /CLONE=IMAGE:4953037 /FEA=EST /CNT=53 /TID=Mm.45783.1 /TIER=Stack /STK=15 /UG=Mm.45783 /UG_TITLE=ESTs	312.1	215.7	313.8	310.4	216.9	214.5	1.44692
1428313_at	gb:AK014904.1 /DB_XREF=gi:12853016 /FEA=mRNA /CNT=76 /TID=Mm.33184.1 /TIER=Stack /STK=56 /UG=Mm.33184 /LL=67538 /UG_GENE=4921517A06Rik /UG_TITLE=RIKEN cDNA 4921517A06 gene /DEF=Mus musculus adult male testis cDNA, RIKEN full-length enriched library, clone:4921517A06:hypothetical protein, full insert sequence.	108.65	75.2	107.3	110	73.1	77.3	1.44481
1420977_at	gb:BB637556 /DB_XREF=gi:15401028 /DB_XREF=BB637556 /CLONE=A530083O14 /FEA=FLmRNA /CNT=89 /TID=Mm.4389.1 /TIER=Stack /STK=15 /UG=Mm.4389 /LL=17156 /UG_GENE=Man1b /UG_TITLE=mannosidase 1, beta /FL=gb:U03458.1 gb:U03457.1 gb:NM_010763.1	264.9	183.45	261.2	268.6	187.8	179.1	1.44399
1417083_at	gb:NM_024171.1 /DB_XREF=gi:13324683 /GEN=1190006C12Rik /FEA=FLmRNA /CNT=99 /TID=Mm.20188.1 /TIER=FL+Stack /STK=57 /UG=Mm.20188 /LL=66212 /DEF=Mus musculus RIKEN cDNA 1190006C12 gene (1190006C12Rik), mRNA. /PROD=RIKEN cDNA 1190006C12 /FL=gb:BC002089.1 gb:NM_024171.1	1437.3	995.75	1436.8	1437.8	987	1004.5	1.44343
1425022_at	gb:BC017156.1 /DB_XREF=gi:16877849 /FEA=FLmRNA /CNT=70 /TID=Mm.38976.1 /TIER=FL+Stack /STK=8 /UG=Mm.38976 /DEF=Mus musculus, Similar to ubiquitin specific protease 3, clone MGC:28886 IMAGE:4911201, mRNA, complete cds. /PROD=Similar to ubiquitin specific protease 3 /FL=gb:BC017156.1	443.95	308.1	445.4	442.5	303.2	313	1.44093
1425364_a_at	gb:U25708.1 /DB_XREF=gi:973181 /FEA=FLmRNA /CNT=19 /TID=Mm.4114.2 /TIER=FL /STK=2 /UG=Mm.4114 /LL=17254 /UG_GENE=Slc3a2 /DEF=Mus musculus CD98 heavy chain mRNA, complete cds. /PROD=CD98 heavy chain /FL=gb:U25708.1	1314.25	912.15	1313.7	1314.8	929.1	895.2	1.44083
1423121_at	gb:BE135085 /DB_XREF=gi:8597585 /DB_XREF=ug22g01.y1 /CLONE=IMAGE:1532400 /FEA=FLmRNA /CNT=174 /TID=Mm.28366.1 /TIER=ConsEnd /STK=0 /UG=Mm.28366 /LL=15925 /UG_GENE=Ide /UG_TITLE=insulin degrading enzyme /FL=gb:NM_031156.1	586.35	407.2	597.1	575.6	410.4	404	1.43996
1416222_at	gb:BC019945.1 /DB_XREF=gi:18043285 /FEA=FLmRNA /CNT=181 /TID=Mm.38792.1 /TIER=FL+Stack /STK=111 /UG=Mm.38792 /LL=18194 /UG_GENE=Nsdhl /DEF=Mus musculus, NAD(P) dependent steroid dehydrogenase-like, clone MGC:28204 IMAGE:3989811, mRNA, complete cds. /PROD=NAD(P) dependent steroid dehydrogenase-like /FL=gb:BC019945.1 gb:NM_010941.1 gb:AF100198.1	366.1	254.4	364	368.2	264.3	244.5	1.43907
1439652_at	gb:BB667934 /DB_XREF=gi:16399383 /DB_XREF=BB667934 /CLONE=C920011F17 /FEA=EST /CNT=8 /TID=Mm.131022.1 /TIER=ConsEnd /STK=7 /UG=Mm.131022 /UG_TITLE=ESTs	135.4	94.2	133.4	137.4	97.4	91	1.43737
1422506_a_at	gb:NM_007793.1 /DB_XREF=gi:6681070 /GEN=Cstb /FEA=FLmRNA /CNT=146 /TID=Mm.6095.1 /TIER=FL+Stack /STK=62 /UG=Mm.6095 /LL=13014 /DEF=Mus musculus cystatin B (Cstb), mRNA. /PROD=cystatin B /FL=gb:NM_007793.1	2649	1843.8	2723.7	2574.3	1839.9	1847.7	1.43671
1423215_at	gb:BM212202 /DB_XREF=gi:17769650 /DB_XREF=C0818E11-3 /CLONE=C0818E11 /FEA=FLmRNA /CNT=189 /TID=Mm.30043.1 /TIER=Stack /STK=27 /UG=Mm.30043 /LL=66624 /UG_GENE=5730406I15Rik /UG_TITLE=RIKEN cDNA 5730406I15 gene /FL=gb:NM_025668.1 gb:BC010547.1	1770.35	1232.85	1789.3	1751.4	1251.4	1214.3	1.43598
1450641_at	gb:M24849.1 /DB_XREF=gi:202367 /FEA=FLmRNA /CNT=634 /TID=Mm.7.1 /TIER=FL+Stack /STK=48 /UG=Mm.7 /LL=22352 /UG_GENE=Vim /UG_TITLE=vimentin /DEF=Mouse vimentin mRNA, complete cds. /FL=gb:M26251.1 gb:M24849.1 gb:NM_011701.1	8639.7	6017.05	8585.9	8693.5	5911.5	6122.6	1.43587
1433667_at	gb:BB350292 /DB_XREF=gi:16405273 /DB_XREF=BB350292 /CLONE=B930079D22 /FEA=EST /CNT=95 /TID=Mm.41708.1 /TIER=Stack /STK=75 /UG=Mm.41708 /LL=105652 /UG_GENE=AW049851 /UG_TITLE=expressed sequence AW049851	104.45	72.8	101.3	107.6	72.6	73	1.43475
1417872_at	gb:U41739.1 /DB_XREF=gi:2894671 /FEA=FLmRNA /CNT=130 /TID=Mm.3126.1 /TIER=FL+Stack /STK=34 /UG=Mm.3126 /LL=14199 /UG_GENE=Fhl1 /DEF=Mus musculus RBP associated molecule RAM14-1 mRNA, complete cds. /PROD=RBP associated molecule RAM14-1 /FL=gb:NM_010211.1 gb:U41739.1 gb:AF114380.1 gb:U77039.1	5534.6	3857.8	5438.2	5631	3929.3	3786.3	1.43465
1428773_s_at	gb:AK018370.1 /DB_XREF=gi:12858040 /FEA=mRNA /CNT=37 /TID=Mm.41160.1 /TIER=Stack /STK=22 /UG=Mm.41160 /LL=71458 /UG_GENE=8430401K06Rik /UG_TITLE=RIKEN cDNA 8430401K06 gene /DEF=Mus musculus 16 days embryo lung cDNA, RIKEN full-length enriched library, clone:8430401K06:homolog to BCL-6 COREPRESSOR, full insert sequence.	383.4	267.55	381	385.8	274.2	260.9	1.433
1448791_at	gb:NM_024225.1 /DB_XREF=gi:18034768 /GEN=Snx5 /FEA=FLmRNA /CNT=386 /TID=Mm.20847.1 /TIER=FL+Stack /STK=39 /UG=Mm.20847 /LL=69178 /DEF=Mus musculus sorting nexin 5 (Snx5), mRNA. /PROD=sorting nexin 5 /FL=gb:NM_024225.1 gb:BC002242.1	940.5	656.5	948.4	932.6	644.3	668.7	1.4326
1460624_at	gb:BB047007 /DB_XREF=gi:16259439 /DB_XREF=BB047007 /CLONE=6330564D18 /FEA=EST /CNT=30 /TID=Mm.39287.1 /TIER=Stack /STK=17 /UG=Mm.39287 /UG_TITLE=ESTs	188.1	131.3	188.3	187.9	130.8	131.8	1.4326
1451247_at	gb:BC024891.1 /DB_XREF=gi:19354297 /FEA=FLmRNA /CNT=202 /TID=Mm.142105.1 /TIER=FL+Stack /STK=51 /UG=Mm.142105 /LL=66868 /UG_GENE=1200003O06Rik /DEF=Mus musculus, RIKEN cDNA 1200003O06 gene, clone MGC:28238 IMAGE:3992247, mRNA, complete cds. /PROD=RIKEN cDNA 1200003O06 gene /FL=gb:BC024891.1	507.4	354.35	520.3	494.5	359.7	349	1.43192
1417856_at	gb:NM_009046.1 /DB_XREF=gi:6677710 /GEN=Relb /FEA=FLmRNA /CNT=51 /TID=Mm.1741.1 /TIER=FL+Stack /STK=35 /UG=Mm.1741 /LL=19698 /DEF=Mus musculus avian reticuloendotheliosis viral (v-rel) oncogene related B (Relb), mRNA. /PROD=avian reticuloendotheliosis viral (v-rel)oncogene related B /FL=gb:M83380.1 gb:BC019765.1 gb:NM_009046.1	266.4	186.2	267.6	265.2	179.4	193	1.43072
1449870_a_at	gb:NM_011596.1 /DB_XREF=gi:6755798 /GEN=Atp6v0a2 /FEA=FLmRNA /CNT=10 /TID=Mm.1158.1 /TIER=FL /STK=5 /UG=Mm.1158 /LL=21871 /DEF=Mus musculus ATPase, H+ transporting, lysosomal V0 subunit a isoform 2 (Atp6v0a2), mRNA. /PROD=ATPase, H+ transporting, lysosomal V0 subunit aisoform 2 /FL=gb:NM_011596.1 gb:M31226.1	241.35	168.9	236.2	246.5	172.3	165.5	1.42895
1451908_a_at	gb:BC005766.1 /DB_XREF=gi:13543195 /FEA=FLmRNA /CNT=1 /TID=Mm.29571.1 /TIER=FL /STK=1 /UG=Mm.29571 /LL=74136 /UG_GENE=1200017E04Rik /DEF=Mus musculus, RIKEN cDNA 1200017E04 gene, clone MGC:6287 IMAGE:2649054, mRNA, complete cds. /PROD=RIKEN cDNA 1200017E04 gene /FL=gb:BC005766.1	301.5	211.1	306.8	296.2	210.9	211.3	1.42823
1452038_at	gb:AI463215 /DB_XREF=gi:4317245 /DB_XREF=vw60h11.x1 /CLONE=IMAGE:1248261 /FEA=FLmRNA /CNT=379 /TID=Mm.19142.1 /TIER=Stack /STK=76 /UG=Mm.19142 /LL=12340 /UG_GENE=Cappa1 /UG_TITLE=capping protein alpha 1 /FL=gb:BC016232.1	1637.1	1146.25	1640.4	1633.8	1111.6	1180.9	1.42822
1424375_s_at	gb:BC005577.1 /DB_XREF=gi:13542741 /FEA=FLmRNA /CNT=53 /TID=Mm.28395.1 /TIER=FL+Stack /STK=35 /UG=Mm.28395 /DEF=Mus musculus, Similar to hypothetical protein FLJ11110, clone MGC:11734 IMAGE:3968418, mRNA, complete cds. /PROD=Similar to hypothetical protein FLJ11110 /FL=gb:BC005577.1	1685.8	1181.1	1661.4	1710.2	1202.5	1159.7	1.42731
1457559_at	gb:BM199910 /DB_XREF=gi:17752967 /DB_XREF=C0202E04-3 /CLONE=C0202E04 /FEA=EST /CNT=4 /TID=Mm.217625.1 /TIER=ConsEnd /STK=4 /UG=Mm.217625 /UG_TITLE=ESTs	113.75	79.7	112.7	114.8	77.1	82.3	1.42723
1416029_at	gb:NM_013692.1 /DB_XREF=gi:7305570 /GEN=Tieg /FEA=FLmRNA /CNT=184 /TID=Mm.4292.1 /TIER=FL+Stack /STK=141 /UG=Mm.4292 /LL=21847 /DEF=Mus musculus TGFB inducible early growth response (Tieg), mRNA. /PROD=TGFB inducible early growth response /FL=gb:AF064088.1 gb:BC003316.1 gb:NM_013692.1 gb:AF049879.1	417.75	292.85	410	425.5	289.6	296.1	1.4265
1422432_at	gb:NM_007830.1 /DB_XREF=gi:6681136 /GEN=Dbi /FEA=FLmRNA /CNT=326 /TID=Mm.2785.1 /TIER=FL+Stack /STK=157 /UG=Mm.2785 /LL=13167 /DEF=Mus musculus diazepam binding inhibitor (Dbi), mRNA. /PROD=diazepam binding inhibitor /FL=gb:NM_007830.1	5656.05	3965.6	5609.8	5702.3	3900.9	4030.3	1.42628
1456125_a_at	gb:AV006937 /DB_XREF=gi:4783924 /DB_XREF=AV006937 /CLONE=1110002C14 /FEA=EST /CNT=18 /TID=Mm.29908.2 /TIER=Stack /STK=15 /UG=Mm.29908 /LL=56455 /UG_GENE=Dnclc1 /UG_TITLE=dynein, cytoplasmic, light chain 1	4439	3112.7	4402.6	4475.4	3225.2	3000.2	1.42609
1439225_at	gb:BB307950 /DB_XREF=gi:15411376 /DB_XREF=BB307950 /CLONE=B230217F11 /FEA=EST /CNT=9 /TID=Mm.132266.1 /TIER=Stack /STK=8 /UG=Mm.132266 /UG_TITLE=ESTs, Moderately similar to SYLM_HUMAN PROBABLE LEUCYL-TRNA SYNTHETASE, MITOCHONDRIAL PRECURSOR (H.sapiens)	95.95	67.3	96	95.9	66.5	68.1	1.42571
1421828_at	gb:BC026885.1 /DB_XREF=gi:20073210 /FEA=FLmRNA /CNT=207 /TID=Mm.25548.1 /TIER=FL /STK=1 /UG=Mm.25548 /LL=16648 /UG_GENE=Kpna3 /DEF=Mus musculus, karyopherin (importin) alpha 3, clone MGC:30454 IMAGE:3979788, mRNA, complete cds. /PROD=karyopherin (importin) alpha 3 /FL=gb:NM_008466.1 gb:BC026885.1 gb:AF020772.1	545.4	382.7	545.7	545.1	372.4	393	1.42514
1418152_at	gb:NM_016710.1 /DB_XREF=gi:7710073 /GEN=Nsbp1 /FEA=FLmRNA /CNT=58 /TID=Mm.20450.1 /TIER=FL+Stack /STK=29 /UG=Mm.20450 /LL=50887 /DEF=Mus musculus nucleosome binding protein 1 (Nsbp1), mRNA. /PROD=nucleosome binding protein 1 /FL=gb:AF213454.1 gb:AB018374.2 gb:NM_016710.1 gb:BC021626.1	676.2	474.6	678.9	673.5	491.4	457.8	1.42478
1448669_at	gb:AK004853.1 /DB_XREF=gi:12836349 /GEN=Dkk3 /FEA=FLmRNA /CNT=202 /TID=Mm.55143.1 /TIER=Stack /STK=83 /UG=Mm.55143 /LL=50781 /UG_TITLE=dickkopf homolog 3 (Xenopus laevis) /DEF=Mus musculus adult male liver cDNA, RIKEN full-length enriched library, clone:1300002I07:dickkopf homolog 3 (Xenopus laevis), full insert sequence. /FL=gb:AF177400.1 gb:NM_015814.1	621.7	436.35	627.6	615.8	432	440.7	1.42477
1422660_at	gb:AY052560.1 /DB_XREF=gi:15983756 /FEA=FLmRNA /CNT=289 /TID=Mm.2591.1 /TIER=FL+Stack /STK=20 /UG=Mm.2591 /LL=19652 /UG_GENE=Rbm3 /DEF=Mus musculus RNA-binding motif protein 3 mRNA, complete cds. /PROD=RNA-binding motif protein 3 /FL=gb:AB016424.1 gb:BC006580.1 gb:NM_016809.1 gb:AY052560.1	2467.8	1733.95	2477.2	2458.4	1804.6	1663.3	1.42322
1451814_a_at	gb:AF061972.1 /DB_XREF=gi:3820524 /FEA=FLmRNA /CNT=7 /TID=Mm.20801.2 /TIER=FL /STK=1 /UG=Mm.20801 /LL=53415 /UG_GENE=Htatip2 /DEF=Mus musculus Tat-interacting protein TIP30 mRNA, complete cds. /PROD=Tat-interacting protein TIP30 /FL=gb:AF061972.1	897.35	630.6	902.3	892.4	656.3	604.9	1.42301
1418899_at	gb:AK008280.1 /DB_XREF=gi:12842365 /FEA=FLmRNA /CNT=111 /TID=Mm.28917.1 /TIER=Stack /STK=9 /UG=Mm.28917 /LL=67890 /UG_GENE=1810045K17Rik /UG_TITLE=RIKEN cDNA 1810045K17 gene /DEF=Mus musculus adult male small intestine cDNA, RIKEN full-length enriched library, clone:2010016I14:homolog to BM-002 (HYPOTHETICAL 9.1 KDA PROTEIN), full insert sequence. /FL=gb:NM_026435.1	558.9	392.85	574.4	543.4	392.3	393.4	1.42268
1448241_at	gb:BC004651.1 /DB_XREF=gi:13435547 /FEA=FLmRNA /CNT=231 /TID=Mm.4140.1 /TIER=FL+Stack /STK=115 /UG=Mm.4140 /LL=14667 /UG_GENE=Gm2a /DEF=Mus musculus, GM2 ganglioside activator protein, clone MGC:5949 IMAGE:3482848, mRNA, complete cds. /PROD=GM2 ganglioside activator protein /FL=gb:U09816.1 gb:BC004651.1 gb:NM_010299.1 gb:L19526.1	1099.2	772.95	1088.6	1109.8	785.4	760.5	1.42208
1428645_at	gb:BM207342 /DB_XREF=gi:17763127 /DB_XREF=C0611D12-3 /CLONE=C0611D12 /FEA=mRNA /CNT=359 /TID=Mm.22704.1 /TIER=Stack /STK=27 /UG=Mm.22704 /LL=14679 /UG_GENE=Gnai3 /UG_TITLE=guanine nucleotide binding protein, alpha inhibiting 3	877.9	617.95	881.1	874.7	621.4	614.5	1.42067
1427552_a_at	gb:AB041613.1 /DB_XREF=gi:7670489 /FEA=mRNA /CNT=7 /TID=Mm.29652.3 /TIER=ConsEnd /STK=0 /UG=Mm.29652 /LL=14874 /UG_GENE=Gstz1 /UG_TITLE=glutathione transferase zeta 1 (maleylacetoacetate isomerase) /DEF=Mus musculus brain cDNA, clone MNCb-6148, similar to Mus musculus glutathione transferase zeta 1 (maleylacetoacetate isomerase) (Gstz1), mRNA.	604.4	425.7	591.8	617	436.7	414.7	1.41978
1429839_a_at	gb:AK012787.1 /DB_XREF=gi:12849760 /FEA=mRNA /CNT=24 /TID=Mm.4714.2 /TIER=ConsEnd /STK=7 /UG=Mm.4714 /LL=67057 /UG_GENE=Yaf2 /UG_TITLE=YY1 associated factor 2 /DEF=Mus musculus 10, 11 days embryo whole body cDNA, RIKEN full-length enriched library, clone:2810021M11:homolog to YY1-ASSOCIATED FACTOR 2, full insert sequence.	1273.55	897.05	1273.2	1273.9	903.5	890.6	1.41971
1420930_s_at	gb:BQ031240 /DB_XREF=gi:19766519 /DB_XREF=UI-1-CF0-amc-g-05-0-UI.s1 /CLONE=UI-1-CF0-amc-g-05-0-UI /FEA=FLmRNA /CNT=91 /TID=Mm.200955.1 /TIER=Stack /STK=14 /UG=Mm.200955 /LL=54366 /UG_GENE=Catnal1 /UG_TITLE=catenin alpha-like 1 /FL=gb:NM_018761.1 gb:AF006071.1	389.6	274.5	393.7	385.5	268.8	280.2	1.41931
1425803_a_at	gb:AF072245.1 /DB_XREF=gi:3800798 /GEN=Mbd2 /FEA=FLmRNA /CNT=4 /TID=Mm.322.2 /TIER=FL /STK=1 /UG=Mm.322 /LL=17191 /DEF=Mus musculus testis specific methyl-CpG binding protein MBD2 (Mbd2) mRNA, complete cds. /PROD=testis specific methyl-CpG binding protein MBD2 /FL=gb:AF072245.1	572.95	404.25	577.5	568.4	406.9	401.6	1.41732
1419873_s_at	gb:AI323359 /DB_XREF=gi:4057788 /DB_XREF=mi30h09.x1 /CLONE=IMAGE:465089 /FEA=EST /CNT=1 /TID=Mm.201971.1 /TIER=ConsEnd /STK=0 /UG=Mm.201971 /LL=106886 /UG_GENE=AI323359 /UG_TITLE=expressed sequence AI323359	1653.9	1167.05	1616.1	1691.7	1196.9	1137.2	1.41716
1415779_s_at	gb:NM_013798.1 /DB_XREF=gi:8850208 /GEN=Actl /FEA=FLmRNA /CNT=433 /TID=Mm.116989.1 /TIER=FL+Stack /STK=370 /UG=Mm.116989 /LL=11469 /DEF=Mus musculus actin-like (Actl), mRNA. /PROD=actin-like /FL=gb:AF195094.1 gb:BC021796.1 gb:NM_013798.1 gb:BC003337.1	8496.15	5997.3	8564.4	8427.9	5963.9	6030.7	1.41666
1433514_at	gb:BQ175711 /DB_XREF=gi:20351203 /DB_XREF=UI-M-DJ2-bwe-o-02-0-UI.s1 /CLONE=UI-M-DJ2-bwe-o-02-0-UI /FEA=EST /CNT=250 /TID=Mm.30163.1 /TIER=Stack /STK=112 /UG=Mm.30163 /LL=30886 /UG_GENE=AI195356 /UG_TITLE=EST AI195356	1262.1	891.45	1254.8	1269.4	874.8	908.1	1.41578
1460549_a_at	gb:BB492440 /DB_XREF=gi:15412136 /DB_XREF=BB492440 /CLONE=D530027D05 /FEA=EST /CNT=73 /TID=Mm.196638.4 /TIER=Stack /STK=60 /UG=Mm.196638 /LL=19348 /UG_GENE=Rab6kifl /UG_TITLE=Rab6, kinesin-like	214.2	151.3	209.2	219.2	154.9	147.7	1.41573
1439597_at	gb:BB336629 /DB_XREF=gi:16404174 /DB_XREF=BB336629 /CLONE=B930001L07 /FEA=EST /CNT=8 /TID=Mm.208743.1 /TIER=ConsEnd /STK=7 /UG=Mm.208743 /UG_TITLE=ESTs	53.85	38.05	54.4	53.3	37.7	38.4	1.41524
1426524_at	gb:AK014950.1 /DB_XREF=gi:12853084 /FEA=FLmRNA /CNT=149 /TID=Mm.33830.2 /TIER=Stack /STK=12 /UG=Mm.33830 /LL=67980 /UG_GENE=4921523I18Rik /UG_TITLE=RIKEN cDNA 4921523I18 gene /DEF=Mus musculus adult male testis cDNA, RIKEN full-length enriched library, clone:4921523I18:similar to GLUCOSAMINE-6-PHOSPHATE ISOMERASE (EC 3.5.99.6) (GLUCOSAMINE-6- PHOSPHATE DEAMINASE) (GNPDA) (GLCN6P DEAMINASE) (OSCIL…	456.6	322.65	462.3	450.9	332.2	313.1	1.41516
1452037_at	gb:AI481328 /DB_XREF=gi:4374554 /DB_XREF=vf77e04.x1 /CLONE=IMAGE:849822 /FEA=FLmRNA /CNT=178 /TID=Mm.206642.1 /TIER=Stack /STK=10 /UG=Mm.206642 /UG_TITLE=Mus musculus, Similar to mannosyl (alpha-1,6-)-glycoprotein beta-1,2-N-acetylglucosaminyltransferase, clone MGC:19451 IMAGE:3500709, mRNA, complete cds /FL=gb:BC027169.1 gb:BC010583.1	833.45	589.8	852.5	814.4	601.8	577.8	1.41311
1426955_at	gb:D17546.1 /DB_XREF=gi:2160436 /FEA=mRNA /CNT=92 /TID=Mm.4352.2 /TIER=Stack /STK=33 /UG=Mm.4352 /LL=12819 /UG_GENE=Col15a1 /DEF=Mouse mRNA for collagen, partial cds. /PROD=Collagen	358.45	253.75	351.7	365.2	261	246.5	1.41261
1423721_at	gb:M22479.1 /DB_XREF=gi:202160 /FEA=FLmRNA /CNT=309 /TID=Mm.121878.2 /TIER=FL+Stack /STK=138 /UG=Mm.121878 /LL=22003 /UG_GENE=Tpm1 /UG_TITLE=tropomyosin 1, alpha /DEF=Mouse tropomyosin isoform 2 mRNA, complete cds. /FL=gb:M22479.1	893.75	632.85	897.4	890.1	650.4	615.3	1.41226
1416591_at	gb:AF327929.1 /DB_XREF=gi:12963386 /FEA=FLmRNA /CNT=193 /TID=Mm.28941.1 /TIER=FL+Stack /STK=79 /UG=Mm.28941 /LL=19376 /UG_GENE=Rab34 /DEF=Mus musculus small GTPase Rah mRNA, complete cds. /PROD=small GTPase Rah /FL=gb:AF322068.1 gb:NM_033475.1 gb:AF327929.1	576.3	408.15	583.6	569	399	417.3	1.41198
1426555_at	gb:AK014680.1 /DB_XREF=gi:12852681 /FEA=FLmRNA /CNT=146 /TID=Mm.34126.1 /TIER=Stack /STK=19 /UG=Mm.34126 /LL=74617 /UG_GENE=Risc-pending /UG_TITLE=retinoid-inducible serine caroboxypetidase /DEF=Mus musculus 0 day neonate head cDNA, RIKEN full-length enriched library, clone:4833411K15:retinoid-inducible serine caroboxypetidase, full insert sequence. /FL=gb:AF330052.1 gb:BC004847.1 gb:BC021399.1	901.35	638.75	908	894.7	633.8	643.7	1.41112
1451074_at	gb:AF037205.1 /DB_XREF=gi:2746334 /GEN=Rzf /FEA=FLmRNA /CNT=257 /TID=Mm.9326.2 /TIER=FL+Stack /STK=190 /UG=Mm.9326 /LL=24017 /DEF=Mus musculus RING zinc finger protein (Rzf) mRNA, complete cds. /PROD=RING zinc finger protein /FL=gb:AF037205.1	2450.65	1737.15	2462.4	2438.9	1751.6	1722.7	1.41073
1421402_at	gb:NM_054082.1 /DB_XREF=gi:16905114 /GEN=Mta3 /FEA=FLmRNA /CNT=9 /TID=Mm.18821.1 /TIER=FL /STK=2 /UG=Mm.18821 /LL=116871 /DEF=Mus musculus metastasis associated 3 (Mta3), mRNA. /PROD=metastasis associated 3 /FL=gb:NM_054082.1 gb:AF288138.1	257.2	182.5	254.3	260.1	186.3	178.7	1.40932
1426926_at	gb:AW546508 /DB_XREF=gi:7191917 /DB_XREF=L0009B09-3 /CLONE=L0009B09 /FEA=mRNA /CNT=65 /TID=Mm.22370.1 /TIER=Stack /STK=38 /UG=Mm.22370 /UG_TITLE=Mus musculus, Similar to phospholipase C, gamma 2 (phosphatidylinositol-specific), clone IMAGE:3983937, mRNA, partial cds	689.05	490.3	692.4	685.7	487	493.6	1.40536
1451237_s_at	gb:AF458961.1 /DB_XREF=gi:18141294 /GEN=Rbm7 /FEA=FLmRNA /CNT=99 /TID=Mm.138508.1 /TIER=FL+Stack /STK=53 /UG=Mm.138508 /LL=67010 /DEF=Mus musculus RNA binding motif protein 7 (Rbm7) mRNA, complete cds. /PROD=RNA binding motif protein 7 /FL=gb:AF458961.1	1154.55	822.25	1179.5	1129.6	825.9	818.6	1.40413
1433960_at	gb:BB546077 /DB_XREF=gi:16447413 /DB_XREF=BB546077 /CLONE=E130308C23 /FEA=EST /CNT=56 /TID=Mm.45744.1 /TIER=Stack /STK=49 /UG=Mm.45744 /LL=97085 /UG_GENE=C80587 /UG_TITLE=expressed sequence C80587	470.5	335.35	457.7	483.3	333.3	337.4	1.40301
1419023_x_at	gb:NM_023119.1 /DB_XREF=gi:12963490 /GEN=Eno1 /FEA=FLmRNA /CNT=270 /TID=Mm.90587.1 /TIER=FL+Stack /STK=14 /UG=Mm.90587 /LL=13806 /DEF=Mus musculus enolase 1, alpha non-neuron (Eno1), mRNA. /PROD=enolase 1, alpha non-neuron /FL=gb:BC024644.1 gb:BC003891.1 gb:BC010685.1 gb:NM_023119.1	5155.35	3675.4	5192.7	5118	3620.3	3730.5	1.40266
1431112_at	gb:AA929323 /DB_XREF=gi:3078632 /DB_XREF=vz40h04.r1 /CLONE=IMAGE:1328983 /FEA=mRNA /CNT=15 /TID=Mm.155877.1 /TIER=ConsEnd /STK=0 /UG=Mm.155877 /LL=71742 /UG_GENE=1200015E14Rik /UG_TITLE=RIKEN cDNA 1200015E14 gene	100.05	71.4	100.3	99.8	74.1	68.7	1.40126
1434967_at	gb:BM938007 /DB_XREF=gi:19397159 /DB_XREF=UI-M-CD1-baq-f-04-0-UI.r1 /CLONE=UI-M-CD1-baq-f-04-0-UI /FEA=EST /CNT=32 /TID=Mm.86651.1 /TIER=Stack /STK=22 /UG=Mm.86651 /UG_TITLE=ESTs, Moderately similar to protocadherin-3 (R.norvegicus)	360.7	257.6	358	363.4	255.6	259.6	1.40023
1437044_a_at	gb:BB241507 /DB_XREF=gi:8934253 /DB_XREF=BB241507 /CLONE=A630087A22 /FEA=EST /CNT=31 /TID=Mm.5031.3 /TIER=Stack /STK=28 /UG=Mm.5031 /LL=14466 /UG_GENE=Gba /UG_TITLE=acid beta glucosidase	470.55	336.2	475.4	465.7	324.6	347.8	1.39961
1418894_s_at	gb:NM_017463.1 /DB_XREF=gi:8567383 /GEN=Pbx2 /FEA=FLmRNA /CNT=112 /TID=Mm.7103.1 /TIER=FL+Stack /STK=16 /UG=Mm.7103 /LL=18515 /DEF=Mus musculus pre B-cell leukemia transcription factor 2 (Pbx2), mRNA. /PROD=pre B-cell leukemia transcription factor 2 /FL=gb:BC010287.1 gb:NM_017463.1 gb:AF020198.1	145.25	103.8	144.2	146.3	102.3	105.3	1.39933
AFFX-b-ActinMur/M12481_3_at	M. musculus /GEN=beta-actin /DB_XREF=gb:M12481.1 /DEF=Mouse cytoplasmic beta-actin mRNA.	14214.9	10161	14425.6	14004.3	9812.6	10509.5	1.39896
1444139_at	gb:BG797099 /DB_XREF=gi:14132669 /DB_XREF=UTSW_SM9B2 /CLONE=UTSW_SM9B2 /FEA=EST /CNT=5 /TID=Mm.205420.1 /TIER=ConsEnd /STK=2 /UG=Mm.205420 /UG_TITLE=ESTs	155.7	111.3	157	154.4	114	108.6	1.39892
1433700_at	gb:BB477807 /DB_XREF=gi:16440357 /DB_XREF=BB477807 /CLONE=D330026P13 /FEA=EST /CNT=109 /TID=Mm.26506.2 /TIER=Stack /STK=70 /UG=Mm.26506 /LL=66787 /UG_GENE=4933433P14Rik /UG_TITLE=RIKEN cDNA 4933433P14 gene	559	399.8	566	552	391.8	407.8	1.3982
1421818_at	gb:BB183854 /DB_XREF=gi:16270286 /DB_XREF=BB183854 /CLONE=A330001J07 /FEA=FLmRNA /CNT=177 /TID=Mm.15811.1 /TIER=Stack /STK=112 /UG=Mm.15811 /LL=12053 /UG_GENE=Bcl6 /UG_TITLE=B-cell leukemialymphoma 6 /FL=gb:U41465.1 gb:NM_009744.1	535.8	383.25	524.5	547.1	379.7	386.8	1.39804
1417384_at	gb:AV376291 /DB_XREF=gi:16398066 /DB_XREF=AV376291 /CLONE=9130207E07 /FEA=FLmRNA /CNT=179 /TID=Mm.10211.1 /TIER=Stack /STK=16 /UG=Mm.10211 /LL=12499 /UG_GENE=Entpd5 /UG_TITLE=ectonucleoside triphosphate diphosphohydrolase 5 /FL=gb:NM_007647.1 gb:BC015247.1 gb:AF006482.1	2061.75	1475.05	2097.3	2026.2	1472.5	1477.6	1.39775
1428129_at	gb:AK011495.1 /DB_XREF=gi:12847654 /FEA=mRNA /CNT=250 /TID=Mm.203896.1 /TIER=Stack /STK=24 /UG=Mm.203896 /LL=70361 /UG_GENE=Lman1 /UG_TITLE=lectin, mannose-binding, 1 /DEF=Mus musculus 10 days embryo whole body cDNA, RIKEN full-length enriched library, clone:2610020P13:homolog to P58, full insert sequence.	322.9	231.2	331	314.8	233.5	228.9	1.39663
1422433_s_at	gb:NM_010497.1 /DB_XREF=gi:6754277 /GEN=Idh1 /FEA=FLmRNA /CNT=311 /TID=Mm.9925.1 /TIER=FL+Stack /STK=149 /UG=Mm.9925 /LL=15926 /DEF=Mus musculus isocitrate dehydrogenase 1 (NADP+), soluble (Idh1), mRNA. /PROD=isocitrate dehydrogenase 1 (NADP+), soluble /FL=gb:NM_010497.1 gb:AF020039.1	3124.9	2238	3140.6	3109.2	2305.2	2170.8	1.39629
1420875_at	gb:BI662615 /DB_XREF=gi:15576851 /DB_XREF=603304674F1 /CLONE=IMAGE:5350243 /FEA=FLmRNA /CNT=174 /TID=Mm.38233.1 /TIER=Stack /STK=11 /UG=Mm.38233 /LL=19230 /UG_GENE=Ptk9 /UG_TITLE=protein tyrosine kinase 9 /FL=gb:NM_008971.1 gb:U82324.1 gb:BC015081.1	815.8	584.35	802.2	829.4	576.8	591.9	1.39608
1417961_a_at	gb:BM240719 /DB_XREF=gi:17875989 /DB_XREF=K0606D02-3 /CLONE=K0606D02 /FEA=FLmRNA /CNT=122 /TID=Mm.3288.1 /TIER=Stack /STK=26 /UG=Mm.3288 /LL=20128 /UG_GENE=Trim30 /UG_TITLE=tripartite motif protein 30 /FL=gb:BC005447.1 gb:J03776.1 gb:AF220014.1 gb:NM_009099.1	347	248.85	341.7	352.3	241.5	256.2	1.39441
1419208_at	gb:NM_007746.1 /DB_XREF=gi:6678797 /GEN=Map3k8 /FEA=FLmRNA /CNT=20 /TID=Mm.3275.1 /TIER=FL+Stack /STK=12 /UG=Mm.3275 /LL=26410 /DEF=Mus musculus mitogen activated protein kinase kinase kinase 8 (Map3k8), mRNA. /PROD=mitogen activated protein kinase kinase kinase8 /FL=gb:NM_007746.1	55.3	39.7	56.3	54.3	39.8	39.6	1.39295
1452885_at	gb:BG075383 /DB_XREF=gi:12557952 /DB_XREF=H3146E12-3 /CLONE=H3146E12 /FEA=mRNA /CNT=139 /TID=Mm.27790.1 /TIER=Stack /STK=16 /UG=Mm.27790 /LL=72193 /UG_GENE=2610510E10Rik /UG_TITLE=RIKEN cDNA 2610510E10 gene	164.35	118	165.2	163.5	120.3	115.7	1.3928
1415971_at	gb:NM_008538.1 /DB_XREF=gi:6678767 /GEN=Macs /FEA=FLmRNA /CNT=608 /TID=Mm.30059.1 /TIER=FL+Stack /STK=155 /UG=Mm.30059 /LL=17118 /DEF=Mus musculus myristoylated alanine rich protein kinase C substrate (Macs), mRNA. /PROD=myristoylated alanine rich protein kinase Csubstrate /FL=gb:NM_008538.1 gb:M60474.1	1403.1	1008.95	1379.1	1427.1	1030	987.9	1.39065
1449574_a_at	gb:BF143638 /DB_XREF=gi:10982678 /DB_XREF=601790996F1 /CLONE=IMAGE:4021871 /FEA=FLmRNA /CNT=223 /TID=Mm.1022.1 /TIER=Stack /STK=12 /UG=Mm.1022 /LL=12540 /UG_GENE=Cdc42 /UG_TITLE=cell division cycle 42 homolog (S. cerevisiae) /FL=gb:NM_009861.1 gb:U37720.1	3302.25	2375.2	3301	3303.5	2333.1	2417.3	1.3903
1416756_at	gb:AK002290.1 /DB_XREF=gi:12832165 /FEA=FLmRNA /CNT=181 /TID=Mm.2982.1 /TIER=Stack /STK=59 /UG=Mm.2982 /LL=81489 /UG_GENE=Dnajb1 /UG_TITLE=DnaJ (Hsp40) homolog, subfamily B, member 1 /DEF=Mus musculus adult male kidney cDNA, RIKEN full-length enriched library, clone:0610007I11:DnaJ (Hsp40) homolog, subfamily B, member 1, full insert sequence. /FL=gb:AB028272.1 gb:BC012962.1 gb:NM_018808.1	530.9	381.9	529.6	532.2	373.7	390.1	1.39015
1426690_a_at	gb:AI326423 /DB_XREF=gi:4060852 /DB_XREF=mm45e05.x1 /CLONE=IMAGE:524480 /FEA=mRNA /CNT=294 /TID=Mm.214958.1 /TIER=Stack /STK=113 /UG=Mm.214958 /LL=20787 /UG_GENE=Srebf1 /UG_TITLE=sterol regulatory element binding factor 1	1050.4	755.7	1037.3	1063.5	733.5	777.9	1.38997
1428793_at	gb:AK017918.1 /DB_XREF=gi:12857412 /FEA=mRNA /CNT=43 /TID=Mm.35732.1 /TIER=Stack /STK=21 /UG=Mm.35732 /LL=76010 /UG_GENE=5830411H19Rik /UG_TITLE=RIKEN cDNA 5830411H19 gene /DEF=Mus musculus adult male thymus cDNA, RIKEN full-length enriched library, clone:5830411H19:unclassifiable transcript, full insert sequence.	202.7	145.85	202.4	203	148.7	143	1.38978
1448903_at	gb:NM_053102.1 /DB_XREF=gi:16716394 /GEN=Sep15-pending /FEA=FLmRNA /CNT=210 /TID=Mm.29812.1 /TIER=FL+Stack /STK=32 /UG=Mm.29812 /LL=93684 /DEF=Mus musculus 15-kDa selenoprotein (Sep15-pending), mRNA. /PROD=15-kDa selenoprotein /FL=gb:BC019792.1 gb:AF288740.1 gb:NM_053102.1	3273.45	2355.45	3247.2	3299.7	2347.6	2363.3	1.38973
1428508_at	gb:AK004526.1 /DB_XREF=gi:12835752 /FEA=mRNA /CNT=74 /TID=Mm.27153.1 /TIER=Stack /STK=36 /UG=Mm.27153 /LL=67016 /UG_GENE=1810061M12Rik /UG_TITLE=RIKEN cDNA 1810061M12 gene /DEF=Mus musculus 18 days embryo whole body cDNA, RIKEN full-length enriched library, clone:1190010C13:unclassifiable transcript, full insert sequence.	433	311.7	436.7	429.3	308.2	315.2	1.38916
1455465_at	gb:BB769473 /DB_XREF=gi:16212015 /DB_XREF=BB769473 /CLONE=G370096F09 /FEA=EST /CNT=15 /TID=Mm.83579.1 /TIER=Stack /STK=13 /UG=Mm.83579 /UG_TITLE=ESTs	190	137	191.9	188.1	133.6	140.4	1.38686
1427468_at	gb:M81483.1 /DB_XREF=gi:192537 /GEN=CaM-Prp /FEA=mRNA /CNT=25 /TID=Mm.24381.1 /TIER=ConsEnd /STK=0 /UG=Mm.24381 /LL=19056 /DEF=Mus musculus calmodulin dependent phosphatase catalytic subunit (Cam-Prp) mRNA, 3 end. /PROD=calmodulin dependent phosphatase catalyticsubunit	607.35	438.3	610.2	604.5	421.8	454.8	1.38569
1448313_at	gb:NM_009906.1 /DB_XREF=gi:6753447 /GEN=Cln2 /FEA=FLmRNA /CNT=240 /TID=Mm.20837.1 /TIER=FL+Stack /STK=93 /UG=Mm.20837 /LL=12751 /DEF=Mus musculus ceroid-lipofuscinosis, neuronal 2 (Cln2), mRNA. /PROD=ceroid-lipofuscinosis, neuronal 2 /FL=gb:BC024820.1 gb:AF111172.1 gb:NM_009906.1	2244.6	1619.85	2252.4	2236.8	1602.6	1637.1	1.38568
1458882_at	gb:BB049357 /DB_XREF=gi:16259517 /DB_XREF=BB049357 /CLONE=6530404K23 /FEA=EST /CNT=3 /TID=Mm.30916.1 /TIER=ConsEnd /STK=2 /UG=Mm.30916 /UG_TITLE=ESTs	52.3	37.75	52.3	52.3	36.5	39	1.38543
1448013_at	gb:AI196993 /DB_XREF=gi:3749599 /DB_XREF=ud57h01.r2 /CLONE=IMAGE:1450033 /FEA=EST /CNT=25 /TID=Mm.200289.1 /TIER=ConsEnd /STK=0 /UG=Mm.200289 /LL=97161 /UG_GENE=C79851 /UG_TITLE=expressed sequence C79851	605.15	437	613.1	597.2	432.3	441.7	1.38478
1452064_at	gb:AK013854.1 /DB_XREF=gi:12851375 /FEA=FLmRNA /CNT=100 /TID=Mm.28020.1 /TIER=Stack /STK=24 /UG=Mm.28020 /LL=70208 /UG_GENE=Crsp3 /UG_TITLE=cofactor required for Sp1 transcriptional activation, subunit 3 (130kD) /DEF=Mus musculus 12 days embryo head cDNA, RIKEN full-length enriched library, clone:3000002A17:homolog to VITAMIN D3 RECEPTOR INTERACTING PROTEIN, full insert sequence. /FL=gb:BC005508.1	250.05	180.7	254.4	245.7	176.6	184.8	1.38379
1423445_at	gb:BB667679 /DB_XREF=gi:16399128 /DB_XREF=BB667679 /CLONE=C730031O10 /FEA=FLmRNA /CNT=213 /TID=Mm.6710.1 /TIER=Stack /STK=8 /UG=Mm.6710 /LL=19877 /UG_GENE=Rock1 /UG_TITLE=Rho-associated coiled-coil forming kinase 1 /FL=gb:U58512.1 gb:NM_009071.1	1115.3	806.2	1129.7	1100.9	819.5	792.9	1.3834
1422562_at	gb:NM_019662.1 /DB_XREF=gi:9790184 /GEN=Rrad /FEA=FLmRNA /CNT=48 /TID=Mm.29467.1 /TIER=FL+Stack /STK=35 /UG=Mm.29467 /LL=56437 /DEF=Mus musculus Ras-related associated with diabetes (Rrad), mRNA. /PROD=Ras-related associated with diabetes /FL=gb:AF084466.1 gb:NM_019662.1	3319.15	2400.2	3303.8	3334.5	2415.9	2384.5	1.38286
1457139_at	gb:AV021813 /DB_XREF=gi:4798805 /DB_XREF=AV021813 /CLONE=1190024F24 /FEA=EST /CNT=6 /TID=Mm.213243.1 /TIER=ConsEnd /STK=5 /UG=Mm.213243 /UG_TITLE=ESTs	1316.75	953.7	1307.5	1326	919.4	988	1.38068
1452649_at	gb:AK003859.1 /DB_XREF=gi:12834782 /FEA=mRNA /CNT=305 /TID=Mm.220966.2 /TIER=Stack /STK=161 /UG=Mm.220966 /LL=68585 /UG_GENE=Rtn4 /UG_TITLE=reticulon 4 /DEF=Mus musculus 18 days embryo whole body cDNA, RIKEN full-length enriched library, clone:1110020G17:homolog to GLUT4 VESICLE 20 KDA PROTEIN, full insert sequence.	5070.4	3674.35	5060.5	5080.3	3781.3	3567.4	1.37994
1425539_a_at	gb:AB046114.1 /DB_XREF=gi:14787100 /GEN=rtn3 /FEA=FLmRNA /CNT=27 /TID=Mm.21606.3 /TIER=FL /STK=1 /UG=Mm.21606 /LL=20168 /DEF=Mus musculus mRNA for reticulon 3, complete cds. /PROD=reticulon 3 /FL=gb:AB046114.1	870.6	631.5	855.3	885.9	617.5	645.5	1.37862
1418106_at	gb:NM_013904.1 /DB_XREF=gi:7305158 /GEN=Hey2 /FEA=FLmRNA /CNT=40 /TID=Mm.103573.1 /TIER=FL+Stack /STK=30 /UG=Mm.103573 /LL=15214 /DEF=Mus musculus hairyenhancer-of-split related with YRPW motif 2 (Hey2), mRNA. /PROD=hairyenhancer-of-split related with YRPW motif2 /FL=gb:AF172287.1 gb:NM_013904.1 gb:AF232240.1 gb:AF173902.1	86.05	62.5	86.2	85.9	64.7	60.3	1.3768
1434033_at	gb:AI325112 /DB_XREF=gi:4059541 /DB_XREF=mr82f06.x1 /CLONE=IMAGE:603971 /FEA=EST /CNT=50 /TID=Mm.12823.2 /TIER=Stack /STK=46 /UG=Mm.12823 /LL=21885 /UG_GENE=Tle1 /UG_TITLE=transducin-like enhancer of split 1, homolog of Drosophila E(spl)	309.95	225.15	314.1	305.8	231.6	218.7	1.37664
1418261_at	gb:NM_011518.1 /DB_XREF=gi:6755705 /GEN=Syk /FEA=FLmRNA /CNT=70 /TID=Mm.4708.1 /TIER=FL+Stack /STK=27 /UG=Mm.4708 /LL=20963 /DEF=Mus musculus spleen tyrosine kinase (Syk), mRNA. /PROD=spleen tyrosine kinase /FL=gb:NM_011518.1	691.1	502.05	688.8	693.4	508.3	495.8	1.37656
1426530_a_at	gb:BM120233 /DB_XREF=gi:17088259 /DB_XREF=L0936G08-3 /CLONE=L0936G08 /FEA=FLmRNA /CNT=80 /TID=Mm.10281.1 /TIER=Stack /STK=32 /UG=Mm.10281 /LL=71778 /UG_GENE=1300013C10Rik /UG_TITLE=RIKEN cDNA 1300013C10 gene /FL=gb:BC026739.1	620.9	451.85	613.3	628.5	447.3	456.4	1.37413
1416727_a_at	gb:NM_025797.1 /DB_XREF=gi:13385267 /GEN=0610009N12Rik /FEA=FLmRNA /CNT=158 /TID=Mm.31018.1 /TIER=FL+Stack /STK=71 /UG=Mm.31018 /LL=66846 /DEF=Mus musculus RIKEN cDNA 0610009N12 gene (0610009N12Rik), mRNA. /PROD=RIKEN cDNA 0610009N12 /FL=gb:NM_025797.1 gb:BC024341.1	3712.5	2702.8	3710.3	3714.7	2729.7	2675.9	1.37358
1454909_at	gb:BQ176888 /DB_XREF=gi:20352380 /DB_XREF=UI-M-DJ2-bwa-a-15-0-UI.s1 /CLONE=UI-M-DJ2-bwa-a-15-0-UI /FEA=EST /CNT=82 /TID=Mm.38492.1 /TIER=Stack /STK=36 /UG=Mm.38492 /LL=101984 /UG_GENE=AA960202 /UG_TITLE=expressed sequence AA960202	1688.5	1229.8	1675.2	1701.8	1214.9	1244.7	1.37299
1416939_at	gb:NM_026438.1 /DB_XREF=gi:13385935 /GEN=2010317E03Rik /FEA=FLmRNA /CNT=170 /TID=Mm.28897.1 /TIER=FL+Stack /STK=62 /UG=Mm.28897 /LL=67895 /DEF=Mus musculus RIKEN cDNA 2010317E03 gene (2010317E03Rik), mRNA. /PROD=RIKEN cDNA 2010317E03 /FL=gb:NM_026438.1 gb:BC010468.1	2496.75	1820.65	2457.9	2535.6	1793.8	1847.5	1.37135
1418693_at	gb:AK012633.1 /DB_XREF=gi:12849506 /GEN=Hnrpc /FEA=FLmRNA /CNT=235 /TID=Mm.25074.1 /TIER=Stack /STK=24 /UG=Mm.25074 /LL=15381 /UG_TITLE=heterogeneous nuclear ribonucleoprotein C /DEF=Mus musculus 10, 11 days embryo whole body cDNA, RIKEN full-length enriched library, clone:2810001N02:heterogeneous nuclear ribonucleoprotein C, full insert sequence. /FL=gb:AF095257.1 gb:BC004706.1 gb:NM_016884.1	856.8	625.05	858.1	855.5	626.3	623.8	1.37077
1448380_at	gb:NM_011150.1 /DB_XREF=gi:6755143 /GEN=Ppicap /FEA=FLmRNA /CNT=229 /TID=Mm.3152.1 /TIER=FL+Stack /STK=83 /UG=Mm.3152 /LL=19039 /DEF=Mus musculus peptidylprolyl isomerase C-associated protein (Ppicap), mRNA. /PROD=peptidylprolyl isomerase C-associated protein /FL=gb:L16894.1 gb:NM_011150.1	1062.25	775.25	1057.3	1067.2	774.5	776	1.3702
1453054_at	gb:BB704235 /DB_XREF=gi:16053070 /DB_XREF=BB704235 /CLONE=7420461F07 /FEA=mRNA /CNT=22 /TID=Mm.87364.1 /TIER=Stack /STK=10 /UG=Mm.87364 /LL=107767 /UG_GENE=Scamp1 /UG_TITLE=secretory carrier membrane protein 1	112.8	82.4	112.7	112.9	81.2	83.6	1.36893
1418534_at	gb:BB371406 /DB_XREF=gi:16406967 /DB_XREF=BB371406 /CLONE=C130058L18 /FEA=FLmRNA /CNT=78 /TID=Mm.36416.1 /TIER=Stack /STK=21 /UG=Mm.36416 /LL=57265 /UG_GENE=Fzd2 /UG_TITLE=frizzled homolog 2 (Drosophila) /FL=gb:AF206321.1 gb:NM_020510.1	169.5	123.85	169.7	169.3	128	119.7	1.36859
1420975_at	gb:NM_011714.1 /DB_XREF=gi:6755992 /GEN=Baz1b /FEA=FLmRNA /CNT=96 /TID=Mm.40331.1 /TIER=FL /STK=2 /UG=Mm.40331 /LL=22385 /DEF=Mus musculus bromodomain adjacent to zinc finger domain, 1B (Baz1b), mRNA. /PROD=bromodomain adjacent to zinc finger domain, 1B /FL=gb:NM_011714.1 gb:AF084480.1	113.75	83.15	111.3	116.2	81.6	84.7	1.36801
1434017_at	gb:AV226579 /DB_XREF=gi:16385348 /DB_XREF=AV226579 /CLONE=4021401H01 /FEA=EST /CNT=178 /TID=Mm.423.1 /TIER=Stack /STK=25 /UG=Mm.423 /UG_TITLE=ESTs, Weakly similar to AF171875 1 g1-related zinc finger protein (M.musculus)	617.4	451.35	633.8	601	451.8	450.9	1.3679
1420408_a_at	gb:NM_021043.1 /DB_XREF=gi:11038667 /GEN=Abcc9 /FEA=FLmRNA /CNT=20 /TID=Mm.35670.1 /TIER=FL /STK=5 /UG=Mm.35670 /LL=20928 /DEF=Mus musculus ATP-binding cassette, sub-family C (CFTRMRP), member 9 (Abcc9), transcript variant 3, mRNA. /PROD=ATP-binding cassette, sub-family C, member 9,isoform b /FL=gb:D86038.2 gb:NM_021043.1 gb:U97066.1 gb:NM_011511.1	1627.65	1190	1617.7	1637.6	1226.8	1153.2	1.36777
1435769_at	gb:AV228342 /DB_XREF=gi:16385535 /DB_XREF=AV228342 /CLONE=4432415G07 /FEA=EST /CNT=39 /TID=Mm.34402.1 /TIER=Stack /STK=13 /UG=Mm.34402 /LL=100986 /UG_GENE=AW545847 /UG_TITLE=expressed sequence AW545847	875.85	640.5	891.3	860.4	644.2	636.8	1.36745
1450841_at	gb:AA756810 /DB_XREF=gi:2804008 /DB_XREF=vv72c03.r1 /CLONE=IMAGE:1227940 /FEA=FLmRNA /CNT=279 /TID=Mm.2863.1 /TIER=Stack /STK=144 /UG=Mm.2863 /LL=16430 /UG_GENE=Itm1 /UG_TITLE=intergral membrane protein 1 /FL=gb:NM_008408.1 gb:L34260.1	498.35	364.45	494.5	502.2	372.9	356	1.3674
1453422_a_at	gb:AK003858.1 /DB_XREF=gi:12834780 /FEA=mRNA /CNT=13 /TID=Mm.42110.1 /TIER=ConsEnd /STK=3 /UG=Mm.42110 /LL=68646 /UG_GENE=1110020G09Rik /UG_TITLE=RIKEN cDNA 1110020G09 gene /DEF=Mus musculus 18 days embryo whole body cDNA, RIKEN full-length enriched library, clone:1110020G09:related to Y17G7B.10A PROTEIN, full insert sequence.	297.65	217.7	296.9	298.4	222.2	213.2	1.36725
1433575_at	gb:BG083485 /DB_XREF=gi:12566141 /DB_XREF=H3089F12-5 /CLONE=H3089F12 /FEA=EST /CNT=168 /TID=Mm.18789.2 /TIER=Stack /STK=88 /UG=Mm.18789 /LL=20677 /UG_GENE=Sox4 /UG_TITLE=SRY-box containing gene 4	2515.05	1839.85	2506.3	2523.8	1879.1	1800.6	1.36699
1450479_x_at	gb:X63440.1 /DB_XREF=gi:416181 /GEN=P19-PTP /FEA=FLmRNA /CNT=17 /TID=Mm.1469.1 /TIER=ConsEnd /STK=2 /UG=Mm.1469 /LL=19248 /DEF=M.musculus mRNA for P19-protein tyrosine phosphatase. /PROD=P19-protein tyrosine phosphatase /FL=gb:NM_011203.1	760.4	556.9	757.7	763.1	537.2	576.6	1.36542
1450685_at	gb:BE648432 /DB_XREF=gi:9974253 /DB_XREF=UI-M-BH2.1-apo-c-11-0-UI.r1 /CLONE=UI-M-BH2.1-apo-c-11-0-UI /FEA=FLmRNA /CNT=185 /TID=Mm.30728.1 /TIER=Stack /STK=51 /UG=Mm.30728 /LL=59046 /UG_GENE=Arpp19-pending /UG_TITLE=cyclic AMP phosphoprotein, 19 kDa /FL=gb:NM_021548.1	988.9	724.7	1007.4	970.4	730.2	719.2	1.36456
1455583_at	gb:AV371374 /DB_XREF=gi:15406813 /DB_XREF=AV371374 /CLONE=9030414E18 /FEA=EST /CNT=20 /TID=Mm.25687.1 /TIER=Stack /STK=10 /UG=Mm.25687 /UG_TITLE=ESTs	244.65	179.35	245.2	244.1	184.5	174.2	1.36409
1454788_at	gb:BQ176306 /DB_XREF=gi:20351798 /DB_XREF=UI-M-DJ2-bwg-p-01-0-UI.s1 /CLONE=UI-M-DJ2-bwg-p-01-0-UI /FEA=EST /CNT=79 /TID=Mm.27968.1 /TIER=Stack /STK=49 /UG=Mm.27968 /UG_TITLE=ESTs	385.95	283.05	393.2	378.7	280.2	285.9	1.36354
1452859_at	gb:AK004803.1 /DB_XREF=gi:12836257 /FEA=mRNA /CNT=81 /TID=Mm.26639.1 /TIER=Stack /STK=27 /UG=Mm.26639 /LL=66875 /UG_GENE=1200016B10Rik /UG_TITLE=RIKEN cDNA 1200016B10 gene /DEF=Mus musculus adult male lung cDNA, RIKEN full-length enriched library, clone:1200016B10:homolog to CDNA FLJ20121 FIS, CLONE COL05942, full insert sequence.	270.95	198.8	274.8	267.1	195.5	202.1	1.36293
1426525_at	gb:AK014481.1 /DB_XREF=gi:12852365 /FEA=FLmRNA /CNT=86 /TID=Mm.17166.1 /TIER=Stack /STK=39 /UG=Mm.17166 /LL=77044 /UG_GENE=4432409D24Rik /UG_TITLE=RIKEN cDNA 4432409D24 gene /DEF=Mus musculus 14 days embryo liver cDNA, RIKEN full-length enriched library, clone:4432409D24:homolog to KIAA1557 PROTEIN (FRAGMENT), full insert sequence. /FL=gb:BC027180.1	640.85	470.45	636.7	645	480.4	460.5	1.36221
1437734_at	gb:BM211160 /DB_XREF=gi:17768274 /DB_XREF=C0801F11-3 /CLONE=C0801F11 /FEA=EST /CNT=97 /TID=Mm.196527.1 /TIER=Stack /STK=14 /UG=Mm.196527 /LL=52693 /UG_GENE=D10Ertd625e /UG_TITLE=DNA segment, Chr 10, ERATO Doi 625, expressed	597.6	439.35	604.1	591.1	441.4	437.3	1.36019
1440795_x_at	gb:BB259371 /DB_XREF=gi:8952204 /DB_XREF=BB259371 /CLONE=A730089G22 /FEA=EST /CNT=5 /TID=Mm.129006.1 /TIER=ConsEnd /STK=5 /UG=Mm.129006 /UG_TITLE=ESTs	694.35	511.4	704.4	684.3	500.8	522	1.35774
1423574_s_at	gb:BB206480 /DB_XREF=gi:16352128 /DB_XREF=BB206480 /CLONE=A430076C09 /FEA=FLmRNA /CNT=102 /TID=Mm.86611.1 /TIER=Stack /STK=10 /UG=Mm.86611 /LL=57357 /UG_GENE=Srd5a2l /UG_TITLE=steroid 5 alpha-reductase 2-like /FL=gb:NM_020611.2	238.45	175.65	239	237.9	181.8	169.5	1.35753
1423201_at	gb:AW555798 /DB_XREF=gi:7201221 /DB_XREF=L0259F09-3 /CLONE=L0259F09 /FEA=FLmRNA /CNT=223 /TID=Mm.88061.1 /TIER=Stack /STK=20 /UG=Mm.88061 /LL=20185 /UG_GENE=Ncor1 /UG_TITLE=nuclear receptor co-repressor 1 /FL=gb:NM_011308.1 gb:U35312.1	1345.65	991.7	1348.3	1343	997.4	986	1.35691
1420172_at	gb:C80049 /DB_XREF=gi:2520379 /DB_XREF=C80049 /CLONE=J0075G08 /FEA=EST /CNT=1 /TID=Mm.219481.1 /TIER=ConsEnd /STK=0 /UG=Mm.219481 /LL=97972 /UG_GENE=C80049 /UG_TITLE=expressed sequence C80049	2236.75	1651.35	2264.7	2208.8	1614.3	1688.4	1.3545
1429296_at	gb:AW107754 /DB_XREF=gi:6078554 /DB_XREF=um33h07.x1 /CLONE=IMAGE:2236381 /FEA=mRNA /CNT=253 /TID=Mm.21985.1 /TIER=Stack /STK=17 /UG=Mm.21985 /LL=104997 /UG_GENE=AW107754 /UG_TITLE=expressed sequence AW107754	672.55	496.65	686.3	658.8	496.5	496.8	1.35417
1428608_at	gb:AK005133.1 /DB_XREF=gi:12836844 /FEA=mRNA /CNT=154 /TID=Mm.196536.1 /TIER=Stack /STK=29 /UG=Mm.196536 /LL=67938 /UG_GENE=1500001M02Rik /UG_TITLE=RIKEN cDNA 1500001M02 gene /DEF=Mus musculus adult male cerebellum cDNA, RIKEN full-length enriched library, clone:1500003H20:homolog to MYOSIN REGULATORY LIGHT CHAIN, full insert sequence.	3411.4	2521.35	3469.5	3353.3	2563.4	2479.3	1.35301
1435174_at	gb:AW546080 /DB_XREF=gi:7191487 /DB_XREF=L0003C06-3 /CLONE=L0003C06 /FEA=EST /CNT=43 /TID=Mm.25877.3 /TIER=Stack /STK=19 /UG=Mm.25877 /LL=18685 /UG_GENE=Phtf /UG_TITLE=putative homeodomain transcription factor	377.15	278.75	376.8	377.5	273.9	283.6	1.353
1450981_at	gb:BI663014 /DB_XREF=gi:15577247 /DB_XREF=603286405F1 /CLONE=IMAGE:5320776 /FEA=FLmRNA /CNT=230 /TID=Mm.21776.1 /TIER=Stack /STK=40 /UG=Mm.21776 /LL=12798 /UG_GENE=Cnn2 /UG_TITLE=calponin 2 /FL=gb:NM_007725.1 gb:BC008181.1 gb:BC018482.1 gb:BC009144.1	1875.15	1387.5	1904.5	1845.8	1396.6	1378.4	1.35146
[truncated: 1,465 more rows]
